# Supplementary material for: Integrative single-cell multiomics analyses dissect molecular signatures of intratumoral heterogeneities and differentiation states of human gastric cancer
Source: Natl Sci Rev. 2023 Apr 11;10(6):nwad094. doi: 10.1093/nsr/nwad094 (PMC10281500; doi:10.1093/nsr/nwad094)
Supplement: nwad094_Supplemental_Files [file nwad094_supplemental_files.zip › Table S1.xlsx]

## Sheet: Table S1
Summary of single-cell multiomics sequencing data
Patient	Cell_ID	DNA_used	RNA_used	Sampling_position_of_the_cell (do not represent cell types)	Raw_reads (DNA)	Raw_bases (Gb) (DNA)	Clean_reads (DNA)	Clean_bases (Gb) (DNA)	Clean_rate (DNA)	Unique_mapped_reads (DNA)	Map_efficiency (DNA)	Genome_coverage (after rmdup) (DNA)	Total_WCG_num_1x	Total_GCH_num_1x	BS_conversion_rate	Gene_number (RNA)	Transcript_number (RNA)
SC02	SC02_NT_006	Yes	Yes	NT	32469414	4.87041	29752494	4.4445	0.912551	8883349	0.298575	0.0698933	1458835	11745543	0.9958	2114	11209
SC02	SC02_NT_007	Yes	Yes	NT	32150550	4.82258	30178492	4.50146	0.933412	10759418	0.356526	0.0911094	1832837	14996641	0.996	2783	25039
SC02	SC02_NT_017	Yes	Yes	NT	37760226	5.66403	32539050	4.9454	0.873123	6088243	0.187106	0.0617591	1173006	9924758	0.9957	2174	8523
SC02	SC02_NT_019	Yes	Yes	NT	44185724	6.62786	39612232	5.93458	0.8954	3998054	0.10093	0.051055	1019513	8387154	0.9959	3592	36099
SC02	SC02_NT_022	Yes	Yes	NT	40604996	6.09075	36699662	5.5126	0.905078	6040964	0.164605	0.0477604	981306	8018284	0.9953	2509	7842
SC02	SC02_PT1_305	Yes	Yes	PT1	41321986	6.1983	36844718	5.54502	0.894604	4053802	0.110024	0.0756973	1573277	12727926	0.995	8235	139317
SC02	SC02_PT1_306	Yes	Yes	PT1	26238142	3.93572	23572386	3.55663	0.903679	5867371	0.248909	0.0934708	1957580	15800345	0.9952	7687	176304
SC02	SC02_PT1_307	Yes	Yes	PT1	41395468	6.20932	32819532	5.03736	0.811258	7634719	0.232627	0.105671	2255039	18104385	0.995	8025	195382
SC02	SC02_PT1_310	Yes	Yes	PT1	19189464	2.87842	17186976	2.57656	0.895129	5420449	0.315381	0.088729	1869981	15026878	0.9949	7241	95881
SC02	SC02_PT1_311	Yes	Yes	PT1	18989622	2.84844	16951356	2.52881	0.887786	4823317	0.284539	0.0932292	2008327	15930466	0.9948	8382	208836
SC02	SC02_PT1_314	Yes	Yes	PT1	25362814	3.80442	23231070	3.48103	0.914997	5298571	0.228081	0.0797918	1684097	13556006	0.9949	2990	9132
SC02	SC02_PT1_317	Yes	Yes	PT1	15491260	2.32369	14419448	2.15104	0.925699	4867161	0.337541	0.0883299	1833581	14757538	0.9947	7466	118349
SC02	SC02_PT1_319	Yes	Yes	PT1	23570798	3.53562	21377048	3.19888	0.904759	6264582	0.293052	0.11383	2446716	19700461	0.995	6292	72506
SC02	SC02_PT1_321	Yes	Yes	PT1	21455926	3.21839	20243220	3.02356	0.939465	5817959	0.287403	0.105801	2318262	18543447	0.9952	5356	52495
SC02	SC02_PT1_324	Yes	Yes	PT1	19752784	2.96292	17415784	2.61422	0.882313	4089653	0.234825	0.0702108	1480974	11822484	0.9958	5949	38437
SC02	SC02_PT1_325	Yes	Yes	PT1	41487244	6.22309	34574594	5.10059	0.819623	2946663	0.0852263	0.0523193	1109645	8925920	0.9948	5536	78013
SC02	SC02_PT1_326	Yes	Yes	PT1	18107820	2.71617	16736522	2.4942	0.918276	3555585	0.212445	0.059657	1231558	9890624	0.9953	7306	66831
SC02	SC02_PT1_332	Yes	Yes	PT1	30736442	4.61047	25283764	3.87545	0.840577	7612708	0.301091	0.136835	2804443	23041798	0.9953	6417	58517
SC02	SC02_PT1_333	Yes	Yes	PT1	26508956	3.97634	18919600	2.9807	0.749608	4983023	0.263379	0.0795273	1571676	13095339	0.9955	6807	104209
SC02	SC02_PT1_334	Yes	Yes	PT1	47497830	7.12467	32169952	5.13641	0.720932	8988418	0.279404	0.14129	2927631	24116802	0.9954	5808	36806
SC02	SC02_PT1_335	Yes	Yes	PT1	33904240	5.08564	28923604	4.37904	0.861059	5487380	0.18972	0.0925461	1903245	15579852	0.9956	1708	3747
SC02	SC02_PT1_336	Yes	Yes	PT1	37941240	5.69119	34630136	5.15758	0.906239	10232686	0.295485	0.14627	3191058	25801524	0.9962	7053	53916
SC02	SC02_PT1_342	Yes	Yes	PT1	20011602	3.00174	18899878	2.81779	0.938718	4270612	0.22596	0.0623475	1341084	10699154	0.9928	5500	18300
SC02	SC02_PT1_345	Yes	Yes	PT1	34799524	5.21993	30947114	4.67697	0.895984	6619060	0.213883	0.102584	2116225	17120726	0.9946	10062	312610
SC02	SC02_PT1_346	Yes	Yes	PT1	28107528	4.21613	26270932	3.92953	0.932024	5710534	0.217371	0.0882433	1820693	14560644	0.9951	6885	90248
SC02	SC02_PT1_352	Yes	Yes	PT1	26454846	3.96823	25338016	3.7728	0.950753	3894280	0.153693	0.0641883	1320704	10514666	0.9957	7751	92565
SC02	SC02_PT1_354	Yes	Yes	PT1	27845396	4.17681	26598776	3.96335	0.948894	4623556	0.173826	0.0682058	1418178	11358533	0.9956	6202	80849
SC02	SC02_PT2_369	Yes	Yes	PT2	35819066	5.37286	33147806	4.94312	0.920017	11060343	0.333667	0.122672	2519085	20379868	0.9961	7216	238884
SC02	SC02_PT2_375	Yes	Yes	PT2	71375980	10.7064	65078428	9.67011	0.903209	3671228	0.0564124	0.0651512	1355728	10826032	0.9947	5435	28944
SC02	SC02_PT2_376	Yes	Yes	PT2	35873912	5.38109	33371600	4.94845	0.9196	7654266	0.229365	0.0987927	2054692	16540157	0.9959	6603	84777
SC02	SC02_PT2_388	Yes	Yes	PT2	15976232	2.39643	14397232	2.16409	0.903046	4421827	0.30713	0.0806542	1605861	13045737	0.9948	6883	74154
SC02	SC02_PT2_389	Yes	Yes	PT2	26373768	3.95607	24946266	3.7158	0.939267	8506322	0.340986	0.125017	2646187	21308470	0.9957	4219	55146
SC02	SC02_PT2_394	Yes	Yes	PT2	21206548	3.18098	19253418	2.86126	0.899489	2372741	0.123237	0.0468201	1007245	7943068	0.995	7496	173918
SC02	SC02_PT2_397	Yes	Yes	PT2	15783056	2.36746	14339686	2.14398	0.905605	3917810	0.273214	0.0652896	1414606	11145616	0.9953	6054	42771
SC02	SC02_PT2_403	Yes	Yes	PT2	26371186	3.95568	24876126	3.71447	0.939021	6870004	0.276169	0.105487	2185610	17502745	0.9947	5741	68771
SC02	SC02_PT2_409	Yes	Yes	PT2	170618010	25.5927	159173544	23.6502	0.924098	27079823	0.170128	0.2267	4781552	38842692	0.9955	4252	44969
SC02	SC02_PT2_412	Yes	Yes	PT2	28381668	4.25725	26601198	3.97364	0.933381	7286879	0.27393	0.115164	2368325	19078876	0.995	6359	79401
SC02	SC02_PT2_414	Yes	Yes	PT2	30840932	4.62614	27029480	4.07669	0.88123	6848610	0.253376	0.0993812	1995339	16184925	0.9952	6310	95931
SC02	SC02_PT2_416	Yes	Yes	PT2	37556382	5.63346	31982672	4.83212	0.857755	8026644	0.250969	0.104777	2116659	17136608	0.9954	8059	112507
SC02	SC02_PT3_433	Yes	Yes	PT3	32436136	4.86542	29290206	4.39677	0.903678	7269294	0.248182	0.12815	2618315	21207289	0.9954	8792	155215
SC02	SC02_PT3_434	Yes	Yes	PT3	29635214	4.44528	26612960	3.9923	0.898097	5821461	0.218745	0.0832321	1714000	13817885	0.9952	7700	90304
SC02	SC02_PT3_441	Yes	Yes	PT3	55602354	8.34035	47541606	7.14332	0.856477	8901842	0.187243	0.0605708	1375853	10820991	0.995	5642	44630
SC02	SC02_PT3_444	Yes	Yes	PT3	21648826	3.24732	19779754	2.96282	0.91239	5691222	0.28773	0.0787476	1654659	13154572	0.9949	7245	153527
SC02	SC02_PT3_445	Yes	Yes	PT3	12650242	1.89754	11107126	1.66413	0.876995	2253020	0.202845	0.040616	859794	6810504	0.994	4066	15773
SC02	SC02_PT3_446	Yes	Yes	PT3	13917686	2.08765	12739676	1.90842	0.914146	3656145	0.286989	0.0610044	1247656	9945478	0.9943	5162	51128
SC02	SC02_PT3_452	Yes	Yes	PT3	15145320	2.2718	13296052	2.00335	0.881835	3635818	0.273451	0.0517581	1148194	9003120	0.9935	3544	7811
SC02	SC02_PT3_470	Yes	Yes	PT3	31559910	4.73399	28635428	4.33385	0.915476	5764914	0.201321	0.0838406	1538074	12599684	0.994	6487	129327
SC02	SC02_PT3_477	Yes	Yes	PT3	21398862	3.20983	20312026	3.0272	0.943102	5603841	0.275888	0.0894586	1829412	14684690	0.9947	6109	33802
SC02	SC02_PT3_478	Yes	Yes	PT3	53411194	8.01168	40346794	6.18965	0.772578	6960826	0.172525	0.0738316	1409164	11461593	0.9941	5683	27141
SC02	SC02_PT3_481	Yes	Yes	PT3	36015972	5.4024	33830680	5.04504	0.933853	4733553	0.139919	0.0715839	1478350	11763168	0.9957	9329	280747
SC02	SC02_PT3_484	Yes	Yes	PT3	36239528	5.43593	33949648	5.07269	0.933178	7694565	0.226646	0.0935398	1885250	15063778	0.9955	7053	73187
SC02	SC02_PT4_497	Yes	Yes	PT4	29030840	4.35463	26794174	3.9908	0.91645	3398232	0.126827	0.0689365	1512826	11935797	0.9951	9430	449939
SC02	SC02_PT4_499	Yes	Yes	PT4	20865494	3.12982	18785082	2.81272	0.898684	5377949	0.286288	0.083838	1728668	13885445	0.9958	7942	175326
SC02	SC02_PT4_501	Yes	Yes	PT4	21723310	3.2585	19232394	2.87404	0.882014	3585643	0.186438	0.0622732	1397940	10969708	0.996	7149	108974
SC02	SC02_PT4_502	Yes	Yes	PT4	21439004	3.21585	20029680	2.99252	0.930555	5437460	0.27147	0.0714479	1580126	12562322	0.995	6862	101151
SC02	SC02_PT4_504	Yes	Yes	PT4	20594664	3.0892	16968818	2.55153	0.825953	4206460	0.247894	0.0671285	1436620	11468047	0.9955	9339	251755
SC02	SC02_PT4_505	Yes	Yes	PT4	58453876	8.76808	46199786	7.05409	0.804519	10245112	0.221757	0.128447	2815018	22642401	0.9947	7061	78352
SC02	SC02_PT4_506	Yes	Yes	PT4	30458008	4.5687	27732394	4.17793	0.914467	7968283	0.287328	0.114263	2445450	19654080	0.995	8698	116038
SC02	SC02_PT4_507	Yes	Yes	PT4	29211302	4.3817	25429694	3.81646	0.871001	5451045	0.214357	0.0874304	1838207	14771503	0.9955	3951	17456
SC02	SC02_PT4_508	Yes	Yes	PT4	20870202	3.13053	18489442	2.77507	0.886454	5387568	0.291386	0.0908198	1973052	15788586	0.9956	9303	165517
SC02	SC02_PT4_509	Yes	Yes	PT4	16253444	2.43802	15020122	2.24422	0.920509	5316029	0.353927	0.0923082	1941530	15586158	0.9956	7515	85139
SC02	SC02_PT4_512	Yes	Yes	PT4	39585550	5.93783	36169288	5.46419	0.920234	10939678	0.302458	0.159869	3149023	25805830	0.9946	8149	110223
SC02	SC02_PT4_513	Yes	Yes	PT4	48754090	7.31311	44719498	6.66749	0.911717	7402310	0.165528	0.0817703	1780062	14314431	0.996	8126	57848
SC02	SC02_PT4_514	Yes	Yes	PT4	46304400	6.94566	42682108	6.37349	0.917623	8835014	0.206996	0.122135	2509029	20249333	0.9959	9167	155700
SC02	SC02_PT4_515	Yes	Yes	PT4	41475380	6.22131	38637364	5.76405	0.926502	9028100	0.233662	0.125507	2606545	21046894	0.996	8828	213666
SC02	SC02_PT4_516	Yes	Yes	PT4	40634612	6.09519	38027886	5.67645	0.931299	4651120	0.122308	0.0434921	957956	7637709	0.996	8488	131688
SC02	SC02_PT4_517	Yes	Yes	PT4	33833958	5.07509	31421822	4.69536	0.925178	8627723	0.274577	0.113082	2300886	18624922	0.9959	7576	105251
SC02	SC02_PT4_518	Yes	Yes	PT4	35550380	5.33256	33037626	4.93073	0.924647	4520265	0.136822	0.0433913	939300	7534081	0.9961	8186	53929
SC02	SC02_PT4_520	Yes	Yes	PT4	21904608	3.28569	20220748	3.00876	0.915715	6145515	0.303921	0.089607	1893582	15164842	0.996	8594	232353
SC02	SC02_PT4_521	Yes	Yes	PT4	15428724	2.31431	13992662	2.09605	0.905691	4034213	0.288309	0.0720403	1488703	11896599	0.9946	6479	93491
SC02	SC02_PT4_522	Yes	Yes	PT4	34284344	5.14265	27620660	4.21492	0.8196	5910422	0.213986	0.086709	1867570	14887465	0.995	5616	139142
SC02	SC02_PT4_524	Yes	Yes	PT4	19882108	2.98232	17725042	2.6632	0.892996	5395487	0.304399	0.0820111	1723324	13774955	0.995	5841	46001
SC02	SC02_PT4_526	Yes	Yes	PT4	22168568	3.32529	17581962	2.72771	0.820295	3725404	0.211888	0.0680753	1412431	11265458	0.9949	6719	155636
SC02	SC02_PT4_527	Yes	Yes	PT4	25945310	3.8918	23374428	3.45349	0.887376	3205621	0.137142	0.0599791	1278385	10093545	0.9946	8027	243838
SC02	SC02_PT4_529	Yes	Yes	PT4	23895288	3.58429	22456820	3.34737	0.9339	4760023	0.211963	0.0656145	1302427	10707228	0.995	7446	230555
SC02	SC02_PT4_532	Yes	Yes	PT4	20652588	3.09789	16943112	2.57995	0.83281	3016045	0.17801	0.0549772	1222056	9772907	0.9949	9385	296569
SC02	SC02_PT4_533	Yes	Yes	PT4	27570240	4.13554	25187256	3.77583	0.913021	7946242	0.315487	0.162834	3489729	28077732	0.995	6107	87504
SC02	SC02_PT4_534	Yes	Yes	PT4	46371952	6.95579	33124750	5.18816	0.745877	5439440	0.164211	0.0867911	1655245	13533921	0.9944	2516	17400
SC02	SC02_PT4_535	Yes	Yes	PT4	24451996	3.6678	23166466	3.45318	0.941484	5280602	0.227942	0.0686794	1405758	11485787	0.995	4240	55493
SC02	SC02_PT4_536	Yes	Yes	PT4	21730074	3.25951	20404028	3.04038	0.932773	3262232	0.159882	0.0651793	1270587	10311016	0.9954	6396	79741
SC02	SC02_PT4_537	Yes	Yes	PT4	45041940	6.75629	41919316	6.26206	0.926849	8171306	0.194929	0.106776	2297575	18465602	0.9951	3458	20954
SC02	SC02_PT4_538	Yes	Yes	PT4	25497236	3.82459	24060586	3.59393	0.939691	6848082	0.284618	0.114925	2351752	19045781	0.9948	6225	143271
SC02	SC02_PT4_539	Yes	Yes	PT4	53695994	8.0544	50215916	7.50348	0.9316	6742912	0.134278	0.107438	2257169	18090745	0.9951	5583	43301
SC02	SC02_PT4_541	Yes	Yes	PT4	35362538	5.30438	32958800	4.88985	0.921851	5998731	0.182007	0.0950287	1943701	15714212	0.9962	8254	339170
SC02	SC02_PT4_542	Yes	Yes	PT4	38149096	5.72236	35404782	5.25896	0.919019	6476120	0.182917	0.102597	2126638	17206990	0.9952	8787	358988
SC02	SC02_PT4_543	Yes	Yes	PT4	43566308	6.53495	39963432	5.95378	0.911068	7693783	0.192521	0.105039	2095616	17073304	0.9957	7929	147960
SC02	SC02_PT4_544	Yes	Yes	PT4	43862196	6.57933	40553226	6.04951	0.919472	7120383	0.175581	0.104896	2137327	17258045	0.9952	9700	370208
SC02	SC02_PT4_545	Yes	Yes	PT4	50746598	7.61199	47317698	7.02878	0.923383	8639674	0.182589	0.126036	2537980	20588543	0.9955	7125	156623
SC02	SC02_PT4_546	Yes	Yes	PT4	37169590	5.57544	31039762	4.70331	0.843577	5587607	0.180014	0.0934185	2004468	15970108	0.9947	8813	375513
SC02	SC02_PT4_548	Yes	Yes	PT4	24673876	3.70108	23251152	3.47314	0.938413	6307230	0.271265	0.11298	2292357	18599892	0.9954	9469	428908
SC02	SC02_PT5_562	Yes	Yes	PT5	29225040	4.38376	27333408	4.08373	0.93156	7404782	0.270906	0.11004	2408112	19276791	0.995	7990	159605
SC02	SC02_PT5_564	Yes	Yes	PT5	38871512	5.83073	34876962	5.23259	0.897416	4259399	0.122126	0.0619597	1282568	10296942	0.9958	8309	239991
SC02	SC02_PT5_573	Yes	Yes	PT5	39980180	5.99703	37760916	5.62186	0.937441	8553964	0.22653	0.110173	2347706	18772061	0.9953	3032	15978
SC02	SC02_PT5_575	Yes	Yes	PT5	34701428	5.20521	32877010	4.89641	0.940675	8074732	0.245604	0.11506	2466873	19703850	0.995	4238	39256
SC02	SC02_PT5_581	Yes	Yes	PT5	34718702	5.20781	32869802	4.89405	0.939753	6938156	0.21108	0.102603	2206222	17583151	0.9953	6902	65701
SC02	SC02_LN1-1_049	Yes	Yes	LN1-1	41698298	6.25474	38540226	5.74968	0.919252	9585029	0.248702	0.122338	2577800	20755711	0.9958	4966	61405
SC02	SC02_LN1-1_051	Yes	Yes	LN1-1	38781644	5.81725	35413872	5.28388	0.908313	6831395	0.192902	0.0982784	2069975	16633816	0.9957	4953	109709
SC02	SC02_LN1-1_052	Yes	Yes	LN1-1	38280810	5.74212	36156472	5.3876	0.938259	12629898	0.349312	0.147687	3149120	25291732	0.9958	5752	84100
SC02	SC02_LN1-1_053	Yes	Yes	LN1-1	33541540	5.03123	31244910	4.66031	0.926276	9933255	0.317916	0.124137	2671893	21264657	0.9958	3037	12606
SC02	SC02_LN1-1_054	Yes	Yes	LN1-1	35968652	5.3953	33753612	5.03764	0.93371	11610514	0.343978	0.135692	2881101	23073523	0.9959	7013	182619
SC02	SC02_LN1-1_055	Yes	Yes	LN1-1	17566076	2.63491	15679480	2.34954	0.891696	5484499	0.349788	0.0866312	1836198	14687242	0.9955	4988	46251
SC02	SC02_LN1-1_059	Yes	Yes	LN1-1	49079320	7.3619	46622714	6.96295	0.945809	10652424	0.228481	0.12734	2745067	21971502	0.9953	4349	53456
SC02	SC02_LN1-1_060	Yes	Yes	LN1-1	49947874	7.49218	47795206	7.10727	0.948624	9927360	0.207706	0.114452	2537601	20182660	0.9954	5554	86409
SC02	SC02_LN1-1_061	Yes	Yes	LN1-1	40485920	6.07289	38871308	5.79335	0.953969	7790258	0.200412	0.09492	2085232	16497245	0.9959	3395	24705
SC02	SC02_LN1-1_062	Yes	Yes	LN1-1	30819446	4.62292	29502808	4.39401	0.950485	7322006	0.24818	0.114805	2425628	19492239	0.9954	7477	185687
SC02	SC02_LN1-1_063	Yes	Yes	LN1-1	20432292	3.06484	18130094	2.71634	0.88629	3640634	0.200806	0.0631188	1344434	10652942	0.9947	5720	30614
SC02	SC02_LN1-1_064	Yes	Yes	LN1-1	16299208	2.44488	14986406	2.24551	0.918455	5605088	0.374011	0.0921839	1939396	15546982	0.9945	5992	78512
SC02	SC02_LN1-1_065	Yes	Yes	LN1-1	27205098	4.08076	25296766	3.76503	0.922629	9318069	0.36835	0.12666	2718895	21816899	0.9964	7552	65372
SC02	SC02_LN1-1_066	Yes	Yes	LN1-1	59664436	8.94967	55323288	8.27154	0.924229	15752343	0.284733	0.16607	3599556	28926306	0.9951	6096	75009
SC02	SC02_LN1-1_068	Yes	Yes	LN1-1	114029000	17.1044	104520240	15.6802	0.91674	29971141	0.28675	0.257765	5201506	42878117	0.9947	7601	90194
SC02	SC02_LN1-1_069	Yes	Yes	LN1-1	26700790	4.00512	25209174	3.76479	0.939995	9009964	0.357408	0.127518	2691418	21644682	0.9952	6382	39526
SC02	SC02_LN1-1_070	Yes	Yes	LN1-1	28293294	4.24399	26151718	3.94069	0.928534	9119987	0.348734	0.129271	2745243	22072647	0.9954	7867	80346
SC02	SC02_LN1-1_071	Yes	Yes	LN1-1	17985458	2.69782	15774690	2.35618	0.873364	4124509	0.261464	0.0660491	1430066	11334722	0.9947	8537	198624
SC02	SC02_LN1-1_072	Yes	Yes	LN1-1	46871314	7.0307	35100122	5.35213	0.761252	8464970	0.241166	0.104182	2230735	17924668	0.9943	4961	37423
SC02	SC02_LN1-1_074	Yes	Yes	LN1-1	34869276	5.23039	24213044	3.861	0.738185	4937321	0.203912	0.0819235	1785682	14180402	0.9949	5751	121087
SC02	SC02_LN1-1_075	Yes	Yes	LN1-1	21474874	3.22123	18826306	2.81377	0.873509	4058069	0.215553	0.0696383	1511937	12026783	0.9947	6692	75879
SC02	SC02_LN1-1_077	Yes	Yes	LN1-1	66338792	9.95082	59608362	9.02972	0.907435	15183893	0.254728	0.166376	3323917	27224023	0.9949	3882	58132
SC02	SC02_LN1-1_080	Yes	Yes	LN1-1	28392774	4.25892	26450428	3.93463	0.923857	7687074	0.290622	0.105695	2261895	18228923	0.9964	3160	25188
SC02	SC02_LN1-2_113	Yes	Yes	LN1-2	43292878	6.49393	38771020	5.81602	0.895608	7673759	0.197925	0.10247	2161578	17335881	0.996	7999	162998
SC02	SC02_LN1-2_114	Yes	Yes	LN1-2	41377516	6.20663	37752620	5.65066	0.910424	7540780	0.199742	0.103664	2173350	17445084	0.9963	3522	14319
SC02	SC02_LN1-2_116	Yes	Yes	LN1-2	37404126	5.61062	34542734	5.1778	0.922857	7565279	0.219012	0.0972643	2056958	16466173	0.996	8223	118315
SC02	SC02_LN1-2_117	Yes	Yes	LN1-2	34359516	5.15393	31973716	4.79266	0.929905	6217437	0.194455	0.0898952	1890924	15176150	0.9958	6589	84036
SC02	SC02_LN1-2_120	Yes	Yes	LN1-2	19532046	2.92981	16894850	2.53816	0.866325	5060354	0.299521	0.0824091	1753279	13921142	0.9952	6964	80171
SC02	SC02_LN1-2_121	Yes	Yes	LN1-2	26212288	3.93184	24749350	3.69567	0.939932	8601002	0.347524	0.118745	2533148	20239825	0.9955	3046	16660
SC02	SC02_LN1-2_123	Yes	Yes	LN1-2	36416406	5.46246	34369424	5.12987	0.939114	5340904	0.155397	0.079564	1733583	13742962	0.9954	5646	65461
SC02	SC02_LN1-2_126	Yes	Yes	LN1-2	38432336	5.76485	35326950	5.29868	0.919136	5496547	0.155591	0.073749	1532333	12263175	0.996	4227	53366
SC02	SC02_LN1-2_127	Yes	Yes	LN1-2	18992194	2.84883	17249064	2.58964	0.909019	5357193	0.310579	0.0847049	1805274	14373192	0.9944	6558	138007
SC02	SC02_LN1-2_128	Yes	Yes	LN1-2	19615364	2.9423	17695104	2.63664	0.896115	2593635	0.146574	0.0487033	1030564	8166652	0.9947	6464	158437
SC02	SC02_LN1-2_130	Yes	Yes	LN1-2	15753406	2.36301	14667872	2.18688	0.925465	4464968	0.304405	0.0822582	1772711	14064575	0.9947	7628	209825
SC02	SC02_LN1-2_132	Yes	Yes	LN1-2	22295866	3.34438	20837386	3.11281	0.930757	5417164	0.259973	0.0845424	1854702	14643608	0.995	6400	189475
SC02	SC02_LN1-2_133	Yes	Yes	LN1-2	21259758	3.18896	19852632	2.9561	0.926977	5832603	0.293795	0.112085	2446003	19391642	0.995	4814	70961
SC02	SC02_LN1-2_134	Yes	Yes	LN1-2	19741390	2.96121	18380410	2.74525	0.92707	6651490	0.361879	0.0992603	2133888	17028406	0.9951	5817	104800
SC02	SC02_LN1-2_137	Yes	Yes	LN1-2	52291992	7.8438	38104808	5.80483	0.740053	8141039	0.213649	0.0872777	1767804	14348231	0.9951	7267	38122
SC02	SC02_LN1-2_138	Yes	Yes	LN1-2	20163568	3.02454	18609234	2.7776	0.918358	5344092	0.287174	0.0874285	1861097	14789652	0.9951	6555	157534
SC02	SC02_LN1-2_139	Yes	Yes	LN1-2	20516434	3.07747	19056796	2.84429	0.924231	6687721	0.350936	0.100905	2190189	17449600	0.994	6364	92023
SC02	SC02_LN1-2_141	Yes	Yes	LN1-2	44559434	6.68392	40415566	6.00613	0.898594	3608569	0.0892866	0.0653478	1377397	11012846	0.9949	6517	39102
SC02	SC02_LN1-2_142	Yes	Yes	LN1-2	25306362	3.79595	23962370	3.56937	0.940309	7602568	0.317271	0.118935	2515645	20184548	0.9947	5920	44861
SC02	SC02_LN1-2_143	Yes	Yes	LN1-2	65984962	9.89774	51993704	7.91282	0.799457	10766016	0.207064	0.123456	2677184	21431205	0.9944	4843	72570
SC02	SC02_LN1-2_144	Yes	Yes	LN1-2	18739990	2.811	17286216	2.59067	0.921621	3474513	0.200999	0.0661727	1449135	11568940	0.9938	5532	28824
SC02	SC02_LN1-2_145	Yes	Yes	LN1-2	35367798	5.30517	32629288	4.89743	0.923143	9664535	0.296192	0.136256	3002517	23899770	0.9954	3897	26994
SC02	SC02_LN1-2_147	Yes	Yes	LN1-2	17215354	2.5823	14947858	2.27852	0.882361	3403183	0.22767	0.0636976	1413008	11086826	0.9949	4820	85736
SC02	SC02_LN1-2_149	Yes	Yes	LN1-2	18182648	2.7274	16177054	2.42244	0.888188	4976916	0.307653	0.0831433	1843933	14554217	0.9944	4570	72704
SC02	SC02_LN1-2_150	Yes	Yes	LN1-2	22080910	3.31214	20355768	3.04289	0.918708	6379015	0.313376	0.104553	2309333	18277722	0.9946	4774	44058
SC02	SC02_LN1-2_154	Yes	Yes	LN1-2	30193900	4.52909	25403316	3.89051	0.859006	6614445	0.260377	0.0986011	2076717	16687556	0.9951	5156	88143
SC02	SC02_LN1-2_156	Yes	Yes	LN1-2	37282222	5.59233	33591348	5.02949	0.899354	5965309	0.177585	0.087746	1846945	14816467	0.9954	4762	54677
SC02	SC02_LN1-2_157	Yes	Yes	LN1-2	23353766	3.50306	20860948	3.11933	0.890456	6319950	0.302956	0.100042	2218596	17553986	0.9945	5883	65743
SC02	SC02_LN1-2_160	Yes	Yes	LN1-2	20224258	3.03364	18236414	2.73599	0.901883	3972592	0.217838	0.0738474	1649709	13020459	0.9953	5031	42104
SC02	SC02_LN1-2_161	Yes	Yes	LN1-2	34206512	5.13098	31705192	4.7007	0.916142	7293212	0.230032	0.123896	2773384	22137521	0.9963	8465	114224
SC02	SC02_LN1-2_164	Yes	Yes	LN1-2	35929194	5.38938	33352826	4.96993	0.922172	11748752	0.352257	0.188761	4161509	33458139	0.9956	7486	132028
SC02	SC02_LN1-2_165	Yes	Yes	LN1-2	37087300	5.56309	34789174	5.18081	0.931281	11235625	0.322963	0.142964	3158020	25206113	0.9958	4517	40655
SC02	SC02_LN1-2_166	Yes	Yes	LN1-2	30202444	4.53037	27308670	4.06033	0.896248	8234620	0.301539	0.113566	2476475	19703877	0.9953	5339	117596
SC02	SC02_LN1-2_167	Yes	Yes	LN1-2	34230140	5.13452	31829824	4.72762	0.920751	7427422	0.233348	0.113769	2498630	19875195	0.9954	5361	87058
SC02	SC02_LN1-2_168	Yes	Yes	LN1-2	32318218	4.84773	30539958	4.53299	0.935074	9487230	0.31065	0.129601	2821187	22660129	0.9966	5665	72826
SC02	SC02_LN1-2_170	Yes	Yes	LN1-2	18874112	2.83112	16861722	2.51626	0.888787	4534316	0.268912	0.0880212	1886338	15062427	0.9951	7110	122529
SC02	SC02_LN1-2_171	Yes	Yes	LN1-2	18014958	2.70224	15584292	2.33233	0.863107	3355220	0.215295	0.0584319	1235344	9817682	0.9955	6908	80183
SC02	SC02_LN1-2_174	Yes	Yes	LN1-2	23994192	3.59913	22384630	3.35322	0.931676	6700181	0.299321	0.0996014	2106178	16854937	0.9949	6131	54703
SC02	SC02_LN1-3_177	Yes	Yes	LN1-3	45731826	6.85977	43368232	6.46892	0.943023	9727792	0.224307	0.121908	2530002	20426169	0.9959	5760	77946
SC02	SC02_LN1-3_178	Yes	Yes	LN1-3	52705866	7.90588	47764212	7.14684	0.903991	10292898	0.215494	0.123113	2632274	21166073	0.9957	5522	81826
SC02	SC02_LN1-3_179	Yes	Yes	LN1-3	46797406	7.01961	43918010	6.54805	0.932822	11626698	0.264736	0.176601	3736637	30444568	0.9957	5510	148623
SC02	SC02_LN1-3_180	Yes	Yes	LN1-3	56647914	8.49719	50823836	7.607	0.895237	11168417	0.219748	0.133668	2805427	22755066	0.9953	5767	85383
SC02	SC02_LN1-3_181	Yes	Yes	LN1-3	57886934	8.68304	52028828	7.7688	0.89471	8821733	0.169555	0.113179	2375966	19189630	0.9953	5194	61601
SC02	SC02_LN1-3_182	Yes	Yes	LN1-3	50466666	7.57	45983150	6.87891	0.908707	10243647	0.22277	0.139214	2947052	23791081	0.9962	6309	156780
SC02	SC02_LN1-3_183	Yes	Yes	LN1-3	61689792	9.25347	55951560	8.33707	0.900967	9011199	0.161054	0.125877	2735639	22011683	0.9957	5850	93705
SC02	SC02_LN1-3_184	Yes	Yes	LN1-3	18925780	2.83887	17282978	2.57104	0.905657	5686737	0.329037	0.104705	2314305	18380804	0.9951	4516	56276
SC02	SC02_LN1-3_185	Yes	Yes	LN1-3	29999040	4.49986	24744326	3.75652	0.83481	6162242	0.249037	0.0909219	1992599	15862322	0.9947	7274	65907
SC02	SC02_LN1-3_186	Yes	Yes	LN1-3	34690734	5.20361	30062842	4.55167	0.874714	8239073	0.274062	0.116337	2555367	20343467	0.9947	6509	76150
SC02	SC02_LN1-3_188	Yes	Yes	LN1-3	17209642	2.58145	15819284	2.35842	0.913606	4141094	0.261775	0.0759714	1645379	13072802	0.9953	6737	98436
SC02	SC02_LN1-3_189	Yes	Yes	LN1-3	18733282	2.80999	16191042	2.43288	0.865797	4971715	0.307066	0.0778012	1671169	13349290	0.995	5174	20298
SC02	SC02_LN1-3_190	Yes	Yes	LN1-3	15443316	2.3165	13521522	2.02639	0.874764	4151768	0.307049	0.0672621	1435693	11464007	0.9951	3949	24676
SC02	SC02_LN1-3_192	Yes	Yes	LN1-3	27414632	4.11219	25246032	3.7977	0.92352	6825137	0.270345	0.0972704	2061090	16532141	0.9946	4743	16306
SC02	SC02_LN1-3_193	Yes	Yes	LN1-3	28839752	4.32596	25483562	3.81193	0.881176	7252211	0.284584	0.117404	2647592	20900419	0.995	4119	37149
SC02	SC02_LN1-3_194	Yes	Yes	LN1-3	32085462	4.81282	27438550	4.14682	0.861619	6525722	0.23783	0.0907037	1986540	15755867	0.9949	8377	96583
SC02	SC02_LN1-3_195	Yes	Yes	LN1-3	37702362	5.65535	33050960	5.03965	0.891129	9535755	0.288517	0.12617	2426439	19913362	0.9948	5482	77620
SC02	SC02_LN1-3_196	Yes	Yes	LN1-3	17764358	2.66465	16260256	2.43186	0.912636	5144072	0.316359	0.0850306	1798202	14342516	0.9949	6446	48015
SC02	SC02_LN1-3_199	Yes	Yes	LN1-3	22712626	3.40689	20803110	3.06918	0.900873	3587680	0.172459	0.076287	1673057	13238636	0.9955	10586	249663
SC02	SC02_LN1-3_200	Yes	Yes	LN1-3	20811494	3.12172	18541966	2.79014	0.893782	4892895	0.263882	0.0819928	1764741	14024838	0.9951	7684	106008
SC02	SC02_LN1-3_201	Yes	Yes	LN1-3	41564984	6.23475	34629310	5.26435	0.844357	8134400	0.234899	0.1053	2316868	18394183	0.995	8209	199005
SC02	SC02_LN1-3_202	Yes	Yes	LN1-3	35304590	5.29569	31059314	4.68905	0.885446	5407578	0.174105	0.0707126	1501762	11980054	0.9945	2730	10179
SC02	SC02_LN1-3_204	Yes	Yes	LN1-3	16109202	2.41638	14549246	2.17112	0.898499	3704903	0.254646	0.0702003	1539757	12182943	0.9947	7754	182905
SC02	SC02_LN1-3_205	Yes	Yes	LN1-3	24460964	3.66914	22239890	3.32876	0.907231	4717116	0.212102	0.0773297	1676337	13280131	0.995	7400	118295
SC02	SC02_LN1-3_206	Yes	Yes	LN1-3	21574960	3.23624	19351134	2.89046	0.893151	6835050	0.353212	0.117718	2691035	21269331	0.9951	7362	184657
SC02	SC02_LN1-3_207	Yes	Yes	LN1-3	63771126	9.56567	58219352	8.73267	0.912918	10770289	0.184995	0.139197	2720827	22312112	0.9945	6694	108509
SC02	SC02_LN1-3_208	Yes	Yes	LN1-3	21306456	3.19597	19072582	2.87617	0.899938	6043511	0.316869	0.108137	2318331	18442185	0.9951	7732	123401
SC02	SC02_LN1-3_209	Yes	Yes	LN1-3	37423426	5.61351	34991032	5.19594	0.925612	8887199	0.253985	0.121272	2554947	20480177	0.9959	7389	174377
SC02	SC02_LN1-3_210	Yes	Yes	LN1-3	36060478	5.40907	33247588	4.96627	0.918136	9106644	0.273904	0.126734	2589588	20912353	0.9952	3732	27632
SC02	SC02_LN1-3_211	Yes	Yes	LN1-3	29567688	4.43515	27107280	4.05059	0.913292	7149725	0.263757	0.110969	2256071	18205204	0.9951	6881	61049
SC02	SC02_LN1-3_212	Yes	Yes	LN1-3	29436136	4.41542	27055844	4.02967	0.912635	6686677	0.247144	0.106192	2178326	17487105	0.9951	5013	75746
SC02	SC02_LN1-3_213	Yes	Yes	LN1-3	18833568	2.82504	17533754	2.61342	0.925093	5084816	0.290002	0.0920656	1945733	15467475	0.9957	4088	47182
SC02	SC02_LN1-3_214	Yes	Yes	LN1-3	36933358	5.54	34542698	5.16211	0.931788	9100271	0.26345	0.126242	2679589	21371299	0.9946	6326	145722
SC02	SC02_LN1-3_217	Yes	Yes	LN1-3	70053112	10.508	40606878	6.52432	0.620893	6033751	0.148589	0.07679	1596731	12806863	0.9947	6038	62494
SC02	SC02_LN1-3_218	Yes	Yes	LN1-3	15148656	2.2723	14084832	2.10056	0.92442	3771065	0.267739	0.0712837	1480713	11739080	0.9953	6374	52095
SC02	SC02_LN1-3_219	Yes	Yes	LN1-3	16081454	2.41222	15056272	2.24146	0.929213	4160757	0.276347	0.0795076	1666644	13205052	0.9954	5909	78262
SC02	SC02_LN1-3_220	Yes	Yes	LN1-3	18030104	2.70452	16328700	2.44808	0.905184	3929913	0.240675	0.0722883	1508729	11986207	0.9956	6022	37965
SC02	SC02_LN1-3_221	Yes	Yes	LN1-3	32986970	4.94805	30428356	4.56441	0.922468	6842243	0.224864	0.105183	2237473	17867395	0.9952	3982	29157
SC02	SC02_LN1-3_223	Yes	Yes	LN1-3	26925094	4.03876	24024262	3.61704	0.895582	5338321	0.222205	0.0877242	1823757	14565096	0.995	3617	16927
SC02	SC02_LN1-3_224	Yes	Yes	LN1-3	40432880	6.06493	37554430	5.56284	0.917213	11341333	0.301997	0.158527	3539184	28166476	0.996	8120	76355
SC02	SC02_LN1-3_225	Yes	Yes	LN1-3	35174980	5.27625	32566698	4.85486	0.920136	9133924	0.280468	0.125483	2605870	20940706	0.9952	4583	22486
SC02	SC02_LN1-3_226	Yes	Yes	LN1-3	30435036	4.56526	28348790	4.21734	0.92379	4923763	0.173685	0.0863121	1755936	14068026	0.995	6580	74076
SC02	SC02_LN1-3_227	Yes	Yes	LN1-3	27549338	4.1324	24982678	3.67459	0.889214	6330757	0.253406	0.0718877	1666086	13012186	0.9951	4785	26798
SC02	SC02_LN1-3_228	Yes	Yes	LN1-3	16616376	2.49246	15170820	2.26382	0.908269	4834273	0.318656	0.0987398	2089875	16581454	0.9946	6761	30317
SC02	SC02_LN1-4_241	Yes	Yes	LN1-4	36274820	5.44122	29499504	4.52398	0.831427	8347690	0.282977	0.140233	3145009	25016217	0.9951	8086	96175
SC02	SC02_LN1-4_243	Yes	Yes	LN1-4	26598244	3.98974	24530816	3.68097	0.922609	7356886	0.299904	0.111991	2424030	19374126	0.9951	6588	134539
SC02	SC02_LN1-4_244	Yes	Yes	LN1-4	22679998	3.402	18583500	2.77033	0.814325	5166145	0.277996	0.0749408	1660091	13152968	0.9955	7037	104990
SC02	SC02_LN1-4_245	Yes	Yes	LN1-4	20548422	3.08226	18233264	2.72916	0.885439	5462681	0.2996	0.0889665	1914266	15266154	0.9954	7472	73026
SC02	SC02_LN1-4_246	Yes	Yes	LN1-4	14108926	2.11634	12479432	1.86843	0.882859	3158518	0.253098	0.0559129	1186527	9439034	0.9958	8038	71204
SC02	SC02_LN1-4_247	Yes	Yes	LN1-4	35860054	5.37901	32411046	4.84441	0.900615	10413829	0.321305	0.137022	2906122	23384992	0.9954	7469	138343
SC02	SC02_LN1-4_249	Yes	Yes	LN1-4	45842000	6.8763	43012618	6.36797	0.926076	12412062	0.288568	0.154294	3463737	27712240	0.9963	3659	22341
SC02	SC02_LN1-4_251	Yes	Yes	LN1-4	21041004	3.15615	19261804	2.87973	0.912417	6504076	0.337667	0.103071	2285587	18052173	0.9954	4900	45374
SC02	SC02_LN1-4_252	Yes	Yes	LN1-4	16929154	2.53937	14724404	2.21643	0.872824	4030696	0.273743	0.0628647	1297411	10404489	0.9956	5342	27937
SC02	SC02_LN1-4_253	Yes	Yes	LN1-4	21129436	3.16942	19543330	2.91299	0.919095	4382069	0.224223	0.0756269	1621126	12865134	0.9956	5003	80845
SC02	SC02_LN1-4_255	Yes	Yes	LN1-4	33849270	5.07739	30032450	4.54616	0.895374	7074089	0.235548	0.1038	2159691	17449496	0.9953	7143	116594
SC02	SC02_LN1-4_256	Yes	Yes	LN1-4	37455222	5.61828	34753852	5.16855	0.919952	11455162	0.329608	0.139383	3005038	23930935	0.996	7163	125483
SC02	SC02_LN1-4_257	Yes	Yes	LN1-4	59182482	8.87737	29025916	4.91123	0.55323	5397548	0.185956	0.0769212	1668734	13314022	0.995	6583	95626
SC02	SC02_LN1-4_258	Yes	Yes	LN1-4	28237922	4.23569	23734568	3.60385	0.850831	6117197	0.257734	0.0977673	2159414	17126310	0.9951	4580	19852
SC02	SC02_LN1-4_259	Yes	Yes	LN1-4	76552906	11.4829	68304788	10.2868	0.895836	18569182	0.271858	0.18353	3551168	29283114	0.9947	6670	46275
SC02	SC02_LN1-4_260	Yes	Yes	LN1-4	26664762	3.99971	24855200	3.71879	0.929764	7919629	0.318631	0.114349	2459291	19621018	0.9954	6371	53572
SC02	SC02_LN1-4_261	Yes	Yes	LN1-4	21389466	3.20842	20285060	3.02372	0.942433	6971529	0.343678	0.114632	2375757	19215795	0.9954	5158	45269
SC02	SC02_LN1-4_263	Yes	Yes	LN1-4	44040474	6.60607	39045722	5.88871	0.891409	8951683	0.229262	0.123495	2604150	20960875	0.9949	6267	49031
SC02	SC02_LN1-4_266	Yes	Yes	LN1-4	20375854	3.05638	17468108	2.60032	0.850786	3179818	0.182036	0.0615562	1332272	10606014	0.9947	8105	225445
SC02	SC02_LN1-4_267	Yes	Yes	LN1-4	19145158	2.87177	16642736	2.48461	0.865181	4552809	0.273561	0.0762257	1629026	12933929	0.9948	6151	115930
SC02	SC02_LN1-4_268	Yes	Yes	LN1-4	25255760	3.78836	18284958	2.8983	0.765052	4315129	0.235993	0.0748565	1600033	12703852	0.9948	7084	84925
SC02	SC02_LN1-4_272	Yes	Yes	LN1-4	33007432	4.95111	28910724	4.35598	0.879797	7284634	0.25197	0.10304	2274570	18010596	0.9947	6781	122631
SC02	SC02_LN1-4_273	Yes	Yes	LN1-4	36366888	5.45503	27515570	4.22688	0.774859	7115764	0.258609	0.0964112	1837606	15183630	0.9953	6842	55381
SC02	SC02_LN1-4_274	Yes	Yes	LN1-4	31437360	4.7156	27579274	4.15655	0.881446	8690164	0.315098	0.13177	2600329	21322771	0.9952	6495	108942
SC02	SC02_LN1-4_276	Yes	Yes	LN1-4	58908318	8.83625	51290292	7.66038	0.866927	8358943	0.162973	0.101099	2112774	16859766	0.9947	5869	54838
SC02	SC02_LN1-4_277	Yes	Yes	LN1-4	52431104	7.86467	36181938	5.62946	0.715792	6657840	0.18401	0.0903288	1807937	14682509	0.9949	6816	60438
SC02	SC02_LN1-4_278	Yes	Yes	LN1-4	17135882	2.57038	14611476	2.19601	0.854353	3838477	0.262703	0.0646963	1343140	10690175	0.995	7005	55396
SC02	SC02_LN1-4_279	Yes	Yes	LN1-4	19222550	2.88338	16380538	2.46461	0.854762	4503442	0.274926	0.0731429	1531412	12184108	0.9952	4930	71257
SC02	SC02_LN1-4_280	Yes	Yes	LN1-4	20870880	3.13063	19244022	2.88314	0.920944	4817235	0.250324	0.081615	1783885	14047805	0.9944	4281	48390
SC02	SC02_LN1-4_283	Yes	Yes	LN1-4	47172894	7.07593	43041642	6.43543	0.909481	5987525	0.13911	0.0933359	1946269	15609807	0.9955	6682	54419
SC02	SC02_LN1-4_284	Yes	Yes	LN1-4	44454178	6.66813	40826670	6.10491	0.915536	6819614	0.167038	0.101126	2126756	17005453	0.9956	5601	86573
SC02	SC02_LN1-4_285	Yes	Yes	LN1-4	43925800	6.58887	41101574	6.12327	0.929335	7893598	0.192051	0.1141	2387202	19177585	0.9955	3628	30128
SC02	SC02_LN1-4_286	Yes	Yes	LN1-4	34341262	5.15119	27860630	4.25675	0.826362	5723742	0.205442	0.0925102	2020536	15977448	0.9949	5276	110284
SC02	SC02_LN1-4_287	Yes	Yes	LN1-4	30209518	4.53143	24085998	3.66925	0.809734	4969398	0.206319	0.0792292	1694076	13375576	0.9948	7106	163305
SC02	SC02_LN1-4_289	Yes	Yes	LN1-4	35688692	5.3533	29408064	4.49636	0.839922	9246277	0.314413	0.134691	2704593	22049833	0.9954	5232	37687
SC02	SC02_LN1-4_290	Yes	Yes	LN1-4	43429646	6.51445	19871504	3.52721	0.541445	3237969	0.162945	0.0576114	1170017	9498282	0.9952	5363	73660
SC02	SC02_LN1-4_291	Yes	Yes	LN1-4	43325056	6.49876	26725588	4.30645	0.662657	5184343	0.193984	0.0860638	1738990	14187476	0.9952	5576	118967
SC02	SC02_LN1-4_292	Yes	Yes	LN1-4	24119076	3.61786	22246260	3.33398	0.921534	5403133	0.242878	0.0902741	1889155	15108369	0.9949	7904	135585
SC02	SC02_LN1-4_295	Yes	Yes	LN1-4	16322720	2.44841	14419424	2.15958	0.882033	4030156	0.279495	0.0737432	1553388	12363503	0.9955	6822	98168
SC02	SC02_LN1-4_296	Yes	Yes	LN1-4	14535670	2.18035	13073166	1.95361	0.896007	3374340	0.258112	0.0663645	1369266	10898605	0.9954	6680	113459
SC02	SC02_LN1-4_297	Yes	Yes	LN1-4	55833752	8.37506	48020312	7.22562	0.862754	7918290	0.164895	0.111903	2332321	18764787	0.9944	4969	115712
SC02	SC02_LN1-4_300	Yes	Yes	LN1-4	33694906	5.05424	30540148	4.58519	0.907198	7254087	0.237526	0.103666	2203238	17608122	0.9948	6688	168641
SC02	SC02_LN1-4_302	Yes	Yes	LN1-4	19128976	2.86935	16540724	2.47756	0.863459	4312172	0.2607	0.0812258	1751537	13816823	0.9952	7052	182855
SC02	SC02_LN1-4_303	Yes	Yes	LN1-4	21186254	3.17794	18944218	2.84425	0.895	5149177	0.271807	0.0824135	1750055	13912644	0.995	7039	58765
SC02	SC02_LN1-4_304	Yes	Yes	LN1-4	20482774	3.07242	18110922	2.70753	0.881238	4088532	0.22575	0.0732172	1582203	12564279	0.9946	6973	107193
SC02	SC02_LN2-1_625	Yes	Yes	LN2-1	32143008	4.82145	29480518	4.38249	0.908957	5740204	0.194712	0.0777016	1684882	13354246	0.996	9961	455683
SC02	SC02_LN2-1_626	Yes	Yes	LN2-1	45463128	6.81947	40719564	6.09856	0.894287	11115158	0.272968	0.158178	3391624	27148078	0.9958	9668	282299
SC02	SC02_LN2-1_629	Yes	Yes	LN2-1	43314188	6.49713	39611990	5.90891	0.909465	8371373	0.211334	0.131605	2851071	22814632	0.996	8131	132177
SC02	SC02_LN2-1_630	Yes	Yes	LN2-1	42811922	6.42179	39129018	5.8477	0.910603	6443477	0.164673	0.0895928	1910508	15200274	0.9957	10330	445488
SC02	SC02_LN2-1_631	Yes	Yes	LN2-1	42190682	6.3286	38116190	5.69248	0.899485	12021525	0.315392	0.16938	3683742	29469701	0.9956	9266	145723
SC02	SC02_LN2-1_632	Yes	Yes	LN2-1	38113672	5.71705	35281800	5.24287	0.917058	9495624	0.269137	0.113835	2502004	19853685	0.9959	7996	170794
SC02	SC02_LN2-1_633	Yes	Yes	LN2-1	28559490	4.28392	26665300	3.99178	0.931804	3510605	0.131654	0.0560615	1203882	9460619	0.995	5570	32065
SC02	SC02_LN2-1_634	Yes	Yes	LN2-1	41574244	6.23614	38679230	5.75779	0.923295	6851466	0.177136	0.098401	2122597	16920586	0.9957	8189	241966
SC02	SC02_LN2-1_637	Yes	Yes	LN2-1	36680780	5.50212	34658878	5.17004	0.939645	5948574	0.171632	0.0768182	1616189	12900485	0.9957	7447	224448
SC02	SC02_LN2-1_638	Yes	Yes	LN2-1	40058904	6.00884	37709944	5.62433	0.936011	5274068	0.139859	0.0679362	1424185	11291529	0.9949	6522	94801
SC02	SC02_LN2-1_639	Yes	Yes	LN2-1	35675874	5.35138	34113626	5.08236	0.949729	6692426	0.19618	0.0890126	1854353	14822988	0.9947	8973	153653
SC02	SC02_LN2-2_657	Yes	Yes	LN2-2	35019780	5.25297	31582774	4.65637	0.886426	2951472	0.093452	0.0456808	958943	7588416	0.9956	7172	203431
SC02	SC02_LN2-2_658	Yes	Yes	LN2-2	46885102	7.03277	43309520	6.46638	0.919465	5955124	0.137502	0.080465	1648952	13109013	0.9954	7076	85202
SC02	SC02_LN2-2_660	Yes	Yes	LN2-2	29495060	4.42426	27220588	4.03631	0.912314	5860446	0.215295	0.0810224	1668447	13300613	0.9959	8170	172497
SC02	SC02_LN2-2_661	Yes	Yes	LN2-2	34867492	5.23012	31533410	4.72352	0.903138	5580612	0.176975	0.083205	1729202	13695110	0.9956	7951	269850
SC02	SC02_LN2-2_664	Yes	Yes	LN2-2	37712946	5.65694	34602774	5.18004	0.915696	8489487	0.245341	0.137241	2925248	23324964	0.9954	8949	115665
SC02	SC02_LN2-2_666	Yes	Yes	LN2-2	39594422	5.93916	37312716	5.553	0.93498	7247218	0.194229	0.126404	2704250	21501018	0.9954	9895	190559
SC02	SC02_LN2-2_667	Yes	Yes	LN2-2	45273008	6.79095	42722666	6.35705	0.936105	8337421	0.195152	0.12413	2607554	20844552	0.9946	8786	176064
SC02	SC02_LN2-2_671	Yes	Yes	LN2-2	20963076	3.14446	19626902	2.93098	0.932107	4592538	0.233992	0.0776024	1586083	12668153	0.9952	8276	99737
SC02	SC02_LN2-2_673	Yes	Yes	LN2-2	25883772	3.88257	23876538	3.58922	0.924447	5544901	0.232232	0.0880249	1858054	14694582	0.9949	7598	85941
SC02	SC02_LN2-2_674	Yes	Yes	LN2-2	32785734	4.91786	29260404	4.43815	0.902455	8477644	0.289731	0.158794	3109135	25269264	0.9942	8447	130125
SC02	SC02_LN2-2_676	Yes	Yes	LN2-2	22802252	3.42034	18953230	2.87183	0.839633	4073823	0.214941	0.0710822	1601224	12374856	0.9948	7160	70418
SC05	SC05_NT_002	Yes	Yes	NT	41955656	6.29335	39283968	5.86189	0.931442	3267092	0.083166	0.0487804	959624	7799724	0.9919	1973	4360
SC05	SC05_NT_003	Yes	Yes	NT	56545050	8.48176	53173986	7.92473	0.934326	8888386	0.167157	0.109448	2152769	17708596	0.9881	5512	30406
SC05	SC05_NT_009	Yes	Yes	NT	30201388	4.53021	26677408	3.94237	0.870241	2804442	0.105124	0.0598234	1137806	9419225	0.9858	3739	12552
SC05	SC05_NT_014	Yes	Yes	NT	27718820	4.15782	24133928	3.57394	0.859571	2157824	0.0894104	0.0434199	843744	6930071	0.9872	3292	10587
SC05	SC05_NT_015	Yes	Yes	NT	35206640	5.281	30778084	4.55792	0.863079	2204246	0.0716174	0.0457077	859360	7117046	0.9861	1884	3840
SC05	SC05_NT_016	Yes	Yes	NT	33645614	5.04684	28744932	4.24837	0.841787	1960473	0.0682024	0.0445517	866772	7049736	0.9868	2416	5841
SC05	SC05_NT_021	Yes	Yes	NT	36351030	5.45265	32344616	4.79585	0.879544	2514545	0.0777423	0.0451081	862980	7114722	0.9837	3299	9761
SC05	SC05_PT3_193	Yes	Yes	PT3	24652694	3.6979	21948798	3.25088	0.879113	2904311	0.132322	0.0541919	1015070	8529210	0.9887	9546	113300
SC05	SC05_PT3_194	Yes	Yes	PT3	28051128	4.20767	23973720	3.55429	0.844716	3836161	0.160015	0.0760305	1474402	12169889	0.9923	6582	32643
SC05	SC05_PT3_195	Yes	Yes	PT3	8260882	1.23913	7236016	1.0686	0.862375	1721956	0.23797	0.050924	1016032	8253822	0.9907	8808	143638
SC05	SC05_PT3_197	Yes	Yes	PT3	8514278	1.27714	7325176	1.08175	0.84701	2108330	0.28782	0.0601092	1261083	10101825	0.9935	5555	64828
SC05	SC05_PT3_199	Yes	Yes	PT3	10302640	1.5454	8583110	1.2716	0.822831	2087096	0.243163	0.0591642	1158951	9463205	0.9899	2834	7301
SC05	SC05_PT3_201	Yes	Yes	PT3	8814870	1.32223	8079300	1.19324	0.902443	1911576	0.236602	0.0551895	1075016	8754053	0.9829	9281	82251
SC05	SC05_PT3_202	Yes	Yes	PT3	10696148	1.60442	9673874	1.42912	0.890736	2668253	0.275821	0.0735997	1486073	11979460	0.9869	9203	107614
SC05	SC05_PT3_203	Yes	Yes	PT3	11226438	1.68397	10068042	1.47953	0.878599	3094764	0.307385	0.0895542	1840677	14928859	0.9921	8996	139236
SC05	SC05_PT3_206	Yes	Yes	PT3	9485142	1.42277	8628990	1.27261	0.894459	1979690	0.229423	0.0557039	1115602	9043219	0.9821	5683	56656
SC05	SC05_PT3_208	Yes	Yes	PT3	13364808	2.00472	12136610	1.79266	0.894218	3596203	0.29631	0.0951095	1873226	15268846	0.9851	9580	196559
SC05	SC05_PT3_217	Yes	Yes	PT3	23768436	3.56527	21771088	3.21698	0.902311	6569679	0.301762	0.142132	2892248	23551192	0.9883	8102	152332
SC05	SC05_PT3_218	Yes	Yes	PT3	24795862	3.71938	22490638	3.32444	0.893815	7215416	0.320819	0.158277	3206085	26403168	0.9924	6847	110461
SC05	SC05_PT3_219	Yes	Yes	PT3	21538016	3.2307	19360244	2.86997	0.888344	5758526	0.297441	0.124092	2588342	20944966	0.9942	7282	80513
SC05	SC05_PT3_220	Yes	Yes	PT3	24059732	3.60896	21212538	3.13935	0.869878	6591452	0.310734	0.154375	3067124	25354864	0.9916	8034	104958
SC05	SC05_PT3_221	Yes	Yes	PT3	21806032	3.2709	19699006	2.91778	0.89204	5505703	0.279491	0.11552	2260400	18675818	0.9931	5446	68646
SC05	SC05_PT3_222	Yes	Yes	PT3	20781010	3.11715	18745772	2.77387	0.889873	6695636	0.357181	0.150775	3116178	25493565	0.9936	5269	33056
SC05	SC05_PT3_223	Yes	Yes	PT3	19886506	2.98298	17875892	2.64555	0.886884	5898995	0.329997	0.131348	2650328	21709847	0.9938	8535	114210
SC05	SC05_PT3_224	Yes	Yes	PT3	25932344	3.88985	23386768	3.46312	0.890296	5192448	0.222025	0.105975	2130274	17328730	0.9914	5614	65985
SC05	SC05_PT3_233	Yes	Yes	PT3	28372292	4.25584	25725608	3.79655	0.892079	6852981	0.266388	0.130506	2541597	20909500	0.989	5696	53093
SC05	SC05_PT3_234	Yes	Yes	PT3	25979354	3.8969	22933304	3.38814	0.869443	7029270	0.306509	0.130537	2538480	20915090	0.9891	2249	12572
SC05	SC05_PT3_235	Yes	Yes	PT3	20894440	3.13417	18517158	2.73935	0.874027	5772878	0.311758	0.116565	2292922	18897453	0.9934	4091	35955
SC05	SC05_PT3_236	Yes	Yes	PT3	23956674	3.5935	20935520	3.08648	0.858906	3602999	0.1721	0.0895911	1820375	14764775	0.9929	4670	35974
SC05	SC05_PT3_240	Yes	Yes	PT3	24868998	3.73035	22678402	3.33731	0.894637	10307594	0.454511	0.222387	4535179	37393746	0.992	10010	218186
SC05	SC05_PT4_145	Yes	Yes	PT4	46391740	6.95876	43364442	6.42045	0.922643	4776258	0.110142	0.108758	2287186	18369184	0.9933	5245	21424
SC05	SC05_PT4_146	Yes	Yes	PT4	41023608	6.15354	38590064	5.69986	0.926273	10725742	0.277941	0.188715	3933544	32100925	0.9929	2786	14899
SC05	SC05_PT4_148	Yes	Yes	PT4	43232734	6.48491	41114164	6.09447	0.939793	11514788	0.280069	0.184545	3765340	30742789	0.9884	5200	66695
SC05	SC05_PT4_150	Yes	Yes	PT4	38087986	5.7132	36104272	5.36487	0.939031	8006527	0.221761	0.130098	2606581	21187337	0.9923	5796	85949
SC05	SC05_PT4_151	Yes	Yes	PT4	32134698	4.8202	30581766	4.53956	0.941777	7346819	0.240235	0.121601	2397904	19564738	0.9914	3143	25254
SC05	SC05_PT4_152	Yes	Yes	PT4	36479402	5.47191	34757872	5.15155	0.941453	11305446	0.325263	0.193181	3877105	31899650	0.9885	5533	22922
SC05	SC05_PT4_153	Yes	Yes	PT4	29911856	4.48678	27125876	4.00632	0.892917	8396451	0.309537	0.176441	3545397	29249259	0.9918	7645	185904
SC05	SC05_PT4_154	Yes	Yes	PT4	25031476	3.75472	22916892	3.3801	0.900227	9424666	0.411254	0.210817	4269150	35220931	0.9942	9823	398320
SC05	SC05_PT4_156	Yes	Yes	PT4	22079246	3.31189	19836932	2.94065	0.887907	5233599	0.263831	0.113754	2188747	18026720	0.9911	4288	38736
SC05	SC05_PT4_159	Yes	Yes	PT4	28788850	4.31833	25824898	3.82114	0.884865	6435772	0.249208	0.125074	2420213	19891758	0.9932	6648	62678
SC05	SC05_PT4_160	Yes	Yes	PT4	25077630	3.76164	22649678	3.35446	0.891753	5855031	0.258504	0.113468	2190359	17990989	0.9929	4318	48499
SC05	SC05_PT4_169	Yes	Yes	PT4	28700344	4.30505	26521570	3.91175	0.908643	8904302	0.335738	0.173725	3519032	28813710	0.9876	7203	102426
SC05	SC05_PT4_170	Yes	Yes	PT4	27378788	4.10682	25196724	3.71672	0.905011	9493300	0.376767	0.192825	3876548	31843250	0.9901	5989	166911
SC05	SC05_PT4_172	Yes	Yes	PT4	21946154	3.29192	19837284	2.91473	0.885418	9046042	0.456012	0.214813	4432434	36612547	0.982	9767	252626
SC05	SC05_PT4_173	Yes	Yes	PT4	22193418	3.32901	20222478	2.98755	0.897429	3647679	0.180377	0.0894795	1710208	14000234	0.9872	5212	141393
SC05	SC05_PT4_174	Yes	Yes	PT4	24394258	3.65914	22368252	3.29888	0.901544	9016959	0.403114	0.195798	3948754	32518273	0.9928	6655	172146
SC05	SC05_PT4_175	Yes	Yes	PT4	21666246	3.24994	19961762	2.94638	0.906596	7333878	0.367396	0.165575	3224945	26590415	0.9905	7338	161185
SC05	SC05_PT4_176	Yes	Yes	PT4	28159140	4.22387	25988526	3.83721	0.908458	9189895	0.353614	0.184402	3620965	29948438	0.9934	7183	156979
SC05	SC05_PT4_185	Yes	Yes	PT4	28221052	4.23316	25808516	3.82726	0.904115	6509537	0.252224	0.114237	2176351	18055422	0.9938	5717	132826
SC05	SC05_PT4_186	Yes	Yes	PT4	28107870	4.21618	25662632	3.80457	0.902373	5644853	0.219964	0.101596	2047529	16650732	0.9927	3514	49909
SC05	SC05_PT4_187	Yes	Yes	PT4	24687976	3.7032	22500602	3.33433	0.900394	8216524	0.365169	0.161582	3277245	26899987	0.9927	5379	88395
SC05	SC05_PT4_188	Yes	Yes	PT4	25703684	3.85555	23507492	3.48483	0.903848	8435357	0.358837	0.169234	3361910	27811171	0.993	7640	259823
SC05	SC05_PT4_190	Yes	Yes	PT4	20391464	3.05872	18686278	2.7697	0.90551	2600966	0.139191	0.068679	1320547	10815735	0.9937	4429	88496
SC05	SC05_LN2_337	Yes	Yes	LN2	26945856	4.04188	25164062	3.74481	0.926503	6894930	0.273999	0.127673	2593759	21288567	0.9948	7826	97313
SC05	SC05_LN2_338	Yes	Yes	LN2	25899050	3.88486	24325368	3.60955	0.929134	7729221	0.317743	0.155906	3368500	27278666	0.9932	4624	68824
SC05	SC05_LN2_339	Yes	Yes	LN2	28046872	4.20703	26368030	3.90997	0.92939	8831742	0.334941	0.172126	3675277	29902764	0.9938	5451	94310
SC05	SC05_LN2_340	Yes	Yes	LN2	26846496	4.02697	25505604	3.78564	0.94007	8929623	0.350104	0.167568	3597669	29055906	0.9946	5922	86757
SC05	SC05_LN2_341	Yes	Yes	LN2	24026306	3.60395	22781062	3.38355	0.938846	7734786	0.339527	0.14556	3210307	25694595	0.9934	3068	38883
SC05	SC05_LN2_342	Yes	Yes	LN2	26153138	3.92297	24781624	3.68346	0.938946	6838916	0.275967	0.120515	2517378	20408151	0.995	4695	49227
SC05	SC05_LN2_343	Yes	Yes	LN2	25069496	3.76042	23847752	3.53871	0.94104	8417409	0.352964	0.16125	3402756	27622357	0.9934	5275	88468
SC05	SC05_LN2_344	Yes	Yes	LN2	27687628	4.15314	26361668	3.91171	0.941867	9592751	0.36389	0.173327	3574191	29261055	0.9943	6651	71035
SC05	SC05_LN2_345	Yes	Yes	LN2	11665820	1.74987	10390542	1.53406	0.87667	3213797	0.3093	0.0865158	1773805	14375379	0.9918	5831	61649
SC05	SC05_LN2_347	Yes	Yes	LN2	10354614	1.55319	9250290	1.36471	0.87865	2435723	0.263313	0.0664331	1402199	11228846	0.9937	4032	33101
SC05	SC05_LN2_348	Yes	Yes	LN2	9012664	1.3519	7815916	1.1561	0.855171	2555611	0.326975	0.0743613	1540381	12458387	0.9921	5601	45280
SC05	SC05_LN2_349	Yes	Yes	LN2	9130722	1.36961	7812876	1.15326	0.842035	2028050	0.259578	0.058392	1236727	9897163	0.9934	5341	53357
SC05	SC05_LN2_351	Yes	Yes	LN2	11429864	1.71448	9945996	1.469	0.856818	2928524	0.294443	0.0786488	1593733	12995816	0.9939	3478	17517
SC05	SC05_LN2_352	Yes	Yes	LN2	10503534	1.57553	9147440	1.3492	0.856349	2971750	0.324872	0.0845099	1671664	13767376	0.9909	3465	14257
SC05	SC05_LN2_353	Yes	Yes	LN2	10536524	1.58048	9052086	1.33529	0.844865	2147445	0.237232	0.0605018	1200344	9848139	0.9875	6215	62112
SC05	SC05_LN2_354	Yes	Yes	LN2	9563476	1.43452	8295972	1.22363	0.852991	2052143	0.247366	0.0589429	1153061	9429615	0.9838	5707	103727
SC05	SC05_LN2_355	Yes	Yes	LN2	10955954	1.64339	9518442	1.40802	0.856774	3162048	0.332202	0.0866322	1776458	14416140	0.9931	6388	99494
SC05	SC05_LN2_358	Yes	Yes	LN2	10872234	1.63084	9340604	1.38073	0.846642	2831474	0.303136	0.0801701	1627888	13199529	0.9866	7331	49900
SC05	SC05_LN2_359	Yes	Yes	LN2	10675848	1.60138	9219582	1.36142	0.850159	3054486	0.331304	0.0882912	1728741	14201662	0.9887	5169	52055
SC05	SC05_LN2_360	Yes	Yes	LN2	11934962	1.79024	10157272	1.4963	0.83581	3412324	0.335949	0.0951217	1936031	15891072	0.989	4817	48494
SC05	SC05_LN2_394	Yes	Yes	LN2	28585448	4.28782	25391406	3.77844	0.881204	5787188	0.227919	0.119333	2279133	18932128	0.9898	4056	21334
SC05	SC05_LN2_395	Yes	Yes	LN2	27945798	4.19187	24783882	3.6909	0.880489	9084155	0.366535	0.186058	3650527	30474505	0.9939	6116	50041
SC05	SC05_LN2_396	Yes	Yes	LN2	27331038	4.09966	23026276	3.44888	0.841261	8048186	0.349522	0.170971	3481667	28678430	0.9936	5397	38029
SC05	SC05_LN2_397	Yes	Yes	LN2	27345270	4.10179	23421006	3.50569	0.854673	6293958	0.268731	0.134271	2572118	21456078	0.9926	5938	49202
SC05	SC05_LN2_398	Yes	Yes	LN2	30456580	4.56849	26156466	3.91195	0.856289	6879611	0.263018	0.14377	2805574	23321413	0.9902	4968	47766
SC05	SC05_LN2_399	Yes	Yes	LN2	27646328	4.14695	23743802	3.55483	0.857215	9072728	0.382109	0.184936	3756777	31056850	0.9936	6861	67052
SC05	SC05_LN2_402	Yes	Yes	LN2	21115884	3.16738	18278184	2.72762	0.861159	5264008	0.287994	0.118998	2325131	19293363	0.991	4580	44748
SC05	SC05_LN2_403	Yes	Yes	LN2	18790006	2.8185	16648030	2.47955	0.879741	6398940	0.384366	0.155253	3062423	25428114	0.9924	6719	59649
SC05	SC05_LN2_404	Yes	Yes	LN2	16791948	2.51879	14404372	2.1521	0.854417	5293502	0.367493	0.133692	2638513	21830646	0.9927	8991	149612
SC05	SC05_LN2_405	Yes	Yes	LN2	21653558	3.24803	18944642	2.80482	0.863543	8847983	0.467044	0.212981	4381636	36336609	0.9924	10802	268316
SC05	SC05_LN2_407	Yes	Yes	LN2	21706174	3.25593	19392836	2.88788	0.886961	7526103	0.388087	0.167635	3292749	27395849	0.9939	4497	26957
SC05	SC05_LN2_409	Yes	Yes	LN2	20314296	3.04714	18208312	2.70773	0.888611	6770333	0.371827	0.155982	3074874	25471123	0.9908	7294	132392
SC05	SC05_LN2_411	Yes	Yes	LN2	21444930	3.21674	18140428	2.71195	0.843074	6166772	0.339946	0.142065	2822670	23289286	0.9947	4162	23603
SC05	SC05_LN2_412	Yes	Yes	LN2	23328822	3.49932	19695200	2.95097	0.843298	5845403	0.296793	0.12519	2437069	20212370	0.9919	6197	69449
SC05	SC05_LN2_415	Yes	Yes	LN2	22954816	3.44322	19306768	2.88941	0.839159	7261311	0.376102	0.163792	3237173	26891731	0.9946	6666	57539
SC05	SC05_LN2_416	Yes	Yes	LN2	22840222	3.42603	20179234	3.00732	0.877785	7753244	0.384219	0.172527	3421693	28408851	0.9942	5028	49129
SC06	SC06_NT_025	Yes	Yes	NT	22015022	3.30225	20428132	3.02511	0.916075	2397307	0.117353	0.0520738	1060102	8577375	0.9937	2410	18333
SC06	SC06_NT_036	Yes	Yes	NT	22080318	3.31205	19950202	2.9586	0.893284	1893522	0.0949124	0.0462733	939176	7570770	0.9957	1799	4000
SC06	SC06_NT_044	Yes	Yes	NT	21483330	3.2225	19473128	2.89057	0.896996	1852062	0.0951086	0.0468931	933855	7581852	0.9906	1545	17997
SC06	SC06_NT_076	Yes	Yes	NT	38260516	5.73908	36415414	5.41632	0.943761	5737317	0.157552	0.114125	2264104	18529350	0.9942	1689	14338
SC06	SC06_NT_077	Yes	Yes	NT	39192258	5.87884	37252820	5.54255	0.942796	4293277	0.115247	0.0893952	1761814	14433187	0.9941	1534	8250
SC06	SC06_PT1_089	Yes	Yes	PT1	28735330	4.3103	27173596	4.03888	0.93703	4371433	0.160871	0.0596921	1115064	9228020	0.9917	5094	83795
SC06	SC06_PT1_092	Yes	Yes	PT1	25363922	3.80459	23937918	3.55301	0.933876	4084531	0.17063	0.0673588	1244882	10350954	0.994	7302	114440
SC06	SC06_PT1_093	Yes	Yes	PT1	26574422	3.98616	24962110	3.71018	0.930766	3989525	0.159823	0.0545938	1014136	8371331	0.9944	5710	38600
SC06	SC06_PT1_094	Yes	Yes	PT1	26593232	3.98898	25070944	3.72281	0.933273	3063578	0.122196	0.0460565	898470	7288786	0.9886	6409	117105
SC06	SC06_PT1_095	Yes	Yes	PT1	27964574	4.19469	26461592	3.93473	0.938026	5663967	0.214045	0.0824777	1605773	13124944	0.9964	5892	101338
SC06	SC06_PT1_096	Yes	Yes	PT1	29742118	4.46132	28220012	4.19981	0.941384	7672289	0.271874	0.0948069	1783242	14711666	0.986	7037	82907
SC06	SC06_PT1_105	Yes	Yes	PT1	32843472	4.92652	30124090	4.46436	0.906188	9947815	0.330228	0.167049	3182139	26446903	0.9956	6491	102183
SC06	SC06_PT1_106	Yes	Yes	PT1	29893048	4.48396	27007232	4.00951	0.894189	6887656	0.25503	0.108478	2117615	17321344	0.9941	7640	104594
SC06	SC06_PT1_108	Yes	Yes	PT1	33836916	5.07554	29794572	4.42563	0.871953	7252343	0.243412	0.0960456	1797806	14855316	0.9959	7909	72340
SC06	SC06_PT1_109	Yes	Yes	PT1	31951856	4.79278	28002414	4.1645	0.868912	8761441	0.312882	0.133443	2444384	20503462	0.9937	7719	129775
SC06	SC06_PT1_112	Yes	Yes	PT1	30059516	4.50893	26282652	3.90725	0.866559	5959563	0.226749	0.0923585	1715256	14228998	0.9948	6400	67983
SC06	SC06_PT1_129	Yes	Yes	PT1	20681298	3.10219	19307752	2.874	0.926441	3886165	0.201275	0.0940455	1972305	15839427	0.9941	9533	342644
SC06	SC06_PT1_130	Yes	Yes	PT1	20047162	3.00707	18870062	2.80357	0.932324	4499100	0.238425	0.110843	2326822	18750258	0.9956	5864	89588
SC06	SC06_PT1_131	Yes	Yes	PT1	20157832	3.02367	19070456	2.83511	0.937636	3712224	0.194658	0.0898399	1776092	14533839	0.9933	5735	38153
SC06	SC06_PT1_132	Yes	Yes	PT1	21114466	3.16717	20096682	2.98589	0.942763	5705281	0.283892	0.133511	2702562	22032406	0.9932	7815	104079
SC06	SC06_PT1_133	Yes	Yes	PT1	22286078	3.34291	21198436	3.15588	0.944053	3904518	0.184189	0.085464	1663948	13625575	0.9955	7907	145573
SC06	SC06_PT1_135	Yes	Yes	PT1	21507616	3.22614	20482922	3.04884	0.945043	4268914	0.208413	0.0895363	1761838	14393593	0.9956	8129	131729
SC06	SC06_PT1_136	Yes	Yes	PT1	19780222	2.96703	18857750	2.80835	0.946519	3615628	0.191732	0.0792905	1558839	12662949	0.9956	7270	146476
SC06	SC06_PT2_137	Yes	Yes	PT2	24315796	3.64737	22637492	3.36735	0.923227	3692977	0.163135	0.0781207	1457170	11945769	0.9939	5987	81270
SC06	SC06_PT2_139	Yes	Yes	PT2	24563216	3.68448	23082310	3.43217	0.931522	6038431	0.261604	0.101123	1924858	15714037	0.9887	8083	214125
SC06	SC06_PT2_140	Yes	Yes	PT2	23377254	3.50659	21704648	3.22889	0.920807	5292170	0.243827	0.0910632	1661168	13741660	0.9912	7039	137790
SC06	SC06_PT2_142	Yes	Yes	PT2	24813394	3.72201	22881870	3.39605	0.912425	2906532	0.127023	0.0567073	1025121	8458211	0.9919	6430	102636
SC06	SC06_PT2_144	Yes	Yes	PT2	28034978	4.20525	26257840	3.88965	0.924951	3317310	0.126336	0.0637285	1223549	9942165	0.9929	5012	31782
SC06	SC06_PT2_145	Yes	Yes	PT2	27453816	4.11807	25331408	3.75347	0.911462	3870726	0.152803	0.0544293	981773	8103100	0.9945	5252	65025
SC06	SC06_PT2_146	Yes	Yes	PT2	30080170	4.51203	27952560	4.14425	0.91849	6277462	0.224576	0.0899391	1631994	13547583	0.9963	6048	97407
SC06	SC06_PT2_147	Yes	Yes	PT2	30068830	4.51032	27771222	4.12246	0.914005	4808213	0.173137	0.0507005	912059	7486286	0.9969	5927	56461
SC06	SC06_PT2_148	Yes	Yes	PT2	24811934	3.72179	22268080	3.30815	0.88886	3781625	0.169823	0.0580297	1026873	8520247	0.9918	5518	62767
SC06	SC06_PT2_149	Yes	Yes	PT2	28477990	4.2717	25786328	3.82928	0.896431	6724591	0.260781	0.0914929	1635058	13579996	0.9934	5962	59264
SC06	SC06_PT2_150	Yes	Yes	PT2	31631772	4.74477	28141538	4.16032	0.876823	2670067	0.0948799	0.0553837	983797	8217671	0.9925	7689	182226
SC06	SC06_PT2_151	Yes	Yes	PT2	31360702	4.70411	28163660	4.17493	0.887508	9572717	0.339896	0.188895	3617441	29862957	0.9931	9062	230519
SC06	SC06_PT2_152	Yes	Yes	PT2	28749462	4.31242	26460690	3.92804	0.910866	4487262	0.169582	0.0678366	1230019	10170284	0.9911	4321	40902
SC06	SC06_PT2_177	Yes	Yes	PT2	18680080	2.80201	17411030	2.59144	0.92485	1829025	0.10505	0.0500305	999143	8023813	0.9927	5805	209101
SC06	SC06_PT2_178	Yes	Yes	PT2	14614060	2.19211	13686436	2.02827	0.925257	1919703	0.140263	0.0551984	1108374	8870974	0.9944	6919	177271
SC06	SC06_PT2_179	Yes	Yes	PT2	19165312	2.8748	18079096	2.68265	0.933162	2929169	0.16202	0.0777296	1549128	12434320	0.9936	6260	84986
SC06	SC06_PT2_180	Yes	Yes	PT2	19198906	2.87984	18263510	2.71393	0.942392	3580590	0.196052	0.085344	1712511	13727069	0.9905	7069	275506
SC06	SC06_PT2_181	Yes	Yes	PT2	25681032	3.85215	24415178	3.62247	0.940374	7341860	0.300709	0.175256	3535298	29004938	0.996	7070	79706
SC06	SC06_PT2_182	Yes	Yes	PT2	18024438	2.70367	17115836	2.5416	0.940057	2032343	0.118741	0.0527762	1025838	8294863	0.9904	7703	282019
SC06	SC06_PT2_183	Yes	Yes	PT2	21936572	3.29049	20877590	3.10245	0.942856	3810040	0.182494	0.0942455	1850894	15049696	0.9947	6897	102030
SC06	SC06_PT3_193	Yes	Yes	PT3	25245326	3.7868	23695094	3.52176	0.930009	5229208	0.220687	0.0852546	1685365	13666605	0.9922	5978	131593
SC06	SC06_PT3_195	Yes	Yes	PT3	22780752	3.41711	21375738	3.17453	0.92901	4089979	0.191337	0.0537242	1034512	8408819	0.9957	5207	42895
SC06	SC06_PT3_196	Yes	Yes	PT3	22633080	3.39496	20848288	3.10007	0.91314	4799949	0.230232	0.0737618	1374064	11351433	0.9946	4696	53402
SC06	SC06_PT3_197	Yes	Yes	PT3	23146452	3.47197	21415910	3.18012	0.915943	6356407	0.296808	0.0932477	1723724	14292586	0.9966	4493	24875
SC06	SC06_PT3_198	Yes	Yes	PT3	23491738	3.52376	21630366	3.21377	0.912028	4228258	0.195478	0.0548157	1079212	8666563	0.9933	1881	3249
SC06	SC06_PT3_201	Yes	Yes	PT3	23288322	3.49325	21596232	3.20479	0.917424	4287054	0.198509	0.0871695	1650297	13534369	0.9951	4485	56686
SC06	SC06_PT3_202	Yes	Yes	PT3	25370188	3.80553	23590124	3.49996	0.919704	4224727	0.179089	0.0800777	1503742	12371110	0.9954	5245	70753
SC06	SC06_PT3_203	Yes	Yes	PT3	28704196	4.30563	26694344	3.96225	0.920249	5081092	0.190343	0.088309	1651356	13603640	0.9955	4455	49107
SC06	SC06_PT3_204	Yes	Yes	PT3	31521158	4.72817	28559468	4.23281	0.895231	6371676	0.223102	0.111626	1995837	16553320	0.9952	6172	62029
SC06	SC06_PT3_206	Yes	Yes	PT3	29023690	4.35355	26381376	3.92034	0.900491	7786731	0.29516	0.150841	2874408	23808382	0.9947	5419	85316
SC06	SC06_PT3_208	Yes	Yes	PT3	26628458	3.99427	24520806	3.6393	0.911131	6620956	0.270014	0.144248	2757251	22646217	0.9963	4225	58827
SC06	SC06_PT3_225	Yes	Yes	PT3	9374126	1.40612	8203600	1.21641	0.865083	1377614	0.167928	0.0429551	865177	6936915	0.9913	4471	54327
SC06	SC06_PT3_227	Yes	Yes	PT3	9132410	1.36986	8139866	1.20715	0.881223	1808220	0.222144	0.0571693	1118323	8998733	0.9846	5449	28253
SC06	SC06_PT3_229	Yes	Yes	PT3	11102884	1.66543	9569960	1.42035	0.852841	2063588	0.215632	0.0625699	1269035	10191643	0.98	4488	33247
SC06	SC06_PT3_232	Yes	Yes	PT3	32282912	4.84244	28434236	4.20497	0.868358	3820934	0.134378	0.0966252	1915721	15566974	0.9907	4350	25045
SC06	SC06_PT3_234	Yes	Yes	PT3	9630772	1.44462	8332614	1.22803	0.850076	1929040	0.231505	0.0600835	1189068	9573664	0.9927	7145	119956
SC06	SC06_PT3_235	Yes	Yes	PT3	9818886	1.47283	8490706	1.25295	0.850708	1588579	0.187096	0.0483811	988296	7837486	0.9882	4175	17896
SC06	SC06_PT3_236	Yes	Yes	PT3	32020752	4.80311	28269496	4.18171	0.870626	4020103	0.142206	0.0975387	1882547	15311973	0.9887	5373	40352
SC06	SC06_PT3_238	Yes	Yes	PT3	10125488	1.51882	8752028	1.29193	0.850611	1960152	0.223965	0.0608555	1194829	9638884	0.99	3646	15553
SC06	SC06_PT4_243	Yes	Yes	PT4	16823190	2.52348	15807840	2.34982	0.931184	4262467	0.269643	0.0751341	1395251	11598487	0.9926	4435	79493
SC06	SC06_PT4_249	Yes	Yes	PT4	20883366	3.1325	19294482	2.86988	0.916162	3551732	0.18408	0.0721286	1281487	10776306	0.9949	3812	31603
SC06	SC06_PT4_250	Yes	Yes	PT4	21065384	3.15981	19476534	2.89841	0.917274	3889152	0.199684	0.0677407	1255316	10324308	0.9907	6515	111777
SC06	SC06_PT4_251	Yes	Yes	PT4	23037254	3.45559	20972078	3.12225	0.903535	3906164	0.186255	0.0717458	1330608	11023747	0.9904	9629	164073
SC06	SC06_PT4_252	Yes	Yes	PT4	18975074	2.84626	17328358	2.58441	0.908	3786576	0.218519	0.0627659	1146897	9489417	0.9822	10906	302975
SC06	SC06_PT4_253	Yes	Yes	PT4	25564692	3.8347	23073622	3.44128	0.897404	6254584	0.271071	0.116345	2120535	17772837	0.9952	7120	70020
SC06	SC06_PT4_263	Yes	Yes	PT4	21537840	3.23068	20020680	2.9804	0.922532	3348290	0.167242	0.0528025	948974	7897724	0.9801	5542	131723
SC06	SC06_PT4_264	Yes	Yes	PT4	19926020	2.9889	18685212	2.7827	0.931011	3731734	0.199716	0.0675274	1225124	10232578	0.9933	4207	67720
SC06	SC06_PT4_281	Yes	Yes	PT4	12059104	1.80887	10227038	1.49927	0.828846	1838286	0.179748	0.0562197	1145736	9220394	0.99	6269	155903
SC06	SC06_PT4_284	Yes	Yes	PT4	29121192	4.36818	25325484	3.74992	0.858463	3537031	0.139663	0.0921781	1782537	14513915	0.9861	7165	262165
SC06	SC06_PT4_285	Yes	Yes	PT4	31545298	4.73179	26851532	3.97728	0.840543	3770790	0.140431	0.0942898	1844489	14952109	0.9919	3948	34062
SC06	SC06_PT4_286	Yes	Yes	PT4	33244680	4.9867	29181246	4.31131	0.864561	2797826	0.0958775	0.0702074	1328368	10955753	0.9883	8244	305436
SC06	SC06_PT5_291	Yes	Yes	PT5	20314500	3.04718	19055866	2.8403	0.932111	3492544	0.183279	0.0580149	1110045	9102472	0.9777	6087	64684
SC06	SC06_PT5_294	Yes	Yes	PT5	19248028	2.8872	17723220	2.64375	0.915679	3215847	0.181448	0.0533846	988771	8205457	0.9953	6474	69209
SC06	SC06_PT5_299	Yes	Yes	PT5	18291388	2.74371	16883156	2.51612	0.91705	2512368	0.148809	0.0459572	827562	6874632	0.9965	4759	37036
SC06	SC06_PT5_301	Yes	Yes	PT5	16019726	2.40296	14310634	2.13445	0.888258	2027284	0.141663	0.0454858	821941	6829384	0.9936	6494	93462
SC06	SC06_PT5_302	Yes	Yes	PT5	17854538	2.67818	16281098	2.42774	0.90649	2429644	0.149231	0.0479567	846021	7111189	0.9915	7146	170008
SC06	SC06_PT5_303	Yes	Yes	PT5	19747762	2.96216	17807088	2.65359	0.895827	3657920	0.205419	0.0868291	1624216	13384260	0.9889	5142	46337
SC06	SC06_PT5_304	Yes	Yes	PT5	18865650	2.82985	17169578	2.55725	0.90367	2335231	0.13601	0.0532602	969325	8076418	0.9844	5641	117001
SC06	SC06_PT5_333	Yes	Yes	PT5	15348378	2.30226	14541244	2.16257	0.939326	1720819	0.118341	0.0466429	913435	7406760	0.9944	5493	77935
SC06	SC06_PT5_334	Yes	Yes	PT5	17883922	2.68259	17031400	2.5354	0.945133	2835385	0.16648	0.0738205	1496199	12103473	0.996	5059	38513
SC06	SC06_LN1-1_357	Yes	Yes	LN1-1	19584654	2.9377	18102112	2.6896	0.915546	2542387	0.140447	0.0471409	844877	7068311	0.9964	5404	76276
SC06	SC06_LN1-1_361	Yes	Yes	LN1-1	24450086	3.66751	22679630	3.37029	0.918958	2885879	0.127245	0.0543015	976478	8146528	0.9957	5341	105121
SC06	SC06_LN1-1_362	Yes	Yes	LN1-1	23500960	3.52514	22051684	3.27914	0.930214	2901061	0.131557	0.0523951	932910	7831026	0.9961	5972	92850
SC06	SC06_LN1-1_364	Yes	Yes	LN1-1	17882190	2.68233	16531072	2.45957	0.916953	2274999	0.13762	0.0488519	874786	7315152	0.9973	4943	41185
SC06	SC06_LN1-1_366	Yes	Yes	LN1-1	22475478	3.37132	20485736	3.04873	0.904314	2911024	0.1421	0.0537632	962896	8072695	0.9944	5609	46898
SC06	SC06_LN1-1_367	Yes	Yes	LN1-1	25929042	3.88936	23596178	3.51032	0.902546	3150394	0.133513	0.0596686	1057974	8903810	0.9964	4931	50931
SC06	SC06_LN1-1_368	Yes	Yes	LN1-1	28054998	4.20825	25459332	3.79443	0.901664	3418708	0.134281	0.0565218	1018398	8513919	0.9951	6297	100567
SC06	SC06_LN1-1_403	Yes	Yes	LN1-1	18188410	2.72826	16869052	2.50173	0.91697	2480056	0.147018	0.044999	809458	6712898	0.9927	4493	91605
SC06	SC06_LN1-1_404	Yes	Yes	LN1-1	20866026	3.1299	19082168	2.82928	0.90395	2712216	0.142134	0.0540792	961716	8032274	0.9938	7418	139341
SC06	SC06_LN1-1_405	Yes	Yes	LN1-1	19672842	2.95093	18042662	2.67443	0.906301	2626063	0.145547	0.0499378	883973	7390358	0.9945	3916	19580
SC06	SC06_LN1-1_406	Yes	Yes	LN1-1	18451444	2.76772	16829994	2.4954	0.901611	2541877	0.151033	0.051025	911871	7616497	0.9943	5414	129820
SC06	SC06_LN1-1_407	Yes	Yes	LN1-1	20256158	3.03842	18676474	2.76826	0.911085	2592489	0.13881	0.0483492	855653	7190442	0.9961	6515	112024
SC06	SC06_LN1-1_408	Yes	Yes	LN1-1	17600834	2.64013	16264784	2.41003	0.912847	2293575	0.141015	0.0557343	1016801	8457177	0.9948	4483	34897
SC06	SC06_LN1-1_409	Yes	Yes	LN1-1	19550210	2.93253	18319308	2.72626	0.92966	2040873	0.111406	0.0547342	1053816	8623219	0.9939	5338	132952
SC06	SC06_LN1-1_411	Yes	Yes	LN1-1	19030808	2.85462	17927974	2.6592	0.931542	1963648	0.10953	0.0524613	1006948	8242677	0.9909	6145	93860
SC06	SC06_LN1-1_412	Yes	Yes	LN1-1	17526718	2.62901	16627144	2.46688	0.938333	1999231	0.120239	0.0509394	939336	7770230	0.9929	5304	113226
SC06	SC06_LN1-1_414	Yes	Yes	LN1-1	19034344	2.85515	17983058	2.66985	0.935099	2012960	0.111936	0.0532356	1026071	8385338	0.9951	6347	167388
SC06	SC06_LN1-1_415	Yes	Yes	LN1-1	21078862	3.16183	20009042	2.97497	0.940902	2491627	0.124525	0.0610405	1180639	9662781	0.9947	5238	35548
SC06	SC06_LN1-1_416	Yes	Yes	LN1-1	24782532	3.71738	23604948	3.51353	0.945163	2946014	0.124805	0.0652277	1256554	10273082	0.9908	5933	96157
SC06	SC06_LN1-2_453	Yes	Yes	LN1-2	22216776	3.33252	20829470	3.09174	0.927749	7154917	0.3435	0.138356	2583424	21605727	0.9942	8655	461896
SC06	SC06_LN1-2_461	Yes	Yes	LN1-2	20168900	3.02534	18564124	2.76051	0.912464	2753877	0.148344	0.043877	803714	6641978	0.993	2645	10759
SC06	SC06_LN1-2_462	Yes	Yes	LN1-2	21554314	3.23315	19837126	2.94836	0.911918	4350433	0.219308	0.0805835	1480660	12319752	0.9947	6376	219269
SC06	SC06_LN1-2_465	Yes	Yes	LN1-2	11613252	1.74199	10244086	1.51053	0.867131	1788346	0.174574	0.0552146	1103467	8876839	0.9889	5930	294309
SC07	SC07_PT1_049	Yes	Yes	PT1	11477918	1.72169	10661254	1.57963	0.917488	2252491	0.211278	0.0536034	1029232	8458459	0.9679	5238	51285
SC07	SC07_PT1_050	Yes	Yes	PT1	9970862	1.49563	9330222	1.38141	0.923634	1839539	0.197159	0.0473438	897252	7411129	0.9707	4086	32651
SC07	SC07_PT1_051	Yes	Yes	PT1	11157094	1.67356	10410886	1.53933	0.919793	2439506	0.234323	0.0549506	1037999	8568395	0.9912	4535	46217
SC07	SC07_PT1_052	Yes	Yes	PT1	9515994	1.4274	8808602	1.30587	0.914861	2796673	0.317493	0.0724795	1364200	11333858	0.9674	6222	108646
SC07	SC07_PT1_053	Yes	Yes	PT1	13393264	2.00899	12493738	1.84828	0.920006	3895288	0.311779	0.0905905	1725057	14301201	0.9745	5625	50797
SC07	SC07_PT1_054	Yes	Yes	PT1	12375934	1.85639	11451146	1.69403	0.912538	2057947	0.179715	0.0527699	1001403	8288262	0.9866	4306	25846
SC07	SC07_PT1_055	Yes	Yes	PT1	13367646	2.00515	12345486	1.82568	0.910496	2980291	0.241407	0.0786741	1504652	12462815	0.973	6313	73596
SC07	SC07_PT1_056	Yes	Yes	PT1	10675024	1.60125	9834004	1.45786	0.910449	2553328	0.259643	0.0646569	1243229	10265068	0.9913	1781	4274
SC07	SC07_PT1_074	Yes	Yes	PT1	33819950	5.07299	29940984	4.47156	0.881445	9040404	0.301941	0.127438	2389181	20002913	0.9851	4174	65057
SC07	SC07_PT1_075	Yes	Yes	PT1	28746470	4.31197	23630448	3.57075	0.828101	7493506	0.317112	0.125241	2394079	19964635	0.988	5238	57647
SC07	SC07_PT1_076	Yes	Yes	PT1	29209514	4.38143	25366352	3.79799	0.866839	7799198	0.307462	0.126341	2386376	19899591	0.9898	7457	84388
SC07	SC07_PT1_077	Yes	Yes	PT1	26405684	3.96085	21276646	3.23223	0.816045	6330725	0.297543	0.112116	2129736	17723848	0.9917	6580	185555
SC07	SC07_PT1_078	Yes	Yes	PT1	31467156	4.72007	28125878	4.19214	0.888152	11345087	0.403368	0.199221	4128433	33862889	0.9939	7339	120237
SC07	SC07_PT1_079	Yes	Yes	PT1	32788790	4.91832	29344414	4.37594	0.889723	11398593	0.388442	0.193156	3745733	31348731	0.9919	6985	162318
SC07	SC07_PT1_081	Yes	Yes	PT1	24225440	3.63382	21780562	3.22337	0.887049	8465466	0.388671	0.157732	3070400	25646531	0.9918	3782	28821
SC07	SC07_PT1_083	Yes	Yes	PT1	21293256	3.19399	17439102	2.61626	0.81912	5281176	0.302835	0.0999952	1891108	15730724	0.9902	6674	186857
SC07	SC07_PT1_084	Yes	Yes	PT1	27665288	4.14979	24052200	3.57816	0.862251	9828944	0.408651	0.179327	3506822	29252573	0.9893	6281	92385
SC07	SC07_PT1_085	Yes	Yes	PT1	21761202	3.26418	18853422	2.80482	0.859272	6253431	0.331687	0.11111	2113430	17597794	0.9919	3912	19913
SC07	SC07_PT1_087	Yes	Yes	PT1	30550638	4.5826	27220420	4.02367	0.878033	12481352	0.458529	0.255043	5180160	43193950	0.9948	8933	185839
SC07	SC07_PT2_100	Yes	Yes	PT2	12362364	1.85435	11312744	1.67415	0.902821	2705392	0.239146	0.0623306	1189529	9823531	0.9893	4052	37807
SC07	SC07_PT2_102	Yes	Yes	PT2	10801822	1.62027	9886690	1.46526	0.904328	2431328	0.245919	0.0594718	1121846	9284888	0.9765	5643	48697
SC07	SC07_PT2_104	Yes	Yes	PT2	10865564	1.62983	9968674	1.47469	0.904809	2178098	0.218494	0.057713	1093867	9063983	0.9818	3907	13395
SC07	SC07_PT2_122	Yes	Yes	PT2	32696826	4.90452	28040642	4.1595	0.848095	7870903	0.280696	0.162623	3223266	26797352	0.9901	4732	50240
SC07	SC07_PT2_123	Yes	Yes	PT2	26920972	4.03815	23338608	3.47367	0.860215	9176398	0.393185	0.172863	3358520	28012165	0.9909	6189	69134
SC07	SC07_PT2_124	Yes	Yes	PT2	26435992	3.9654	22572780	3.36456	0.848481	9209599	0.407996	0.178055	3478857	29083764	0.9835	4711	28949
SC07	SC07_PT2_126	Yes	Yes	PT2	26005952	3.90089	22586748	3.35915	0.861124	6879760	0.304593	0.118855	2263529	18816530	0.9927	7456	115650
SC07	SC07_PT2_127	Yes	Yes	PT2	35553482	5.33302	31899334	4.72531	0.886047	10126837	0.317462	0.141019	2678862	22341855	0.992	6681	60591
SC07	SC07_PT2_128	Yes	Yes	PT2	32588492	4.88827	28419532	4.22527	0.864369	12850145	0.452159	0.241194	4856264	40642657	0.9905	7667	93252
SC07	SC07_PT2_129	Yes	Yes	PT2	22254856	3.33823	20094000	2.97557	0.891362	6140946	0.305611	0.116206	2200763	18370120	0.9903	4534	63608
SC07	SC07_PT2_130	Yes	Yes	PT2	20844908	3.12674	18432280	2.73454	0.874568	4645909	0.252053	0.0980703	1871899	15568133	0.9877	2111	7644
SC07	SC07_PT2_131	Yes	Yes	PT2	19163254	2.87449	16727420	2.48987	0.866195	5713020	0.341536	0.107451	2045483	17022838	0.9924	5807	47014
SC07	SC07_PT2_132	Yes	Yes	PT2	18074174	2.71113	14635892	2.20125	0.811933	4760690	0.325275	0.101149	1947619	16162708	0.9803	4678	48415
SC07	SC07_PT2_133	Yes	Yes	PT2	22711748	3.40676	20009056	2.97628	0.87364	7510988	0.375379	0.157824	3073527	25654831	0.9926	7604	123860
SC07	SC07_PT2_135	Yes	Yes	PT2	18866828	2.83002	16392938	2.44158	0.86274	5495004	0.335206	0.10581	1999717	16629679	0.9895	5708	49081
SC07	SC07_PT2_136	Yes	Yes	PT2	20665622	3.09984	17817426	2.65476	0.856419	6026275	0.338224	0.111195	2127905	17721279	0.9931	6993	124592
SC07	SC07_PT4_194	Yes	Yes	PT4	11085516	1.66283	10413752	1.54381	0.928427	2490100	0.239117	0.063738	1193208	9953926	0.9813	5216	68304
SC07	SC07_PT4_196	Yes	Yes	PT4	11102074	1.66531	10442770	1.54675	0.928806	2012621	0.192729	0.0505675	962479	7920417	0.9864	3695	18677
SC07	SC07_PT4_198	Yes	Yes	PT4	12127960	1.81919	11340860	1.67939	0.923149	2013867	0.177576	0.0526137	1020061	8374424	0.9871	3515	19572
SC07	SC07_PT4_201	Yes	Yes	PT4	20189468	3.02842	17635016	2.62817	0.867835	4160870	0.235944	0.0880041	1669192	13938729	0.9945	3943	56771
SC07	SC07_PT4_202	Yes	Yes	PT4	20150472	3.02257	17678432	2.63421	0.871512	4633966	0.262125	0.0998196	1878059	15690981	0.9873	5363	69145
SC07	SC07_PT4_203	Yes	Yes	PT4	20283896	3.04258	17951174	2.67027	0.877633	3854740	0.214735	0.0901545	1702543	14199612	0.9953	4198	27084
SC07	SC07_PT4_204	Yes	Yes	PT4	17578250	2.63674	15231386	2.2708	0.861215	3976753	0.261089	0.0923551	1745423	14576264	0.9957	5465	46522
SC07	SC07_PT4_208	Yes	Yes	PT4	20216742	3.03251	17705198	2.63457	0.868774	6752791	0.381402	0.171109	3336864	27857086	0.9861	9211	289350
SC07	SC07_PT4_210	Yes	Yes	PT4	22390588	3.35859	19618716	2.92312	0.870342	5033599	0.256571	0.0994524	1929081	15881113	0.9905	6936	81462
SC07	SC07_PT4_211	Yes	Yes	PT4	24035980	3.6054	21120842	3.14897	0.873404	4969641	0.235296	0.105175	1965867	16446980	0.9883	4474	43770
SC07	SC07_PT4_212	Yes	Yes	PT4	25167390	3.77511	21270234	3.18437	0.843518	5398111	0.253787	0.108342	2039890	17051869	0.9852	5005	27436
SC07	SC07_PT4_214	Yes	Yes	PT4	21879860	3.28198	19466792	2.89621	0.882459	4381666	0.225084	0.0937892	1762773	14680859	0.9854	5455	60996
SC07	SC07_PT4_215	Yes	Yes	PT4	24682292	3.70234	22112490	3.28584	0.887501	5808531	0.262681	0.114226	2172808	18110653	0.9912	2502	8561
SC07	SC07_PT4_216	Yes	Yes	PT4	23531116	3.52967	21287810	3.16244	0.895959	5101133	0.239627	0.105025	1983275	16567676	0.9889	5867	55405
SC07	SC07_PT4_217	Yes	Yes	PT4	17865334	2.6798	15869286	2.3542	0.878498	3162800	0.199303	0.0717041	1374683	11345852	0.9863	5731	86677
SC07	SC07_PT4_218	Yes	Yes	PT4	15226410	2.28396	13450434	1.99696	0.874341	3405150	0.253163	0.0731946	1373092	11440976	0.9899	5704	80239
SC07	SC07_PT4_219	Yes	Yes	PT4	16317980	2.4477	14407590	2.14045	0.874476	3431432	0.238168	0.0794964	1518049	12597162	0.9896	5462	63448
SC07	SC07_PT4_221	Yes	Yes	PT4	17420498	2.61307	15708454	2.33058	0.891892	4421384	0.281465	0.0985117	1971680	16107015	0.9878	7931	140822
SC07	SC07_PT4_222	Yes	Yes	PT4	15104316	2.26565	13273016	1.97189	0.870341	3557536	0.268028	0.0855285	1657686	13689814	0.9929	8393	142492
SC07	SC07_PT4_223	Yes	Yes	PT4	20580036	3.08701	18429678	2.73344	0.885467	4484367	0.243323	0.0898253	1710743	14214455	0.9908	3377	19113
SC07	SC07_PT4_224	Yes	Yes	PT4	16137588	2.42064	14535486	2.1549	0.890221	4409849	0.303385	0.105102	2014850	16778626	0.9909	6921	65096
SC07	SC07_PT5_242	Yes	Yes	PT5	8642926	1.29644	8197042	1.21401	0.936416	2798723	0.341431	0.07665	1493916	12256705	0.9709	7112	80414
SC07	SC07_PT5_243	Yes	Yes	PT5	10085186	1.51278	9507192	1.40607	0.92946	2166931	0.227925	0.0579541	1096994	9115124	0.9769	6421	80959
SC07	SC07_PT5_245	Yes	Yes	PT5	10417874	1.56268	9753522	1.44513	0.924774	2775640	0.284578	0.0721453	1364752	11354445	0.9901	6186	81190
SC07	SC07_PT5_246	Yes	Yes	PT5	12042616	1.80639	11305782	1.67333	0.926336	3763130	0.33285	0.100056	1961180	16104139	0.9912	6637	89200
SC07	SC07_PT5_247	Yes	Yes	PT5	10708310	1.60625	9975682	1.47594	0.918874	2748564	0.275526	0.0736331	1405965	11708677	0.9802	7476	117908
SC07	SC07_PT5_265	Yes	Yes	PT5	22776432	3.41646	20712060	3.06847	0.898142	6663920	0.321741	0.129956	2479391	20746999	0.9929	4859	30776
SC07	SC07_PT5_266	Yes	Yes	PT5	20186252	3.02794	18090630	2.68189	0.885714	5315611	0.293832	0.116435	2213683	18514705	0.992	7612	198288
SC07	SC07_PT5_267	Yes	Yes	PT5	19336018	2.9004	17210066	2.55514	0.88096	5707244	0.331622	0.12321	2365068	19784325	0.9894	4668	36011
SC07	SC07_PT5_268	Yes	Yes	PT5	20333596	3.05004	18229456	2.7064	0.887333	5841172	0.320425	0.127826	2488081	20731636	0.9781	4968	33179
SC07	SC07_PT5_269	Yes	Yes	PT5	19042780	2.85642	17400074	2.58209	0.90396	5862442	0.336921	0.125515	2417318	20200524	0.9923	6546	157165
SC07	SC07_PT5_270	Yes	Yes	PT5	20003780	3.00057	18071554	2.68101	0.893501	7194673	0.398121	0.163673	3214053	26917182	0.9871	6522	87941
SC07	SC07_PT5_271	Yes	Yes	PT5	20031112	3.00467	18063558	2.67963	0.891823	5941833	0.32894	0.124732	2387419	19978273	0.991	8720	236840
SC07	SC07_PT5_272	Yes	Yes	PT5	20005790	3.00087	17994224	2.67141	0.890211	6006695	0.333812	0.126392	2417200	20220418	0.9864	7056	145934
SC07	SC07_PT5_273	Yes	Yes	PT5	17826742	2.67401	15897202	2.37346	0.887603	5228317	0.328883	0.121224	2301631	19359580	0.9826	6585	64346
SC07	SC07_PT5_274	Yes	Yes	PT5	19823762	2.97356	17728462	2.65062	0.891394	5462889	0.308142	0.117853	2089297	17924980	0.9886	6273	63613
SC07	SC07_PT5_275	Yes	Yes	PT5	15370002	2.3055	13580110	2.03195	0.88135	4841864	0.356541	0.128059	2543749	21077468	0.987	5832	103388
SC07	SC07_PT5_276	Yes	Yes	PT5	18902842	2.83543	16677682	2.49055	0.878368	3786232	0.227024	0.102244	1931178	16248920	0.9615	8037	160631
SC07	SC07_PT5_277	Yes	Yes	PT5	14139262	2.12089	12804070	1.91212	0.901563	4107440	0.320792	0.104085	1977429	16589852	0.9656	3131	13148
SC07	SC07_PT5_278	Yes	Yes	PT5	14086156	2.11292	12657850	1.89135	0.895136	3957730	0.31267	0.102235	1935545	16254337	0.988	7018	168631
SC07	SC07_PT5_279	Yes	Yes	PT5	17438968	2.61585	15731698	2.34928	0.898096	5085040	0.323235	0.118264	2241155	18871368	0.9891	6797	72635
SC07	SC07_PT5_281	Yes	Yes	PT5	18364256	2.75464	16401048	2.44657	0.888166	4377291	0.266891	0.0989212	1850511	15559532	0.9808	7628	338370
SC07	SC07_PT5_282	Yes	Yes	PT5	20176666	3.0265	18036824	2.69392	0.890112	5496219	0.304722	0.116479	2204776	18528652	0.9843	4848	70870
SC07	SC07_PT5_283	Yes	Yes	PT5	17835118	2.67527	15933436	2.38173	0.890277	4764293	0.299012	0.108654	2051293	17278700	0.9917	5749	57688
SC07	SC07_PT5_284	Yes	Yes	PT5	20944116	3.14162	18105982	2.71191	0.863222	3919616	0.216482	0.098654	1881159	15766217	0.9858	7232	205462
SC07	SC07_PT5_285	Yes	Yes	PT5	20214526	3.03218	18332688	2.74045	0.90379	5642736	0.307796	0.122977	2331643	19618036	0.9883	5842	55881
SC07	SC07_PT5_286	Yes	Yes	PT5	17946378	2.69196	16059670	2.39911	0.891214	3856525	0.240137	0.0968227	1832037	15405790	0.9858	7580	186266
SC07	SC07_PT5_287	Yes	Yes	PT5	23212912	3.48194	20785042	3.10114	0.890638	4796110	0.230748	0.111176	2095549	17559978	0.9778	5964	48066
SC07	SC07_PT5_288	Yes	Yes	PT5	19727356	2.9591	17749264	2.64995	0.895524	5718637	0.32219	0.11894	2236602	18795414	0.9749	7123	144153
SC07	SC07_LN1_321	Yes	Yes	LN1	23994568	3.59919	20916570	3.09668	0.860384	2759956	0.131951	0.0638965	1197446	9946287	0.967	4721	22945
SC07	SC07_LN1_322	Yes	Yes	LN1	21996896	3.29953	19346808	2.87125	0.870199	6585188	0.340376	0.135493	2557455	21445777	0.9664	8407	150787
SC07	SC07_LN1_323	Yes	Yes	LN1	22356102	3.35342	19320772	2.87184	0.856391	6367401	0.329562	0.132962	2538021	21184836	0.9926	8023	238124
SC07	SC07_LN1_324	Yes	Yes	LN1	21393806	3.20907	17937196	2.68026	0.835212	4823497	0.26891	0.0976652	1836516	15301042	0.9891	8107	143945
SC07	SC07_LN1_328	Yes	Yes	LN1	27009390	4.05141	23972010	3.55486	0.877439	8559582	0.357066	0.160974	3106923	25956884	0.987	6319	43381
SC07	SC07_LN1_329	Yes	Yes	LN1	22113868	3.31708	19740670	2.92182	0.880842	4837708	0.245063	0.0877168	1642593	13680011	0.9874	5310	122318
SC07	SC07_LN1_330	Yes	Yes	LN1	13704084	2.05561	12040360	1.78711	0.86938	4076864	0.3386	0.0968426	1850495	15431742	0.9873	7046	156020
SC07	SC07_LN1_331	Yes	Yes	LN1	15365476	2.30482	13535264	2.00779	0.871125	3161422	0.233569	0.0724511	1367922	11382354	0.9793	6764	66149
SC07	SC07_LN1_334	Yes	Yes	LN1	13988438	2.09827	12543366	1.85762	0.88531	3344504	0.266635	0.0744508	1391090	11576115	0.9905	7539	209055
SC07	SC07_LN1_335	Yes	Yes	LN1	12438022	1.8657	11224024	1.66127	0.890425	3095576	0.275799	0.0734615	1387435	11537842	0.9934	5720	37193
SC07	SC07_LN1_336	Yes	Yes	LN1	16336300	2.45045	14731510	2.18061	0.889882	3336406	0.226481	0.0715076	1342924	11165540	0.9727	6787	112882
SC08	SC08_NT_019	Yes	Yes	NT	11423452	1.71352	10444098	1.55278	0.906192	3045558	0.291606	0.0573414	1105304	9045856	0.9905	2849	10546
SC08	SC08_NT_025	Yes	Yes	NT	26843840	4.02658	24681698	3.67171	0.911868	7441093	0.301482	0.0905901	1713197	14163882	0.989	2638	15457
SC08	SC08_NT_040	Yes	Yes	NT	23489220	3.52338	20986356	3.10659	0.881706	7053634	0.336106	0.109854	2107918	17412739	0.9899	2852	17466
SC08	SC08_NT_041	Yes	Yes	NT	12380430	1.85706	9379120	1.43002	0.770042	2733153	0.291408	0.0527315	1029062	8410625	0.9788	3005	28688
SC08	SC08_PT1_073	Yes	Yes	PT1	32406408	4.86096	29571008	4.38344	0.901764	12737613	0.430747	0.178092	3538555	29191807	0.9917	2933	9224
SC08	SC08_PT1_088	Yes	Yes	PT1	26161326	3.9242	24103020	3.57249	0.910374	10639487	0.441417	0.171064	3459096	28290894	0.9913	4119	19614
SC08	SC08_PT2_098	Yes	Yes	PT2	13836088	2.07541	12456268	1.84813	0.890487	4567660	0.366696	0.114719	2286496	18639858	0.9928	7210	96288
SC08	SC08_PT2_102	Yes	Yes	PT2	14338724	2.15081	13160792	1.95028	0.906766	4384398	0.333141	0.105302	2123454	17273248	0.9796	4260	21539
SC08	SC08_PT2_105	Yes	Yes	PT2	27066782	4.06002	24614164	3.64833	0.8986	11225508	0.456059	0.186659	3664184	30351187	0.9885	4677	49192
SC08	SC08_PT2_106	Yes	Yes	PT2	21742936	3.26144	18900874	2.82315	0.865614	8237487	0.435826	0.159933	3137621	25962298	0.992	6502	89665
SC08	SC08_PT2_113	Yes	Yes	PT2	22459250	3.36889	19721078	2.93622	0.871569	8258339	0.418757	0.165962	3301849	27189976	0.9893	4884	32424
SC08	SC08_PT2_114	Yes	Yes	PT2	26981546	4.04723	23145432	3.45878	0.854604	9476091	0.409415	0.173075	3453947	28400532	0.9878	3964	12469
SC08	SC08_PT2_121	Yes	Yes	PT2	23839718	3.57596	21112136	3.14604	0.879777	9313279	0.441134	0.174609	3479376	28711881	0.9892	4121	27910
SC08	SC08_PT2_122	Yes	Yes	PT2	25843448	3.87652	23126914	3.43505	0.886119	10853226	0.46929	0.217013	4434589	36424828	0.9915	8251	97651
SC08	SC08_PT2_137	Yes	Yes	PT2	22696130	3.40442	19952402	2.97456	0.873735	7846652	0.393269	0.141654	2835138	23340817	0.9911	3876	51833
SC08	SC08_PT2_138	Yes	Yes	PT2	24065870	3.60988	21791152	3.23454	0.896025	9837535	0.451446	0.177853	3508722	29009646	0.9897	5421	52873
SC08	SC08_PT3_146	Yes	Yes	PT3	14428090	2.16421	13128938	1.94329	0.897922	4544064	0.346111	0.117587	2345916	19165282	0.9912	4889	24163
SC08	SC08_PT3_147	Yes	Yes	PT3	12248264	1.83724	11139580	1.64715	0.896536	4377142	0.392936	0.113543	2355261	18995076	0.973	5336	36888
SC08	SC08_PT3_150	Yes	Yes	PT3	9768318	1.46525	8853338	1.30615	0.891419	2152713	0.243153	0.0639592	1276949	10338835	0.986	6868	60401
SC08	SC08_PT3_152	Yes	Yes	PT3	13986914	2.09804	12812168	1.89819	0.904748	4923632	0.384293	0.121881	2479371	20115568	0.9748	6435	38275
SC08	SC08_PT3_161	Yes	Yes	PT3	26470686	3.9706	24147388	3.57573	0.900552	10950944	0.453504	0.202761	4144467	34035918	0.9907	6542	33024
SC08	SC08_PT3_164	Yes	Yes	PT3	26905662	4.03585	23635246	3.51563	0.871099	10786118	0.456357	0.202207	4069238	33465781	0.9819	6532	76722
SC08	SC08_PT3_165	Yes	Yes	PT3	26439090	3.96586	23929156	3.54637	0.894224	11168035	0.466712	0.202255	4033645	33213476	0.9842	8022	72887
SC08	SC08_PT3_166	Yes	Yes	PT3	23570904	3.53564	21329916	3.16262	0.894498	7021296	0.329176	0.0743958	1435386	11838965	0.9946	6398	37032
SC08	SC08_PT3_167	Yes	Yes	PT3	29603944	4.44059	27608632	4.08292	0.919454	13252148	0.48	0.234585	4780496	39386569	0.9911	8733	267100
SC08	SC08_PT3_170	Yes	Yes	PT3	25478796	3.82182	22576152	3.36418	0.880255	10065949	0.445866	0.194755	3928110	32238412	0.9788	7294	126232
SC08	SC08_PT3_171	Yes	Yes	PT3	25937392	3.89061	21827804	3.25675	0.837081	8040817	0.368375	0.17098	3467221	28448005	0.9929	6351	63182
SC08	SC08_PT3_172	Yes	Yes	PT3	28625662	4.29385	25650578	3.804	0.885919	12234987	0.476987	0.250062	5263081	43074811	0.9916	6061	27690
SC08	SC08_PT3_173	Yes	Yes	PT3	26268164	3.94022	23429680	3.48401	0.884217	10726567	0.45782	0.20034	4090601	33603311	0.9919	6620	104856
SC08	SC08_PT3_174	Yes	Yes	PT3	26480552	3.97208	23143476	3.45307	0.869336	10569826	0.456709	0.196645	3979700	32688332	0.9916	4298	17259
SC08	SC08_PT3_175	Yes	Yes	PT3	26676002	4.0014	23488686	3.49476	0.873385	9172677	0.390515	0.181376	3614936	29835330	0.991	8917	228250
SC08	SC08_PT3_176	Yes	Yes	PT3	27591184	4.13868	24221092	3.60451	0.870933	10565823	0.436224	0.200512	4033801	33254575	0.9909	7683	120119
SC08	SC08_PT4_193	Yes	Yes	PT4	12589356	1.8884	11758800	1.74015	0.921493	4978465	0.423382	0.122613	2543717	20502643	0.9756	6858	103639
SC08	SC08_PT4_194	Yes	Yes	PT4	12274980	1.84125	11311266	1.67529	0.909869	4303417	0.380454	0.10991	2255261	18222492	0.9884	7032	93483
SC08	SC08_PT4_195	Yes	Yes	PT4	11822726	1.77341	10802038	1.59999	0.902214	4177814	0.386762	0.109093	2226673	18003083	0.9839	6537	47921
SC08	SC08_PT4_196	Yes	Yes	PT4	10345756	1.55186	9427420	1.39433	0.898488	3035067	0.32194	0.0850223	1741554	14041054	0.9923	4282	28508
SC08	SC08_PT4_197	Yes	Yes	PT4	9982920	1.49744	9136984	1.35177	0.902721	3701913	0.405157	0.100387	2090916	16824146	0.992	5565	21597
SC08	SC08_PT4_199	Yes	Yes	PT4	12456836	1.86853	11564890	1.71476	0.917709	4680684	0.404732	0.115126	2424485	19440012	0.9841	5262	46136
SC08	SC08_PT4_200	Yes	Yes	PT4	14453062	2.16796	13394074	1.98614	0.916132	5589054	0.417278	0.131478	2760537	22202985	0.9909	5655	25546
SC08	SC08_PT4_201	Yes	Yes	PT4	28083904	4.21259	24934832	3.69671	0.877539	10762499	0.431625	0.183227	3698596	30368850	0.9885	5684	60106
SC08	SC08_PT4_202	Yes	Yes	PT4	25881252	3.88219	22537898	3.35759	0.864872	9961434	0.441986	0.176888	3562157	29209060	0.9924	5705	50190
SC08	SC08_PT4_203	Yes	Yes	PT4	23830012	3.5745	20157386	3.00542	0.840793	8690747	0.431145	0.173712	3515430	28769476	0.9926	5389	32705
SC08	SC08_PT4_205	Yes	Yes	PT4	24318460	3.64777	20137212	3.01833	0.827445	8681429	0.431114	0.167471	3419850	27909260	0.9924	6514	39514
SC08	SC08_PT4_206	Yes	Yes	PT4	24444210	3.66663	21106708	3.1403	0.856452	9060540	0.429273	0.176486	3683269	29901617	0.9926	7006	89261
SC08	SC08_PT4_207	Yes	Yes	PT4	24904438	3.73567	21800418	3.23533	0.866066	8721520	0.400062	0.16778	3365203	27577636	0.9903	7422	87758
SC08	SC08_PT4_208	Yes	Yes	PT4	25403090	3.81046	21843170	3.25809	0.855039	9557482	0.43755	0.169716	3411495	27974368	0.9898	5702	66284
SC08	SC08_PT4_210	Yes	Yes	PT4	28407356	4.2611	25290130	3.74876	0.879763	8037591	0.317815	0.165113	3294434	27028473	0.9907	6837	56824
SC08	SC08_PT4_211	Yes	Yes	PT4	23101324	3.4652	20471740	3.04377	0.878382	8109619	0.396137	0.175467	3520783	29011218	0.9882	5363	44444
SC08	SC08_PT4_212	Yes	Yes	PT4	17753738	2.66306	14513960	2.18395	0.82009	3692031	0.254378	0.0595641	1130873	9353845	0.9911	5083	20053
SC08	SC08_PT4_213	Yes	Yes	PT4	21587044	3.23806	18091938	2.71302	0.837855	7874524	0.43525	0.166805	3383323	27670114	0.9902	5655	38640
SC08	SC08_PT4_215	Yes	Yes	PT4	21580678	3.2371	17828812	2.68004	0.827913	7648868	0.429017	0.161619	3216535	26435759	0.9913	2412	7910
SC08	SC08_PT4_216	Yes	Yes	PT4	24677636	3.70165	21765134	3.23322	0.873456	10270556	0.471881	0.22171	4600186	37526872	0.9913	7068	60437
SC08	SC08_PT4_217	Yes	Yes	PT4	29073758	4.36106	26533686	3.93313	0.901875	11987612	0.451788	0.195435	3906236	32170557	0.9865	7648	97089
SC08	SC08_PT4_218	Yes	Yes	PT4	26753334	4.013	24452254	3.6236	0.902965	11689108	0.478038	0.23698	4865396	39999253	0.9882	8749	138109
SC08	SC08_PT4_219	Yes	Yes	PT4	23313888	3.49708	21234760	3.14988	0.900716	9680462	0.455878	0.189829	3767294	30996666	0.9886	5974	43483
SC08	SC08_PT4_221	Yes	Yes	PT4	23740806	3.56112	21308122	3.16149	0.887781	10222304	0.479737	0.222389	4551270	37360801	0.9862	8212	149348
SC08	SC08_PT4_222	Yes	Yes	PT4	27255228	4.08828	24917110	3.69685	0.904255	11152004	0.447564	0.192744	3821865	31568840	0.9893	7179	53483
SC08	SC08_PT4_223	Yes	Yes	PT4	27537466	4.13062	25153090	3.72005	0.900603	12541518	0.498607	0.24758	5145582	42266300	0.9905	7988	72006
SC08	SC08_PT5_243	Yes	Yes	PT5	13589538	2.03843	12193268	1.80396	0.884973	4558912	0.373888	0.106922	2185235	17679391	0.9923	6056	52699
SC08	SC08_PT5_245	Yes	Yes	PT5	9958072	1.49371	9176072	1.36102	0.911164	3766591	0.41048	0.0932727	1930967	15539268	0.986	6053	51845
SC08	SC08_PT5_246	Yes	Yes	PT5	11198018	1.6797	10438314	1.54725	0.921143	4669415	0.447334	0.116807	2464017	19791934	0.9912	6224	45693
SC08	SC08_PT5_258	Yes	Yes	PT5	26036568	3.90549	23812060	3.5313	0.904189	10329796	0.433805	0.168623	3322341	27453449	0.9847	6699	65976
SC08	SC08_PT5_275	Yes	Yes	PT5	26461568	3.96924	23585620	3.50922	0.884106	11020906	0.467272	0.212844	4403018	36213867	0.9924	4868	52316
SC08	SC08_PT5_276	Yes	Yes	PT5	32498136	4.87472	29789600	4.4118	0.905037	12961313	0.435095	0.194014	3923299	32311429	0.9938	5984	55990
SC08	SC08_LN1_290	Yes	Yes	LN1	12936498	1.94047	11604004	1.72001	0.886385	4301913	0.370727	0.109637	2255209	18224798	0.9847	6758	102356
SC08	SC08_LN1_291	Yes	Yes	LN1	14531294	2.17969	13220648	1.95786	0.898226	3146641	0.23801	0.0682316	1411616	11310311	0.9922	6181	43938
SC08	SC08_LN1_292	Yes	Yes	LN1	14993824	2.24907	13433712	1.9914	0.885432	5229116	0.389253	0.126697	2617010	21137834	0.9909	5102	46818
SC08	SC08_LN1_294	Yes	Yes	LN1	13479062	2.02186	12492598	1.85016	0.915079	5580522	0.446706	0.139041	2953771	23707247	0.9861	6689	57898
SC08	SC08_LN1_296	Yes	Yes	LN1	13313022	1.99695	12401184	1.83899	0.920897	4949192	0.39909	0.115762	2418520	19469894	0.9857	5618	29206
SC08	SC08_LN1_313	Yes	Yes	LN1	25330610	3.79959	22312982	3.30623	0.870153	2988727	0.133946	0.0544128	1060163	8718221	0.9828	5036	39945
SC08	SC08_LN1_314	Yes	Yes	LN1	24339204	3.65088	21485756	3.192	0.874308	9983718	0.464667	0.202113	4089470	33663369	0.992	3917	25973
SC08	SC08_LN1_321	Yes	Yes	LN1	22731912	3.40979	19895424	2.95602	0.866922	8493034	0.426884	0.16573	3348081	27527963	0.9799	6203	104038
SC08	SC08_LN1_322	Yes	Yes	LN1	24575702	3.68636	20780076	3.10025	0.841007	7116031	0.342445	0.154159	3036613	25120031	0.9909	2266	8483
SC08	SC08_LN1_323	Yes	Yes	LN1	21632966	3.24494	18877196	2.81152	0.866432	8372786	0.44354	0.165534	3350000	27448295	0.99	5860	37769
SC08	SC08_LN1_324	Yes	Yes	LN1	27369888	4.10548	23059230	3.4331	0.836224	7034608	0.305067	0.1509	3033588	24935207	0.9915	5002	37673
SC08	SC08_LN1_326	Yes	Yes	LN1	25429920	3.81449	22229484	3.3038	0.866119	9972576	0.448619	0.184321	3716292	30538285	0.9893	5838	101499
SC08	SC08_LN2_337	Yes	Yes	LN2	16119602	2.41794	14883190	2.19899	0.909449	5588229	0.375473	0.128261	2679943	21654268	0.9939	5111	26204
SC08	SC08_LN2_338	Yes	Yes	LN2	14615428	2.19231	13299864	1.97075	0.898938	3192677	0.240053	0.0704479	1454354	11721624	0.9878	3661	16747
SC08	SC08_LN2_339	Yes	Yes	LN2	13781590	2.06724	12759712	1.88856	0.913568	4926429	0.386092	0.118713	2467689	19892424	0.9898	5474	46804
SC08	SC08_LN2_341	Yes	Yes	LN2	12870442	1.93057	11850572	1.75677	0.909975	4981496	0.420359	0.115459	2403528	19330189	0.9944	3130	17938
SC08	SC08_LN2_342	Yes	Yes	LN2	12676486	1.90147	11830244	1.75382	0.922346	5383090	0.455028	0.131023	2831627	22586175	0.9908	6154	46316
SC08	SC08_LN2_343	Yes	Yes	LN2	13629540	2.04443	12690212	1.88307	0.921075	5079551	0.400273	0.114963	2449645	19575376	0.9914	5790	55191
SC08	SC08_LN2_344	Yes	Yes	LN2	15037790	2.25567	14048162	2.08263	0.923288	5745156	0.408961	0.127948	2702235	21674987	0.9927	4232	17353
SC08	SC08_LN2_345	Yes	Yes	LN2	25683066	3.85246	22624712	3.3616	0.872585	7297728	0.322556	0.0839169	1643166	13447583	0.9891	5553	39513
SC08	SC08_LN2_346	Yes	Yes	LN2	19280670	2.8921	16796890	2.50763	0.867062	5060090	0.301252	0.0730435	1427487	11714224	0.9914	4231	26357
SC08	SC08_LN2_348	Yes	Yes	LN2	20221474	3.03322	18095024	2.68899	0.886512	7643048	0.422384	0.162294	3253330	26724456	0.9907	4705	29955
SC08	SC08_LN2_350	Yes	Yes	LN2	22014944	3.30224	19904944	2.9527	0.894151	8944480	0.44936	0.177782	3573623	29427190	0.9901	3781	24154
SC08	SC08_LN2_352	Yes	Yes	LN2	20542884	3.08143	18103122	2.6883	0.872419	7068926	0.390481	0.152068	3057609	25038419	0.9919	5176	28407
SC08	SC08_LN2_353	Yes	Yes	LN2	33730098	5.05951	28414416	4.20956	0.832009	11641211	0.409694	0.18522	3744639	30756628	0.992	4662	17627
SC08	SC08_LN2_354	Yes	Yes	LN2	32223016	4.83345	28050840	4.16268	0.861222	12220920	0.43567	0.197593	3987320	32805778	0.9907	5398	43546
SC08	SC08_LN2_355	Yes	Yes	LN2	24371228	3.65568	20665936	3.0763	0.841511	7469688	0.361449	0.100758	1968478	16199063	0.987	4333	28766
SC08	SC08_LN2_356	Yes	Yes	LN2	24440464	3.66607	21133428	3.14957	0.859114	9507134	0.449862	0.181398	3654524	30057272	0.9879	4474	25391
SC08	SC08_LN2_357	Yes	Yes	LN2	26771290	4.01569	24208826	3.59883	0.896191	10784163	0.445464	0.181168	3597571	29663260	0.9874	6207	35242
SC08	SC08_LN2_358	Yes	Yes	LN2	24504860	3.67573	22220350	3.29983	0.897735	10014422	0.450687	0.185072	3709072	30563037	0.9903	5055	27761
SC08	SC08_LN2_361	Yes	Yes	LN2	35067350	5.2601	24905838	3.7072	0.704776	11107825	0.445993	0.19104	3938533	32345862	0.9804	3534	14268
SC08	SC08_LN2_362	Yes	Yes	LN2	27099566	4.06493	21472554	3.21184	0.790134	4980144	0.231931	0.0553202	1063004	8725523	0.9871	3277	24949
SC08	SC08_LN2_363	Yes	Yes	LN2	17798804	2.66982	14675928	2.18818	0.8196	6447989	0.439358	0.143788	2903157	23726134	0.9895	4564	27402
SC08	SC08_LN2_364	Yes	Yes	LN2	17444384	2.61666	14904022	2.21851	0.847843	6509256	0.436745	0.145296	2932758	24024291	0.9875	2678	7446
SC08	SC08_LN2_365	Yes	Yes	LN2	16909746	2.53646	14198786	2.11883	0.835348	6403553	0.450993	0.145055	2968269	24204033	0.9838	3741	35036
SC08	SC08_LN2_366	Yes	Yes	LN2	16575146	2.48627	14240226	2.12107	0.853113	5242415	0.368141	0.0948996	1888994	15400850	0.9907	3192	18544
SC08	SC08_LN2_367	Yes	Yes	LN2	24210948	3.63164	21244230	3.14619	0.866328	9564947	0.450237	0.183417	3706515	30476785	0.9911	5012	64426
SC08	SC08_LN2_368	Yes	Yes	LN2	23825398	3.57381	21154158	3.13412	0.876968	9487198	0.448479	0.177763	3625765	29602386	0.9864	5063	66612
SC10	SC10_NT_073	Yes	Yes	NT	16899400	2.53491	15664702	2.3283	0.918494	3790009	0.241946	0.107265	1986247	16545495	0.978	9205	479547
SC10	SC10_NT_078	Yes	Yes	NT	16131536	2.41973	14931088	2.22363	0.918958	3494962	0.234073	0.0812154	1473745	12294120	0.9741	4612	80896
SC10	SC10_NT_105	Yes	Yes	NT	13816138	2.07242	12969132	1.92164	0.927244	3700714	0.285348	0.0836204	1508977	12599588	0.9788	6610	203014
SC10	SC10_NT_107	Yes	Yes	NT	13951926	2.09279	12955604	1.92241	0.918586	2190324	0.169064	0.0602595	1108111	9215787	0.9739	5382	114076
SC10	SC10_NT_108	Yes	Yes	NT	12513210	1.87698	11534426	1.71282	0.912539	2239938	0.194196	0.051569	906793	7568320	0.973	4880	16140
SC10	SC10_NT_113	Yes	Yes	NT	14274326	2.14115	13282896	1.98149	0.925432	3329587	0.250667	0.0779374	1414642	11750149	0.9794	6075	49327
SC10	SC10_NT_117	Yes	Yes	NT	14950268	2.24254	14164944	2.11161	0.941616	2159377	0.152445	0.054891	1005520	8345971	0.9742	5694	120359
SC10	SC10_NT_118	Yes	Yes	NT	15233534	2.28503	14255730	2.12883	0.931643	3967146	0.278284	0.0811687	1467433	12287669	0.9739	7328	225787
SC10	SC10_NT_122	Yes	Yes	NT	15486302	2.32295	14575358	2.16391	0.931536	4148791	0.284644	0.0849194	1548815	12925769	0.9768	4380	79371
SC10	SC10_NT_124	Yes	Yes	NT	16884828	2.53272	15825890	2.35018	0.927925	4692449	0.296505	0.0956964	1772993	14698670	0.9741	6000	23461
SC10	SC10_NT_125	Yes	Yes	NT	16936976	2.54055	15790280	2.34153	0.921664	5592824	0.354194	0.138514	2624309	21828953	0.9775	7205	94245
SC10	SC10_NT_126	Yes	Yes	NT	15890392	2.38356	14823246	2.20117	0.92348	4325266	0.291789	0.0859313	1564406	13036854	0.9767	5363	61391
SC10	SC10_NT_127	Yes	Yes	NT	16110316	2.41655	15055058	2.23604	0.925306	4179501	0.277614	0.0857883	1580202	13153052	0.979	8339	299889
SC10	SC10_NT_131	Yes	Yes	NT	18594874	2.78923	17399660	2.58611	0.927177	4420546	0.254059	0.0849538	1556295	12963240	0.9785	7196	266033
SC10	SC10_NT_134	Yes	Yes	NT	14632226	2.19483	13788462	2.04494	0.931707	4038659	0.292901	0.0830401	1517167	12652842	0.9777	8630	168782
SC10	SC10_NT_135	Yes	Yes	NT	18298100	2.74471	17207680	2.55291	0.930117	6532696	0.379638	0.134349	2510133	20960793	0.9797	4122	94526
SC10	SC10_NT_146	Yes	Yes	NT	22006826	3.30102	20376252	3.02184	0.915426	6187322	0.303654	0.104603	1874546	15688201	0.9736	5490	39799
SC10	SC10_NT_149	Yes	Yes	NT	23687282	3.55309	21970436	3.25467	0.916012	5131661	0.233571	0.0950818	1747236	14538364	0.9742	4061	14073
SC10	SC10_NT_152	Yes	Yes	NT	19870306	2.98055	18459040	2.73404	0.917294	5344464	0.289531	0.0922255	1692543	14092288	0.9785	4586	27577
SC10	SC10_NT_153	Yes	Yes	NT	27866148	4.17992	24970412	3.70332	0.885979	6024692	0.241273	0.107758	1960689	16409375	0.9799	4070	11716
SC10	SC10_NT_154	Yes	Yes	NT	29707604	4.45614	26954872	4.0042	0.89858	7517965	0.278909	0.10719	1963430	16460567	0.9785	4851	53237
SC10	SC10_NT_155	Yes	Yes	NT	29486324	4.42295	27115538	4.02241	0.909442	4434688	0.163548	0.0903039	1640753	13745614	0.9771	4910	39001
SC10	SC10_NT_156	Yes	Yes	NT	24046724	3.60701	22336966	3.31875	0.920083	8405558	0.376307	0.158435	2920084	24426277	0.9765	4843	66846
SC10	SC10_NT_157	Yes	Yes	NT	26549196	3.98238	24257668	3.60623	0.905547	6857439	0.282692	0.106595	1933389	16233340	0.9781	3455	18676
SC10	SC10_NT_159	Yes	Yes	NT	25619742	3.84296	23729776	3.5247	0.917184	7541687	0.317815	0.11149	2068151	17289478	0.9784	2639	6184
SC10	SC10_PT1_002	Yes	Yes	PT1	31941524	4.79123	29721088	4.41296	0.92105	10547581	0.354885	0.193265	3752266	31439030	0.9777	7137	225842
SC10	SC10_PT1_003	Yes	Yes	PT1	31004916	4.65074	28698338	4.26122	0.916247	8635124	0.300893	0.172543	3362796	28168682	0.9862	6585	127797
SC10	SC10_PT1_005	Yes	Yes	PT1	30034676	4.5052	27005188	3.96417	0.87991	1750814	0.0648325	0.0509247	985518	8194825	0.9874	6434	78987
SC10	SC10_PT1_006	Yes	Yes	PT1	28568580	4.28529	26276228	3.89912	0.909885	5916742	0.225175	0.135763	2626188	21959329	0.988	5644	56564
SC10	SC10_PT1_007	Yes	Yes	PT1	28590112	4.28852	26653480	3.96042	0.923495	9876647	0.370558	0.187455	3681793	30854616	0.9861	5936	92733
SC10	SC10_PT1_008	Yes	Yes	PT1	24747526	3.71213	23078238	3.42821	0.923515	6822297	0.295616	0.145644	2852450	23880309	0.9859	4755	26352
SC10	SC10_PT1_010	Yes	Yes	PT1	23753874	3.56308	22105170	3.28772	0.922718	9290528	0.420288	0.185293	3760047	31063833	0.9872	7900	280440
SC10	SC10_PT1_012	Yes	Yes	PT1	15044570	2.25669	14379790	2.1334	0.94537	5313276	0.369496	0.124536	2423431	20155480	0.9844	6589	148395
SC10	SC10_PT1_013	Yes	Yes	PT1	26981090	4.04716	25094910	3.7256	0.920546	9915131	0.395105	0.222551	4515649	37681284	0.9871	8373	284853
SC10	SC10_PT1_014	Yes	Yes	PT1	26961590	4.04424	24836244	3.69223	0.91296	8852275	0.356426	0.174545	3427296	28628193	0.9867	7206	241645
SC10	SC10_PT1_026	Yes	Yes	PT1	22402746	3.36041	20190196	2.99016	0.889821	3110115	0.154041	0.0882112	1728674	14370811	0.9866	6515	225450
SC10	SC10_PT1_027	Yes	Yes	PT1	22830088	3.42451	20727132	3.08082	0.899636	7206070	0.347664	0.161553	3149296	26359725	0.987	6140	155414
SC10	SC10_PT1_028	Yes	Yes	PT1	23371760	3.50576	21216602	3.15364	0.89956	7587671	0.357629	0.165958	3248067	27150431	0.9873	7549	154746
SC10	SC10_PT1_030	Yes	Yes	PT1	23383646	3.50755	21121738	3.13845	0.894771	7107580	0.336505	0.15759	3072399	25760724	0.9881	7318	268018
SC10	SC10_PT1_031	Yes	Yes	PT1	23026376	3.45396	21048506	3.1281	0.905658	7685896	0.365152	0.166049	3247487	27175608	0.9876	6320	70913
SC10	SC10_PT1_032	Yes	Yes	PT1	24672376	3.70086	22392766	3.3294	0.899631	8102371	0.36183	0.170047	3291613	27626244	0.9867	8170	251810
SC10	SC10_PT1_034	Yes	Yes	PT1	16608398	2.49126	15578588	2.31613	0.929703	3845353	0.246836	0.0817809	1534395	12833910	0.9845	2076	5209
SC10	SC10_PT1_035	Yes	Yes	PT1	19368284	2.90524	17924190	2.66504	0.917321	6611048	0.368834	0.154414	3008821	25223187	0.9869	6481	90198
SC10	SC10_PT1_036	Yes	Yes	PT1	18577082	2.78656	17136496	2.54668	0.913913	4634566	0.27045	0.119761	2281450	19104196	0.9867	7648	198450
SC10	SC10_PT1_037	Yes	Yes	PT1	22894020	3.4341	20856886	3.09855	0.902288	6202696	0.297393	0.140665	2746446	22956752	0.9872	7689	280468
SC10	SC10_PT1_038	Yes	Yes	PT1	17357106	2.60357	16054204	2.38664	0.916681	5625451	0.350404	0.135345	2631095	22012022	0.9867	7391	290549
SC10	SC10_PT1_049	Yes	Yes	PT1	21949122	3.29237	20095714	2.98998	0.908155	6625951	0.32972	0.152735	2989203	25025679	0.9879	8390	326500
SC10	SC10_PT1_050	Yes	Yes	PT1	20531996	3.0798	18418514	2.7386	0.889215	3715916	0.201749	0.0996687	1908758	15983102	0.9878	7535	271076
SC10	SC10_PT1_052	Yes	Yes	PT1	16080684	2.4121	14695016	2.18594	0.90624	4075011	0.277306	0.113426	2116826	17790530	0.9863	7663	285625
SC10	SC10_PT1_054	Yes	Yes	PT1	19918848	2.98783	18104060	2.69792	0.90297	5801783	0.320469	0.137994	2636438	22111943	0.986	8560	362895
SC10	SC10_PT1_056	Yes	Yes	PT1	19383682	2.90755	17528446	2.60126	0.894656	2182758	0.124527	0.0646593	1237267	10364877	0.9893	5416	58525
SC10	SC10_PT3_161	Yes	Yes	PT3	26649308	3.9974	23997962	3.57411	0.89411	8791635	0.366349	0.183243	3642627	30385854	0.9869	9500	537449
SC10	SC10_PT3_166	Yes	Yes	PT3	25826318	3.87395	22846584	3.41203	0.880763	6821264	0.298568	0.135561	2602297	21752052	0.9861	7892	230209
SC10	SC10_PT3_207	Yes	Yes	PT3	25527948	3.82919	21933644	3.27536	0.855366	3461342	0.15781	0.0867288	1673878	13922725	0.9829	6695	247750
SC10	SC10_PT3_210	Yes	Yes	PT3	9001588	1.35024	7698506	1.15437	0.854938	2284127	0.296697	0.0655931	1254465	10472385	0.9837	7899	288638
SC10	SC10_PT3_211	Yes	Yes	PT3	12941440	1.94122	11535996	1.72016	0.886126	3568735	0.309356	0.093222	1780695	14874408	0.9848	7641	373812
SC10	SC10_PT3_212	Yes	Yes	PT3	10168676	1.5253	9279910	1.3811	0.905463	2872050	0.309491	0.0794077	1520044	12677741	0.986	6345	125630
SC10	SC10_PT3_213	Yes	Yes	PT3	15053512	2.25803	13487564	2.00175	0.886503	3474874	0.257635	0.0976231	1927092	15940264	0.9852	7167	199948
SC10	SC10_PT3_214	Yes	Yes	PT3	13255546	1.98833	12121576	1.80152	0.906044	3878801	0.319991	0.0968493	1861510	15522503	0.984	8336	348660
SC10	SC10_PT3_215	Yes	Yes	PT3	13687026	2.05305	12466236	1.85443	0.903255	4724235	0.378962	0.123101	2378087	19922578	0.9857	3992	15367
SC10	SC10_PT3_216	Yes	Yes	PT3	14995218	2.24928	13365012	1.99215	0.885684	5319208	0.397995	0.136351	2648615	22174629	0.9855	6760	123847
SC10	SC10_PT4_225	Yes	Yes	PT4	14987030	2.24805	13438630	2.00319	0.891078	4432330	0.32982	0.116593	2253313	18928178	0.9846	6731	283785
SC10	SC10_PT4_227	Yes	Yes	PT4	14840404	2.22606	13543592	2.01395	0.904715	3599483	0.26577	0.10197	1920910	16146061	0.9835	6906	130691
SC10	SC10_PT4_228	Yes	Yes	PT4	13314686	1.9972	12016300	1.78797	0.895239	4100759	0.341266	0.112521	2167956	18116556	0.9853	7770	241781
SC10	SC10_PT4_232	Yes	Yes	PT4	16828246	2.52424	15024046	2.23885	0.886941	5406339	0.359846	0.133725	2581488	21712082	0.9854	7959	254315
SC10	SC10_PT4_235	Yes	Yes	PT4	17071578	2.56074	15592648	2.30441	0.899899	3164375	0.20294	0.0909218	1748491	14610128	0.9844	7325	211925
SC10	SC10_PT4_236	Yes	Yes	PT4	17829602	2.67444	16304048	2.41378	0.902536	5838285	0.358088	0.138682	2696830	22624094	0.9839	5783	115057
SC10	SC10_PT4_237	Yes	Yes	PT4	18420836	2.76313	16998406	2.51555	0.910401	5424765	0.319134	0.133817	2579711	21622014	0.987	7516	291157
SC10	SC10_PT4_238	Yes	Yes	PT4	20118156	3.01772	18504454	2.74152	0.908474	7339127	0.396614	0.163129	3172579	26685124	0.9859	5878	79166
SC10	SC10_PT4_239	Yes	Yes	PT4	19088768	2.86332	17756030	2.62514	0.91682	6468733	0.364312	0.151542	2974064	24904395	0.9868	9127	320897
SC10	SC10_PT4_242	Yes	Yes	PT4	25489490	3.82342	24011842	3.56676	0.932871	10094440	0.420394	0.195647	3824720	32107174	0.9846	6427	231969
SC10	SC10_PT4_243	Yes	Yes	PT4	24892262	3.73384	22876638	3.37647	0.904289	3433441	0.150085	0.0980275	1928475	16056091	0.9783	7968	246752
SC10	SC10_PT4_244	Yes	Yes	PT4	30152874	4.52293	28362816	4.2107	0.930968	12762611	0.449977	0.258373	5195510	43555938	0.9848	9190	557653
SC10	SC10_PT4_246	Yes	Yes	PT4	21486054	3.22291	20107876	2.98006	0.92465	4965597	0.246948	0.127878	2580117	21246465	0.9754	8784	397623
SC10	SC10_PT4_248	Yes	Yes	PT4	33961760	5.09426	31715232	4.70649	0.92388	8207495	0.258787	0.175085	3401263	28498111	0.9857	6449	109496
SC10	SC10_PT4_249	Yes	Yes	PT4	24895492	3.73432	22868420	3.38639	0.906828	8420473	0.368214	0.179174	3515581	29482275	0.9861	6488	137964
SC10	SC10_PT4_250	Yes	Yes	PT4	27992088	4.19881	25718100	3.80884	0.907124	9153829	0.355929	0.183639	3609326	30230158	0.9857	6005	128383
SC10	SC10_PT4_251	Yes	Yes	PT4	24396530	3.65948	21661562	3.19097	0.871974	2455416	0.113354	0.0723533	1392120	11648462	0.9851	5456	65845
SC10	SC10_PT4_253	Yes	Yes	PT4	23613078	3.54196	21608010	3.19906	0.903189	7413396	0.343086	0.163465	3219067	26881420	0.9863	7815	279375
SC10	SC10_PT4_254	Yes	Yes	PT4	23640062	3.54601	21790790	3.2249	0.909446	8110522	0.3722	0.17352	3413670	28632204	0.9855	7334	286295
SC10	SC10_PT4_255	Yes	Yes	PT4	24630310	3.69455	22573222	3.34019	0.904086	7172945	0.317763	0.159995	3156626	26333849	0.985	9495	468106
SC10	SC10_PT4_256	Yes	Yes	PT4	23073468	3.46102	20843602	3.09997	0.895682	8357839	0.400979	0.174891	3432136	28802589	0.9853	7930	241390
SC10	SC10_PT4_258	Yes	Yes	PT4	18199772	2.72997	16674584	2.47913	0.908118	5657281	0.339276	0.133877	2607274	21788276	0.9843	6699	175774
SC10	SC10_PT4_261	Yes	Yes	PT4	19350036	2.90251	17639876	2.617	0.901635	4649565	0.263583	0.120557	2298480	19284139	0.9844	6232	85172
SC10	SC10_PT4_262	Yes	Yes	PT4	20981664	3.14725	18931550	2.81534	0.894539	7129396	0.376588	0.164223	3233659	26981374	0.9832	7444	219894
SC10	SC10_PT4_263	Yes	Yes	PT4	21525636	3.22885	19450932	2.89571	0.896826	8374386	0.430539	0.176682	3455619	28910530	0.9849	6490	190957
SC10	SC10_PT4_264	Yes	Yes	PT4	18071202	2.71068	16150304	2.40408	0.88689	6525382	0.404041	0.153435	3002856	25102897	0.9847	7553	270591
SC10	SC10_PT4_265	Yes	Yes	PT4	22401316	3.3602	19486764	2.83312	0.84314	1366435	0.0701212	0.0432693	856036	7066370	0.9865	6035	46844
SC10	SC10_PT4_266	Yes	Yes	PT4	17207152	2.58107	16030692	2.38052	0.922297	7256966	0.452692	0.182613	3613232	30309080	0.9842	7786	352103
SC10	SC10_PT4_267	Yes	Yes	PT4	20992320	3.14885	19451202	2.89177	0.918358	7820879	0.402077	0.173732	3386650	28333399	0.9851	7671	185766
SC10	SC10_PT4_268	Yes	Yes	PT4	15717078	2.35756	14855614	2.20052	0.93339	4701978	0.316512	0.12132	2355223	19721628	0.9844	5493	83194
SC10	SC10_PT4_269	Yes	Yes	PT4	23558590	3.53379	21100400	3.11851	0.882483	2700663	0.127991	0.0802273	1537609	12884316	0.9844	5081	123355
SC10	SC10_PT4_271	Yes	Yes	PT4	21863940	3.27959	20427384	3.03677	0.92596	8145982	0.398778	0.175812	3430010	28867480	0.986	7607	238412
SC11	SC11_NT_025	Yes	Yes	NT	20727704	3.10916	17979502	2.68031	0.862069	5443652	0.30277	0.115533	2163457	18089858	0.9884	5427	36327
SC11	SC11_NT_026	Yes	Yes	NT	21624766	3.24371	19641452	2.90545	0.895715	3810798	0.194018	0.0674299	1214213	10164049	0.9855	6024	25070
SC11	SC11_NT_029	Yes	Yes	NT	18893400	2.83401	17057430	2.52493	0.890939	6384892	0.374317	0.154316	2950087	24672503	0.9863	9013	73881
SC11	SC11_NT_030	Yes	Yes	NT	19033232	2.85498	17367204	2.57036	0.900304	4903089	0.282319	0.11105	2067229	17155742	0.9862	5477	86158
SC11	SC11_NT_031	Yes	Yes	NT	23329568	3.49944	21199210	3.13993	0.897267	6179147	0.29148	0.120407	2203447	18500549	0.9864	3214	15969
SC11	SC11_NT_032	Yes	Yes	NT	18350588	2.75259	16983848	2.51283	0.912897	5089848	0.299688	0.105407	1951202	16315812	0.9871	7395	180966
SC11	SC11_NT_034	Yes	Yes	NT	21527254	3.22909	19647560	2.90361	0.899206	6827433	0.347495	0.163609	3130919	26179886	0.9839	2744	9157
SC11	SC11_NT_035	Yes	Yes	NT	20266322	3.03995	18504474	2.73868	0.900897	5491996	0.296793	0.116934	2203078	18396655	0.9853	3738	10170
SC11	SC11_NT_036	Yes	Yes	NT	20714920	3.10724	18630268	2.76114	0.888615	5467713	0.293485	0.120042	2240851	18778509	0.9841	2605	10372
SC11	SC11_NT_037	Yes	Yes	NT	24062212	3.60933	21639080	3.19938	0.886419	7354256	0.33986	0.163209	3066342	25729500	0.9828	7557	117558
SC11	SC11_NT_038	Yes	Yes	NT	22184842	3.32773	20220536	2.98851	0.898064	7411183	0.366518	0.168069	3188860	26637094	0.9821	8695	272957
SC11	SC11_NT_039	Yes	Yes	NT	21630492	3.24457	19567310	2.89413	0.891992	6939710	0.354658	0.152723	2886012	24096846	0.9846	5510	28966
SC11	SC11_NT_040	Yes	Yes	NT	19564222	2.93463	17954842	2.6511	0.903385	5260741	0.292998	0.0964946	1759569	14787123	0.9855	6532	81230
SC11	SC11_NT_041	Yes	Yes	NT	28663222	4.29948	26555968	3.94711	0.918044	8200718	0.308809	0.135692	2552315	21327463	0.9882	5153	24831
SC11	SC11_NT_043	Yes	Yes	NT	27179810	4.07697	25130614	3.738	0.916858	9645527	0.383816	0.189423	3595723	30144646	0.9856	3800	13726
SC11	SC11_NT_045	Yes	Yes	NT	30459368	4.56891	27920150	4.14951	0.908208	8042631	0.288058	0.140121	2606124	21834882	0.9857	6604	115868
SC11	SC11_NT_046	Yes	Yes	NT	26319914	3.94799	24365992	3.62105	0.917189	9194189	0.377337	0.187695	3564520	29836578	0.986	4988	30969
SC11	SC11_NT_048	Yes	Yes	NT	29937208	4.49058	27453468	4.07746	0.908004	9642056	0.351214	0.183415	3486273	29167866	0.9883	8980	291178
SC11	SC11_NT_049	Yes	Yes	NT	24164532	3.62468	22070830	3.25517	0.898057	6598683	0.298978	0.122423	2286212	19122011	0.9878	7676	89436
SC11	SC11_NT_050	Yes	Yes	NT	25027118	3.75407	23030692	3.39974	0.905614	7110088	0.308722	0.127351	2354953	19717845	0.984	6673	141459
SC11	SC11_NT_051	Yes	Yes	NT	26002840	3.90043	23815272	3.51743	0.901806	8749015	0.36737	0.181966	3435080	28792045	0.9867	7579	161382
SC11	SC11_NT_052	Yes	Yes	NT	23307264	3.49609	21308642	3.14819	0.90049	7674053	0.360138	0.168812	3169779	26645120	0.9847	8490	221365
SC11	SC11_NT_054	Yes	Yes	NT	27486358	4.12295	25439878	3.75089	0.909757	4863518	0.191177	0.107941	1992727	16700064	0.9842	8296	107894
SC11	SC11_NT_055	Yes	Yes	NT	20012504	3.00188	18536832	2.73509	0.911129	5969537	0.322037	0.115188	2120152	17761331	0.9828	5968	78359
SC11	SC11_NT_056	Yes	Yes	NT	22691852	3.40378	21093258	3.10855	0.913264	6840182	0.324283	0.128534	2422788	20217576	0.989	3642	11379
SC11	SC11_NT_057	Yes	Yes	NT	23553872	3.53308	21936246	3.24604	0.918757	7373179	0.336119	0.161378	3199965	26449822	0.9858	4684	15267
SC11	SC11_NT_059	Yes	Yes	NT	24577922	3.68669	23070718	3.41545	0.926428	6016408	0.260781	0.124232	2329034	19559043	0.985	5789	52752
SC11	SC11_NT_060	Yes	Yes	NT	23444868	3.51673	21996652	3.25737	0.926249	5425550	0.246653	0.116972	2181173	18238003	0.9842	7118	90994
SC11	SC11_NT_061	Yes	Yes	NT	21770028	3.2655	20249526	2.99925	0.918465	5195243	0.256561	0.115767	2145556	17944082	0.9841	6929	99890
SC11	SC11_NT_062	Yes	Yes	NT	22924902	3.43874	21376344	3.16399	0.920104	7171372	0.335482	0.165359	3184253	26604875	0.9839	8607	234201
SC11	SC11_NT_063	Yes	Yes	NT	23363014	3.50445	21664390	3.20376	0.914197	4408910	0.20351	0.104668	1961138	16311440	0.9852	7604	48052
SC11	SC11_NT_064	Yes	Yes	NT	24111022	3.61665	22586754	3.34658	0.925326	3557835	0.157519	0.0893172	1656547	13850418	0.9859	9030	126468
SC11	SC11_NT_065	Yes	Yes	NT	22745000	3.41175	20962882	3.09159	0.906159	8305417	0.396196	0.190526	3840636	31872640	0.9875	9346	173351
SC11	SC11_NT_067	Yes	Yes	NT	18566456	2.78497	17220022	2.54247	0.912926	6243780	0.362588	0.149	2838226	23766448	0.9861	8803	227145
SC11	SC11_NT_068	Yes	Yes	NT	26495750	3.97436	24391216	3.60339	0.906657	6494380	0.266259	0.131282	2459480	20646312	0.985	8541	171622
SC11	SC11_NT_069	Yes	Yes	NT	21902144	3.28532	20280446	2.99573	0.911852	5519806	0.272174	0.114586	2128597	17857025	0.9854	4288	26094
SC11	SC11_NT_121	Yes	Yes	NT	22899788	3.43497	21264142	3.14085	0.914376	6235150	0.293224	0.119606	2270923	19045613	0.9903	4570	59369
SC11	SC11_NT_122	Yes	Yes	NT	23215228	3.48228	21626316	3.19525	0.917574	6561534	0.303405	0.123994	2384991	19884497	0.9894	4839	18086
SC11	SC11_NT_123	Yes	Yes	NT	22494372	3.37416	20917632	3.09052	0.915939	5764858	0.275598	0.117143	2195894	18418471	0.9892	5577	89463
SC11	SC11_NT_124	Yes	Yes	NT	20787584	3.11814	19192892	2.8388	0.910417	5388802	0.280771	0.114163	2139444	17896454	0.9894	3555	19154
SC11	SC11_NT_125	Yes	Yes	NT	20775828	3.11637	19111388	2.82195	0.905523	5362948	0.280615	0.111278	2103567	17611627	0.9893	5255	19871
SC11	SC11_NT_126	Yes	Yes	NT	19065020	2.85975	17595832	2.59803	0.908481	5809916	0.330187	0.128247	2412389	20297355	0.9899	5052	97903
SC11	SC11_NT_127	Yes	Yes	NT	28404992	4.26075	26224112	3.86738	0.907675	10689062	0.407604	0.219244	4311942	36077246	0.9887	6027	50328
SC11	SC11_NT_128	Yes	Yes	NT	20385706	3.05786	18876840	2.78572	0.911004	5599154	0.296615	0.115251	2176532	18145200	0.9894	6206	149779
SC11	SC11_NT_146	Yes	Yes	NT	26281306	3.9422	24254146	3.57998	0.908119	7232840	0.29821	0.142319	2759517	22930235	0.9897	7654	51021
SC11	SC11_NT_148	Yes	Yes	NT	28206270	4.23094	25953978	3.83368	0.906107	9548496	0.367901	0.187536	3663149	30579872	0.9893	7397	242628
SC11	SC11_NT_149	Yes	Yes	NT	29086676	4.363	26795750	3.95352	0.906146	5034446	0.187882	0.074471	1324167	11195776	0.9902	2241	5490
SC11	SC11_NT_150	Yes	Yes	NT	30371440	4.55572	27725094	4.08893	0.897539	7252723	0.261594	0.128001	2452463	20377550	0.9896	6243	28957
SC11	SC11_NT_153	Yes	Yes	NT	21073112	3.16097	19481270	2.88048	0.911265	5420339	0.278233	0.115461	2212700	18368379	0.9884	5566	129379
SC11	SC11_NT_155	Yes	Yes	NT	25727522	3.85913	23701216	3.50227	0.907528	6640302	0.280167	0.128331	2414109	20207970	0.9892	5446	49272
SC11	SC11_NT_156	Yes	Yes	NT	22735020	3.41025	20946396	3.09476	0.907487	5938554	0.283512	0.121178	2289252	19249527	0.989	5196	51350
SC11	SC11_NT_158	Yes	Yes	NT	24603776	3.69057	22486840	3.32395	0.900661	4501709	0.200193	0.0852091	1590437	13302015	0.9899	4760	16943
SC11	SC11_NT_159	Yes	Yes	NT	18870974	2.83065	17124278	2.53624	0.895992	4613671	0.269423	0.104277	1974581	16448709	0.9895	7611	260090
SC11	SC11_NT_160	Yes	Yes	NT	22143000	3.32145	20236940	2.99442	0.901539	5589283	0.276192	0.115175	2190786	18306729	0.9907	6843	118921
SC11	SC11_NT_161	Yes	Yes	NT	27445416	4.11681	25263258	3.74809	0.910435	6929519	0.274292	0.128181	2453220	20405619	0.9892	6015	47002
SC11	SC11_NT_162	Yes	Yes	NT	27759378	4.16391	25614798	3.79635	0.911728	6698174	0.261496	0.12729	2434212	20337557	0.9895	4600	27793
SC11	SC11_NT_163	Yes	Yes	NT	29381018	4.40715	27003794	4.00753	0.909325	7243681	0.268247	0.127698	2427462	20249864	0.9894	6024	140326
SC11	SC11_NT_164	Yes	Yes	NT	28862622	4.32939	26516224	3.93348	0.908552	7583585	0.285998	0.132833	2529286	21168194	0.9898	5455	23048
SC11	SC11_NT_165	Yes	Yes	NT	31502836	4.72543	28961380	4.29256	0.908397	8089096	0.279306	0.13114	2475888	20794071	0.9895	2289	5531
SC11	SC11_NT_166	Yes	Yes	NT	27798778	4.16982	25834756	3.82095	0.916335	3548510	0.137354	0.0483897	877992	7365191	0.9903	6603	32393
SC11	SC11_NT_167	Yes	Yes	NT	26823596	4.02354	24668150	3.65483	0.908363	6730292	0.272833	0.124653	2340254	19613616	0.9908	6338	291025
SC11	SC11_NT_168	Yes	Yes	NT	29401742	4.41026	27145338	4.02093	0.911721	7077193	0.260715	0.121954	2319816	19377357	0.9897	3726	39636
SC11	SC11_NT_185	Yes	Yes	NT	24481602	3.67224	22527794	3.33076	0.907011	3642828	0.161704	0.0878269	1686290	14022504	0.9902	3609	11029
SC11	SC11_NT_186	Yes	Yes	NT	32046078	4.80691	29160208	4.32039	0.898788	7233048	0.248045	0.13454	2545659	21269748	0.9887	3231	21453
SC11	SC11_NT_187	Yes	Yes	NT	24724006	3.7086	22892630	3.39504	0.915451	6208541	0.271203	0.119282	2243444	18697906	0.9887	5590	53205
SC11	SC11_NT_188	Yes	Yes	NT	22156578	3.32349	20267948	3.00547	0.904314	5501289	0.271428	0.115364	2197520	18265878	0.9886	4931	41770
SC11	SC11_NT_189	Yes	Yes	NT	25222724	3.78341	23234398	3.43674	0.908372	6469159	0.27843	0.127023	2374492	19916363	0.9896	2110	4758
SC11	SC11_NT_190	Yes	Yes	NT	23948438	3.59227	22103722	3.27224	0.910911	5873524	0.265726	0.115011	2157333	18059883	0.99	5011	67068
SC11	SC11_NT_191	Yes	Yes	NT	31149714	4.67246	28661952	4.24335	0.908162	6687953	0.233339	0.105709	2009069	16704211	0.9899	3706	11086
SC11	SC11_NT_192	Yes	Yes	NT	31815988	4.7724	27315294	4.17017	0.873811	6643456	0.243214	0.12488	2390575	19950589	0.9908	6607	35846
SC11	SC11_NT_241	Yes	Yes	NT	21128494	3.16927	19631286	2.91302	0.919145	5169195	0.263314	0.108851	2057373	17057453	0.9871	5370	159964
SC11	SC11_NT_242	Yes	Yes	NT	21950220	3.29253	20502558	3.04239	0.924028	6043801	0.294783	0.124331	2342195	19581754	0.9866	6006	162894
SC11	SC11_NT_243	Yes	Yes	NT	19907444	2.98612	18487166	2.74297	0.918573	4096826	0.221604	0.0986318	1867379	15521294	0.984	3423	21738
SC11	SC11_NT_244	Yes	Yes	NT	19380304	2.90705	18004868	2.6678	0.917703	2773503	0.154042	0.0642242	1181014	9850787	0.9848	2283	5305
SC11	SC11_NT_245	Yes	Yes	NT	22804980	3.42075	21229066	3.14993	0.920831	5699069	0.268456	0.117193	2172168	18216509	0.9851	7001	182097
SC11	SC11_NT_246	Yes	Yes	NT	24102804	3.61542	22282842	3.30148	0.913166	3575967	0.160481	0.0647675	1184745	9942334	0.9851	5082	21097
SC11	SC11_NT_247	Yes	Yes	NT	23356796	3.50352	21768292	3.22827	0.921436	5883210	0.270265	0.11793	2230904	18605418	0.9863	2369	14831
SC11	SC11_NT_265	Yes	Yes	NT	21789114	3.26837	19518316	2.89564	0.88596	5501187	0.281847	0.119066	2325918	19165610	0.9879	6025	27280
SC11	SC11_NT_267	Yes	Yes	NT	21589046	3.23836	19438362	2.88548	0.891031	5685661	0.292497	0.120783	2301542	19164984	0.9851	4979	53408
SC11	SC11_NT_271	Yes	Yes	NT	21564576	3.23469	19490258	2.89626	0.895376	5045992	0.258898	0.108698	2048745	17091119	0.9881	4536	143966
SC11	SC11_NT_272	Yes	Yes	NT	20139368	3.02091	18275160	2.71316	0.898128	6232852	0.341056	0.150703	2940193	24435646	0.9872	2812	16921
SC11	SC11_NT_281	Yes	Yes	NT	22308054	3.34621	20596022	3.05779	0.913809	5248954	0.254853	0.111402	2130686	17806928	0.987	3848	16097
SC11	SC11_NT_283	Yes	Yes	NT	22913534	3.43703	21083312	3.13177	0.911184	4404428	0.208906	0.0995424	1844956	15375033	0.986	5412	121437
SC11	SC11_NT_284	Yes	Yes	NT	22669174	3.40038	20933526	3.11005	0.914621	2811644	0.134313	0.0478572	842525	7208630	0.9841	5209	22021
SC11	SC11_NT_285	Yes	Yes	NT	22750610	3.41259	21119638	3.13167	0.917682	3558835	0.168508	0.082399	1520956	12692900	0.9851	2305	5239
SC11	SC11_NT_286	Yes	Yes	NT	21754972	3.26325	20322516	3.01429	0.923708	3691712	0.181656	0.0560121	1073415	8884409	0.985	5305	20193
SC11	SC11_NT_287	Yes	Yes	NT	21010644	3.1516	19551696	2.90238	0.920922	4821155	0.246585	0.0964119	1791256	14950944	0.9859	2348	6461
SC11	SC11_NT_305	Yes	Yes	NT	18579442	2.78692	17295834	2.55442	0.916574	5249041	0.303486	0.112513	2147559	17927500	0.9877	3948	13299
SC11	SC11_NT_306	Yes	Yes	NT	22116136	3.31742	20430998	3.01964	0.910236	5636898	0.275899	0.115779	2193737	18386489	0.9883	2536	20884
SC11	SC11_NT_308	Yes	Yes	NT	15338550	2.30078	13730074	2.03626	0.885029	3631976	0.264527	0.0906918	1738023	14447057	0.9886	4351	14580
SC11	SC11_NT_309	Yes	Yes	NT	18089358	2.7134	16514226	2.44099	0.899604	6327827	0.383174	0.153884	2953836	24754524	0.9887	2124	5288
SC11	SC11_NT_312	Yes	Yes	NT	18053424	2.70801	16242642	2.40402	0.887741	4332522	0.266738	0.09957	1943430	16042621	0.988	3936	124241
SC11	SC11_PT_193	Yes	Yes	PT	20616678	3.0925	18197982	2.70903	0.875998	5862415	0.322146	0.133134	2583041	21425858	0.9891	9591	255930
SC11	SC11_PT_210	Yes	Yes	PT	19759334	2.9639	17910750	2.66257	0.898332	7269152	0.405854	0.17096	3378190	27946161	0.9881	9187	618197
SC11	SC11_PT_212	Yes	Yes	PT	24417492	3.66262	21877660	3.25596	0.88897	6823622	0.311899	0.144477	2769364	23011246	0.9841	9814	685722
SC11	SC11_PT_216	Yes	Yes	PT	20212474	3.03187	18078782	2.68379	0.885193	4681474	0.258949	0.122436	2434107	20095293	0.9886	8705	309375
SC11	SC11_PT_313	Yes	Yes	PT	21719522	3.25793	19739372	2.93448	0.900719	7027104	0.355994	0.16899	3321933	27529477	0.9885	10601	655116
SC11	SC11_PT_316	Yes	Yes	PT	19025588	2.85384	17158416	2.55782	0.896274	5410988	0.315355	0.124573	2395005	19960986	0.9889	9240	386396
SC11	SC11_PT_318	Yes	Yes	PT	21994678	3.2992	19851408	2.96085	0.897445	5759557	0.290133	0.12632	2424312	20158806	0.9891	9124	551998
SC11	SC11_PT_320	Yes	Yes	PT	22672634	3.4009	21074928	3.13252	0.921086	6641233	0.315125	0.140311	2719291	22599752	0.9891	8469	273800
SC11	SC11_PT_334	Yes	Yes	PT	19675268	2.95129	17592638	2.61482	0.885992	5290076	0.300698	0.12231	2344555	19544111	0.9895	8035	237704
SC11	SC11_PT_339	Yes	Yes	PT	25074058	3.76111	21999060	3.28074	0.87228	7000008	0.318196	0.143037	2737941	22894261	0.9893	7600	190687
SC11	SC11_PT_342	Yes	Yes	PT	26319968	3.948	23430662	3.48632	0.88306	7506112	0.320354	0.150968	2892213	24136957	0.9902	8505	283267
SC13	SC13_NT_177	Yes	Yes	NT	24537382	3.68061	22715414	3.38655	0.920107	7593041	0.334268	0.15764	3131679	26010984	0.985	3759	22160
SC13	SC13_NT_178	Yes	Yes	NT	23593008	3.53895	21805702	3.24884	0.918023	9363221	0.429393	0.216068	4419451	36553017	0.9839	2757	13851
SC13	SC13_NT_179	Yes	Yes	NT	21839976	3.276	20330190	3.02959	0.924785	6587051	0.324003	0.141354	2807064	23214271	0.985	4146	14737
SC13	SC13_NT_181	Yes	Yes	NT	24633934	3.69509	22681418	3.38255	0.915416	8477512	0.373765	0.190773	3814079	31532602	0.9851	2230	7413
SC13	SC13_NT_184	Yes	Yes	NT	21449524	3.21743	20000244	2.98125	0.926594	6211681	0.31058	0.138961	2748158	22792290	0.9847	3731	21459
SC13	SC13_NT_185	Yes	Yes	NT	25653430	3.84801	23859564	3.55562	0.924015	7789512	0.326473	0.157325	3123911	25934301	0.9857	4770	30955
SC13	SC13_NT_186	Yes	Yes	NT	27726154	4.15892	25939136	3.86823	0.930105	8434571	0.325168	0.164113	3267775	27115173	0.9851	2173	9377
SC13	SC13_NT_187	Yes	Yes	NT	27612688	4.1419	25356082	3.7824	0.913203	8117108	0.320125	0.157846	3138135	26000973	0.9851	3160	21910
SC13	SC13_NT_188	Yes	Yes	NT	25004818	3.75072	23124500	3.44919	0.919608	9375878	0.405452	0.203135	4112254	34137997	0.9854	4251	47605
SC13	SC13_NT_193	Yes	Yes	NT	20222930	3.03344	18498862	2.74713	0.905614	7529410	0.40702	0.178147	3601821	29697399	0.9843	4320	14114
SC13	SC13_NT_194	Yes	Yes	NT	20419918	3.06299	18523734	2.76035	0.901196	6080991	0.328281	0.134208	2616711	21748114	0.9853	5068	36720
SC13	SC13_NT_196	Yes	Yes	NT	20270272	3.04054	18341432	2.73246	0.898675	5585059	0.304505	0.128226	2537923	20992167	0.9841	4149	26713
SC13	SC13_NT_198	Yes	Yes	NT	21005786	3.15087	18678510	2.78753	0.884688	5541291	0.296667	0.126063	2493102	20612046	0.9855	3765	21669
SC13	SC13_NT_200	Yes	Yes	NT	19687884	2.95318	18149322	2.7025	0.915114	5870479	0.323454	0.134996	2678145	22153879	0.9843	2356	8169
SC13	SC13_NT_201	Yes	Yes	NT	18123738	2.71856	16557096	2.46373	0.906263	6780299	0.40951	0.172766	3510436	28932645	0.9819	2714	12126
SC13	SC13_NT_202	Yes	Yes	NT	18581062	2.78716	17118600	2.5487	0.914444	5564424	0.325051	0.130698	2562353	21219046	0.985	3618	10356
SC13	SC13_NT_203	Yes	Yes	NT	16531482	2.47972	14841352	2.21506	0.893269	4488977	0.302464	0.113069	2220819	18415005	0.9853	2625	12553
SC13	SC13_NT_204	Yes	Yes	NT	19384764	2.90771	17579682	2.61818	0.900426	5285393	0.300654	0.124033	2432077	20200860	0.9846	4498	23460
SC13	SC13_NT_205	Yes	Yes	NT	22445682	3.36685	20475040	3.04936	0.905701	6473511	0.316166	0.139741	2729997	22725472	0.9851	3095	18994
SC13	SC13_NT_206	Yes	Yes	NT	21913954	3.28709	18816190	2.7681	0.842113	6633173	0.352525	0.176109	3667142	30097250	0.9851	4702	21465
SC13	SC13_NT_207	Yes	Yes	NT	19772036	2.96581	17776212	2.65029	0.893616	5697432	0.320509	0.132117	2634755	21758060	0.9835	5909	46747
SC13	SC13_NT_208	Yes	Yes	NT	21861260	3.27919	19610122	2.92321	0.891442	6285363	0.320516	0.14153	2755289	22893237	0.9857	5638	46382
SC13	SC13_NT_209	Yes	Yes	NT	21979956	3.29699	19845456	2.95435	0.896075	6283639	0.316629	0.137582	2712934	22522683	0.9832	5426	38075
SC13	SC13_NT_210	Yes	Yes	NT	18505750	2.77586	16428478	2.45002	0.882615	5425445	0.330246	0.124987	2474551	20456380	0.985	5435	47331
SC13	SC13_NT_211	Yes	Yes	NT	21424882	3.21373	19120584	2.83676	0.882698	8842548	0.462462	0.215192	4450578	36728753	0.9843	6479	75052
SC13	SC13_NT_212	Yes	Yes	NT	20635156	3.09527	18252054	2.7264	0.880826	5802883	0.31793	0.130033	2569665	21217069	0.9853	3408	19014
SC13	SC13_NT_213	Yes	Yes	NT	23393032	3.50895	20361806	3.0485	0.868778	6364200	0.312556	0.137095	2701960	22421525	0.9848	2477	23301
SC13	SC13_NT_214	Yes	Yes	NT	25948238	3.89224	23594626	3.51489	0.903052	7642728	0.323918	0.152783	3013660	25033388	0.9855	3757	31244
SC13	SC13_NT_215	Yes	Yes	NT	22656308	3.39845	20251444	3.02082	0.888882	7926747	0.391416	0.177784	3532084	29284690	0.9851	2391	6081
SC13	SC13_NT_218	Yes	Yes	NT	19264094	2.88961	17194058	2.56512	0.887704	5502389	0.320017	0.128546	2579694	21158360	0.9842	2025	8951
SC13	SC13_NT_219	Yes	Yes	NT	21116046	3.16741	18735148	2.79563	0.882623	3680085	0.196427	0.0690114	1331708	11182968	0.9855	3395	14875
SC13	SC13_NT_220	Yes	Yes	NT	22744266	3.41164	20417220	3.04006	0.891086	8113352	0.397378	0.184246	3712524	30810532	0.9852	3362	14257
SC13	SC13_NT_225	Yes	Yes	NT	21532830	3.22992	19640652	2.90914	0.900685	3462742	0.176305	0.092825	1820457	15056654	0.9839	4187	42903
SC13	SC13_NT_228	Yes	Yes	NT	22403708	3.36056	19611012	2.91897	0.868597	8674294	0.442318	0.208286	4306657	35589878	0.9852	4444	44362
SC13	SC13_NT_229	Yes	Yes	NT	22683618	3.40254	19549990	2.9255	0.8598	7665883	0.392117	0.180426	3633249	30174182	0.984	4229	40599
SC13	SC13_NT_230	Yes	Yes	NT	23946662	3.592	21268476	3.16482	0.881076	6595669	0.310115	0.142986	2816403	23354698	0.9853	4516	34663
SC13	SC13_NT_233	Yes	Yes	NT	20049852	3.00748	18196342	2.70665	0.899972	7136126	0.392174	0.172557	3484819	28725692	0.9842	5825	60734
SC13	SC13_NT_235	Yes	Yes	NT	20052940	3.00794	17748748	2.64946	0.880821	5837306	0.328886	0.134647	2637216	21863558	0.9846	3640	12537
SC13	SC13_NT_239	Yes	Yes	NT	21165950	3.17489	18728964	2.79235	0.879511	6031940	0.322065	0.134482	2650906	22040466	0.9846	5808	54638
SC13	SC13_PT1_241	Yes	Yes	PT1	25764676	3.8647	22118284	3.25473	0.842168	8257138	0.373317	0.170518	3457920	28411875	0.9841	9598	140940
SC13	SC13_PT1_242	Yes	Yes	PT1	26098384	3.91476	22567776	3.32404	0.849105	8380246	0.371337	0.172753	3457882	28308553	0.9837	10085	307213
SC13	SC13_PT1_246	Yes	Yes	PT1	29527780	4.42917	25493676	3.75319	0.847381	8679044	0.340439	0.163706	3288587	27051488	0.984	9619	250272
SC13	SC13_PT1_248	Yes	Yes	PT1	26937254	4.04059	23631024	3.47771	0.860695	8710352	0.368598	0.176261	3543999	29269924	0.9834	3270	8249
SC13	SC13_PT1_249	Yes	Yes	PT1	30437092	4.56556	26396140	3.88278	0.85045	9022019	0.341793	0.176727	3598983	29420938	0.9846	9550	206607
SC13	SC13_PT1_253	Yes	Yes	PT1	26403520	3.96053	22566996	3.33155	0.841189	7596877	0.336637	0.154935	3158637	25780477	0.9832	7575	58561
SC13	SC13_PT1_256	Yes	Yes	PT1	23309938	3.49649	20170094	2.97684	0.851379	7186500	0.356295	0.152912	3084678	25388723	0.9834	9271	146736
SC13	SC13_PT1_262	Yes	Yes	PT1	23589126	3.53837	20529826	3.01508	0.852111	6995939	0.34077	0.142187	2865887	23429809	0.9824	10572	186244
SC13	SC13_PT1_263	Yes	Yes	PT1	23773076	3.56596	20593772	3.02195	0.847444	6821673	0.331249	0.142147	2898329	23633814	0.9853	8247	104907
SC13	SC13_PT1_264	Yes	Yes	PT1	23378550	3.50678	19597456	2.85287	0.81353	4728999	0.241307	0.0796903	1493978	12364350	0.9857	8331	121485
SC13	SC13_PT2_298	Yes	Yes	PT2	24586750	3.68801	20825142	3.05184	0.827503	9672360	0.464456	0.207692	4523579	36560811	0.9812	10263	218394
SC13	SC13_PT2_300	Yes	Yes	PT2	22134796	3.32022	19238646	2.82606	0.851168	7575040	0.393741	0.171593	3553420	28894713	0.9798	5471	42002
SC13	SC13_PT2_303	Yes	Yes	PT2	22739054	3.41086	19282162	2.82999	0.8297	6215763	0.322358	0.135058	2714903	22291639	0.983	8572	155358
SC13	SC13_PT2_304	Yes	Yes	PT2	41040866	6.15613	34799672	5.10716	0.829605	13644750	0.392094	0.24394	5124552	42010914	0.9833	10326	182607
SC13	SC13_PT2_305	Yes	Yes	PT2	24166834	3.62503	20653216	3.03818	0.838114	6721457	0.325444	0.139387	2781658	22812919	0.9822	9644	194076
SC13	SC13_PT2_306	Yes	Yes	PT2	21920544	3.28808	18768134	2.7651	0.840945	7477821	0.398432	0.169037	3505452	28492159	0.9815	8549	110506
SC13	SC13_PT2_307	Yes	Yes	PT2	21374936	3.20624	18079974	2.65978	0.829563	5826976	0.322289	0.128191	2557593	20954889	0.9816	8619	223300
SC13	SC13_PT2_309	Yes	Yes	PT2	21530976	3.22965	18396586	2.70372	0.837156	7134811	0.387833	0.163999	3403476	27642448	0.9823	5729	70318
SC13	SC13_PT2_310	Yes	Yes	PT2	24571016	3.68565	21407632	3.14947	0.854521	7185990	0.335674	0.146626	2946270	24154178	0.9821	4598	26784
SC13	SC13_PT2_313	Yes	Yes	PT2	29908912	4.48634	24803362	3.64437	0.812327	8168278	0.329321	0.157133	3176225	25957667	0.982	6660	96740
SC13	SC13_PT2_314	Yes	Yes	PT2	19896576	2.98449	16802364	2.47377	0.828878	5447721	0.324223	0.123887	2515324	20547381	0.9832	5107	38269
SC13	SC13_PT2_315	Yes	Yes	PT2	26294392	3.94416	22125554	3.25362	0.82492	6833255	0.30884	0.14107	2847497	23346679	0.9829	5840	57198
SC13	SC13_PT2_316	Yes	Yes	PT2	23162012	3.4743	19692046	2.90163	0.835169	7621423	0.387031	0.161802	3438605	27820703	0.9825	7319	78050
SC13	SC13_PT2_317	Yes	Yes	PT2	25051492	3.75772	21025320	3.09596	0.823891	6743586	0.320736	0.136124	2706626	22208473	0.9822	8494	123635
SC13	SC13_PT2_319	Yes	Yes	PT2	24621656	3.69325	20854208	3.06854	0.830852	7968289	0.382095	0.167792	3497865	28435281	0.9833	5836	40154
SC13	SC13_PT2_320	Yes	Yes	PT2	20926192	3.13893	17772046	2.61528	0.833177	5805664	0.326674	0.1275	2581568	20987003	0.9835	7459	64381
SC13	SC13_PT3_354	Yes	Yes	PT3	25449946	3.81749	22169404	3.26153	0.854365	8765743	0.395398	0.182349	3758236	30581598	0.9817	7399	115605
SC13	SC13_PT3_358	Yes	Yes	PT3	23005160	3.45077	20086604	2.95137	0.855277	6293321	0.313309	0.13013	2638934	21484840	0.9835	9459	168774
SC13	SC13_PT3_359	Yes	Yes	PT3	24215240	3.63229	21114916	3.10619	0.85516	7901101	0.374195	0.167483	3396609	27742494	0.984	10043	388087
SC13	SC13_PT3_365	Yes	Yes	PT3	28706588	4.30599	24539486	3.60385	0.83694	7892224	0.321613	0.142371	2891056	23481292	0.9815	6674	128822
SC13	SC13_PT3_367	Yes	Yes	PT3	26404748	3.96071	22539378	3.31721	0.837528	8570138	0.38023	0.178563	3683320	30070205	0.984	11242	599879
SC13	SC13_PT3_368	Yes	Yes	PT3	26135356	3.9203	22076872	3.24637	0.828091	8286538	0.375349	0.173403	3607055	29340766	0.9841	10803	383354
SC13	SC13_PT3_375	Yes	Yes	PT3	29605734	4.44086	23151812	3.39572	0.764653	6275454	0.271057	0.118791	2453152	19939017	0.9831	6514	60376
SC13	SC13_LN_401	Yes	Yes	LN	26074162	3.91112	22475258	3.302	0.844259	7436121	0.330858	0.149345	2967655	24527589	0.9807	7498	64968
SC13	SC13_LN_402	Yes	Yes	LN	25268904	3.79034	21887952	3.224	0.850585	8101347	0.370128	0.18358	3708616	30674802	0.9803	8124	86633
SC13	SC13_LN_403	Yes	Yes	LN	23351576	3.50274	19850404	2.92143	0.834041	6526586	0.328789	0.139383	2744858	22694273	0.9813	8853	145296
SC13	SC13_LN_404	Yes	Yes	LN	26514806	3.97722	22522614	3.313	0.832993	7061541	0.313531	0.148902	2976445	24561634	0.9807	6143	36844
SC13	SC13_LN_407	Yes	Yes	LN	25281652	3.79225	20958986	3.09174	0.815278	6666405	0.318069	0.139	2758036	22731569	0.9815	1804	3406
SC13	SC13_LN_408	Yes	Yes	LN	26433344	3.965	21669434	3.1918	0.804994	6280940	0.289853	0.133808	2634447	21764300	0.9822	7202	55271
SC13	SC13_LN_409	Yes	Yes	LN	25692764	3.85391	21347932	3.13379	0.813144	6802209	0.318636	0.139061	2774862	22867420	0.9797	10149	194172
SC13	SC13_LN_411	Yes	Yes	LN	24039780	3.60597	20729878	3.04	0.843047	9434617	0.455122	0.211724	4375822	36176559	0.9823	11715	283046
SC13	SC13_LN_412	Yes	Yes	LN	23010966	3.45164	19227446	2.81924	0.81678	6032395	0.313739	0.127426	2505308	20667803	0.9812	7906	70935
SC13	SC13_LN_415	Yes	Yes	LN	24653370	3.69801	21294138	3.11938	0.84353	6609501	0.310391	0.138625	2760035	22723704	0.9809	3591	11763
SC13	SC13_LN_416	Yes	Yes	LN	22696404	3.40446	19248716	2.82394	0.829484	6099617	0.316884	0.13386	2661400	21904258	0.9816	8975	89610
SC13	SC13_LN_417	Yes	Yes	LN	26789064	4.01836	21163388	3.09895	0.771197	6320117	0.298634	0.133503	2645105	21849990	0.9789	6573	53745
SC13	SC13_LN_419	Yes	Yes	LN	21666286	3.24994	18745198	2.73266	0.840834	7003555	0.373619	0.163902	3318748	27425669	0.9824	8820	65768
SC13	SC13_LN_421	Yes	Yes	LN	28269094	4.24036	22168048	3.24546	0.765374	6251087	0.281986	0.135265	2641351	21870123	0.9822	10212	166757
SC13	SC13_LN_422	Yes	Yes	LN	28162016	4.2243	21889582	3.21101	0.760128	5937454	0.271246	0.129429	2535053	20983168	0.9824	9170	133605
SC13	SC13_LN_423	Yes	Yes	LN	25433416	3.81501	20254778	2.97261	0.779188	5708914	0.281855	0.125627	2494346	20585185	0.9825	4343	14158
SC13	SC13_LN_424	Yes	Yes	LN	23849972	3.5775	19242848	2.81715	0.787463	6835047	0.355199	0.160656	3260024	26894721	0.9832	10754	172807
SC14	SC14_PT2_114	Yes	Yes	PT2	28529080	4.27936	25748286	3.83351	0.895814	11992953	0.465777	0.240823	4948531	40710119	0.97	8041	120097
SC14	SC14_PT2_115	Yes	Yes	PT2	31589298	4.73839	28800792	4.29126	0.905636	12043118	0.418152	0.208515	4191015	34476277	0.974	8300	232399
SC14	SC14_PT2_118	Yes	Yes	PT2	29188880	4.37833	26324516	3.91998	0.895314	11459516	0.435317	0.201908	4044318	33271399	0.9742	7944	139065
SC14	SC14_PT2_119	Yes	Yes	PT2	28231452	4.23472	25355936	3.77272	0.890902	10392846	0.409878	0.186768	3702857	30562580	0.9815	1906	3643
SC14	SC14_PT2_121	Yes	Yes	PT2	27093374	4.06401	24004444	3.57297	0.879174	8320025	0.346604	0.179267	3575443	29343214	0.9763	8260	167838
SC14	SC14_PT2_122	Yes	Yes	PT2	26333018	3.94995	23620670	3.51955	0.891035	9927751	0.420299	0.18606	3705578	30452741	0.9848	9155	243051
SC14	SC14_PT2_124	Yes	Yes	PT2	23615134	3.54227	21220792	3.16181	0.892595	8548410	0.402832	0.165494	3276923	26878100	0.9758	6455	63736
SC14	SC14_PT2_125	Yes	Yes	PT2	23747310	3.5621	21103384	3.1412	0.88184	9499693	0.45015	0.213459	4343136	35708612	0.9709	10596	439106
SC14	SC14_PT2_126	Yes	Yes	PT2	24395464	3.65932	21732970	3.23805	0.884876	9317416	0.428723	0.179296	3588714	29386441	0.9825	9155	302467
SC14	SC14_PT2_127	Yes	Yes	PT2	24457370	3.66861	21877886	3.26168	0.889078	9184152	0.419792	0.169383	3371304	27673990	0.9839	6384	51025
SC14	SC14_PT2_128	Yes	Yes	PT2	25476292	3.82144	22774192	3.38973	0.887029	9386771	0.412167	0.179164	3561966	29238631	0.9802	8090	90580
SC14	SC14_PT2_129	Yes	Yes	PT2	29005922	4.35089	26101250	3.8902	0.894115	11059795	0.423727	0.210644	4304561	35527278	0.9783	10225	295205
SC14	SC14_PT2_130	Yes	Yes	PT2	25189696	3.77845	22608342	3.36672	0.891032	10040097	0.444088	0.222949	4605676	37949161	0.9758	5810	30532
SC14	SC14_PT2_131	Yes	Yes	PT2	22068530	3.31028	19880482	2.95864	0.893775	8157199	0.410312	0.179838	3677544	30255093	0.968	7616	86215
SC14	SC14_PT2_132	Yes	Yes	PT2	27026202	4.05393	23842074	3.54431	0.87429	5908585	0.247822	0.138922	2801053	23017648	0.9606	4758	59187
SC14	SC14_PT2_134	Yes	Yes	PT2	33046726	4.95701	29178342	4.35261	0.878073	11590728	0.397237	0.208319	4207640	34847897	0.9756	8537	220137
SC14	SC14_PT2_135	Yes	Yes	PT2	26736526	4.01048	23837664	3.55561	0.886579	9413672	0.394907	0.181004	3625839	29919970	0.982	7398	59155
SC14	SC14_PT2_136	Yes	Yes	PT2	27827846	4.17418	24738430	3.68746	0.883398	10330256	0.417579	0.207809	4253235	35201407	0.9852	7042	61654
SC14	SC14_PT2_139	Yes	Yes	PT2	27087768	4.06317	24313818	3.62092	0.891158	10192253	0.419196	0.207986	4325524	35619258	0.9683	6275	37179
SC14	SC14_PT2_140	Yes	Yes	PT2	25810588	3.87159	23206572	3.46043	0.893802	8171111	0.352103	0.163278	3287435	27057471	0.9707	6823	89815
SC14	SC14_PT2_142	Yes	Yes	PT2	29595582	4.43934	26726044	3.98722	0.898157	10873729	0.406859	0.202614	4052033	33601356	0.9866	6718	38058
SC14	SC14_PT2_143	Yes	Yes	PT2	26549704	3.98246	23897872	3.56128	0.894243	9719173	0.406696	0.188405	3801592	31366325	0.9807	8082	109104
SC14	SC14_PT2_144	Yes	Yes	PT2	25469396	3.82041	22344170	3.32095	0.869265	7097306	0.317636	0.163606	3484975	28182987	0.9714	9082	219827
SC14	SC14_PT3_145	Yes	Yes	PT3	30528166	4.57922	27561318	4.10336	0.896081	11460831	0.41583	0.203662	4105912	33731413	0.9725	7347	40877
SC14	SC14_PT3_146	Yes	Yes	PT3	27761956	4.16429	24538932	3.63864	0.87377	5278901	0.215124	0.131879	2590758	21344943	0.9637	9572	405251
SC14	SC14_PT3_148	Yes	Yes	PT3	28630090	4.29451	25950778	3.86636	0.900302	10880445	0.419272	0.192484	3813634	31455480	0.9704	7475	183112
SC14	SC14_PT3_153	Yes	Yes	PT3	31490326	4.72355	28564228	4.25292	0.900366	11723674	0.410432	0.197434	3974145	32587025	0.9786	5578	61744
SC14	SC14_PT3_154	Yes	Yes	PT3	32503466	4.87552	29155788	4.34188	0.890547	12550519	0.430464	0.21337	4343735	35674604	0.9866	6136	27607
SC14	SC14_PT3_155	Yes	Yes	PT3	27317162	4.09757	24435482	3.63933	0.888167	10404575	0.425798	0.192316	3908888	31975395	0.9764	6767	68585
SC14	SC14_PT3_156	Yes	Yes	PT3	30891390	4.63371	27521508	4.09576	0.883906	12246173	0.444967	0.219469	4611437	37400676	0.9675	7147	43693
SC14	SC14_PT3_157	Yes	Yes	PT3	29498740	4.42481	26273810	3.91124	0.883934	10538423	0.4011	0.185088	3684364	30258148	0.9655	9651	304931
SC14	SC14_PT3_160	Yes	Yes	PT3	30091024	4.51365	26544552	3.95409	0.876029	10956012	0.412741	0.198672	4088530	33440493	0.9716	8835	148678
SC14	SC14_PT3_161	Yes	Yes	PT3	35369964	5.30549	31028830	4.62358	0.87147	12654897	0.407843	0.207833	4210572	34745664	0.9863	7890	128834
SC14	SC14_PT3_162	Yes	Yes	PT3	33016472	4.95247	29741690	4.42711	0.893919	12032316	0.404561	0.209736	4206309	34838037	0.9822	7321	103939
SC14	SC14_PT3_163	Yes	Yes	PT3	30490752	4.57361	27566120	4.09327	0.894976	12465924	0.452219	0.254792	5332335	43824621	0.9765	9143	278200
SC14	SC14_PT3_164	Yes	Yes	PT3	34816952	5.22254	31735832	4.72373	0.904488	14839117	0.467582	0.266763	5481492	45232845	0.967	9896	496616
SC14	SC14_PT3_165	Yes	Yes	PT3	31552614	4.73289	28688952	4.2688	0.901943	9791993	0.341316	0.187204	3736808	30809196	0.9814	4307	14033
SC14	SC14_PT3_166	Yes	Yes	PT3	36245560	5.43683	32848782	4.88418	0.898349	16038655	0.488257	0.297203	6475280	52897531	0.9671	11127	417876
SC14	SC14_PT3_167	Yes	Yes	PT3	33906546	5.08598	30452124	4.52827	0.890342	13803990	0.453301	0.259185	5401370	44434652	0.977	8947	259967
SC14	SC14_PT3_169	Yes	Yes	PT3	27879850	4.18198	23556612	3.50693	0.838582	10922282	0.463661	0.22735	4697770	38615357	0.9793	6080	36431
SC14	SC14_PT3_170	Yes	Yes	PT3	26057138	3.90857	21986476	3.28231	0.839773	8764114	0.398614	0.17136	3383005	27893986	0.9752	6212	149449
SC14	SC14_PT3_171	Yes	Yes	PT3	27008206	4.05123	23029372	3.43391	0.847622	8254810	0.358447	0.162828	3306970	27093040	0.9744	6212	78193
SC14	SC14_PT3_172	Yes	Yes	PT3	26191588	3.92874	22110526	3.28882	0.837119	5413335	0.244831	0.124764	2477753	20344741	0.9705	7671	90213
SC14	SC14_PT3_173	Yes	Yes	PT3	24755784	3.71337	20528070	3.02955	0.815851	3506990	0.170839	0.0957884	1884273	15406857	0.9752	5480	62180
SC14	SC14_PT3_174	Yes	Yes	PT3	25005320	3.7508	21646428	3.22289	0.859254	9598187	0.443407	0.213658	4390812	36088200	0.9752	8488	244898
SC14	SC14_PT3_175	Yes	Yes	PT3	26475004	3.97125	22911084	3.41443	0.859786	9977526	0.435489	0.191239	3833050	31588298	0.9782	9946	415961
SC14	SC14_PT3_176	Yes	Yes	PT3	23472456	3.52087	19636964	2.92385	0.830433	7142618	0.363733	0.159435	3233353	26473752	0.9823	7466	160032
SC14	SC14_PT3_177	Yes	Yes	PT3	23492740	3.52391	20461804	3.04489	0.864066	8688869	0.424638	0.192908	4048342	32916485	0.9726	7303	105996
SC14	SC14_PT3_178	Yes	Yes	PT3	21773356	3.266	19163480	2.85427	0.873933	7466800	0.389637	0.158941	3190770	26196859	0.9824	3907	25890
SC14	SC14_PT3_179	Yes	Yes	PT3	20505442	3.07582	18169164	2.70507	0.879462	7901369	0.434878	0.187704	3853373	31583990	0.9635	9220	328545
SC14	SC14_PT3_180	Yes	Yes	PT3	19822642	2.9734	17760832	2.64364	0.889098	7007867	0.394569	0.150865	3043951	24929923	0.9793	7769	157193
SC14	SC14_PT3_181	Yes	Yes	PT3	21954282	3.29314	19611282	2.92031	0.886786	7960697	0.405924	0.160478	3213928	26436521	0.9699	5206	27001
SC14	SC14_PT3_182	Yes	Yes	PT3	22943882	3.44158	20165048	3.00464	0.873041	8286602	0.410939	0.16653	3326643	27328027	0.9774	10047	536336
SC14	SC14_PT3_183	Yes	Yes	PT3	21910070	3.28651	19036520	2.8366	0.863104	7692092	0.40407	0.158034	3204120	26263403	0.9714	3046	16578
SC14	SC14_PT3_184	Yes	Yes	PT3	23127642	3.46915	20194656	3.00784	0.867025	8794404	0.435482	0.180536	3771885	30577368	0.9725	7044	75823
SC14	SC14_PT3_186	Yes	Yes	PT3	23830492	3.57457	20712504	3.08699	0.863597	8490906	0.409941	0.171604	3452453	28328026	0.9794	7075	144089
SC14	SC14_PT3_187	Yes	Yes	PT3	21682886	3.25243	18778396	2.79925	0.860665	7798056	0.415267	0.165491	3335294	27317194	0.9728	7324	127947
SC14	SC14_PT3_188	Yes	Yes	PT3	26734228	4.01013	22927318	3.41476	0.851532	5560858	0.242543	0.0794702	1557454	12867125	0.9814	6777	137274
SC14	SC14_PT3_189	Yes	Yes	PT3	26169374	3.92541	22809660	3.39998	0.866146	9694836	0.425032	0.181956	3660948	30133321	0.9661	5282	49036
SC14	SC14_PT3_190	Yes	Yes	PT3	25700750	3.85511	21983398	3.27774	0.850233	8918516	0.405693	0.17351	3470239	28673020	0.9705	5195	81649
SC14	SC14_PT3_191	Yes	Yes	PT3	26350730	3.95261	23069892	3.43952	0.870189	10400193	0.450812	0.201357	4292529	34786751	0.9736	5716	48142
SC14	SC14_PT3_192	Yes	Yes	PT3	26972830	4.04592	22850048	3.40658	0.841978	9518378	0.416558	0.185286	3749874	30770686	0.9748	7052	129540
SC15	SC15_NT_046	Yes	Yes	NT	25622900	3.84343	23057716	3.43055	0.892573	8934997	0.387506	0.145341	2835672	23338042	0.9905	3169	16126
SC15	SC15_PT1_058	Yes	Yes	PT1	23221358	3.4832	21180712	3.15175	0.904844	9340576	0.440994	0.182264	3677465	30184242	0.9915	5906	66994
SC15	SC15_PT1_059	Yes	Yes	PT1	23111228	3.46668	21316254	3.17132	0.914799	9792024	0.459369	0.189298	3840952	31559820	0.9905	2829	13730
SC15	SC15_PT1_068	Yes	Yes	PT1	24184190	3.62763	22464338	3.3355	0.919471	9532888	0.424357	0.189509	3837527	31524325	0.9908	8343	301112
SC15	SC15_PT1_069	Yes	Yes	PT1	22604610	3.39069	20887226	3.10102	0.914569	9419793	0.450983	0.186296	3754176	30840766	0.9914	5595	53984
SC15	SC15_PT1_097	Yes	Yes	PT1	24302120	3.64532	22415908	3.32077	0.910969	11493776	0.512751	0.257986	5438571	44696608	0.9918	8521	154536
SC15	SC15_PT1_100	Yes	Yes	PT1	26137224	3.92058	24197246	3.59237	0.916285	10650085	0.440136	0.191619	3856733	31744139	0.9905	7168	109477
SC15	SC15_PT2_129	Yes	Yes	PT2	24410980	3.66165	22554836	3.35477	0.916191	8482224	0.376071	0.166737	3321388	27443374	0.9853	6831	134767
SC15	SC15_PT2_130	Yes	Yes	PT2	24760304	3.71405	23037160	3.42576	0.922379	9603760	0.416881	0.181943	3626894	30062449	0.987	2460	8619
SC15	SC15_PT2_131	Yes	Yes	PT2	20412850	3.06193	18739190	2.78843	0.910679	8351154	0.445652	0.167925	3326609	27542813	0.9845	4164	32096
SC15	SC15_PT2_132	Yes	Yes	PT2	22431078	3.36466	20758432	3.08781	0.917718	8207497	0.395381	0.154654	3054576	25290182	0.9849	6349	128498
SC15	SC15_PT2_133	Yes	Yes	PT2	22545588	3.38184	20857364	3.10053	0.916817	9991365	0.479033	0.218325	4452720	36818356	0.9783	4475	14329
SC15	SC15_PT2_134	Yes	Yes	PT2	21956802	3.29352	20342672	3.02259	0.917738	9076895	0.4462	0.201196	4115834	33893164	0.985	8148	182122
SC15	SC15_PT2_135	Yes	Yes	PT2	23313524	3.49703	21403676	3.18307	0.91022	9911746	0.463086	0.217643	4398242	36489612	0.9788	4754	25298
SC15	SC15_PT2_136	Yes	Yes	PT2	23156608	3.47349	21113978	3.12498	0.899665	3728045	0.176568	0.105714	2122643	17418432	0.9666	8538	145191
SC15	SC15_PT2_137	Yes	Yes	PT2	27179192	4.07688	25154058	3.73877	0.917067	10571936	0.420287	0.200053	4082743	33649609	0.9885	5692	94865
SC15	SC15_PT2_139	Yes	Yes	PT2	26560544	3.98408	24447902	3.63454	0.912266	10332811	0.422646	0.186579	3780129	31179135	0.9813	8063	96749
SC15	SC15_PT2_140	Yes	Yes	PT2	24983504	3.74753	22816000	3.39067	0.904775	10617162	0.465338	0.214026	4614555	37585877	0.9817	8086	218285
SC15	SC15_PT2_141	Yes	Yes	PT2	25755708	3.86336	23727140	3.51487	0.909798	11193232	0.471748	0.250252	5269237	43296284	0.9669	2400	21027
SC15	SC15_PT2_142	Yes	Yes	PT2	25481734	3.82226	23255420	3.44738	0.901921	11685819	0.502499	0.268223	5660350	46603238	0.9786	9835	205391
SC15	SC15_PT2_143	Yes	Yes	PT2	29303330	4.3955	26903880	3.99887	0.909765	10952933	0.407114	0.211515	4360722	35789318	0.9879	8047	141656
SC15	SC15_PT2_144	Yes	Yes	PT2	28715614	4.30734	26181124	3.87581	0.899815	13416638	0.512455	0.292141	6317031	51897055	0.965	8841	78503
SC15	SC15_PT2_145	Yes	Yes	PT2	25623006	3.84345	23426026	3.46098	0.900488	12061101	0.514859	0.263457	5867387	47666183	0.9737	10222	272977
SC15	SC15_PT2_146	Yes	Yes	PT2	24386766	3.65801	22364072	3.31934	0.907417	11267364	0.503815	0.244626	5422129	44015853	0.9729	9425	384668
SC15	SC15_PT2_147	Yes	Yes	PT2	27126244	4.06894	25190986	3.74341	0.919997	9977073	0.396057	0.183859	3698987	30565151	0.9787	6623	102818
SC15	SC15_PT2_148	Yes	Yes	PT2	24885988	3.7329	22895684	3.40498	0.912155	8920250	0.389604	0.183141	3748364	30812283	0.9792	6099	115780
SC15	SC15_PT2_149	Yes	Yes	PT2	40442934	6.06644	37036382	5.5045	0.907369	16913544	0.456674	0.29342	6075211	50353268	0.9724	7420	139223
SC15	SC15_PT2_150	Yes	Yes	PT2	25276038	3.79141	23249036	3.45773	0.911992	9498975	0.408575	0.193512	3928262	32394461	0.9848	6576	132794
SC15	SC15_PT2_151	Yes	Yes	PT2	27613480	4.14202	25032180	3.72218	0.898638	11191996	0.447104	0.223577	4588535	37787547	0.9738	8724	319005
SC15	SC15_PT2_152	Yes	Yes	PT2	24564746	3.68471	22523696	3.35024	0.909227	9197667	0.408355	0.178762	3618993	29760097	0.9805	7324	83830
SC15	SC15_PT2_154	Yes	Yes	PT2	25975942	3.89639	23662210	3.50094	0.898507	4867577	0.205711	0.136527	2802395	22848334	0.9731	7965	186389
SC15	SC15_PT2_155	Yes	Yes	PT2	25116400	3.76746	23139248	3.44019	0.913133	9964622	0.430637	0.207414	4462985	36261815	0.9777	7156	92260
SC15	SC15_PT2_156	Yes	Yes	PT2	28081462	4.21222	25778378	3.82755	0.908677	12584927	0.488197	0.271421	5700487	47003369	0.9759	7191	102182
SC15	SC15_PT2_157	Yes	Yes	PT2	31729020	4.75935	29056634	4.31882	0.907438	13377222	0.460384	0.255486	5340027	43954169	0.9767	8592	192385
SC15	SC15_PT2_158	Yes	Yes	PT2	25896900	3.88454	23771334	3.52671	0.907885	10356957	0.435691	0.229751	4972815	40546242	0.9731	9730	393995
SC15	SC15_PT2_160	Yes	Yes	PT2	29148176	4.37223	26623870	3.95953	0.90561	8861876	0.332855	0.168075	3287732	27328016	0.9841	7529	88426
SC15	SC15_PT2_162	Yes	Yes	PT2	33010098	4.95151	30646186	4.54987	0.918884	14364550	0.468722	0.274444	5774315	47695374	0.9879	8638	291540
SC15	SC15_PT2_163	Yes	Yes	PT2	29032554	4.35488	26889850	3.99433	0.917208	12233498	0.454949	0.230193	4995785	40614664	0.9863	7896	204392
SC15	SC15_PT2_164	Yes	Yes	PT2	21108604	3.16629	19444894	2.8869	0.911759	8809084	0.453028	0.209221	4324806	35598346	0.9857	10104	606331
SC15	SC15_PT2_165	Yes	Yes	PT2	33996166	5.09942	31299582	4.651	0.912064	11810558	0.377339	0.197142	3991450	32984098	0.9877	6259	73036
SC15	SC15_PT2_166	Yes	Yes	PT2	25719984	3.858	23643466	3.50137	0.907562	3500674	0.148061	0.094876	1892272	15511227	0.9868	7217	94881
SC15	SC15_PT2_167	Yes	Yes	PT2	24851898	3.72778	22994146	3.41435	0.915918	10456317	0.454738	0.228598	4746432	39114236	0.9861	8256	200894
SC15	SC15_PT2_168	Yes	Yes	PT2	25086618	3.76299	23120394	3.4327	0.912225	10963672	0.474199	0.23207	4875935	40084081	0.9888	7594	135933
SC15	SC15_PT2_169	Yes	Yes	PT2	29183966	4.37759	26784668	3.97707	0.908505	12705659	0.474363	0.259804	5410979	44678754	0.9864	6276	43714
SC15	SC15_PT2_170	Yes	Yes	PT2	28802532	4.32038	26486366	3.93707	0.911278	12174741	0.459661	0.228146	4874097	39712131	0.9862	7130	153548
SC15	SC15_PT2_172	Yes	Yes	PT2	25783468	3.86752	23614502	3.50446	0.906127	11477718	0.486045	0.25665	5358162	44139849	0.9845	8334	109463
SC15	SC15_PT2_175	Yes	Yes	PT2	27677628	4.15164	25279554	3.74797	0.902767	11978988	0.473861	0.244248	5355513	43485526	0.9845	9737	354467
SC15	SC15_PT2_176	Yes	Yes	PT2	37215878	5.58238	34489242	5.12549	0.918155	14391222	0.417267	0.232499	4740386	39269509	0.9902	7691	181334
SC15	SC15_PT2_177	Yes	Yes	PT2	58243430	8.73651	54458070	8.09695	0.926794	25082747	0.460588	0.327245	6955478	57820369	0.9705	7089	83729
SC15	SC15_PT2_185	Yes	Yes	PT2	29935154	4.49027	27466212	4.08506	0.909757	11506845	0.418945	0.209859	4386071	35754063	0.9914	7697	267040
SC15	SC15_PT2_186	Yes	Yes	PT2	25925568	3.88884	23546020	3.50434	0.901128	9821008	0.417098	0.19734	4042128	33178181	0.9917	5681	95136
SC15	SC15_PT2_187	Yes	Yes	PT2	23675274	3.55129	21767910	3.23997	0.912336	9393903	0.431548	0.192371	4056848	32971499	0.9899	7034	98514
SC15	SC15_PT2_188	Yes	Yes	PT2	28724994	4.30875	26228298	3.89985	0.9051	11694216	0.445863	0.240443	4989615	41057119	0.9897	8702	342357
SC15	SC15_PT2_189	Yes	Yes	PT2	29344694	4.4017	26172444	3.88131	0.881775	13198998	0.504309	0.279188	6013798	49323111	0.9928	7745	116010
SC15	SC15_PT2_190	Yes	Yes	PT2	24392680	3.6589	22080022	3.28573	0.898009	9088094	0.411598	0.183025	3730280	30554289	0.9913	4901	65196
SC15	SC15_PT2_191	Yes	Yes	PT2	23321566	3.49823	21329478	3.1737	0.90723	8387518	0.393236	0.174282	3582747	29311859	0.991	6496	77030
SC15	SC15_PT2_192	Yes	Yes	PT2	26294276	3.94414	23589010	3.50901	0.889676	11187672	0.474275	0.235675	4902392	40293352	0.9903	8587	272542
SC16	SC16_NT_002	Yes	Yes	NT	25098166	3.76472	23741654	3.53021	0.937707	10362193	0.436456	0.193984	3869787	31980640	0.9898	6417	165361
SC16	SC16_NT_004	Yes	Yes	NT	21445096	3.21676	20234514	3.00991	0.935695	7207780	0.356212	0.125561	2457768	20347643	0.99	5036	94087
SC16	SC16_NT_005	Yes	Yes	NT	25494524	3.82418	23972916	3.55815	0.930435	5105271	0.21296	0.104483	2045007	16890417	0.9883	4845	81738
SC16	SC16_NT_007	Yes	Yes	NT	22801914	3.42029	21630332	3.21627	0.94035	7705356	0.356229	0.125769	2465483	20405968	0.9891	3966	68409
SC16	SC16_NT_008	Yes	Yes	NT	16297220	2.44458	15278100	2.27349	0.930012	5607999	0.367061	0.107607	2080946	17267637	0.9867	4995	65055
SC16	SC16_NT_009	Yes	Yes	NT	19369444	2.90542	18272940	2.71667	0.935035	7707898	0.42182	0.142541	2891249	23659617	0.9846	2948	30423
SC16	SC16_NT_010	Yes	Yes	NT	18342526	2.75138	17234810	2.56168	0.931054	6078815	0.352706	0.124563	2464827	20324306	0.9859	4932	34528
SC16	SC16_NT_011	Yes	Yes	NT	20040600	3.00609	18845178	2.80188	0.932069	6801626	0.360921	0.131861	2626879	21643892	0.9903	1735	16534
SC16	SC16_NT_041	Yes	Yes	NT	24975614	3.74634	23164372	3.44616	0.919875	8249393	0.356124	0.151007	2971799	24656709	0.984	2963	47981
SC16	SC16_NT_042	Yes	Yes	NT	18605572	2.79084	16936646	2.52003	0.902966	6009535	0.354824	0.121222	2385399	19714674	0.9852	4593	125866
SC16	SC16_NT_043	Yes	Yes	NT	20698046	3.10471	19427610	2.8896	0.930717	6986968	0.359641	0.136578	2690510	22324236	0.9866	5031	80985
SC16	SC16_NT_045	Yes	Yes	NT	21701268	3.25519	20099322	2.98813	0.917959	7001896	0.348365	0.136035	2710796	22358025	0.9842	3341	15879
SC16	SC16_NT_046	Yes	Yes	NT	20972134	3.14582	19492514	2.89637	0.920703	6372206	0.326905	0.128153	2578129	21143529	0.9862	4609	53448
SC16	SC16_NT_048	Yes	Yes	NT	19811250	2.97169	18383258	2.73212	0.919384	2734918	0.148772	0.0417166	840419	6868789	0.9833	3013	37020
SC16	SC16_NT_049	Yes	Yes	NT	20279416	3.04191	18949418	2.81131	0.924193	8775582	0.463106	0.208415	4254500	35012331	0.9837	5940	32620
SC16	SC16_NT_050	Yes	Yes	NT	19663658	2.94955	18444080	2.73802	0.928283	6730489	0.364913	0.135904	2697208	22212971	0.983	3050	9383
SC16	SC16_NT_051	Yes	Yes	NT	24566418	3.68496	22751546	3.3793	0.917052	9578964	0.421025	0.204469	4167812	34289505	0.9833	5126	86973
SC16	SC16_NT_052	Yes	Yes	NT	16477682	2.47165	15709290	2.32985	0.942629	3729052	0.237379	0.0949805	1917860	15659714	0.9824	4181	86120
SC16	SC16_NT_056	Yes	Yes	NT	20920724	3.13811	19766466	2.93587	0.935552	7265769	0.367581	0.141702	2791038	23090617	0.9837	5132	105066
SC16	SC16_NT_065	Yes	Yes	NT	25153096	3.77296	23340126	3.48896	0.924726	9785860	0.419272	0.19837	4066043	33493262	0.9879	3848	17282
SC16	SC16_LN1_345	Yes	Yes	LN1	29489604	4.42344	27466102	4.07088	0.920296	13611477	0.495574	0.278472	6022633	49750433	0.9886	4317	16745
SC16	SC16_LN1_346	Yes	Yes	LN1	23954890	3.59323	22427612	3.33088	0.926987	9701291	0.43256	0.197071	4146534	33989371	0.99	7352	146685
SC16	SC16_LN1_348	Yes	Yes	LN1	22694020	3.4041	21309674	3.1677	0.930555	9723049	0.456274	0.207925	4227083	35177973	0.9902	7206	112051
SC16	SC16_LN1_349	Yes	Yes	LN1	19914084	2.98711	18415786	2.73064	0.914141	8743824	0.4748	0.212984	4364797	36309040	0.99	7596	138444
SC16	SC16_LN1_350	Yes	Yes	LN1	22134046	3.32011	20640336	3.06879	0.924305	8408055	0.40736	0.169757	3355579	27950189	0.99	7929	177206
SC16	SC16_LN1_351	Yes	Yes	LN1	22810410	3.42156	21463212	3.18973	0.932244	9682982	0.451143	0.199171	4099467	33858903	0.9898	8468	143740
SC16	SC16_LN1_352	Yes	Yes	LN1	23633232	3.54498	22124252	3.28884	0.927745	8573071	0.387497	0.165166	3282525	27372913	0.9904	8827	276043
SC16	SC16_LN1_377	Yes	Yes	LN1	24925386	3.73881	22834650	3.39213	0.907276	10137812	0.443966	0.214552	4444111	36853499	0.9887	10487	552870
SC16	SC16_LN1_378	Yes	Yes	LN1	24272148	3.64082	22551002	3.34714	0.919337	9897851	0.43891	0.215451	4440392	36907448	0.9886	9665	399023
SC16	SC16_LN1_379	Yes	Yes	LN1	28710244	4.30654	26670784	3.9667	0.921088	10624631	0.398362	0.193468	3812885	32188352	0.9903	9164	249591
SC16	SC16_LN1_381	Yes	Yes	LN1	21592762	3.23891	20129656	2.9849	0.921574	7031938	0.349332	0.139075	2810171	23195228	0.9898	11396	835752
SC16	SC16_LN1_382	Yes	Yes	LN1	25172502	3.77588	23476858	3.4886	0.923917	7858148	0.334719	0.143351	2888518	23800885	0.9884	7175	99071
SC16	SC16_LN1_383	Yes	Yes	LN1	19021976	2.8533	17382356	2.57945	0.904025	7540405	0.433796	0.17809	3636247	30193229	0.9891	8605	217920
SC16	SC16_LN1_384	Yes	Yes	LN1	24639892	3.69598	22976616	3.41653	0.924389	9335748	0.406315	0.19472	3981432	32975775	0.9884	10222	486349
SC16	SC16_LN1_401	Yes	Yes	LN1	30028934	4.50434	28490070	4.23754	0.940769	11831093	0.415271	0.205681	4095718	34314339	0.9866	9449	246599
SC16	SC16_LN1_403	Yes	Yes	LN1	28459368	4.26891	26770794	3.97091	0.930194	13267003	0.495577	0.287698	5951869	49606767	0.9888	9165	316873
SC16	SC16_LN1_404	Yes	Yes	LN1	25293656	3.79405	23923246	3.55516	0.937035	10749514	0.449333	0.20577	4339820	35697460	0.9842	7789	242896
SC16	SC16_LN1_405	Yes	Yes	LN1	24714278	3.70714	23293340	3.4623	0.933953	9210052	0.395394	0.179111	3610735	29990993	0.9885	8223	150982
SC16	SC16_LN1_406	Yes	Yes	LN1	27860356	4.17905	26277378	3.90538	0.934514	11731490	0.446448	0.223741	4625306	38265234	0.9886	10015	207072
SC16	SC16_LN1_407	Yes	Yes	LN1	29094930	4.36424	27621168	4.10681	0.941015	11282541	0.408474	0.202474	4044915	33844268	0.989	9203	311075
SC16	SC16_LN1_408	Yes	Yes	LN1	23950736	3.59261	22395710	3.33104	0.927193	8425406	0.376206	0.156701	3172691	26204003	0.9873	9214	289288
SC16	SC16_LN1_418	Yes	Yes	LN1	24438630	3.66579	22681082	3.36684	0.918446	9961436	0.439196	0.202181	4208104	34739760	0.9887	5930	43353
SC16	SC16_LN1_420	Yes	Yes	LN1	19533850	2.93008	18474012	2.73674	0.934015	8420969	0.455828	0.18896	3895635	32268360	0.9882	7919	94804
SC16	SC16_LN1_422	Yes	Yes	LN1	20960296	3.14404	19534844	2.89948	0.922215	8926150	0.456935	0.199655	4027954	33609417	0.9876	6285	87305
SC16	SC16_LN1_423	Yes	Yes	LN1	23692804	3.55392	22058884	3.27601	0.921803	10217504	0.463192	0.213342	4299030	35996030	0.9894	7031	62727
SC16	SC16_LN1_425	Yes	Yes	LN1	19064108	2.85962	17937244	2.66204	0.93091	7217472	0.402374	0.15775	3164222	26154891	0.9866	6308	116407
SC16	SC16_LN1_427	Yes	Yes	LN1	18996924	2.84954	17721030	2.62473	0.921108	6405879	0.361485	0.162382	3310438	27340466	0.9876	4828	21890
SC16	SC16_LN1_428	Yes	Yes	LN1	19514828	2.92722	18345216	2.72428	0.93067	7008288	0.382023	0.145814	2910853	24122627	0.9885	8322	189136
SC16	SC16_LN1_429	Yes	Yes	LN1	24257746	3.63866	22583464	3.34356	0.918897	5466542	0.242059	0.134109	2600088	21660458	0.9863	5685	50676
SC16	SC16_LN1_430	Yes	Yes	LN1	17043512	2.55653	16023576	2.37739	0.929931	6650009	0.415014	0.157804	3299411	26986754	0.9881	5707	99241
SC16	SC16_LN1_431	Yes	Yes	LN1	19472258	2.92084	18285366	2.71154	0.928343	7928006	0.433571	0.186737	3810776	31539660	0.9876	5052	50320
SC16	SC16_LN1_432	Yes	Yes	LN1	21276650	3.1915	19914890	2.9511	0.924677	5636196	0.283014	0.132199	2603562	21630623	0.9872	7919	205997
SC17	SC17_NT_418	Yes	Yes	NT	17180950	2.57714	16394018	2.4425	0.947756	6240933	0.380684	0.0905158	1728879	14350845	0.9913	1909	5175
SC17	SC17_NT_419	Yes	Yes	NT	20691178	3.10368	19546556	2.90174	0.934937	3367823	0.172298	0.0780891	1482160	12267397	0.9904	3420	25618
SC17	SC17_NT_420	Yes	Yes	NT	16312314	2.44685	15303762	2.27853	0.93121	5747023	0.37553	0.113631	2204671	18157701	0.9884	3262	21479
SC17	SC17_NT_422	Yes	Yes	NT	17291866	2.59378	16233212	2.4191	0.932654	6143457	0.37845	0.120348	2380977	19512087	0.9905	4290	95341
SC17	SC17_NT_423	Yes	Yes	NT	13327372	1.99911	12653458	1.88353	0.942188	1931511	0.152647	0.0540147	1073019	8673879	0.9913	2376	10607
SC17	SC17_NT_424	Yes	Yes	NT	13831012	2.07465	13225454	1.97024	0.949672	5201370	0.393285	0.0942953	1828981	15106073	0.9904	3816	38990
SC17	SC17_NT_437	Yes	Yes	NT	28789742	4.31846	27270000	4.05843	0.939787	10442586	0.382933	0.140304	2730489	22554499	0.9908	3580	25043
SC17	SC17_NT_438	Yes	Yes	NT	17687214	2.65308	16751126	2.49166	0.939157	7446297	0.444525	0.169655	3415309	28066143	0.9904	4646	64275
SC17	SC17_NT_439	Yes	Yes	NT	23274020	3.4911	21854854	3.25192	0.931489	8112552	0.371201	0.126064	2447511	20191833	0.991	4195	79826
SC17	SC17_NT_446	Yes	Yes	NT	16856830	2.52852	15945866	2.37029	0.937419	5184038	0.325102	0.106738	2074774	17106957	0.9898	4284	76826
SC17	SC17_NT_447	Yes	Yes	NT	13685060	2.05276	12894076	1.91863	0.934659	4612285	0.357706	0.100523	1972131	16150060	0.9904	5748	98876
SC17	SC17_NT_448	Yes	Yes	NT	14060950	2.10914	13085456	1.94242	0.920952	3901473	0.298153	0.0931286	1786234	14777350	0.9912	4524	63106
SC17	SC17_NT_453	Yes	Yes	NT	23379952	3.50699	22108538	3.29025	0.938198	7283604	0.329448	0.122813	2353129	19461829	0.991	2980	18230
SC17	SC17_NT_454	Yes	Yes	NT	27385574	4.10784	25843532	3.84699	0.9365	9496637	0.367467	0.123688	2447601	20008610	0.9927	4545	48940
SC17	SC17_NT_455	Yes	Yes	NT	31454638	4.7182	29639696	4.41171	0.935041	10789507	0.364022	0.13568	2649373	21826732	0.9926	4232	72674
SC17	SC17_NT_456	Yes	Yes	NT	21553614	3.23304	20214662	3.00911	0.930736	7123177	0.352377	0.127531	2514252	20590651	0.9926	3522	52404
SC17	SC17_NT_471	Yes	Yes	NT	24949620	3.74244	23300960	3.46125	0.924864	8218143	0.352695	0.136361	2628889	21787900	0.992	2481	10806
SC17	SC17_NT_472	Yes	Yes	NT	25038972	3.75585	23792606	3.53341	0.940777	7351945	0.309001	0.126894	2452347	20396814	0.9921	3415	16188
SC17	SC17_NT_473	Yes	Yes	NT	26728802	4.00932	25495690	3.79516	0.946585	9353634	0.366871	0.125423	2460784	20285870	0.9902	6157	172240
SC17	SC17_NT_474	Yes	Yes	NT	24605008	3.69075	23289370	3.46479	0.938777	7670509	0.329357	0.123722	2427526	19929441	0.9928	3887	34899
SC17	SC17_PT1_002	Yes	Yes	PT1	17256464	2.58847	16418520	2.43984	0.94258	7779827	0.473845	0.190601	3878186	31859689	0.9887	10705	421522
SC17	SC17_PT1_003	Yes	Yes	PT1	17476188	2.62143	16520266	2.45212	0.935414	7759818	0.469715	0.189016	3905192	31936722	0.9893	11263	473563
SC17	SC17_PT1_004	Yes	Yes	PT1	17918960	2.68784	16840330	2.501	0.930486	7509334	0.445914	0.16849	3442866	28108227	0.9898	8950	211646
SC17	SC17_PT1_005	Yes	Yes	PT1	13972042	2.09581	13288442	1.96555	0.937851	6299399	0.474051	0.167264	3496263	28369032	0.9883	8804	153437
SC17	SC17_PT1_006	Yes	Yes	PT1	17824080	2.67361	16935682	2.51642	0.941205	7537717	0.445079	0.164503	3293455	27109494	0.9886	7254	74159
SC17	SC17_PT1_008	Yes	Yes	PT1	17396622	2.60949	16594718	2.4658	0.944933	7379122	0.444667	0.163739	3321487	27261819	0.9901	7433	87050
SC17	SC17_PT1_009	Yes	Yes	PT1	20636690	3.0955	19562654	2.91146	0.940546	9277348	0.474238	0.216814	4523262	36905690	0.992	8319	169102
SC17	SC17_PT1_010	Yes	Yes	PT1	21644692	3.2467	20551404	3.05964	0.942385	9768540	0.475322	0.212834	4373286	35938138	0.9907	9309	346661
SC17	SC17_PT1_012	Yes	Yes	PT1	19628274	2.94424	18493846	2.75268	0.934937	8082107	0.437016	0.165345	3360583	27462163	0.9909	8522	193586
SC17	SC17_PT1_013	Yes	Yes	PT1	19560266	2.93404	18375150	2.7326	0.931344	7685121	0.418234	0.172187	3463945	28489376	0.9906	8985	252793
SC17	SC17_PT1_014	Yes	Yes	PT1	20378088	3.05671	19331012	2.8727	0.939801	9175873	0.474671	0.216629	4430194	36588358	0.9899	9618	243766
SC17	SC17_PT1_015	Yes	Yes	PT1	17968194	2.69523	16923316	2.5184	0.934393	7847396	0.463703	0.188047	3869522	31671685	0.991	9417	297274
SC17	SC17_PT1_016	Yes	Yes	PT1	19508550	2.92628	18521658	2.75201	0.940445	5826323	0.314568	0.154453	3135097	25610848	0.9912	9624	350100
SC17	SC17_PT1_025	Yes	Yes	PT1	30610196	4.59153	28939718	4.2786	0.931845	10088336	0.348598	0.226007	4705348	38568503	0.9926	9631	307881
SC17	SC17_PT1_027	Yes	Yes	PT1	27957312	4.1936	26616308	3.93504	0.938344	10477327	0.393643	0.233741	4853163	39985321	0.9915	10395	416342
SC17	SC17_PT1_028	Yes	Yes	PT1	22208748	3.33131	20906428	3.08351	0.925613	8812362	0.421514	0.223464	4644658	38134927	0.9921	9918	157280
SC17	SC17_PT1_030	Yes	Yes	PT1	21372842	3.20593	20194892	2.97777	0.928834	8328440	0.412403	0.215271	4464619	36800653	0.9917	10171	354254
SC17	SC17_PT1_031	Yes	Yes	PT1	18908978	2.83635	18019486	2.67185	0.942005	7383983	0.409778	0.189415	3879748	31931057	0.9915	7596	71197
SC17	SC17_PT1_032	Yes	Yes	PT1	21358526	3.20378	20303520	3.00763	0.938775	8497357	0.418516	0.211293	4364931	35901505	0.992	11337	510236
SC17	SC17_PT2_103	Yes	Yes	PT2	26498502	3.97478	25309452	3.76043	0.946073	11396594	0.45029	0.209768	4323855	35350711	0.9917	7176	125047
SC17	SC17_PT2_104	Yes	Yes	PT2	13430570	2.01459	12792530	1.9034	0.944809	5265760	0.411628	0.11354	2309474	18735721	0.99	5656	44902
SC17	SC17_PT2_123	Yes	Yes	PT2	12609908	1.89149	11923250	1.77224	0.936956	4996998	0.419097	0.12066	2462234	19895408	0.991	5927	87868
SC17	SC17_PT2_127	Yes	Yes	PT2	13199736	1.97996	12552194	1.86666	0.942775	4292749	0.341992	0.0840947	1712346	13892110	0.9913	6595	52751
SC17	SC17_PT2_128	Yes	Yes	PT2	14508412	2.17626	13814546	2.05458	0.944089	5730505	0.414817	0.125097	2495691	20450241	0.991	6922	134634
SC17	SC17_PT2_132	Yes	Yes	PT2	11116446	1.66747	10626602	1.58077	0.948007	4533122	0.426582	0.107993	2164888	17683785	0.9913	9306	307415
SC17	SC17_PT2_133	Yes	Yes	PT2	12341746	1.85126	11670144	1.73354	0.936411	3432876	0.294159	0.0894953	1786082	14511559	0.9908	7095	148207
SC17	SC17_PT2_134	Yes	Yes	PT2	12699408	1.90491	12020330	1.78575	0.937443	5339731	0.444225	0.134506	2798042	22598548	0.9905	8133	328747
SC17	SC17_PT2_135	Yes	Yes	PT2	12674376	1.90116	12114426	1.79348	0.943362	5191252	0.428518	0.119934	2375728	19429196	0.9902	4367	25505
SC17	SC17_PT2_136	Yes	Yes	PT2	21728656	3.2593	20680902	3.06827	0.941388	9377686	0.453447	0.199359	4088741	33473916	0.9895	9833	317440
SC17	SC17_PT2_137	Yes	Yes	PT2	20109984	3.0165	19128992	2.83913	0.941201	8598607	0.449507	0.183013	3720760	30557995	0.9883	8312	307558
SC17	SC17_PT2_138	Yes	Yes	PT2	20078612	3.01179	19135368	2.84059	0.943155	8644982	0.45178	0.187004	3791446	31127825	0.9896	7784	260508
SC17	SC17_PT2_170	Yes	Yes	PT2	23753714	3.56306	22627120	3.35298	0.941041	10124670	0.447457	0.204959	4131886	34127318	0.9891	8847	324440
SC17	SC17_PT2_171	Yes	Yes	PT2	24684646	3.7027	23153350	3.42738	0.925644	10356155	0.447285	0.201333	3988122	32897800	0.9886	9608	301574
SC17	SC17_PT2_172	Yes	Yes	PT2	18616812	2.79252	17574232	2.6062	0.933277	7575451	0.431054	0.152833	3024623	24885399	0.9908	7053	92988
SC17	SC17_PT2_175	Yes	Yes	PT2	13951246	2.09269	13300964	1.97499	0.943756	6221391	0.46774	0.171852	3528412	28926448	0.9901	10792	579932
SC17	SC17_PT2_176	Yes	Yes	PT2	14525824	2.17887	13768880	2.04406	0.938128	6589598	0.478586	0.180454	3769199	30663550	0.9884	10251	498066
SC17	SC17_PT3_193	Yes	Yes	PT3	17823754	2.67356	17048258	2.53285	0.947368	7437751	0.436276	0.154154	3167001	25770081	0.9904	8972	281507
SC17	SC17_PT3_194	Yes	Yes	PT3	18313970	2.7471	17399258	2.58666	0.941599	7536504	0.433151	0.155736	3188303	25940898	0.9921	8475	174857
SC17	SC17_PT3_195	Yes	Yes	PT3	18953720	2.84306	17998878	2.6713	0.939588	8129435	0.451663	0.187651	3892645	31652859	0.9915	9689	347797
SC17	SC17_PT3_196	Yes	Yes	PT3	14417226	2.16258	13588180	2.01641	0.932406	6185449	0.455208	0.1599	3318173	26917536	0.9905	8066	214896
SC17	SC17_PT3_198	Yes	Yes	PT3	20610014	3.0915	19649006	2.91617	0.943286	9162664	0.466317	0.194859	4242023	34228222	0.9912	8874	121829
SC17	SC17_PT3_200	Yes	Yes	PT3	21024592	3.15369	20049356	2.97724	0.944051	9140627	0.455906	0.19789	4153567	33991713	0.9916	9082	179224
SC17	SC17_PT3_202	Yes	Yes	PT3	23780520	3.56708	22688340	3.37125	0.9451	10009578	0.441177	0.166494	3449336	28062183	0.9915	8606	252571
SC17	SC17_PT3_203	Yes	Yes	PT3	23306048	3.49591	22033994	3.26981	0.935324	9481800	0.430326	0.193883	4086951	33157517	0.9906	8538	191259
SC17	SC17_PT3_207	Yes	Yes	PT3	24373412	3.65601	23259820	3.45665	0.945471	9934658	0.427117	0.168409	3469482	28352909	0.9915	7528	190226
SC17	SC17_PT3_208	Yes	Yes	PT3	22652034	3.39781	21505376	3.19607	0.940628	10117487	0.470463	0.228721	4852103	39573895	0.9906	11173	598350
SC17	SC17_PT3_209	Yes	Yes	PT3	20178546	3.02678	19187452	2.84917	0.94132	8853148	0.461403	0.186992	4087374	32763262	0.9905	7826	168189
SC17	SC17_PT3_210	Yes	Yes	PT3	19510196	2.92653	18609246	2.76677	0.945409	8108172	0.435707	0.160375	3281271	26842448	0.9914	7507	134867
SC17	SC17_PT3_211	Yes	Yes	PT3	19869130	2.98037	18747596	2.78229	0.933539	8489948	0.452855	0.182048	3958266	31838754	0.9915	8801	287727
SC17	SC17_PT3_212	Yes	Yes	PT3	22682196	3.40233	21396700	3.17939	0.934475	9097719	0.425193	0.172169	3538542	28822015	0.9907	6750	104195
SC17	SC17_PT3_213	Yes	Yes	PT3	13599142	2.03987	13041186	1.93292	0.94757	5547401	0.425375	0.131133	2702170	21898571	0.9923	6259	97474
SC17	SC17_PT3_214	Yes	Yes	PT3	21765620	3.26484	20648776	3.0694	0.940138	8898124	0.430927	0.182182	3756301	30664942	0.9911	9724	275215
SC17	SC17_PT3_215	Yes	Yes	PT3	19189172	2.87838	18244000	2.71085	0.941797	7859316	0.430789	0.159822	3323994	26989277	0.9915	2711	7681
SC17	SC17_LN_289	Yes	Yes	LN	18155630	2.72334	17202162	2.54774	0.935517	8008652	0.465561	0.181736	3793268	30912886	0.9903	9077	392402
SC17	SC17_LN_292	Yes	Yes	LN	18959638	2.84395	17857414	2.6481	0.931138	8256218	0.462341	0.188408	4018839	32517674	0.9918	7978	210863
SC17	SC17_LN_293	Yes	Yes	LN	17277556	2.59163	16364422	2.42759	0.936705	6516004	0.398181	0.139364	2850374	23180802	0.9923	6437	108404
SC17	SC17_LN_294	Yes	Yes	LN	20952986	3.14295	19673642	2.92013	0.929106	8977710	0.456332	0.194799	4112924	33432484	0.9914	8104	112109
SC17	SC17_LN_295	Yes	Yes	LN	14155472	2.12332	13531356	2.00822	0.94579	6026190	0.44535	0.142713	3036421	24579547	0.9904	7641	196444
SC17	SC17_LN_296	Yes	Yes	LN	17678806	2.65182	16886056	2.50841	0.94592	7169840	0.424601	0.144151	3019608	24438115	0.9916	7228	112470
SC17	SC17_LN_299	Yes	Yes	LN	21735468	3.26032	20311774	3.01141	0.923654	8228211	0.405096	0.183972	3868048	31447073	0.9916	7855	193776
SC17	SC17_LN_300	Yes	Yes	LN	14240490	2.13607	13277848	1.97124	0.922833	6136034	0.462126	0.151583	3215252	25868101	0.9911	9187	235371
SC17	SC17_LN_301	Yes	Yes	LN	15596342	2.33945	14265416	2.10443	0.89954	5546575	0.388813	0.145938	3037582	24679344	0.9931	9195	360936
SC17	SC17_LN_302	Yes	Yes	LN	13064660	1.9597	12146940	1.79866	0.917824	4480358	0.368847	0.119955	2519952	20414866	0.9918	9191	412211
SC17	SC17_LN_303	Yes	Yes	LN	13835426	2.07531	12662206	1.86832	0.90026	3312387	0.261596	0.0958057	1940214	15857114	0.9915	7731	301851
SC17	SC17_LN_304	Yes	Yes	LN	14998222	2.24973	13789778	2.03803	0.9059	4084214	0.296177	0.103367	2139856	17351950	0.9925	8215	291303
SC17	SC17_LN_305	Yes	Yes	LN	16870450	2.53057	15965584	2.37165	0.9372	7351100	0.460434	0.15883	3434861	27668765	0.9915	8384	303046
SC17	SC17_LN_306	Yes	Yes	LN	15727828	2.35917	14893012	2.22013	0.941062	4802029	0.322435	0.0495709	986348	8081353	0.9932	9099	238718
SC17	SC17_LN_307	Yes	Yes	LN	15682270	2.35234	14718752	2.18906	0.930587	6710467	0.455913	0.160267	3389832	27251685	0.9924	9801	377602
SC17	SC17_LN_308	Yes	Yes	LN	14691692	2.20375	13575078	2.01998	0.916608	5882744	0.433349	0.133992	2746242	22286420	0.9921	7330	111116
SC17	SC17_LN_309	Yes	Yes	LN	14896566	2.23448	13817100	2.05275	0.918666	6111959	0.442347	0.142667	2948900	23902570	0.9921	7821	224112
SC17	SC17_LN_310	Yes	Yes	LN	15486882	2.32303	14658562	2.17792	0.937535	6779603	0.462501	0.163116	3405809	27629918	0.9923	9462	413332
SC17	SC17_LN_311	Yes	Yes	LN	15614742	2.34221	14794342	2.20109	0.939748	6830889	0.461723	0.157911	3247720	26510671	0.9919	4273	15423
SC17	SC17_LN_312	Yes	Yes	LN	16603178	2.49048	15744956	2.34186	0.940325	7201779	0.457402	0.149777	2861663	23560836	0.9926	7175	121671
SC17	SC17_LN_313	Yes	Yes	LN	15881894	2.38228	15074696	2.24285	0.94147	6670712	0.442511	0.137757	2768250	22700278	0.9892	8365	440871
SC17	SC17_LN_314	Yes	Yes	LN	31147824	4.67217	29533372	4.39395	0.940451	12623259	0.427424	0.164567	3451503	28044233	0.992	8090	274365
SC17	SC17_LN_315	Yes	Yes	LN	14930762	2.23961	14151372	2.10426	0.939562	5887911	0.416066	0.12298	2527230	20496656	0.9918	8377	275165
SC17	SC17_LN_318	Yes	Yes	LN	15773290	2.36599	14797146	2.20291	0.931074	5954335	0.402398	0.127436	2617448	21244292	0.9907	8943	446177
SC17	SC17_LN_319	Yes	Yes	LN	14384628	2.15769	13657716	2.03034	0.940975	6212285	0.454855	0.147527	3122626	25202996	0.9914	7743	140250
SC17	SC17_LN_320	Yes	Yes	LN	16158034	2.42371	15315310	2.2784	0.940047	6250710	0.408135	0.126064	2593874	21003353	0.9899	8453	221592
SC18	SC18_NT_009	Yes	Yes	NT	35642156	5.34632	33637138	4.98441	0.932306	11613714	0.345265	0.166648	3196239	26798621	0.9926	2290	11577
SC18	SC18_NT_011	Yes	Yes	NT	38866586	5.82999	36946420	5.48709	0.941184	13568616	0.367251	0.152469	2943809	24460926	0.9928	2508	24795
SC18	SC18_NT_013	Yes	Yes	NT	20856856	3.12853	19875274	2.93801	0.939104	7928287	0.398902	0.178386	3480236	29094229	0.993	6238	208540
SC18	SC18_NT_014	Yes	Yes	NT	46635972	6.9954	44294174	6.58013	0.940637	16694123	0.376892	0.169855	3256126	27291891	0.9927	4913	148104
SC18	SC18_NT_015	Yes	Yes	NT	28308238	4.24624	26800518	3.96862	0.934621	7212238	0.269108	0.137679	2619705	21970254	0.992	4210	114857
SC18	SC18_NT_026	Yes	Yes	NT	27287004	4.09305	26093234	3.87766	0.947378	11582234	0.443879	0.198575	3901164	32503429	0.9929	6642	280618
SC18	SC18_NT_027	Yes	Yes	NT	21720012	3.258	20657620	3.06905	0.942004	9501588	0.459956	0.186392	3607269	30019352	0.9924	6111	193562
SC18	SC18_NT_028	Yes	Yes	NT	50993232	7.64898	48368788	7.18831	0.939773	19403116	0.40115	0.180902	3531057	29322019	0.9929	3120	17396
SC18	SC18_NT_029	Yes	Yes	NT	21759404	3.26391	20652838	3.06918	0.940337	8773288	0.424798	0.148047	2838012	23462281	0.9929	3943	39747
SC18	SC18_NT_030	Yes	Yes	NT	27965960	4.19489	26801108	3.98691	0.950419	11077114	0.413308	0.135466	2603979	21679168	0.9926	3119	55068
SC18	SC18_NT_031	Yes	Yes	NT	19592012	2.9388	18822538	2.79916	0.952482	8323304	0.442199	0.161184	3173533	26292885	0.9924	1846	8868
SC18	SC18_NT_032	Yes	Yes	NT	22007812	3.30117	21128010	3.14266	0.951984	8542905	0.40434	0.130859	2526055	20988232	0.9931	4019	72875
SC18	SC18_NT_042	Yes	Yes	NT	24137494	3.62062	22843548	3.38432	0.934733	10914677	0.477801	0.266172	5320886	44251556	0.9914	5303	163537
SC18	SC18_NT_044	Yes	Yes	NT	19163646	2.87455	18205090	2.70372	0.940574	8284430	0.455061	0.166076	3216382	26737769	0.9931	2289	39513
SC18	SC18_NT_045	Yes	Yes	NT	19697934	2.95469	18712730	2.77611	0.939561	8803153	0.470437	0.217156	4288542	35627005	0.9927	5002	154572
SC18	SC18_NT_046	Yes	Yes	NT	19209740	2.88146	18481768	2.74705	0.953352	8284000	0.448226	0.156659	3053338	25454731	0.9921	3148	26107
SC18	SC18_NT_047	Yes	Yes	NT	18198864	2.72983	17563590	2.61261	0.95706	8039593	0.457742	0.148494	2865283	23908124	0.992	4755	93200
SC18	SC18_PT1_055	Yes	Yes	PT1	23380306	3.50705	21735030	3.21992	0.918129	9876595	0.454409	0.171263	3353089	27933663	0.9913	9904	883731
SC18	SC18_PT1_056	Yes	Yes	PT1	32081406	4.81221	30049736	4.45633	0.926046	13832934	0.460335	0.205366	4060713	33852683	0.9916	7937	264657
SC18	SC18_PT1_063	Yes	Yes	PT1	19309960	2.89649	18313704	2.71598	0.937678	8489787	0.463576	0.163405	3205734	26718981	0.9914	8804	369482
SC18	SC18_PT1_093	Yes	Yes	PT1	20387642	3.05815	19158390	2.84132	0.929099	8423533	0.439679	0.151877	2943100	24410251	0.9911	6948	131622
SC18	SC18_PT1_094	Yes	Yes	PT1	29621534	4.44323	27421722	4.06298	0.914421	12336904	0.449895	0.250752	5073755	42103510	0.9903	9889	532496
SC18	SC18_PT1_095	Yes	Yes	PT1	22272750	3.34091	20983734	3.10629	0.929772	8343630	0.397624	0.154622	3013399	25017071	0.9908	8914	345611
SC18	SC18_PT1_099	Yes	Yes	PT1	27818794	4.17282	25488748	3.77146	0.903816	8510269	0.333883	0.163517	3207795	26607871	0.9919	8319	435232
SC18	SC18_PT1_100	Yes	Yes	PT1	25927136	3.88907	23750190	3.52496	0.906376	10465106	0.440633	0.176706	3457407	28599351	0.9914	7197	297537
SC18	SC18_PT1_103	Yes	Yes	PT1	26088398	3.91326	24557752	3.64185	0.930644	11474300	0.467237	0.19953	3966608	33092820	0.9905	8755	313377
SC18	SC18_PT1_104	Yes	Yes	PT1	28651648	4.29775	27030108	4.01093	0.933263	12243598	0.452961	0.175268	3448112	28696802	0.992	6865	127596
SC18	SC18_PT1_105	Yes	Yes	PT1	32594902	4.88924	30302604	4.49147	0.918644	12957886	0.427616	0.207549	4309900	35400999	0.9912	8937	481705
SC18	SC18_PT1_110	Yes	Yes	PT1	29129126	4.36937	26566322	3.93453	0.900481	8963980	0.337419	0.180725	3548058	29564598	0.9913	9153	508319
SC18	SC18_PT1_111	Yes	Yes	PT1	25940106	3.89102	24218248	3.59137	0.922991	9593540	0.396129	0.190725	3765447	31421112	0.9914	7784	336513
SC18	SC18_PT1_115	Yes	Yes	PT1	26789652	4.01845	24868996	3.67999	0.915775	10922702	0.43921	0.191078	3830907	31590885	0.9915	8389	378103
SC18	SC18_PT1_117	Yes	Yes	PT1	24486266	3.67294	23225368	3.44345	0.937518	10330809	0.444807	0.159786	3257430	26610998	0.992	6550	152092
SC18	SC18_LN1_193	Yes	Yes	LN1	23489546	3.52343	22205118	3.29745	0.935863	10611859	0.477901	0.192702	3874748	32088980	0.9915	6503	124287
SC18	SC18_LN1_194	Yes	Yes	LN1	21840340	3.27605	20610594	3.05655	0.933	8641405	0.41927	0.167365	3369541	27891142	0.9918	5409	66700
SC18	SC18_LN1_195	Yes	Yes	LN1	24806198	3.72093	23378012	3.47196	0.933089	11293306	0.483074	0.214871	4316727	35719605	0.9924	6123	97565
SC18	SC18_LN1_197	Yes	Yes	LN1	22205556	3.33083	20510646	3.03775	0.912009	9342351	0.455488	0.185303	3823733	31348964	0.9924	5322	45605
SC18	SC18_LN1_198	Yes	Yes	LN1	23621324	3.5432	22100834	3.27623	0.924654	10069222	0.455604	0.191301	4005354	32722203	0.992	4285	27392
SC18	SC18_LN1_199	Yes	Yes	LN1	18848746	2.82731	17807254	2.63905	0.933412	8463897	0.475306	0.185305	3832672	31478685	0.9922	6805	109452
SC18	SC18_LN1_200	Yes	Yes	LN1	21412676	3.2119	20034122	2.9687	0.92428	9507444	0.474563	0.208621	4332167	35611528	0.9919	6598	71163
SC18	SC18_LN1_201	Yes	Yes	LN1	29518300	4.42774	27791916	4.12098	0.930717	13030923	0.468875	0.202868	4165856	34324622	0.9916	6782	141743
SC18	SC18_LN1_211	Yes	Yes	LN1	16911082	2.53666	15398680	2.26826	0.89419	5033326	0.326867	0.124618	2488935	20627794	0.9918	6221	117467
SC18	SC18_LN1_213	Yes	Yes	LN1	13037560	1.95563	11997288	1.7635	0.901756	4178189	0.348261	0.111481	2270671	18578626	0.9929	5410	70924
SC18	SC18_LN1_214	Yes	Yes	LN1	15556212	2.33343	14181214	2.09594	0.89822	5430797	0.382957	0.139034	2786450	22970629	0.9921	6994	138338
SC18	SC18_LN1_215	Yes	Yes	LN1	17948944	2.69234	16469350	2.43216	0.903362	6231627	0.378377	0.154871	3161267	26053629	0.9925	2257	6755
SC18	SC18_LN1_216	Yes	Yes	LN1	17213040	2.58196	15569722	2.30203	0.891582	5525293	0.354874	0.131483	2681605	22002918	0.9921	5073	46771
SC18	SC18_LN2_249	Yes	Yes	LN2	15574770	2.33622	14748038	2.18942	0.937166	6326017	0.42894	0.137934	2740322	22580370	0.9922	4457	56982
SC18	SC18_LN2_250	Yes	Yes	LN2	17839706	2.67596	16878090	2.50579	0.936408	8056989	0.477364	0.153803	3084242	25394934	0.9905	7945	268998
SC02	SC02_NT_005	Yes	NA	NT	30907512	4.63613	28962388	4.32703	0.933329	9860878	0.340472	0.0631983	1312993	10647338	0.9958	NA	NA
SC02	SC02_PT1_308	Yes	NA	PT1	24289838	3.64348	22915678	3.41755	0.937992	5510158	0.240454	0.0755561	1534969	12498475	0.9955	NA	NA
SC02	SC02_PT1_327	Yes	NA	PT1	14337562	2.15063	13433242	2.00066	0.930266	3903904	0.290615	0.0521408	1039950	8418918	0.9949	NA	NA
SC02	SC02_PT1_330	Yes	NA	PT1	42799398	6.41991	40058358	5.94156	0.925489	8179543	0.204191	0.081697	1725802	13934433	0.9959	NA	NA
SC02	SC02_PT1_331	Yes	NA	PT1	27897776	4.18467	24743122	3.71332	0.887362	6714061	0.271351	0.0743921	1454878	11992407	0.9954	NA	NA
SC02	SC02_PT1_340	Yes	NA	PT1	21235970	3.1854	19982974	2.98051	0.93568	3593524	0.179829	0.0501982	967363	7946065	0.9939	NA	NA
SC02	SC02_PT1_341	Yes	NA	PT1	27559588	4.13394	25433520	3.83036	0.926566	4817769	0.189426	0.0626776	1251253	10130716	0.994	NA	NA
SC02	SC02_PT1_343	Yes	NA	PT1	21981868	3.29728	17459538	2.68486	0.814265	3571346	0.20455	0.0685373	1366776	11191405	0.9941	NA	NA
SC02	SC02_PT2_373	Yes	NA	PT2	19666710	2.95001	17358370	2.61182	0.88536	5070115	0.292085	0.061045	1214425	9862987	0.9951	NA	NA
SC02	SC02_PT2_390	Yes	NA	PT2	21671122	3.25067	20384496	3.03368	0.933249	4873990	0.239103	0.0631664	1270558	10371605	0.9956	NA	NA
SC02	SC02_PT2_391	Yes	NA	PT2	27143958	4.07159	24762268	3.73319	0.916888	6635282	0.267959	0.0809268	1683297	13621297	0.9957	NA	NA
SC02	SC02_PT2_396	Yes	NA	PT2	24623744	3.69356	23287940	3.47608	0.941118	6156233	0.264353	0.0680699	1351747	11034959	0.9955	NA	NA
SC02	SC02_PT2_399	Yes	NA	PT2	19985906	2.99789	18366842	2.73908	0.91367	4337095	0.236137	0.0747382	1596430	12803077	0.9951	NA	NA
SC02	SC02_PT2_402	Yes	NA	PT2	20109124	3.01637	18906364	2.81531	0.933344	3498435	0.18504	0.0513432	1002738	8214921	0.9949	NA	NA
SC02	SC02_PT2_413	Yes	NA	PT2	29686228	4.45293	24744654	3.76207	0.844853	7088596	0.28647	0.0640662	1332907	10741556	0.9953	NA	NA
SC02	SC02_PT3_437	Yes	NA	PT3	29407040	4.41106	25788124	3.87255	0.87792	5090052	0.19738	0.0605981	1209493	9922877	0.9955	NA	NA
SC02	SC02_PT3_459	Yes	NA	PT3	36115584	5.41734	32539684	4.89949	0.904409	8626710	0.265114	0.0995345	2040101	16578406	0.9949	NA	NA
SC02	SC02_PT3_465	Yes	NA	PT3	27185756	4.07786	25214028	3.75804	0.921571	6192442	0.245595	0.0687918	1364687	11103924	0.9959	NA	NA
SC02	SC02_PT3_469	Yes	NA	PT3	27536076	4.13041	25545426	3.81992	0.924828	4622238	0.180942	0.0569623	1176587	9432960	0.9948	NA	NA
SC02	SC02_PT3_479	Yes	NA	PT3	31375670	4.70635	29085372	4.32427	0.918816	5516781	0.189675	0.0576778	1166932	9466401	0.9956	NA	NA
SC02	SC02_PT3_483	Yes	NA	PT3	21993692	3.29905	20817166	3.09951	0.939516	3308250	0.158919	0.0530207	1002580	8195692	0.9953	NA	NA
SC02	SC02_PT5_561	Yes	NA	PT5	15266134	2.28992	12928000	1.96441	0.85785	2791403	0.215919	0.0474228	936622	7605622	0.9957	NA	NA
SC02	SC02_PT5_566	Yes	NA	PT5	23077792	3.46167	21005316	3.149	0.909677	6090601	0.289955	0.0683735	1400311	11320228	0.9956	NA	NA
SC02	SC02_PT5_571	Yes	NA	PT5	22281032	3.34215	19140554	2.88802	0.86412	4558323	0.23815	0.0543219	1108566	8967302	0.995	NA	NA
SC02	SC02_PT5_579	Yes	NA	PT5	17451522	2.61773	15721132	2.36752	0.904417	4934960	0.313906	0.0664538	1341030	10820804	0.9949	NA	NA
SC02	SC02_PT5_580	Yes	NA	PT5	21486936	3.22304	19480320	2.92774	0.908379	6237614	0.320201	0.0775559	1558623	12646388	0.9951	NA	NA
SC02	SC02_PT5_586	Yes	NA	PT5	43562194	6.53433	39435666	5.89542	0.902223	13203484	0.334811	0.1048	2074991	16991638	0.9952	NA	NA
SC02	SC02_PT5_588	Yes	NA	PT5	44416506	6.66248	41302734	6.15823	0.924315	13001867	0.314794	0.104163	2069177	16947381	0.9959	NA	NA
SC02	SC02_PT5_590	Yes	NA	PT5	37482322	5.62235	33476062	5.00408	0.890033	11003476	0.328697	0.0956666	1916213	15592816	0.9958	NA	NA
SC02	SC02_LN1-2_115	Yes	NA	LN1-2	37889990	5.6835	35595694	5.32609	0.937115	6207444	0.174387	0.0634532	1284911	10419993	0.9959	NA	NA
SC02	SC02_LN1-2_124	Yes	NA	LN1-2	35724892	5.35873	33108418	4.97868	0.929078	10739597	0.324377	0.0999032	1982703	16271837	0.9959	NA	NA
SC02	SC02_LN1-2_135	Yes	NA	LN1-2	18790746	2.81861	17336252	2.60167	0.923033	4383066	0.252827	0.0577306	1193989	9634496	0.995	NA	NA
SC02	SC02_LN1-2_163	Yes	NA	LN1-2	34512946	5.17694	32111074	4.79084	0.925419	11157215	0.347457	0.106861	2224449	18021579	0.9958	NA	NA
SC02	SC02_LN1-4_262	Yes	NA	LN1-4	27720726	4.15811	25798656	3.85762	0.927733	6944142	0.269167	0.0880481	1773800	14587013	0.9955	NA	NA
SC02	SC02_LN2-1_635	Yes	NA	LN2-1	16259194	2.43888	14941316	2.24911	0.922188	3745039	0.25065	0.0459523	945136	7632302	0.995	NA	NA
SC02	SC02_LN2-1_636	Yes	NA	LN2-1	21937542	3.29063	20541162	3.07153	0.933417	4651508	0.226448	0.0617369	1226625	10057936	0.9952	NA	NA
SC02	SC02_LN2-1_640	Yes	NA	LN2-1	23407068	3.51106	22117984	3.30287	0.940705	6037064	0.272948	0.0685171	1399887	11298537	0.9944	NA	NA
SC03	SC03_NT_001	Yes	NA	NT	18013506	2.70203	16714610	2.49817	0.924555	4888404	0.292463	0.0481981	951617	7716782	0.9953	NA	NA
SC03	SC03_NT_002	Yes	NA	NT	16767140	2.51507	15606072	2.33294	0.927582	4542511	0.291073	0.0491943	926374	7564486	0.9953	NA	NA
SC03	SC03_NT_003	Yes	NA	NT	17650984	2.64765	16186228	2.42094	0.914372	4320043	0.266896	0.0458911	907680	7375546	0.9951	NA	NA
SC03	SC03_NT_004	Yes	NA	NT	19562250	2.93434	18302222	2.72696	0.929328	4313307	0.235671	0.0486771	966782	7836717	0.9953	NA	NA
SC03	SC03_NT_005	Yes	NA	NT	19640160	2.94602	18353180	2.7285	0.926162	4750478	0.258837	0.0505329	996005	8080786	0.9958	NA	NA
SC03	SC03_NT_007	Yes	NA	NT	18889304	2.8334	17432466	2.58826	0.913485	5103127	0.292737	0.0750518	1533602	12475669	0.9959	NA	NA
SC03	SC03_NT_008	Yes	NA	NT	20973254	3.14599	19105064	2.85086	0.90619	4691898	0.245584	0.0494617	990779	8050627	0.9955	NA	NA
SC03	SC03_NT_012	Yes	NA	NT	21081734	3.16226	19753042	2.94002	0.929723	6083616	0.307984	0.0628534	1275153	10336963	0.9958	NA	NA
SC03	SC03_NT_015	Yes	NA	NT	21414528	3.21218	20184938	3.00914	0.93679	5983535	0.296436	0.0616049	1239767	10040962	0.9957	NA	NA
SC03	SC03_NT_017	Yes	NA	NT	18762710	2.81441	17604808	2.62867	0.934005	4645359	0.263869	0.0655255	1313711	10714349	0.9954	NA	NA
SC03	SC03_NT_018	Yes	NA	NT	18478804	2.77182	17368506	2.58981	0.934334	4274813	0.246124	0.0467316	926114	7515657	0.9956	NA	NA
SC03	SC03_NT_020	Yes	NA	NT	20655498	3.09832	19243198	2.86947	0.926137	4432420	0.230337	0.0513693	1018101	8308175	0.9958	NA	NA
SC03	SC03_NT_021	Yes	NA	NT	17412820	2.61192	16403568	2.44227	0.935046	3631986	0.221414	0.0431012	851153	6931238	0.9955	NA	NA
SC03	SC03_NT_024	Yes	NA	NT	18191246	2.72869	17096602	2.54879	0.934071	4250958	0.248643	0.0479417	955910	7778656	0.995	NA	NA
SC03	SC03_NT_026	Yes	NA	NT	25523874	3.82858	24082564	3.59826	0.939842	7615089	0.316208	0.0526954	1093372	8794347	0.9955	NA	NA
SC03	SC03_NT_027	Yes	NA	NT	27772278	4.16584	26212306	3.91179	0.939016	7347997	0.280326	0.0594463	1169143	9518596	0.9954	NA	NA
SC03	SC03_NT_030	Yes	NA	NT	26140008	3.921	24541340	3.658	0.932926	7639404	0.311287	0.069753	1370252	11207441	0.9953	NA	NA
SC03	SC03_NT_031	Yes	NA	NT	14652234	2.19784	13742110	2.05402	0.934566	3579721	0.260493	0.0470985	948988	7644889	0.9949	NA	NA
SC03	SC03_NT_032	Yes	NA	NT	45561850	6.83428	41202444	6.17637	0.903735	8212161	0.199312	0.0739811	1514195	12275549	0.9961	NA	NA
SC03	SC03_NT_179	Yes	NA	NT	23193046	3.47896	21474458	3.204	0.920967	6198876	0.288663	0.0844448	1720830	13971063	0.9955	NA	NA
SC03	SC03_NT_181	Yes	NA	NT	20536952	3.08054	19362662	2.88318	0.935931	5248803	0.271079	0.0529578	1053228	8513221	0.9951	NA	NA
SC03	SC03_NT_182	Yes	NA	NT	18671364	2.8007	17435110	2.60215	0.929104	4751709	0.272537	0.0458036	905786	7370874	0.9951	NA	NA
SC03	SC03_PT1_297	Yes	NA	PT1	16938162	2.54072	15309478	2.28383	0.898888	3590602	0.234535	0.0427261	927153	7453059	0.9962	NA	NA
SC03	SC03_PT1_300	Yes	NA	PT1	29621602	4.44324	26642868	3.97055	0.893615	8357466	0.313685	0.054311	1071313	8822536	0.9938	NA	NA
SC03	SC03_PT1_305	Yes	NA	PT1	26464454	3.96967	24081064	3.57439	0.900425	7135902	0.296328	0.0464755	930953	7566914	0.9947	NA	NA
SC03	SC03_PT1_306	Yes	NA	PT1	26546908	3.98204	24441844	3.63767	0.91352	7436180	0.30424	0.0481663	952667	7843335	0.9946	NA	NA
SC03	SC03_PT1_308	Yes	NA	PT1	27046548	4.05698	24766020	3.68702	0.908809	8226800	0.332181	0.0515872	1030850	8426687	0.9945	NA	NA
SC03	SC03_PT1_309	Yes	NA	PT1	25480212	3.82203	22902484	3.40808	0.891693	8116255	0.354383	0.101285	2001855	16505746	0.9945	NA	NA
SC03	SC03_PT1_327	Yes	NA	PT1	32675060	4.90126	29379918	4.36564	0.890717	9180599	0.312479	0.0665277	1303736	10770368	0.9941	NA	NA
SC03	SC03_PT1_328	Yes	NA	PT1	33905870	5.08588	30822766	4.58035	0.9006	9694153	0.314513	0.0808566	1605810	13123440	0.994	NA	NA
SC03	SC03_PT1_329	Yes	NA	PT1	33921342	5.0882	30887384	4.59209	0.902498	8279615	0.268058	0.0544851	1080015	8827708	0.9942	NA	NA
SC03	SC03_PT1_331	Yes	NA	PT1	24905926	3.73589	22618740	3.3686	0.901688	8264907	0.365401	0.0797766	1546248	12716522	0.9943	NA	NA
SC03	SC03_PT1_333	Yes	NA	PT1	26131284	3.91969	21867858	3.25307	0.82993	7260058	0.331997	0.0563158	1088995	9006439	0.9938	NA	NA
SC03	SC03_PT1_334	Yes	NA	PT1	26799678	4.01995	24320416	3.6167	0.899687	7962196	0.327387	0.0605173	1178110	9716501	0.9945	NA	NA
SC03	SC03_PT1_336	Yes	NA	PT1	23934320	3.59015	19988220	2.98473	0.831367	6735998	0.336998	0.0521818	999467	8268267	0.9942	NA	NA
SC03	SC03_PT1_338	Yes	NA	PT1	29753594	4.46304	25695040	3.82689	0.857463	9092055	0.353845	0.0528168	1013771	8439124	0.9943	NA	NA
SC03	SC03_PT1_339	Yes	NA	PT1	22580528	3.38708	19960928	2.97308	0.877772	6860203	0.343682	0.0601719	1142096	9388685	0.994	NA	NA
SC03	SC03_PT1_340	Yes	NA	PT1	23320256	3.49804	20233018	3.02122	0.863688	6745289	0.33338	0.0543674	1066657	8744867	0.9945	NA	NA
SC03	SC03_PT1_341	Yes	NA	PT1	25604326	3.84065	22719476	3.37325	0.878303	5573741	0.245329	0.0548641	1064834	8753609	0.9942	NA	NA
SC03	SC03_PT1_342	Yes	NA	PT1	24862958	3.72944	21148912	3.15821	0.84683	6819541	0.322454	0.0654815	1277362	10482516	0.994	NA	NA
SC03	SC03_PT1_343	Yes	NA	PT1	28944992	4.34175	24127054	3.60597	0.830535	8540939	0.353998	0.0802789	1576592	12970864	0.9928	NA	NA
SC03	SC03_PT2_345	Yes	NA	PT2	32899932	4.93499	29616912	4.38934	0.889433	5831457	0.196896	0.0518445	1033068	8446052	0.9939	NA	NA
SC03	SC03_PT2_347	Yes	NA	PT2	35639218	5.34588	32670010	4.86301	0.909674	10340845	0.316524	0.0627168	1250303	10248183	0.9946	NA	NA
SC03	SC03_PT2_348	Yes	NA	PT2	18583662	2.78755	16787364	2.49463	0.894918	4668713	0.278109	0.046694	923723	7612353	0.9949	NA	NA
SC03	SC03_PT2_353	Yes	NA	PT2	16719894	2.50798	15106278	2.24845	0.896516	4885865	0.323433	0.042967	820238	6828750	0.995	NA	NA
SC03	SC03_PT2_356	Yes	NA	PT2	19353858	2.90308	17365792	2.58163	0.889273	4785263	0.275557	0.0524786	1048978	8595930	0.9948	NA	NA
SC03	SC03_PT2_363	Yes	NA	PT2	20130702	3.01961	18408636	2.74172	0.907973	5632553	0.305973	0.0407468	817547	6731103	0.9945	NA	NA
SC03	SC03_PT2_368	Yes	NA	PT2	15753530	2.36303	14199566	2.11456	0.894849	5044454	0.355254	0.055359	1059900	8789746	0.995	NA	NA
SC03	SC03_PT2_373	Yes	NA	PT2	16427708	2.46416	14474806	2.15443	0.874307	4495487	0.310573	0.0500929	985121	8146605	0.9945	NA	NA
SC03	SC03_PT2_389	Yes	NA	PT2	16642140	2.49632	15332778	2.28006	0.91337	4332564	0.282569	0.0457871	936968	7623467	0.9944	NA	NA
SC03	SC03_PT3_202	Yes	NA	PT3	38497318	5.7746	34002000	5.06677	0.877424	10229234	0.300842	0.0554296	1097096	8971152	0.9943	NA	NA
SC03	SC03_PT3_203	Yes	NA	PT3	34100254	5.11504	30929106	4.60164	0.899631	9289858	0.30036	0.042531	806767	6771759	0.994	NA	NA
SC03	SC03_PT3_211	Yes	NA	PT3	38168422	5.72526	34536586	5.12796	0.895673	7495278	0.217024	0.0809428	1635449	13249637	0.9939	NA	NA
SC03	SC03_PT3_212	Yes	NA	PT3	21071726	3.16076	19669738	2.95262	0.934149	4804644	0.244266	0.0588541	1172858	9505431	0.9947	NA	NA
SC03	SC03_PT3_213	Yes	NA	PT3	33462422	5.01936	30375578	4.52048	0.900609	9121657	0.300296	0.0553838	1093441	8994746	0.9941	NA	NA
SC03	SC03_PT3_214	Yes	NA	PT3	32867944	4.93019	28699626	4.24453	0.860927	7892486	0.275003	0.136407	2719521	22340577	0.9938	NA	NA
SC03	SC03_PT3_215	Yes	NA	PT3	31651234	4.74769	28379336	4.21536	0.887878	11852733	0.417654	0.218157	4462078	36896654	0.9912	NA	NA
SC03	SC03_PT3_216	Yes	NA	PT3	32423630	4.86354	28753422	4.27122	0.878212	10292486	0.357957	0.152312	3142027	25676381	0.9941	NA	NA
SC03	SC03_PT3_219	Yes	NA	PT3	61038240	9.15574	49247808	7.08939	0.774311	3996645	0.0811538	0.0802465	1608810	13237847	0.9938	NA	NA
SC03	SC03_PT3_220	Yes	NA	PT3	24328120	3.64922	22862230	3.43064	0.940103	6900394	0.301825	0.102293	2060516	16724420	0.9947	NA	NA
SC03	SC03_PT3_235	Yes	NA	PT3	31821418	4.77321	27899690	4.16185	0.871919	10393246	0.372522	0.137419	2694541	22307788	0.9938	NA	NA
SC03	SC03_PT3_237	Yes	NA	PT3	37519066	5.62786	32479362	4.83809	0.859668	13643211	0.420058	0.214464	4388598	36345081	0.9942	NA	NA
SC03	SC03_PT4_249	Yes	NA	PT4	16508894	2.47633	14801678	2.19997	0.888398	3366964	0.227472	0.0571147	1272092	10053500	0.996	NA	NA
SC03	SC03_PT4_250	Yes	NA	PT4	17640154	2.64602	16337484	2.45234	0.926802	5241560	0.32083	0.0930744	1930751	15483538	0.9942	NA	NA
SC03	SC03_PT4_251	Yes	NA	PT4	33579246	5.03689	29705156	4.41491	0.876515	7999082	0.269283	0.0605747	1168487	9805985	0.9936	NA	NA
SC03	SC03_PT4_252	Yes	NA	PT4	33558122	5.03372	29729904	4.42079	0.878236	11184801	0.376214	0.1405	2846957	23662703	0.9933	NA	NA
SC03	SC03_PT4_254	Yes	NA	PT4	29730632	4.45959	26525336	3.94381	0.884344	8036125	0.30296	0.0534411	1047124	8643077	0.9944	NA	NA
SC03	SC03_PT4_255	Yes	NA	PT4	36613964	5.49209	33540428	4.98596	0.907844	9969500	0.297238	0.0870736	1671683	14052647	0.9945	NA	NA
SC03	SC03_PT4_258	Yes	NA	PT4	35762512	5.36438	32862064	4.88483	0.910606	9385793	0.285612	0.0469482	896720	7450253	0.9941	NA	NA
SC03	SC03_PT4_259	Yes	NA	PT4	38320444	5.74807	35012664	5.20951	0.906306	12293614	0.351119	0.0915647	1786148	14764388	0.9936	NA	NA
SC03	SC03_PT4_261	Yes	NA	PT4	41725632	6.25884	38136068	5.67556	0.906806	12564653	0.329469	0.0627344	1236789	10219976	0.9941	NA	NA
SC03	SC03_PT4_264	Yes	NA	PT4	36719522	5.50793	33727904	5.01564	0.910622	13653040	0.4048	0.187471	3857165	31609746	0.9926	NA	NA
SC03	SC03_PT4_265	Yes	NA	PT4	40193380	6.02901	36432706	5.42321	0.89952	15451568	0.424113	0.213101	4378100	36137529	0.9932	NA	NA
SC03	SC03_PT4_266	Yes	NA	PT4	29523294	4.42849	26846750	4.00333	0.903994	10698523	0.398503	0.154834	3148664	25769785	0.9937	NA	NA
SC03	SC03_PT4_267	Yes	NA	PT4	25604010	3.8406	23184042	3.45388	0.899308	9424874	0.406524	0.173387	3699851	30082519	0.9935	NA	NA
SC03	SC03_PT4_268	Yes	NA	PT4	29944994	4.49175	27592150	4.10826	0.914624	10707348	0.388058	0.119333	2427838	19728491	0.9943	NA	NA
SC03	SC03_PT4_270	Yes	NA	PT4	25390530	3.80858	23082798	3.44213	0.903782	6726142	0.291392	0.0409004	803852	6682446	0.9932	NA	NA
SC03	SC03_PT4_271	Yes	NA	PT4	27795436	4.16932	24851630	3.70111	0.887702	9072407	0.365063	0.134832	2819690	22863493	0.9936	NA	NA
SC03	SC03_PT4_272	Yes	NA	PT4	17320480	2.59807	15865428	2.35985	0.908307	3834933	0.241716	0.0691793	1532024	12165344	0.9956	NA	NA
SC03	SC03_PT4_273	Yes	NA	PT4	21786406	3.26796	19181822	2.84724	0.871258	8190389	0.426987	0.151777	2996030	24740224	0.9944	NA	NA
SC03	SC03_PT4_274	Yes	NA	PT4	24086168	3.61293	21436208	3.18371	0.8812	8807577	0.410874	0.127599	2406333	19859457	0.9942	NA	NA
SC03	SC03_PT4_275	Yes	NA	PT4	21154502	3.17318	18689480	2.78226	0.876806	8139656	0.435521	0.1409	2842997	23241655	0.9945	NA	NA
SC03	SC03_PT4_276	Yes	NA	PT4	20643462	3.09652	18567584	2.76054	0.891498	7907770	0.425891	0.152963	2972044	24617593	0.9945	NA	NA
SC03	SC03_PT4_277	Yes	NA	PT4	20124622	3.01869	18288826	2.72452	0.902551	8261954	0.451749	0.130435	2661846	21633283	0.994	NA	NA
SC03	SC03_PT4_280	Yes	NA	PT4	20193286	3.02899	18621464	2.76404	0.912526	8037040	0.431601	0.149257	2924481	24091120	0.9943	NA	NA
SC03	SC03_PT4_281	Yes	NA	PT4	20457438	3.06862	18397868	2.72302	0.887379	6764178	0.367661	0.147579	3011045	24590734	0.9948	NA	NA
SC03	SC03_PT4_288	Yes	NA	PT4	23551738	3.53276	19686480	2.92459	0.827848	8109195	0.411917	0.160048	3292910	26828981	0.9939	NA	NA
SC03	SC03_PT4_290	Yes	NA	PT4	22081620	3.31224	13577500	2.18601	0.659979	3613557	0.266143	0.0748772	1501930	12238096	0.9961	NA	NA
SC03	SC03_PT5_185	Yes	NA	PT5	16336268	2.45044	15039832	2.23687	0.912843	3780214	0.251347	0.0516981	1149866	8973408	0.996	NA	NA
SC03	SC03_PT5_187	Yes	NA	PT5	38394942	5.75924	32839842	4.89359	0.849694	11548972	0.351676	0.143783	2814851	23198765	0.9938	NA	NA
SC03	SC03_PT5_188	Yes	NA	PT5	44053486	6.60802	37691354	5.60899	0.848816	12223603	0.324308	0.159368	3130267	25831875	0.9942	NA	NA
SC03	SC03_PT5_189	Yes	NA	PT5	34939482	5.24092	30925220	4.61341	0.880267	11711901	0.378717	0.153467	2924340	24241802	0.9937	NA	NA
SC03	SC03_PT5_190	Yes	NA	PT5	36806102	5.52092	32282074	4.81612	0.872342	11026371	0.341563	0.0806072	1559017	12912932	0.9941	NA	NA
SC03	SC03_PT5_191	Yes	NA	PT5	35022404	5.25336	30886364	4.60476	0.876536	10759791	0.348367	0.133219	2555317	21078357	0.9932	NA	NA
SC03	SC03_LN1-1_033	Yes	NA	LN1-1	24085100	3.61277	22392838	3.34529	0.925964	5078210	0.226778	0.0859853	1771604	14319495	0.9952	NA	NA
SC03	SC03_LN1-1_034	Yes	NA	LN1-1	21500150	3.22502	20014482	2.9941	0.928398	5998445	0.299705	0.109486	2264619	18362570	0.995	NA	NA
SC03	SC03_LN1-1_036	Yes	NA	LN1-1	21890104	3.28352	20396572	3.05432	0.930197	5280495	0.258891	0.0838448	1716298	13851521	0.9943	NA	NA
SC03	SC03_LN1-1_037	Yes	NA	LN1-1	20602034	3.09031	19250976	2.87008	0.928736	5925196	0.307787	0.111353	2342289	18970559	0.9948	NA	NA
SC03	SC03_LN1-1_038	Yes	NA	LN1-1	23558248	3.53374	21844526	3.26659	0.924402	5512226	0.252339	0.0732323	1545235	12365811	0.9949	NA	NA
SC03	SC03_LN1-1_041	Yes	NA	LN1-1	25141982	3.7713	23576230	3.52108	0.933652	5236222	0.222098	0.0881771	1786964	14461242	0.9949	NA	NA
SC03	SC03_LN1-1_043	Yes	NA	LN1-1	19723328	2.9585	18522910	2.77561	0.938181	5192390	0.280323	0.0821583	1658122	13403617	0.9952	NA	NA
SC03	SC03_LN1-1_045	Yes	NA	LN1-1	16313490	2.44702	15188382	2.27521	0.929786	4228232	0.278386	0.0746614	1627683	12928535	0.995	NA	NA
SC03	SC03_LN1-1_046	Yes	NA	LN1-1	18257426	2.73861	17057552	2.5562	0.933393	4917936	0.288314	0.0850018	1745571	14101921	0.995	NA	NA
SC03	SC03_LN1-1_047	Yes	NA	LN1-1	21682984	3.25245	20145870	3.00844	0.924978	4178126	0.207394	0.0763995	1551742	12616754	0.9949	NA	NA
SC03	SC03_LN1-1_048	Yes	NA	LN1-1	23264322	3.48965	21628268	3.22756	0.924897	4785777	0.221274	0.0828775	1705478	13781834	0.995	NA	NA
SC03	SC03_LN1-1_049	Yes	NA	LN1-1	17470726	2.62061	15566742	2.333	0.890251	4169329	0.267836	0.0727396	1543282	12361320	0.996	NA	NA
SC03	SC03_LN1-1_050	Yes	NA	LN1-1	17159844	2.57398	15302090	2.29329	0.890951	3194730	0.208777	0.0521695	1074929	8673496	0.9957	NA	NA
SC03	SC03_LN1-1_051	Yes	NA	LN1-1	19670316	2.95055	17697786	2.63684	0.893678	3797933	0.214599	0.06507	1397335	11213341	0.9947	NA	NA
SC03	SC03_LN1-1_052	Yes	NA	LN1-1	21095616	3.16434	19096664	2.83434	0.895711	4599466	0.240852	0.0696422	1430179	11619015	0.9944	NA	NA
SC03	SC03_LN1-1_053	Yes	NA	LN1-1	23274530	3.49118	21080628	3.13169	0.897031	4793143	0.227372	0.0727802	1488520	12146646	0.9944	NA	NA
SC03	SC03_LN1-1_056	Yes	NA	LN1-1	45722648	6.8584	41288144	6.16513	0.898917	7152047	0.173223	0.0826049	1692311	13827056	0.9961	NA	NA
SC03	SC03_LN1-1_057	Yes	NA	LN1-1	18356536	2.75348	16824900	2.5054	0.909901	4046657	0.240516	0.06334	1336869	10841449	0.9959	NA	NA
SC03	SC03_LN1-1_058	Yes	NA	LN1-1	28189558	4.22843	25317124	3.76641	0.890734	8480530	0.334972	0.0858748	1646069	13566532	0.9949	NA	NA
SC03	SC03_LN1-1_059	Yes	NA	LN1-1	26708198	4.00623	24226980	3.60567	0.900015	7908380	0.326429	0.0780755	1500525	12362166	0.9949	NA	NA
SC03	SC03_LN1-1_060	Yes	NA	LN1-1	31297880	4.69468	27408344	4.08187	0.869467	10444762	0.38108	0.13634	2672024	22129842	0.9947	NA	NA
SC03	SC03_LN1-1_061	Yes	NA	LN1-1	30748968	4.61235	26405822	3.94102	0.85445	10777189	0.408137	0.171611	3385628	28114876	0.9949	NA	NA
SC03	SC03_LN1-1_062	Yes	NA	LN1-1	30088866	4.51333	26113226	3.89028	0.861954	10082577	0.38611	0.139666	2711877	22513326	0.9949	NA	NA
SC03	SC03_LN1-1_063	Yes	NA	LN1-1	31678976	4.75185	27646946	4.11992	0.867014	10253143	0.37086	0.137037	2643798	21955565	0.9947	NA	NA
SC03	SC03_LN1-1_064	Yes	NA	LN1-1	32357466	4.85362	28237060	4.20675	0.866724	11047929	0.391256	0.148342	2886610	23994457	0.995	NA	NA
SC03	SC03_LN1-1_065	Yes	NA	LN1-1	29013454	4.35202	26536042	3.97365	0.913059	4261124	0.160579	0.0667504	1412914	11423380	0.9959	NA	NA
SC03	SC03_LN1-1_066	Yes	NA	LN1-1	31466894	4.72003	27336520	4.07672	0.863705	10260781	0.375351	0.144797	2854884	23631058	0.9951	NA	NA
SC03	SC03_LN1-1_068	Yes	NA	LN1-1	26823594	4.02354	22414666	3.30164	0.820581	4367409	0.194846	0.0835214	1711148	13844472	0.9946	NA	NA
SC03	SC03_LN1-1_069	Yes	NA	LN1-1	25258140	3.78872	21578570	3.19782	0.844036	8044165	0.372785	0.123679	2413070	19967594	0.9944	NA	NA
SC03	SC03_LN1-1_070	Yes	NA	LN1-1	23093652	3.46405	18795192	2.79381	0.806515	6585365	0.350375	0.0867347	1684283	14012404	0.9943	NA	NA
SC03	SC03_LN1-1_071	Yes	NA	LN1-1	26863648	4.02955	21479358	3.2056	0.795523	7995246	0.372229	0.126953	2444356	20243107	0.9947	NA	NA
SC03	SC03_LN1-1_073	Yes	NA	LN1-1	26903746	4.03556	22432344	3.33457	0.826296	8622309	0.38437	0.131707	2527346	21002697	0.9947	NA	NA
SC03	SC03_LN1-1_080	Yes	NA	LN1-1	29583874	4.43758	27139608	4.07338	0.917928	5601787	0.206406	0.0571592	1196355	9675195	0.9961	NA	NA
SC03	SC03_LN1-2_081	Yes	NA	LN1-2	23696042	3.55441	21482488	3.18104	0.894958	6504237	0.302769	0.129572	2830863	22749905	0.9931	NA	NA
SC03	SC03_LN1-2_082	Yes	NA	LN1-2	20426358	3.06395	18592156	2.75435	0.898951	4903093	0.263718	0.100018	2121894	17133398	0.993	NA	NA
SC03	SC03_LN1-2_083	Yes	NA	LN1-2	20633938	3.09509	19002786	2.82655	0.913235	4070271	0.214193	0.0616333	1279570	10309653	0.993	NA	NA
SC03	SC03_LN1-2_084	Yes	NA	LN1-2	20940094	3.14101	18926100	2.81389	0.895853	3696964	0.195337	0.0583668	1228104	9825104	0.9938	NA	NA
SC03	SC03_LN1-2_085	Yes	NA	LN1-2	49545398	7.43181	42977728	6.44137	0.86673	6020787	0.140091	0.0666415	1377405	11118723	0.9928	NA	NA
SC03	SC03_LN1-2_086	Yes	NA	LN1-2	22046980	3.30705	20476368	3.04077	0.919482	4130556	0.201723	0.0603955	1263954	10118037	0.9953	NA	NA
SC03	SC03_LN1-2_089	Yes	NA	LN1-2	25249302	3.7874	24026836	3.55377	0.938316	4051220	0.168612	0.0500517	1071336	8486749	0.9953	NA	NA
SC03	SC03_LN1-2_090	Yes	NA	LN1-2	42670206	6.40053	39794584	5.9327	0.926907	8200473	0.20607	0.104833	2161810	17535775	0.9958	NA	NA
SC03	SC03_LN1-2_097	Yes	NA	LN1-2	40621412	6.09321	36611736	5.50587	0.903607	7529594	0.205661	0.077106	1561158	12657483	0.9961	NA	NA
SC03	SC03_LN1-2_098	Yes	NA	LN1-2	17674460	2.65117	15639620	2.34777	0.885559	4409072	0.281917	0.0755462	1553716	12619763	0.996	NA	NA
SC03	SC03_LN1-2_105	Yes	NA	LN1-2	20864434	3.12967	19364656	2.87135	0.917462	4364089	0.225364	0.0739759	1589530	12758445	0.9963	NA	NA
SC03	SC03_LN1-2_106	Yes	NA	LN1-2	18461890	2.76928	17436072	2.6004	0.939015	5244777	0.3008	0.0924348	1942205	15649586	0.9948	NA	NA
SC03	SC03_LN1-2_107	Yes	NA	LN1-2	13547506	2.03213	12783010	1.9048	0.937346	3781335	0.295809	0.0698117	1428490	11528897	0.9944	NA	NA
SC03	SC03_LN1-2_109	Yes	NA	LN1-2	15819978	2.373	14715728	2.20778	0.930376	3460994	0.23519	0.0463615	941910	7582603	0.9944	NA	NA
SC03	SC03_LN1-2_110	Yes	NA	LN1-2	21621552	3.24323	20217004	3.02117	0.931531	5682555	0.281078	0.0934003	1910570	15523336	0.9942	NA	NA
SC03	SC03_LN1-2_111	Yes	NA	LN1-2	18955250	2.84329	17765042	2.65305	0.933093	5163224	0.29064	0.0861497	1801293	14512938	0.9941	NA	NA
SC03	SC03_LN1-2_113	Yes	NA	LN1-2	49463202	7.41948	44504032	6.65674	0.897197	9711250	0.218211	0.0846243	1764401	14302281	0.9964	NA	NA
SC03	SC03_LN1-2_114	Yes	NA	LN1-2	15903756	2.38556	15075570	2.25251	0.944224	4878416	0.323597	0.0802653	1629016	13199246	0.9946	NA	NA
SC03	SC03_LN1-2_116	Yes	NA	LN1-2	18239442	2.73592	17073758	2.54937	0.931815	5412768	0.317023	0.0919015	1962160	15695385	0.9951	NA	NA
SC03	SC03_LN1-2_118	Yes	NA	LN1-2	21682544	3.25238	20377442	3.03945	0.934529	7620750	0.37398	0.15528	3341588	26916129	0.9946	NA	NA
SC03	SC03_LN1-2_119	Yes	NA	LN1-2	16132578	2.41989	15279402	2.28339	0.943593	4961548	0.324721	0.0621516	1201578	9837860	0.9943	NA	NA
SC03	SC03_LN1-2_120	Yes	NA	LN1-2	17723404	2.65851	16687034	2.49406	0.938143	4437252	0.26591	0.0572816	1198043	9558932	0.9948	NA	NA
SC03	SC03_LN2-1_141	Yes	NA	LN2-1	17061368	2.55921	16020516	2.3882	0.933179	5299243	0.330779	0.107389	2231826	18068888	0.9947	NA	NA
SC03	SC03_LN2-1_142	Yes	NA	LN2-1	19713354	2.957	18565120	2.75622	0.932099	6206973	0.334335	0.126949	2696327	21801787	0.9948	NA	NA
SC03	SC03_LN2-1_143	Yes	NA	LN2-1	14639546	2.19593	13733360	2.05432	0.935512	3614520	0.263193	0.0664036	1353648	10878996	0.9913	NA	NA
SC03	SC03_LN2-1_144	Yes	NA	LN2-1	15544140	2.33162	14560170	2.1774	0.933858	3685144	0.253098	0.0403107	811074	6504293	0.9946	NA	NA
SC03	SC03_LN2-1_153	Yes	NA	LN2-1	48245050	7.23676	42439710	6.37239	0.880558	8890270	0.20948	0.0760672	1576846	12807264	0.9958	NA	NA
SC03	SC03_LN2-1_160	Yes	NA	LN2-1	44843884	6.72658	41105784	6.1463	0.913733	8680768	0.211181	0.0758756	1591235	12880955	0.996	NA	NA
SC03	SC03_LN2-1_168	Yes	NA	LN2-1	18416324	2.76245	16859032	2.5106	0.908833	4191230	0.248604	0.0655008	1432006	11471154	0.996	NA	NA
SC03	SC03_LN2-1_169	Yes	NA	LN2-1	16657696	2.49865	14901576	2.2356	0.894721	3806654	0.255453	0.0704386	1496098	12156245	0.9963	NA	NA
SC03	SC03_LN2-1_170	Yes	NA	LN2-1	39813016	5.97195	35858942	5.3894	0.902452	8363725	0.23324	0.0795056	1649380	13372501	0.9961	NA	NA
SC03	SC03_LN2-1_172	Yes	NA	LN2-1	44390330	6.65855	40439618	6.01313	0.903069	7832602	0.193686	0.0832658	1729604	14131981	0.9951	NA	NA
SC03	SC03_LN2-1_173	Yes	NA	LN2-1	26526840	3.97903	24109848	3.57688	0.898933	5934610	0.246149	0.102745	2221755	18024929	0.9943	NA	NA
SC03	SC03_LN2-1_174	Yes	NA	LN2-1	54398146	8.15972	50571766	7.51045	0.92043	6338574	0.125338	0.0591659	1228860	9859237	0.9958	NA	NA
SC03	SC03_LN2-1_176	Yes	NA	LN2-1	47116728	7.06751	44228628	6.57192	0.929878	5047343	0.114119	0.0545315	1173974	9408127	0.9959	NA	NA
SC03	SC03_LN2-2_393	Yes	NA	LN2-2	53900972	8.08515	48796578	7.2837	0.900875	9913007	0.20315	0.0832052	1765711	14316318	0.9962	NA	NA
SC03	SC03_LN2-2_395	Yes	NA	LN2-2	14649138	2.19737	13769794	2.0594	0.937212	3930263	0.285426	0.0550211	1147196	9123584	0.9949	NA	NA
SC03	SC03_LN2-2_396	Yes	NA	LN2-2	13830516	2.07458	13010328	1.9479	0.938937	3493717	0.268534	0.0498755	1001260	8120250	0.9948	NA	NA
SC03	SC03_LN2-2_397	Yes	NA	LN2-2	16130896	2.41963	15183798	2.27265	0.939254	4623379	0.304494	0.0796049	1646801	13278612	0.9944	NA	NA
SC03	SC03_LN2-2_398	Yes	NA	LN2-2	15361682	2.30425	14529836	2.16849	0.941081	4454020	0.306543	0.0602185	1211140	9787145	0.9947	NA	NA
SC03	SC03_LN2-2_402	Yes	NA	LN2-2	16837064	2.52556	13172024	2.01362	0.797296	3276663	0.248759	0.0605084	1324162	10537648	0.996	NA	NA
SC03	SC03_LN2-2_404	Yes	NA	LN2-2	20752870	3.11293	19333406	2.88798	0.927736	3591444	0.185764	0.0441372	934853	7381469	0.9948	NA	NA
SC03	SC03_LN2-2_409	Yes	NA	LN2-2	24453906	3.66809	22274034	3.30929	0.902184	5188096	0.232921	0.0754888	1577681	12769806	0.9953	NA	NA
SC03	SC03_LN2-2_410	Yes	NA	LN2-2	22037088	3.30556	20476788	3.03908	0.919384	4735996	0.231286	0.0685354	1389832	11270002	0.9952	NA	NA
SC03	SC03_LN2-2_411	Yes	NA	LN2-2	56615504	8.49233	52809374	7.85095	0.924476	10345618	0.195905	0.0925761	1913164	15593842	0.9949	NA	NA
SC03	SC03_LN2-2_412	Yes	NA	LN2-2	22716774	3.40752	21093068	3.12854	0.918128	5226920	0.247803	0.0759551	1531060	12576222	0.9947	NA	NA
SC03	SC03_LN2-2_413	Yes	NA	LN2-2	43067526	6.46013	39210672	5.82463	0.901627	8057406	0.20549	0.0787551	1640283	13275555	0.9948	NA	NA
SC03	SC03_LN2-2_415	Yes	NA	LN2-2	23623306	3.5435	20833266	3.08597	0.870883	3501801	0.168087	0.0506601	1079171	8667831	0.9955	NA	NA
SC03	SC03_LN2-2_417	Yes	NA	LN2-2	54460004	8.169	50629902	7.50136	0.918272	8760620	0.173033	0.073256	1537842	12441363	0.9951	NA	NA
SC03	SC03_LN2-2_418	Yes	NA	LN2-2	42320624	6.34809	39915848	5.94939	0.937193	6675941	0.16725	0.0681632	1382299	11182453	0.9957	NA	NA
SC03	SC03_LN2-2_419	Yes	NA	LN2-2	20390120	3.05852	18976208	2.85053	0.931999	5985082	0.315399	0.0951168	1958626	15782486	0.9949	NA	NA
SC03	SC03_LN2-2_420	Yes	NA	LN2-2	20597922	3.08969	19423518	2.90578	0.940478	6119020	0.315031	0.0775099	1603395	12841033	0.9952	NA	NA
SC03	SC03_LN2-2_421	Yes	NA	LN2-2	26263618	3.93954	24653736	3.6818	0.934576	4940399	0.200391	0.0812573	1701973	13660700	0.9949	NA	NA
SC03	SC03_LN2-2_422	Yes	NA	LN2-2	15453584	2.31804	14417756	2.16289	0.933068	3474095	0.240959	0.0475014	967397	7774397	0.995	NA	NA
SC03	SC03_LN2-2_423	Yes	NA	LN2-2	14556266	2.18344	13509542	2.02169	0.925919	3851382	0.285086	0.0488457	1022585	8150528	0.9946	NA	NA
SC03	SC03_LN2-2_424	Yes	NA	LN2-2	17237838	2.58568	16306888	2.43336	0.941092	5048583	0.309598	0.0852864	1718347	13927817	0.9942	NA	NA
SC03	SC03_LN2-2_434	Yes	NA	LN2-2	16440594	2.46609	15478996	2.31398	0.938318	4309729	0.278424	0.0425475	903000	7170213	0.9949	NA	NA
SC03	SC03_LN2-2_437	Yes	NA	LN2-2	18785920	2.81789	17153542	2.57915	0.915277	3534866	0.206072	0.0401539	852736	6700547	0.9951	NA	NA
SC05	SC05_NT_083	Yes	NA	NT	32761474	4.91422	28249706	4.17254	0.849074	2239139	0.0792624	0.0453022	869460	7260883	0.9913	NA	NA
SC05	SC05_NT_084	Yes	NA	NT	8634830	1.29522	7497152	1.1076	0.855141	1411508	0.188273	0.0437266	842888	6870736	0.9849	NA	NA
SC05	SC05_NT_085	Yes	NA	NT	28485036	4.27276	24473238	3.63975	0.85185	3577776	0.146191	0.0805205	1534484	12700007	0.9897	NA	NA
SC05	SC05_NT_086	Yes	NA	NT	30936638	4.6405	26581990	3.95102	0.851422	2115892	0.0795987	0.0427448	828758	6844330	0.9914	NA	NA
SC05	SC05_PT1_289	Yes	NA	PT1	28815888	4.32238	26726568	3.98882	0.922829	4889963	0.182963	0.0942259	1868864	15235292	0.9914	NA	NA
SC05	SC05_PT1_291	Yes	NA	PT1	31511078	4.72666	29930526	4.44517	0.940445	8380563	0.280001	0.147727	2958330	24033343	0.9932	NA	NA
SC05	SC05_PT1_292	Yes	NA	PT1	27599274	4.13989	26474070	3.93663	0.950902	9579652	0.36185	0.175908	3773442	30324154	0.9943	NA	NA
SC05	SC05_PT1_293	Yes	NA	PT1	28029426	4.20441	26619166	3.96427	0.942883	9334436	0.350666	0.177121	3839038	30853650	0.9918	NA	NA
SC05	SC05_PT1_295	Yes	NA	PT1	27682802	4.15242	26601316	3.9598	0.953612	7333084	0.275666	0.124968	2533903	20506467	0.9935	NA	NA
SC05	SC05_PT1_297	Yes	NA	PT1	18472008	2.7708	16870322	2.49623	0.900907	5911455	0.350406	0.135569	2703485	22212390	0.9942	NA	NA
SC05	SC05_PT1_298	Yes	NA	PT1	17271720	2.59076	15607348	2.31425	0.893272	3979596	0.254982	0.0795777	1545738	12649895	0.9928	NA	NA
SC05	SC05_PT1_299	Yes	NA	PT1	16376474	2.45647	14605500	2.167	0.882161	2686577	0.183943	0.0616937	1166024	9641638	0.9927	NA	NA
SC05	SC05_PT1_300	Yes	NA	PT1	20535112	3.08027	18242008	2.69887	0.876182	6884995	0.377425	0.164369	3436280	28010222	0.9921	NA	NA
SC05	SC05_PT1_302	Yes	NA	PT1	16931716	2.53976	15090658	2.24024	0.88207	4231816	0.280426	0.0956788	1846835	15189582	0.9939	NA	NA
SC05	SC05_PT1_303	Yes	NA	PT1	20478750	3.07181	18437134	2.72996	0.888714	5052412	0.274035	0.10271	1986158	16364900	0.9929	NA	NA
SC05	SC05_PT1_304	Yes	NA	PT1	18845148	2.82677	17101234	2.53037	0.895143	5191302	0.303563	0.120201	2417432	19718305	0.9936	NA	NA
SC05	SC05_PT1_315	Yes	NA	PT1	31391912	4.70879	28498472	4.25337	0.903283	7757413	0.272205	0.138453	2673134	22122325	0.9931	NA	NA
SC05	SC05_PT1_316	Yes	NA	PT1	32450678	4.8676	29118206	4.34903	0.893465	6523209	0.224025	0.117081	2211545	18459196	0.9936	NA	NA
SC05	SC05_PT1_317	Yes	NA	PT1	34416520	5.16248	31058238	4.64199	0.899178	6960681	0.224117	0.116097	2240337	18469132	0.9919	NA	NA
SC05	SC05_PT1_318	Yes	NA	PT1	30538676	4.5808	27780326	4.14359	0.904555	6578034	0.236788	0.122496	2362831	19477846	0.9947	NA	NA
SC05	SC05_PT2_242	Yes	NA	PT2	23619394	3.54291	22107886	3.28913	0.928371	5972078	0.270133	0.119607	2440991	19810682	0.9932	NA	NA
SC05	SC05_PT2_245	Yes	NA	PT2	17945644	2.69185	16971962	2.52235	0.937032	3523010	0.207578	0.0723777	1446758	11773536	0.9932	NA	NA
SC05	SC05_PT2_247	Yes	NA	PT2	24112766	3.61691	22957134	3.41062	0.942964	6517828	0.283913	0.116387	2299955	18669593	0.9847	NA	NA
SC05	SC05_PT2_248	Yes	NA	PT2	26552228	3.98283	25237854	3.75296	0.942285	7435457	0.294615	0.140667	2818534	23031897	0.9705	NA	NA
SC05	SC05_PT2_249	Yes	NA	PT2	25139912	3.77099	22274534	3.30382	0.876114	6513781	0.292432	0.12342	2375034	19511654	0.9915	NA	NA
SC05	SC05_PT2_250	Yes	NA	PT2	23371116	3.50567	20561068	3.04971	0.869938	6088349	0.296111	0.121374	2357111	19435546	0.9934	NA	NA
SC05	SC05_PT2_251	Yes	NA	PT2	21587376	3.23811	19369336	2.87688	0.888447	5864902	0.302793	0.128521	2490303	20662393	0.9928	NA	NA
SC05	SC05_PT2_252	Yes	NA	PT2	20213678	3.03205	18123016	2.69188	0.88781	4532451	0.250094	0.0925376	1735776	14442476	0.9932	NA	NA
SC05	SC05_PT2_253	Yes	NA	PT2	19553112	2.93297	17797300	2.64142	0.900598	4212314	0.236683	0.0846321	1609470	13352059	0.9923	NA	NA
SC05	SC05_PT2_255	Yes	NA	PT2	21477040	3.22156	19223066	2.85603	0.886537	3502770	0.182217	0.0751276	1401381	11600628	0.9936	NA	NA
SC05	SC05_PT2_256	Yes	NA	PT2	26536452	3.98047	23849770	3.53705	0.888601	5136720	0.215378	0.123855	2462036	20118939	0.9939	NA	NA
SC05	SC05_PT2_257	Yes	NA	PT2	23352716	3.50291	20954856	3.08438	0.880519	5056499	0.241304	0.0928517	1728280	14365162	0.9946	NA	NA
SC05	SC05_PT2_258	Yes	NA	PT2	23182054	3.47731	20686886	3.04578	0.875901	6654119	0.321659	0.141615	2712060	22614237	0.9931	NA	NA
SC05	SC05_PT2_261	Yes	NA	PT2	28396276	4.25944	25602050	3.77005	0.885105	6099314	0.238235	0.10903	2038944	17004571	0.9926	NA	NA
SC05	SC05_PT2_262	Yes	NA	PT2	20900284	3.13504	18310122	2.69901	0.860917	4138457	0.22602	0.079463	1491737	12403223	0.9922	NA	NA
SC05	SC05_PT2_264	Yes	NA	PT2	23453002	3.51795	20290252	2.99329	0.850862	4651184	0.229232	0.078736	1456866	12109254	0.9912	NA	NA
SC05	SC05_PT3_238	Yes	NA	PT3	18418688	2.7628	16330318	2.41855	0.875396	3818955	0.233857	0.0722686	1392774	11383285	0.9891	NA	NA
SC05	SC05_PT5_097	Yes	NA	PT5	20562356	3.08435	19661844	2.9227	0.94759	4581801	0.23303	0.0854832	1746000	14011644	0.9901	NA	NA
SC05	SC05_PT5_098	Yes	NA	PT5	16318392	2.44776	15561234	2.31313	0.944997	2323501	0.149313	0.0497107	980084	7960638	0.9933	NA	NA
SC05	SC05_PT5_099	Yes	NA	PT5	22572308	3.38585	21547554	3.19874	0.944738	2941585	0.136516	0.0640218	1268807	10313896	0.9922	NA	NA
SC05	SC05_PT5_100	Yes	NA	PT5	17169818	2.57547	16420836	2.43676	0.946141	2844637	0.173233	0.0635985	1258299	10264348	0.9933	NA	NA
SC05	SC05_PT5_108	Yes	NA	PT5	14600218	2.19003	12647316	1.87626	0.856725	1631389	0.128991	0.0487761	905732	7528672	0.9902	NA	NA
SC05	SC05_PT5_111	Yes	NA	PT5	21770490	3.26557	18932430	2.81256	0.861277	3559596	0.188016	0.0896079	1727719	14279062	0.992	NA	NA
SC05	SC05_PT5_112	Yes	NA	PT5	21189694	3.17845	18701662	2.77255	0.872295	3526374	0.188559	0.0882032	1678858	13925012	0.9885	NA	NA
SC05	SC05_PT5_123	Yes	NA	PT5	11619796	1.74297	10397860	1.53831	0.882578	3358297	0.32298	0.0968149	1869712	15447256	0.9907	NA	NA
SC05	SC05_PT5_124	Yes	NA	PT5	12664064	1.89961	11341490	1.6783	0.883497	3624843	0.319609	0.101513	1969064	16320025	0.9909	NA	NA
SC05	SC05_PT5_127	Yes	NA	PT5	11704754	1.75571	10280200	1.52003	0.865763	1597744	0.15542	0.0497276	953522	7777098	0.9882	NA	NA
SC05	SC05_LN1-1_465	Yes	NA	LN1-1	37972158	5.69582	33335714	4.98111	0.87452	6747470	0.20241	0.111477	2122834	17640403	0.9918	NA	NA
SC05	SC05_LN1-1_466	Yes	NA	LN1-1	35442778	5.31642	29408974	4.41947	0.831288	4717209	0.1604	0.0932869	1816303	14926135	0.9875	NA	NA
SC05	SC05_LN1-1_471	Yes	NA	LN1-1	36881234	5.53219	33747106	5.03832	0.910729	7352994	0.217885	0.111281	2131004	17659655	0.9931	NA	NA
SC05	SC05_LN1-1_472	Yes	NA	LN1-1	37005840	5.55088	33749484	5.03966	0.907903	7437677	0.220379	0.114174	2116230	17574866	0.9952	NA	NA
SC05	SC05_LN1-1_476	Yes	NA	LN1-1	27160110	4.07402	24791576	3.68001	0.903288	5156412	0.20799	0.087121	1701966	13988204	0.9931	NA	NA
SC05	SC05_LN1-1_478	Yes	NA	LN1-1	30202130	4.53032	28226486	4.18072	0.92283	5183290	0.183632	0.0661729	1302700	10591194	0.9671	NA	NA
SC05	SC05_LN1-1_479	Yes	NA	LN1-1	26699618	4.00494	25019674	3.7071	0.925631	4437577	0.177364	0.0599945	1163730	9437840	0.9879	NA	NA
SC05	SC05_LN1-1_480	Yes	NA	LN1-1	29864098	4.47961	27873618	4.1307	0.922112	6275245	0.225132	0.0778489	1542100	12558327	0.9895	NA	NA
SC06	SC06_NT_060	Yes	NA	NT	37900900	5.68513	33252818	4.94237	0.86935	2355982	0.0708506	0.0523796	1042747	8521214	0.992	NA	NA
SC06	SC06_NT_082	Yes	NA	NT	20603608	3.09054	18351668	2.73381	0.884573	3585509	0.195378	0.0807056	1512555	12592117	0.9911	NA	NA
SC06	SC06_NT_085	Yes	NA	NT	21557934	3.23369	18690202	2.78414	0.860978	3605880	0.192929	0.078527	1531282	12666371	0.9921	NA	NA
SC06	SC06_NT_086	Yes	NA	NT	27609896	4.14148	24627780	3.66475	0.884888	4623069	0.187718	0.0912566	1764929	14604213	0.9923	NA	NA
SC06	SC06_NT_087	Yes	NA	NT	21846616	3.27699	19812830	2.94628	0.89908	3620739	0.182747	0.0781161	1483918	12292239	0.9917	NA	NA
SC06	SC06_PT2_185	Yes	NA	PT2	22368318	3.35525	20948774	3.11228	0.927586	6350585	0.303148	0.0910091	1672103	13851180	0.9938	NA	NA
SC06	SC06_PT2_186	Yes	NA	PT2	23350752	3.50261	21316160	3.16978	0.904975	6493698	0.304637	0.0814457	1509469	12445750	0.9926	NA	NA
SC06	SC06_PT2_187	Yes	NA	PT2	28933764	4.34006	26863024	3.99587	0.920694	6273376	0.233532	0.0483394	882465	7252804	0.9934	NA	NA
SC06	SC06_PT2_188	Yes	NA	PT2	23817486	3.57262	21712238	3.23406	0.905235	6854344	0.31569	0.0893897	1626322	13479687	0.9897	NA	NA
SC06	SC06_PT2_189	Yes	NA	PT2	25728318	3.85925	23754384	3.53396	0.915711	5197790	0.218814	0.0453109	815827	6757811	0.9928	NA	NA
SC06	SC06_PT2_190	Yes	NA	PT2	23129916	3.46949	21297192	3.16744	0.912943	6713845	0.315246	0.0928523	1685205	14020944	0.9917	NA	NA
SC06	SC06_PT2_191	Yes	NA	PT2	26611518	3.99173	24387036	3.62591	0.908357	7995125	0.327843	0.107873	1968034	16404153	0.9911	NA	NA
SC06	SC06_PT2_192	Yes	NA	PT2	24193360	3.629	22299068	3.31734	0.914119	7121356	0.319357	0.100718	1814949	15096224	0.9897	NA	NA
SC06	SC06_PT3_226	Yes	NA	PT3	10976750	1.64651	9604182	1.42609	0.866128	1395714	0.145324	0.0434791	851433	6860106	0.9868	NA	NA
SC06	SC06_PT3_231	Yes	NA	PT3	12557172	1.88358	10741048	1.59586	0.847252	1508743	0.140465	0.0460146	925198	7376587	0.9903	NA	NA
SC06	SC06_PT4_287	Yes	NA	PT4	14072522	2.11088	12288916	1.81073	0.857807	1951009	0.158762	0.0590433	1144889	9327360	0.9818	NA	NA
SC06	SC06_LN1-1_423	Yes	NA	LN1-1	16045264	2.40679	14883266	2.21058	0.918477	4323033	0.290463	0.0683453	1247162	10437903	0.991	NA	NA
SC06	SC06_LN2_529	Yes	NA	LN2	20488828	3.07332	19334876	2.8691	0.933548	2530971	0.130902	0.0612107	1197119	9799488	0.9925	NA	NA
SC06	SC06_LN2_530	Yes	NA	LN2	23298806	3.49482	21790186	3.23751	0.926374	2964643	0.136054	0.0698057	1383712	11260118	0.997	NA	NA
SC06	SC06_LN2_531	Yes	NA	LN2	20141096	3.02116	19073004	2.82768	0.935956	2973583	0.155905	0.0700936	1370197	11200729	0.9968	NA	NA
SC06	SC06_LN2_533	Yes	NA	LN2	21416244	3.21244	20337528	3.01884	0.939736	3979138	0.195655	0.0942159	1879281	15298235	0.9938	NA	NA
SC06	SC06_LN2_534	Yes	NA	LN2	19522462	2.92837	18485414	2.7457	0.93762	2409978	0.130372	0.0576459	1142310	9294689	0.9947	NA	NA
SC06	SC06_LN2_536	Yes	NA	LN2	24552936	3.68294	23399540	3.46893	0.94189	8972331	0.38344	0.210589	4365780	35861182	0.995	NA	NA
SC07	SC07_LN1_333	Yes	NA	LN1	28776746	4.31651	25871666	3.8329	0.887963	6937990	0.268169	0.109932	2119571	17523887	0.986	NA	NA
SC08	SC08_NT_005	Yes	NA	NT	13617160	2.04257	11599716	1.74795	0.855758	3412761	0.294211	0.0828672	1639494	13404042	0.9905	NA	NA
SC08	SC08_NT_006	Yes	NA	NT	11270870	1.69063	10392828	1.53857	0.91006	3196250	0.307544	0.077172	1545413	12568263	0.9859	NA	NA
SC08	SC08_NT_014	Yes	NA	NT	24337374	3.65061	22002702	3.27197	0.896282	6741130	0.306377	0.0890273	1685889	13930535	0.9911	NA	NA
SC08	SC08_NT_020	Yes	NA	NT	39944986	5.99175	35485488	5.28162	0.881482	9427066	0.26566	0.113321	2185497	17973308	0.9642	NA	NA
SC08	SC08_NT_021	Yes	NA	NT	21347208	3.20208	19281976	2.8676	0.895544	5608130	0.290848	0.0858082	1617707	13391623	0.9945	NA	NA
SC08	SC08_NT_027	Yes	NA	NT	27755078	4.16326	25828474	3.84106	0.922609	7507161	0.290654	0.10067	1932255	15969036	0.9911	NA	NA
SC08	SC08_PT1_053	Yes	NA	PT1	12440322	1.86605	11075568	1.6427	0.880312	3570368	0.322364	0.0873481	1712624	14076641	0.9933	NA	NA
SC08	SC08_PT1_055	Yes	NA	PT1	15538190	2.33073	14251328	2.11291	0.906544	5801660	0.407096	0.139174	2731203	22505597	0.9897	NA	NA
SC08	SC08_PT1_056	Yes	NA	PT1	13742788	2.06142	12439468	1.84595	0.895476	3646220	0.293117	0.0837805	1650933	13448050	0.9887	NA	NA
SC08	SC08_PT2_101	Yes	NA	PT2	11551146	1.73267	10306726	1.52971	0.882862	2737901	0.265642	0.0680763	1340924	10965338	0.9775	NA	NA
SC08	SC08_LN1_289	Yes	NA	LN1	13158686	1.9738	11873008	1.76008	0.891721	3201737	0.269665	0.0782803	1540581	12611013	0.9896	NA	NA
SC08	SC08_LN1_293	Yes	NA	LN1	12341344	1.8512	11229638	1.66472	0.899262	3395825	0.302398	0.0836977	1662172	13592313	0.9874	NA	NA
SC08	SC08_LN1_295	Yes	NA	LN1	11160162	1.67402	10350964	1.53585	0.917462	3079285	0.297488	0.0729243	1482056	11968121	0.9895	NA	NA
SC10	SC10_PT1_053	Yes	NA	PT1	21910430	3.28656	20225612	3.00603	0.914642	4948332	0.244657	0.115313	2307159	18905743	0.9878	NA	NA
SC10	SC10_PT3_167	Yes	NA	PT3	21552136	3.23282	19136138	2.85413	0.882861	5651185	0.295315	0.122065	2348832	19544110	0.9863	NA	NA
SC10	SC10_PT3_202	Yes	NA	PT3	24855026	3.72825	22933794	3.40557	0.91345	7704954	0.335965	0.140753	2732996	22759865	0.9848	NA	NA
SC11	SC11_PT_196	Yes	NA	PT	20287542	3.04313	17697226	2.63834	0.866983	5703312	0.322272	0.143676	2745746	22865696	0.9809	NA	NA
SC11	SC11_PT_197	Yes	NA	PT	19997616	2.99964	17650930	2.6287	0.876338	5101369	0.289014	0.114242	2156048	18004834	0.9807	NA	NA
SC11	SC11_PT_208	Yes	NA	PT	25205250	3.78079	22338672	3.34778	0.885471	5975240	0.267484	0.12138	2355331	19628534	0.9884	NA	NA
SC13	SC13_NT_222	Yes	NA	NT	24479108	3.67187	22358688	3.32717	0.906126	6427160	0.287457	0.138616	2734045	22658080	0.985	NA	NA
SC13	SC13_NT_226	Yes	NA	NT	23219458	3.48292	20875616	3.11177	0.893438	6568530	0.314651	0.143593	2825948	23505982	0.9843	NA	NA
SC13	SC13_NT_231	Yes	NA	NT	27068666	4.0603	24765466	3.68152	0.90671	8727964	0.352425	0.193873	3800817	31437696	0.9846	NA	NA
SC13	SC13_LN_413	Yes	NA	LN	30215584	4.53234	25149648	3.68418	0.812866	6651418	0.264474	0.12975	2466878	20577915	0.9809	NA	NA
SC13	SC13_LN_414	Yes	NA	LN	29001698	4.35025	25008950	3.67252	0.844209	9126917	0.364946	0.186795	3695187	30704969	0.981	NA	NA
SC13	SC13_LN_420	Yes	NA	LN	31044620	4.65669	23686824	3.45841	0.742676	4992665	0.210778	0.107127	2030131	16916173	0.9823	NA	NA
SC14	SC14_PT2_138	Yes	NA	PT2	25556280	3.83344	22809658	3.4035	0.887846	9114780	0.399602	0.192504	3841255	32016818	0.9759	NA	NA
SC16	SC16_PT1_159	Yes	NA	PT1	9856344	1.47845	8664814	1.27572	0.862873	4243217	0.489707	0.122813	2547732	20966717	0.991	NA	NA
SC16	SC16_PT2_193	Yes	NA	PT2	12506402	1.87596	11440788	1.69885	0.90559	4082638	0.356849	0.10276	2070052	16924628	0.9881	NA	NA
SC16	SC16_PT2_196	Yes	NA	PT2	10857852	1.62868	9958352	1.4803	0.9089	3577993	0.359296	0.0945139	1895389	15514307	0.9881	NA	NA
SC16	SC16_PT2_198	Yes	NA	PT2	11711856	1.75678	10657378	1.57149	0.894528	1675049	0.157173	0.050542	1001469	8254621	0.9877	NA	NA
SC16	SC16_PT2_225	Yes	NA	PT2	12942298	1.94134	12007772	1.79598	0.925122	4488877	0.373831	0.1083	2233422	18091255	0.9873	NA	NA
SC16	SC16_PT2_231	Yes	NA	PT2	13090932	1.96364	12183864	1.82419	0.928985	2482741	0.203773	0.0454509	926971	7469777	0.9864	NA	NA
SC16	SC16_LN1_419	Yes	NA	LN1	25779340	3.8669	23727194	3.52282	0.911019	10425803	0.439403	0.218593	4488668	37357911	0.9884	NA	NA
SC02	SC02_NT_003	NA	Yes	NT	NA	NA	NA	NA	NA	NA	NA	NA	NA	NA	NA	2969	14541
SC02	SC02_NT_004	NA	Yes	NT	NA	NA	NA	NA	NA	NA	NA	NA	NA	NA	NA	3176	32530
SC02	SC02_NT_009	NA	Yes	NT	NA	NA	NA	NA	NA	NA	NA	NA	NA	NA	NA	2254	33768
SC02	SC02_NT_013	NA	Yes	NT	NA	NA	NA	NA	NA	NA	NA	NA	NA	NA	NA	1829	7992
SC02	SC02_NT_014	NA	Yes	NT	NA	NA	NA	NA	NA	NA	NA	NA	NA	NA	NA	1985	5445
SC02	SC02_NT_016	NA	Yes	NT	NA	NA	NA	NA	NA	NA	NA	NA	NA	NA	NA	1948	15189
SC02	SC02_NT_018	NA	Yes	NT	NA	NA	NA	NA	NA	NA	NA	NA	NA	NA	NA	3064	12330
SC02	SC02_NT_020	NA	Yes	NT	NA	NA	NA	NA	NA	NA	NA	NA	NA	NA	NA	1636	3406
SC02	SC02_NT_021	NA	Yes	NT	NA	NA	NA	NA	NA	NA	NA	NA	NA	NA	NA	3112	18015
SC02	SC02_NT_024	NA	Yes	NT	NA	NA	NA	NA	NA	NA	NA	NA	NA	NA	NA	3036	12931
SC02	SC02_NT_035	NA	Yes	NT	NA	NA	NA	NA	NA	NA	NA	NA	NA	NA	NA	3141	9203
SC02	SC02_NT_036	NA	Yes	NT	NA	NA	NA	NA	NA	NA	NA	NA	NA	NA	NA	3355	43345
SC02	SC02_NT_037	NA	Yes	NT	NA	NA	NA	NA	NA	NA	NA	NA	NA	NA	NA	1601	5571
SC02	SC02_NT_038	NA	Yes	NT	NA	NA	NA	NA	NA	NA	NA	NA	NA	NA	NA	2371	7136
SC02	SC02_NT_039	NA	Yes	NT	NA	NA	NA	NA	NA	NA	NA	NA	NA	NA	NA	2945	39665
SC02	SC02_NT_040	NA	Yes	NT	NA	NA	NA	NA	NA	NA	NA	NA	NA	NA	NA	2045	4536
SC02	SC02_PT1_312	NA	Yes	PT1	NA	NA	NA	NA	NA	NA	NA	NA	NA	NA	NA	9554	244913
SC02	SC02_PT1_315	NA	Yes	PT1	NA	NA	NA	NA	NA	NA	NA	NA	NA	NA	NA	5911	36576
SC02	SC02_PT1_316	NA	Yes	PT1	NA	NA	NA	NA	NA	NA	NA	NA	NA	NA	NA	5422	73370
SC02	SC02_PT1_318	NA	Yes	PT1	NA	NA	NA	NA	NA	NA	NA	NA	NA	NA	NA	4671	61394
SC02	SC02_PT1_322	NA	Yes	PT1	NA	NA	NA	NA	NA	NA	NA	NA	NA	NA	NA	5124	41546
SC02	SC02_PT1_337	NA	Yes	PT1	NA	NA	NA	NA	NA	NA	NA	NA	NA	NA	NA	7171	44223
SC02	SC02_PT1_348	NA	Yes	PT1	NA	NA	NA	NA	NA	NA	NA	NA	NA	NA	NA	3582	18618
SC02	SC02_PT1_350	NA	Yes	PT1	NA	NA	NA	NA	NA	NA	NA	NA	NA	NA	NA	8774	219687
SC02	SC02_PT1_351	NA	Yes	PT1	NA	NA	NA	NA	NA	NA	NA	NA	NA	NA	NA	7497	119832
SC02	SC02_PT1_353	NA	Yes	PT1	NA	NA	NA	NA	NA	NA	NA	NA	NA	NA	NA	6902	134755
SC02	SC02_PT1_355	NA	Yes	PT1	NA	NA	NA	NA	NA	NA	NA	NA	NA	NA	NA	7234	142564
SC02	SC02_PT1_356	NA	Yes	PT1	NA	NA	NA	NA	NA	NA	NA	NA	NA	NA	NA	5879	54527
SC02	SC02_PT2_372	NA	Yes	PT2	NA	NA	NA	NA	NA	NA	NA	NA	NA	NA	NA	6318	128433
SC02	SC02_PT2_374	NA	Yes	PT2	NA	NA	NA	NA	NA	NA	NA	NA	NA	NA	NA	5994	93313
SC02	SC02_PT2_378	NA	Yes	PT2	NA	NA	NA	NA	NA	NA	NA	NA	NA	NA	NA	4464	33031
SC02	SC02_PT2_382	NA	Yes	PT2	NA	NA	NA	NA	NA	NA	NA	NA	NA	NA	NA	2720	24899
SC02	SC02_PT2_387	NA	Yes	PT2	NA	NA	NA	NA	NA	NA	NA	NA	NA	NA	NA	2610	7638
SC02	SC02_PT2_398	NA	Yes	PT2	NA	NA	NA	NA	NA	NA	NA	NA	NA	NA	NA	4225	63319
SC02	SC02_PT2_404	NA	Yes	PT2	NA	NA	NA	NA	NA	NA	NA	NA	NA	NA	NA	8504	125984
SC02	SC02_PT2_405	NA	Yes	PT2	NA	NA	NA	NA	NA	NA	NA	NA	NA	NA	NA	6087	132415
SC02	SC02_PT2_406	NA	Yes	PT2	NA	NA	NA	NA	NA	NA	NA	NA	NA	NA	NA	8684	228040
SC02	SC02_PT2_411	NA	Yes	PT2	NA	NA	NA	NA	NA	NA	NA	NA	NA	NA	NA	6598	65569
SC02	SC02_PT2_415	NA	Yes	PT2	NA	NA	NA	NA	NA	NA	NA	NA	NA	NA	NA	7212	156259
SC02	SC02_PT2_418	NA	Yes	PT2	NA	NA	NA	NA	NA	NA	NA	NA	NA	NA	NA	7118	90542
SC02	SC02_PT2_424	NA	Yes	PT2	NA	NA	NA	NA	NA	NA	NA	NA	NA	NA	NA	2783	7602
SC02	SC02_PT3_435	NA	Yes	PT3	NA	NA	NA	NA	NA	NA	NA	NA	NA	NA	NA	8420	82286
SC02	SC02_PT3_436	NA	Yes	PT3	NA	NA	NA	NA	NA	NA	NA	NA	NA	NA	NA	4452	18700
SC02	SC02_PT3_438	NA	Yes	PT3	NA	NA	NA	NA	NA	NA	NA	NA	NA	NA	NA	7108	50518
SC02	SC02_PT3_439	NA	Yes	PT3	NA	NA	NA	NA	NA	NA	NA	NA	NA	NA	NA	3095	9068
SC02	SC02_PT3_440	NA	Yes	PT3	NA	NA	NA	NA	NA	NA	NA	NA	NA	NA	NA	7133	24900
SC02	SC02_PT3_442	NA	Yes	PT3	NA	NA	NA	NA	NA	NA	NA	NA	NA	NA	NA	7365	96049
SC02	SC02_PT3_448	NA	Yes	PT3	NA	NA	NA	NA	NA	NA	NA	NA	NA	NA	NA	2662	6444
SC02	SC02_PT3_450	NA	Yes	PT3	NA	NA	NA	NA	NA	NA	NA	NA	NA	NA	NA	7815	89400
SC02	SC02_PT3_460	NA	Yes	PT3	NA	NA	NA	NA	NA	NA	NA	NA	NA	NA	NA	7169	69783
SC02	SC02_PT3_462	NA	Yes	PT3	NA	NA	NA	NA	NA	NA	NA	NA	NA	NA	NA	9974	223944
SC02	SC02_PT3_464	NA	Yes	PT3	NA	NA	NA	NA	NA	NA	NA	NA	NA	NA	NA	7482	64648
SC02	SC02_PT3_467	NA	Yes	PT3	NA	NA	NA	NA	NA	NA	NA	NA	NA	NA	NA	3403	33445
SC02	SC02_PT3_472	NA	Yes	PT3	NA	NA	NA	NA	NA	NA	NA	NA	NA	NA	NA	7213	99750
SC02	SC02_PT3_473	NA	Yes	PT3	NA	NA	NA	NA	NA	NA	NA	NA	NA	NA	NA	5564	29867
SC02	SC02_PT3_474	NA	Yes	PT3	NA	NA	NA	NA	NA	NA	NA	NA	NA	NA	NA	6958	127136
SC02	SC02_PT3_480	NA	Yes	PT3	NA	NA	NA	NA	NA	NA	NA	NA	NA	NA	NA	7463	202297
SC02	SC02_PT3_485	NA	Yes	PT3	NA	NA	NA	NA	NA	NA	NA	NA	NA	NA	NA	4447	38323
SC02	SC02_PT3_489	NA	Yes	PT3	NA	NA	NA	NA	NA	NA	NA	NA	NA	NA	NA	5528	68761
SC02	SC02_PT4_498	NA	Yes	PT4	NA	NA	NA	NA	NA	NA	NA	NA	NA	NA	NA	5420	47702
SC02	SC02_PT4_500	NA	Yes	PT4	NA	NA	NA	NA	NA	NA	NA	NA	NA	NA	NA	5906	38356
SC02	SC02_PT4_510	NA	Yes	PT4	NA	NA	NA	NA	NA	NA	NA	NA	NA	NA	NA	6861	68158
SC02	SC02_PT4_511	NA	Yes	PT4	NA	NA	NA	NA	NA	NA	NA	NA	NA	NA	NA	7827	95092
SC02	SC02_PT4_519	NA	Yes	PT4	NA	NA	NA	NA	NA	NA	NA	NA	NA	NA	NA	8371	201068
SC02	SC02_PT4_523	NA	Yes	PT4	NA	NA	NA	NA	NA	NA	NA	NA	NA	NA	NA	6938	152354
SC02	SC02_PT4_525	NA	Yes	PT4	NA	NA	NA	NA	NA	NA	NA	NA	NA	NA	NA	6517	226517
SC02	SC02_PT4_528	NA	Yes	PT4	NA	NA	NA	NA	NA	NA	NA	NA	NA	NA	NA	6672	108264
SC02	SC02_PT4_530	NA	Yes	PT4	NA	NA	NA	NA	NA	NA	NA	NA	NA	NA	NA	7420	92423
SC02	SC02_PT4_540	NA	Yes	PT4	NA	NA	NA	NA	NA	NA	NA	NA	NA	NA	NA	7623	106493
SC02	SC02_PT4_547	NA	Yes	PT4	NA	NA	NA	NA	NA	NA	NA	NA	NA	NA	NA	8985	168609
SC02	SC02_PT5_583	NA	Yes	PT5	NA	NA	NA	NA	NA	NA	NA	NA	NA	NA	NA	7235	180195
SC02	SC02_PT5_592	NA	Yes	PT5	NA	NA	NA	NA	NA	NA	NA	NA	NA	NA	NA	3483	7907
SC02	SC02_LN1-1_050	NA	Yes	LN1-1	NA	NA	NA	NA	NA	NA	NA	NA	NA	NA	NA	1915	14207
SC02	SC02_LN1-1_056	NA	Yes	LN1-1	NA	NA	NA	NA	NA	NA	NA	NA	NA	NA	NA	3530	28993
SC02	SC02_LN1-1_058	NA	Yes	LN1-1	NA	NA	NA	NA	NA	NA	NA	NA	NA	NA	NA	3085	32839
SC02	SC02_LN1-1_067	NA	Yes	LN1-1	NA	NA	NA	NA	NA	NA	NA	NA	NA	NA	NA	5090	58820
SC02	SC02_LN1-1_073	NA	Yes	LN1-1	NA	NA	NA	NA	NA	NA	NA	NA	NA	NA	NA	4795	30505
SC02	SC02_LN1-1_076	NA	Yes	LN1-1	NA	NA	NA	NA	NA	NA	NA	NA	NA	NA	NA	6339	44453
SC02	SC02_LN1-1_079	NA	Yes	LN1-1	NA	NA	NA	NA	NA	NA	NA	NA	NA	NA	NA	7076	77295
SC02	SC02_LN1-1_089	NA	Yes	LN1-1	NA	NA	NA	NA	NA	NA	NA	NA	NA	NA	NA	3624	17187
SC02	SC02_LN1-1_090	NA	Yes	LN1-1	NA	NA	NA	NA	NA	NA	NA	NA	NA	NA	NA	3685	32779
SC02	SC02_LN1-1_091	NA	Yes	LN1-1	NA	NA	NA	NA	NA	NA	NA	NA	NA	NA	NA	4088	54146
SC02	SC02_LN1-1_092	NA	Yes	LN1-1	NA	NA	NA	NA	NA	NA	NA	NA	NA	NA	NA	4129	46305
SC02	SC02_LN1-2_118	NA	Yes	LN1-2	NA	NA	NA	NA	NA	NA	NA	NA	NA	NA	NA	7580	155738
SC02	SC02_LN1-2_119	NA	Yes	LN1-2	NA	NA	NA	NA	NA	NA	NA	NA	NA	NA	NA	4286	31727
SC02	SC02_LN1-2_122	NA	Yes	LN1-2	NA	NA	NA	NA	NA	NA	NA	NA	NA	NA	NA	2658	17308
SC02	SC02_LN1-2_125	NA	Yes	LN1-2	NA	NA	NA	NA	NA	NA	NA	NA	NA	NA	NA	5509	164632
SC02	SC02_LN1-2_131	NA	Yes	LN1-2	NA	NA	NA	NA	NA	NA	NA	NA	NA	NA	NA	4969	82318
SC02	SC02_LN1-2_136	NA	Yes	LN1-2	NA	NA	NA	NA	NA	NA	NA	NA	NA	NA	NA	7512	96652
SC02	SC02_LN1-2_140	NA	Yes	LN1-2	NA	NA	NA	NA	NA	NA	NA	NA	NA	NA	NA	6936	66292
SC02	SC02_LN1-2_146	NA	Yes	LN1-2	NA	NA	NA	NA	NA	NA	NA	NA	NA	NA	NA	5509	64755
SC02	SC02_LN1-2_155	NA	Yes	LN1-2	NA	NA	NA	NA	NA	NA	NA	NA	NA	NA	NA	6019	76970
SC02	SC02_LN1-2_158	NA	Yes	LN1-2	NA	NA	NA	NA	NA	NA	NA	NA	NA	NA	NA	6340	104998
SC02	SC02_LN1-2_159	NA	Yes	LN1-2	NA	NA	NA	NA	NA	NA	NA	NA	NA	NA	NA	5814	68703
SC02	SC02_LN1-2_162	NA	Yes	LN1-2	NA	NA	NA	NA	NA	NA	NA	NA	NA	NA	NA	5384	79259
SC02	SC02_LN1-2_169	NA	Yes	LN1-2	NA	NA	NA	NA	NA	NA	NA	NA	NA	NA	NA	5492	68606
SC02	SC02_LN1-2_175	NA	Yes	LN1-2	NA	NA	NA	NA	NA	NA	NA	NA	NA	NA	NA	6525	95941
SC02	SC02_LN1-2_176	NA	Yes	LN1-2	NA	NA	NA	NA	NA	NA	NA	NA	NA	NA	NA	7023	153552
SC02	SC02_LN1-3_187	NA	Yes	LN1-3	NA	NA	NA	NA	NA	NA	NA	NA	NA	NA	NA	5146	37604
SC02	SC02_LN1-3_191	NA	Yes	LN1-3	NA	NA	NA	NA	NA	NA	NA	NA	NA	NA	NA	4739	31090
SC02	SC02_LN1-3_198	NA	Yes	LN1-3	NA	NA	NA	NA	NA	NA	NA	NA	NA	NA	NA	8775	129615
SC02	SC02_LN1-3_203	NA	Yes	LN1-3	NA	NA	NA	NA	NA	NA	NA	NA	NA	NA	NA	5871	69936
SC02	SC02_LN1-3_215	NA	Yes	LN1-3	NA	NA	NA	NA	NA	NA	NA	NA	NA	NA	NA	5423	79505
SC02	SC02_LN1-3_216	NA	Yes	LN1-3	NA	NA	NA	NA	NA	NA	NA	NA	NA	NA	NA	6115	92464
SC02	SC02_LN1-3_229	NA	Yes	LN1-3	NA	NA	NA	NA	NA	NA	NA	NA	NA	NA	NA	3357	22948
SC02	SC02_LN1-3_230	NA	Yes	LN1-3	NA	NA	NA	NA	NA	NA	NA	NA	NA	NA	NA	3900	41934
SC02	SC02_LN1-3_231	NA	Yes	LN1-3	NA	NA	NA	NA	NA	NA	NA	NA	NA	NA	NA	3860	143626
SC02	SC02_LN1-3_232	NA	Yes	LN1-3	NA	NA	NA	NA	NA	NA	NA	NA	NA	NA	NA	3256	35228
SC02	SC02_LN1-4_242	NA	Yes	LN1-4	NA	NA	NA	NA	NA	NA	NA	NA	NA	NA	NA	5434	81015
SC02	SC02_LN1-4_248	NA	Yes	LN1-4	NA	NA	NA	NA	NA	NA	NA	NA	NA	NA	NA	6462	89686
SC02	SC02_LN1-4_250	NA	Yes	LN1-4	NA	NA	NA	NA	NA	NA	NA	NA	NA	NA	NA	6429	145132
SC02	SC02_LN1-4_265	NA	Yes	LN1-4	NA	NA	NA	NA	NA	NA	NA	NA	NA	NA	NA	6441	168758
SC02	SC02_LN1-4_270	NA	Yes	LN1-4	NA	NA	NA	NA	NA	NA	NA	NA	NA	NA	NA	6043	64565
SC02	SC02_LN1-4_271	NA	Yes	LN1-4	NA	NA	NA	NA	NA	NA	NA	NA	NA	NA	NA	7473	148247
SC02	SC02_LN1-4_275	NA	Yes	LN1-4	NA	NA	NA	NA	NA	NA	NA	NA	NA	NA	NA	2738	6325
SC02	SC02_LN1-4_281	NA	Yes	LN1-4	NA	NA	NA	NA	NA	NA	NA	NA	NA	NA	NA	7106	101894
SC02	SC02_LN1-4_282	NA	Yes	LN1-4	NA	NA	NA	NA	NA	NA	NA	NA	NA	NA	NA	6485	69809
SC02	SC02_LN1-4_288	NA	Yes	LN1-4	NA	NA	NA	NA	NA	NA	NA	NA	NA	NA	NA	6342	93895
SC02	SC02_LN1-4_293	NA	Yes	LN1-4	NA	NA	NA	NA	NA	NA	NA	NA	NA	NA	NA	4903	43272
SC02	SC02_LN1-4_294	NA	Yes	LN1-4	NA	NA	NA	NA	NA	NA	NA	NA	NA	NA	NA	6610	159751
SC02	SC02_LN1-4_298	NA	Yes	LN1-4	NA	NA	NA	NA	NA	NA	NA	NA	NA	NA	NA	6211	167747
SC02	SC02_LN1-4_299	NA	Yes	LN1-4	NA	NA	NA	NA	NA	NA	NA	NA	NA	NA	NA	6147	112440
SC02	SC02_LN1-4_301	NA	Yes	LN1-4	NA	NA	NA	NA	NA	NA	NA	NA	NA	NA	NA	4407	79299
SC02	SC02_LN2-1_627	NA	Yes	LN2-1	NA	NA	NA	NA	NA	NA	NA	NA	NA	NA	NA	8503	135479
SC02	SC02_LN2-1_628	NA	Yes	LN2-1	NA	NA	NA	NA	NA	NA	NA	NA	NA	NA	NA	11497	734154
SC02	SC02_LN2-2_659	NA	Yes	LN2-2	NA	NA	NA	NA	NA	NA	NA	NA	NA	NA	NA	9754	242352
SC02	SC02_LN2-2_662	NA	Yes	LN2-2	NA	NA	NA	NA	NA	NA	NA	NA	NA	NA	NA	6719	25941
SC02	SC02_LN2-2_663	NA	Yes	LN2-2	NA	NA	NA	NA	NA	NA	NA	NA	NA	NA	NA	7357	150790
SC02	SC02_LN2-2_665	NA	Yes	LN2-2	NA	NA	NA	NA	NA	NA	NA	NA	NA	NA	NA	7085	62294
SC02	SC02_LN2-2_668	NA	Yes	LN2-2	NA	NA	NA	NA	NA	NA	NA	NA	NA	NA	NA	9432	185723
SC02	SC02_LN2-2_669	NA	Yes	LN2-2	NA	NA	NA	NA	NA	NA	NA	NA	NA	NA	NA	9442	164413
SC02	SC02_LN2-2_670	NA	Yes	LN2-2	NA	NA	NA	NA	NA	NA	NA	NA	NA	NA	NA	7798	60104
SC02	SC02_LN2-2_672	NA	Yes	LN2-2	NA	NA	NA	NA	NA	NA	NA	NA	NA	NA	NA	6322	25531
SC02	SC02_LN2-2_675	NA	Yes	LN2-2	NA	NA	NA	NA	NA	NA	NA	NA	NA	NA	NA	9585	243211
SC05	SC05_NT_004	NA	Yes	NT	NA	NA	NA	NA	NA	NA	NA	NA	NA	NA	NA	1871	29345
SC05	SC05_NT_005	NA	Yes	NT	NA	NA	NA	NA	NA	NA	NA	NA	NA	NA	NA	4199	14590
SC05	SC05_NT_008	NA	Yes	NT	NA	NA	NA	NA	NA	NA	NA	NA	NA	NA	NA	3984	13524
SC05	SC05_NT_010	NA	Yes	NT	NA	NA	NA	NA	NA	NA	NA	NA	NA	NA	NA	1601	3148
SC05	SC05_NT_011	NA	Yes	NT	NA	NA	NA	NA	NA	NA	NA	NA	NA	NA	NA	3209	8945
SC05	SC05_NT_012	NA	Yes	NT	NA	NA	NA	NA	NA	NA	NA	NA	NA	NA	NA	2195	4491
SC05	SC05_NT_017	NA	Yes	NT	NA	NA	NA	NA	NA	NA	NA	NA	NA	NA	NA	3578	11404
SC05	SC05_NT_019	NA	Yes	NT	NA	NA	NA	NA	NA	NA	NA	NA	NA	NA	NA	1538	2825
SC05	SC05_NT_020	NA	Yes	NT	NA	NA	NA	NA	NA	NA	NA	NA	NA	NA	NA	1536	14093
SC05	SC05_NT_022	NA	Yes	NT	NA	NA	NA	NA	NA	NA	NA	NA	NA	NA	NA	1772	3451
SC05	SC05_NT_024	NA	Yes	NT	NA	NA	NA	NA	NA	NA	NA	NA	NA	NA	NA	3204	9360
SC05	SC05_NT_026	NA	Yes	NT	NA	NA	NA	NA	NA	NA	NA	NA	NA	NA	NA	4550	19215
SC05	SC05_NT_027	NA	Yes	NT	NA	NA	NA	NA	NA	NA	NA	NA	NA	NA	NA	3406	11281
SC05	SC05_NT_029	NA	Yes	NT	NA	NA	NA	NA	NA	NA	NA	NA	NA	NA	NA	2392	5788
SC05	SC05_NT_030	NA	Yes	NT	NA	NA	NA	NA	NA	NA	NA	NA	NA	NA	NA	2700	7299
SC05	SC05_NT_031	NA	Yes	NT	NA	NA	NA	NA	NA	NA	NA	NA	NA	NA	NA	2544	7784
SC05	SC05_NT_032	NA	Yes	NT	NA	NA	NA	NA	NA	NA	NA	NA	NA	NA	NA	1641	12424
SC05	SC05_NT_035	NA	Yes	NT	NA	NA	NA	NA	NA	NA	NA	NA	NA	NA	NA	2353	5727
SC05	SC05_NT_037	NA	Yes	NT	NA	NA	NA	NA	NA	NA	NA	NA	NA	NA	NA	1826	3712
SC05	SC05_NT_038	NA	Yes	NT	NA	NA	NA	NA	NA	NA	NA	NA	NA	NA	NA	4624	20645
SC05	SC05_NT_039	NA	Yes	NT	NA	NA	NA	NA	NA	NA	NA	NA	NA	NA	NA	3658	11934
SC05	SC05_NT_040	NA	Yes	NT	NA	NA	NA	NA	NA	NA	NA	NA	NA	NA	NA	2439	5966
SC05	SC05_NT_042	NA	Yes	NT	NA	NA	NA	NA	NA	NA	NA	NA	NA	NA	NA	3229	9982
SC05	SC05_NT_043	NA	Yes	NT	NA	NA	NA	NA	NA	NA	NA	NA	NA	NA	NA	4335	18636
SC05	SC05_NT_044	NA	Yes	NT	NA	NA	NA	NA	NA	NA	NA	NA	NA	NA	NA	3187	10365
SC05	SC05_NT_046	NA	Yes	NT	NA	NA	NA	NA	NA	NA	NA	NA	NA	NA	NA	2662	7345
SC05	SC05_NT_047	NA	Yes	NT	NA	NA	NA	NA	NA	NA	NA	NA	NA	NA	NA	4173	23645
SC05	SC05_NT_048	NA	Yes	NT	NA	NA	NA	NA	NA	NA	NA	NA	NA	NA	NA	3709	14142
SC05	SC05_NT_049	NA	Yes	NT	NA	NA	NA	NA	NA	NA	NA	NA	NA	NA	NA	1578	3139
SC05	SC05_NT_050	NA	Yes	NT	NA	NA	NA	NA	NA	NA	NA	NA	NA	NA	NA	1960	4278
SC05	SC05_NT_051	NA	Yes	NT	NA	NA	NA	NA	NA	NA	NA	NA	NA	NA	NA	2982	9421
SC05	SC05_NT_052	NA	Yes	NT	NA	NA	NA	NA	NA	NA	NA	NA	NA	NA	NA	1776	3770
SC05	SC05_NT_054	NA	Yes	NT	NA	NA	NA	NA	NA	NA	NA	NA	NA	NA	NA	1687	3531
SC05	SC05_NT_056	NA	Yes	NT	NA	NA	NA	NA	NA	NA	NA	NA	NA	NA	NA	1972	4497
SC05	SC05_NT_057	NA	Yes	NT	NA	NA	NA	NA	NA	NA	NA	NA	NA	NA	NA	2218	5140
SC05	SC05_NT_060	NA	Yes	NT	NA	NA	NA	NA	NA	NA	NA	NA	NA	NA	NA	3098	9289
SC05	SC05_NT_062	NA	Yes	NT	NA	NA	NA	NA	NA	NA	NA	NA	NA	NA	NA	2364	9497
SC05	SC05_NT_063	NA	Yes	NT	NA	NA	NA	NA	NA	NA	NA	NA	NA	NA	NA	1674	6198
SC05	SC05_NT_065	NA	Yes	NT	NA	NA	NA	NA	NA	NA	NA	NA	NA	NA	NA	1542	5974
SC05	SC05_NT_066	NA	Yes	NT	NA	NA	NA	NA	NA	NA	NA	NA	NA	NA	NA	3053	8590
SC05	SC05_NT_067	NA	Yes	NT	NA	NA	NA	NA	NA	NA	NA	NA	NA	NA	NA	2368	15045
SC05	SC05_NT_069	NA	Yes	NT	NA	NA	NA	NA	NA	NA	NA	NA	NA	NA	NA	2303	5425
SC05	SC05_NT_071	NA	Yes	NT	NA	NA	NA	NA	NA	NA	NA	NA	NA	NA	NA	2289	5536
SC05	SC05_NT_072	NA	Yes	NT	NA	NA	NA	NA	NA	NA	NA	NA	NA	NA	NA	2007	4393
SC05	SC05_NT_074	NA	Yes	NT	NA	NA	NA	NA	NA	NA	NA	NA	NA	NA	NA	1608	3224
SC05	SC05_NT_077	NA	Yes	NT	NA	NA	NA	NA	NA	NA	NA	NA	NA	NA	NA	2037	4660
SC05	SC05_NT_079	NA	Yes	NT	NA	NA	NA	NA	NA	NA	NA	NA	NA	NA	NA	1791	3994
SC05	SC05_NT_080	NA	Yes	NT	NA	NA	NA	NA	NA	NA	NA	NA	NA	NA	NA	2936	9360
SC05	SC05_NT_088	NA	Yes	NT	NA	NA	NA	NA	NA	NA	NA	NA	NA	NA	NA	2057	4882
SC05	SC05_NT_091	NA	Yes	NT	NA	NA	NA	NA	NA	NA	NA	NA	NA	NA	NA	2243	5997
SC05	SC05_NT_095	NA	Yes	NT	NA	NA	NA	NA	NA	NA	NA	NA	NA	NA	NA	1807	27764
SC05	SC05_NT_096	NA	Yes	NT	NA	NA	NA	NA	NA	NA	NA	NA	NA	NA	NA	1762	3884
SC05	SC05_PT3_196	NA	Yes	PT3	NA	NA	NA	NA	NA	NA	NA	NA	NA	NA	NA	7558	63610
SC05	SC05_PT3_198	NA	Yes	PT3	NA	NA	NA	NA	NA	NA	NA	NA	NA	NA	NA	6407	43007
SC05	SC05_PT3_200	NA	Yes	PT3	NA	NA	NA	NA	NA	NA	NA	NA	NA	NA	NA	7868	43153
SC05	SC05_PT3_204	NA	Yes	PT3	NA	NA	NA	NA	NA	NA	NA	NA	NA	NA	NA	6575	56160
SC05	SC05_PT3_205	NA	Yes	PT3	NA	NA	NA	NA	NA	NA	NA	NA	NA	NA	NA	1732	4098
SC05	SC05_PT3_207	NA	Yes	PT3	NA	NA	NA	NA	NA	NA	NA	NA	NA	NA	NA	6561	56799
SC05	SC05_PT3_209	NA	Yes	PT3	NA	NA	NA	NA	NA	NA	NA	NA	NA	NA	NA	7233	38271
SC05	SC05_PT3_210	NA	Yes	PT3	NA	NA	NA	NA	NA	NA	NA	NA	NA	NA	NA	7957	124567
SC05	SC05_PT3_211	NA	Yes	PT3	NA	NA	NA	NA	NA	NA	NA	NA	NA	NA	NA	5303	31658
SC05	SC05_PT3_212	NA	Yes	PT3	NA	NA	NA	NA	NA	NA	NA	NA	NA	NA	NA	7376	116270
SC05	SC05_PT3_213	NA	Yes	PT3	NA	NA	NA	NA	NA	NA	NA	NA	NA	NA	NA	6196	62969
SC05	SC05_PT3_214	NA	Yes	PT3	NA	NA	NA	NA	NA	NA	NA	NA	NA	NA	NA	1792	3327
SC05	SC05_PT3_215	NA	Yes	PT3	NA	NA	NA	NA	NA	NA	NA	NA	NA	NA	NA	2895	14512
SC05	SC05_PT3_216	NA	Yes	PT3	NA	NA	NA	NA	NA	NA	NA	NA	NA	NA	NA	7862	103841
SC05	SC05_PT3_225	NA	Yes	PT3	NA	NA	NA	NA	NA	NA	NA	NA	NA	NA	NA	9502	133506
SC05	SC05_PT3_226	NA	Yes	PT3	NA	NA	NA	NA	NA	NA	NA	NA	NA	NA	NA	6404	96551
SC05	SC05_PT3_227	NA	Yes	PT3	NA	NA	NA	NA	NA	NA	NA	NA	NA	NA	NA	3059	21389
SC05	SC05_PT3_228	NA	Yes	PT3	NA	NA	NA	NA	NA	NA	NA	NA	NA	NA	NA	4985	42241
SC05	SC05_PT3_229	NA	Yes	PT3	NA	NA	NA	NA	NA	NA	NA	NA	NA	NA	NA	3371	39752
SC05	SC05_PT3_230	NA	Yes	PT3	NA	NA	NA	NA	NA	NA	NA	NA	NA	NA	NA	5549	51777
SC05	SC05_PT3_231	NA	Yes	PT3	NA	NA	NA	NA	NA	NA	NA	NA	NA	NA	NA	4953	79773
SC05	SC05_PT3_232	NA	Yes	PT3	NA	NA	NA	NA	NA	NA	NA	NA	NA	NA	NA	6765	88990
SC05	SC05_PT3_239	NA	Yes	PT3	NA	NA	NA	NA	NA	NA	NA	NA	NA	NA	NA	3646	22904
SC05	SC05_PT4_149	NA	Yes	PT4	NA	NA	NA	NA	NA	NA	NA	NA	NA	NA	NA	6221	67303
SC05	SC05_PT4_155	NA	Yes	PT4	NA	NA	NA	NA	NA	NA	NA	NA	NA	NA	NA	6790	85508
SC05	SC05_PT4_157	NA	Yes	PT4	NA	NA	NA	NA	NA	NA	NA	NA	NA	NA	NA	6198	112334
SC05	SC05_PT4_158	NA	Yes	PT4	NA	NA	NA	NA	NA	NA	NA	NA	NA	NA	NA	3511	15824
SC05	SC05_PT4_161	NA	Yes	PT4	NA	NA	NA	NA	NA	NA	NA	NA	NA	NA	NA	8873	230481
SC05	SC05_PT4_162	NA	Yes	PT4	NA	NA	NA	NA	NA	NA	NA	NA	NA	NA	NA	4734	83737
SC05	SC05_PT4_163	NA	Yes	PT4	NA	NA	NA	NA	NA	NA	NA	NA	NA	NA	NA	5621	80939
SC05	SC05_PT4_164	NA	Yes	PT4	NA	NA	NA	NA	NA	NA	NA	NA	NA	NA	NA	5105	79147
SC05	SC05_PT4_165	NA	Yes	PT4	NA	NA	NA	NA	NA	NA	NA	NA	NA	NA	NA	4003	25872
SC05	SC05_PT4_166	NA	Yes	PT4	NA	NA	NA	NA	NA	NA	NA	NA	NA	NA	NA	4973	32265
SC05	SC05_PT4_167	NA	Yes	PT4	NA	NA	NA	NA	NA	NA	NA	NA	NA	NA	NA	6003	88713
SC05	SC05_PT4_168	NA	Yes	PT4	NA	NA	NA	NA	NA	NA	NA	NA	NA	NA	NA	1891	5606
SC05	SC05_PT4_171	NA	Yes	PT4	NA	NA	NA	NA	NA	NA	NA	NA	NA	NA	NA	6068	92185
SC05	SC05_PT4_177	NA	Yes	PT4	NA	NA	NA	NA	NA	NA	NA	NA	NA	NA	NA	6665	112665
SC05	SC05_PT4_178	NA	Yes	PT4	NA	NA	NA	NA	NA	NA	NA	NA	NA	NA	NA	2902	27260
SC05	SC05_PT4_179	NA	Yes	PT4	NA	NA	NA	NA	NA	NA	NA	NA	NA	NA	NA	3806	64961
SC05	SC05_PT4_180	NA	Yes	PT4	NA	NA	NA	NA	NA	NA	NA	NA	NA	NA	NA	3989	31633
SC05	SC05_PT4_181	NA	Yes	PT4	NA	NA	NA	NA	NA	NA	NA	NA	NA	NA	NA	2746	14262
SC05	SC05_PT4_182	NA	Yes	PT4	NA	NA	NA	NA	NA	NA	NA	NA	NA	NA	NA	5267	91548
SC05	SC05_PT4_183	NA	Yes	PT4	NA	NA	NA	NA	NA	NA	NA	NA	NA	NA	NA	5887	87046
SC05	SC05_PT4_184	NA	Yes	PT4	NA	NA	NA	NA	NA	NA	NA	NA	NA	NA	NA	5337	51641
SC05	SC05_PT4_191	NA	Yes	PT4	NA	NA	NA	NA	NA	NA	NA	NA	NA	NA	NA	2826	20620
SC05	SC05_LN1-1_477	NA	Yes	LN1-1	NA	NA	NA	NA	NA	NA	NA	NA	NA	NA	NA	4419	76588
SC05	SC05_LN2_346	NA	Yes	LN2	NA	NA	NA	NA	NA	NA	NA	NA	NA	NA	NA	6849	117546
SC05	SC05_LN2_350	NA	Yes	LN2	NA	NA	NA	NA	NA	NA	NA	NA	NA	NA	NA	6233	96357
SC05	SC05_LN2_356	NA	Yes	LN2	NA	NA	NA	NA	NA	NA	NA	NA	NA	NA	NA	6897	121477
SC05	SC05_LN2_357	NA	Yes	LN2	NA	NA	NA	NA	NA	NA	NA	NA	NA	NA	NA	7423	123622
SC05	SC05_LN2_361	NA	Yes	LN2	NA	NA	NA	NA	NA	NA	NA	NA	NA	NA	NA	2860	17709
SC05	SC05_LN2_362	NA	Yes	LN2	NA	NA	NA	NA	NA	NA	NA	NA	NA	NA	NA	6129	168467
SC05	SC05_LN2_363	NA	Yes	LN2	NA	NA	NA	NA	NA	NA	NA	NA	NA	NA	NA	5718	70302
SC05	SC05_LN2_364	NA	Yes	LN2	NA	NA	NA	NA	NA	NA	NA	NA	NA	NA	NA	4252	16670
SC05	SC05_LN2_365	NA	Yes	LN2	NA	NA	NA	NA	NA	NA	NA	NA	NA	NA	NA	9359	265390
SC05	SC05_LN2_366	NA	Yes	LN2	NA	NA	NA	NA	NA	NA	NA	NA	NA	NA	NA	3595	49052
SC05	SC05_LN2_367	NA	Yes	LN2	NA	NA	NA	NA	NA	NA	NA	NA	NA	NA	NA	7214	143755
SC05	SC05_LN2_368	NA	Yes	LN2	NA	NA	NA	NA	NA	NA	NA	NA	NA	NA	NA	3064	21165
SC05	SC05_LN2_369	NA	Yes	LN2	NA	NA	NA	NA	NA	NA	NA	NA	NA	NA	NA	6382	79184
SC05	SC05_LN2_370	NA	Yes	LN2	NA	NA	NA	NA	NA	NA	NA	NA	NA	NA	NA	4850	73119
SC05	SC05_LN2_371	NA	Yes	LN2	NA	NA	NA	NA	NA	NA	NA	NA	NA	NA	NA	3729	52511
SC05	SC05_LN2_372	NA	Yes	LN2	NA	NA	NA	NA	NA	NA	NA	NA	NA	NA	NA	5027	53081
SC05	SC05_LN2_373	NA	Yes	LN2	NA	NA	NA	NA	NA	NA	NA	NA	NA	NA	NA	5395	69998
SC05	SC05_LN2_374	NA	Yes	LN2	NA	NA	NA	NA	NA	NA	NA	NA	NA	NA	NA	3424	28273
SC05	SC05_LN2_375	NA	Yes	LN2	NA	NA	NA	NA	NA	NA	NA	NA	NA	NA	NA	4911	33424
SC05	SC05_LN2_376	NA	Yes	LN2	NA	NA	NA	NA	NA	NA	NA	NA	NA	NA	NA	2208	7376
SC05	SC05_LN2_377	NA	Yes	LN2	NA	NA	NA	NA	NA	NA	NA	NA	NA	NA	NA	3831	64334
SC05	SC05_LN2_378	NA	Yes	LN2	NA	NA	NA	NA	NA	NA	NA	NA	NA	NA	NA	3274	58661
SC05	SC05_LN2_379	NA	Yes	LN2	NA	NA	NA	NA	NA	NA	NA	NA	NA	NA	NA	7341	151890
SC05	SC05_LN2_380	NA	Yes	LN2	NA	NA	NA	NA	NA	NA	NA	NA	NA	NA	NA	5789	162500
SC05	SC05_LN2_381	NA	Yes	LN2	NA	NA	NA	NA	NA	NA	NA	NA	NA	NA	NA	3614	41462
SC05	SC05_LN2_382	NA	Yes	LN2	NA	NA	NA	NA	NA	NA	NA	NA	NA	NA	NA	6123	121742
SC05	SC05_LN2_383	NA	Yes	LN2	NA	NA	NA	NA	NA	NA	NA	NA	NA	NA	NA	6250	90460
SC05	SC05_LN2_384	NA	Yes	LN2	NA	NA	NA	NA	NA	NA	NA	NA	NA	NA	NA	6074	175496
SC05	SC05_LN2_385	NA	Yes	LN2	NA	NA	NA	NA	NA	NA	NA	NA	NA	NA	NA	6955	73992
SC05	SC05_LN2_386	NA	Yes	LN2	NA	NA	NA	NA	NA	NA	NA	NA	NA	NA	NA	2756	9370
SC05	SC05_LN2_387	NA	Yes	LN2	NA	NA	NA	NA	NA	NA	NA	NA	NA	NA	NA	5862	52418
SC05	SC05_LN2_388	NA	Yes	LN2	NA	NA	NA	NA	NA	NA	NA	NA	NA	NA	NA	6434	52670
SC05	SC05_LN2_389	NA	Yes	LN2	NA	NA	NA	NA	NA	NA	NA	NA	NA	NA	NA	4500	45045
SC05	SC05_LN2_390	NA	Yes	LN2	NA	NA	NA	NA	NA	NA	NA	NA	NA	NA	NA	4727	25607
SC05	SC05_LN2_391	NA	Yes	LN2	NA	NA	NA	NA	NA	NA	NA	NA	NA	NA	NA	1745	4395
SC05	SC05_LN2_392	NA	Yes	LN2	NA	NA	NA	NA	NA	NA	NA	NA	NA	NA	NA	2925	7080
SC05	SC05_LN2_393	NA	Yes	LN2	NA	NA	NA	NA	NA	NA	NA	NA	NA	NA	NA	5691	57536
SC05	SC05_LN2_400	NA	Yes	LN2	NA	NA	NA	NA	NA	NA	NA	NA	NA	NA	NA	5672	27814
SC05	SC05_LN2_401	NA	Yes	LN2	NA	NA	NA	NA	NA	NA	NA	NA	NA	NA	NA	4338	14343
SC05	SC05_LN2_406	NA	Yes	LN2	NA	NA	NA	NA	NA	NA	NA	NA	NA	NA	NA	7943	132322
SC05	SC05_LN2_410	NA	Yes	LN2	NA	NA	NA	NA	NA	NA	NA	NA	NA	NA	NA	3704	34614
SC05	SC05_LN2_413	NA	Yes	LN2	NA	NA	NA	NA	NA	NA	NA	NA	NA	NA	NA	5819	77667
SC05	SC05_LN2_414	NA	Yes	LN2	NA	NA	NA	NA	NA	NA	NA	NA	NA	NA	NA	6978	63259
SC05	SC05_LN2_417	NA	Yes	LN2	NA	NA	NA	NA	NA	NA	NA	NA	NA	NA	NA	4276	15724
SC05	SC05_LN2_418	NA	Yes	LN2	NA	NA	NA	NA	NA	NA	NA	NA	NA	NA	NA	3106	23239
SC05	SC05_LN2_419	NA	Yes	LN2	NA	NA	NA	NA	NA	NA	NA	NA	NA	NA	NA	5103	41092
SC05	SC05_LN2_420	NA	Yes	LN2	NA	NA	NA	NA	NA	NA	NA	NA	NA	NA	NA	6743	69194
SC05	SC05_LN2_421	NA	Yes	LN2	NA	NA	NA	NA	NA	NA	NA	NA	NA	NA	NA	6535	127284
SC05	SC05_LN2_422	NA	Yes	LN2	NA	NA	NA	NA	NA	NA	NA	NA	NA	NA	NA	5136	37905
SC05	SC05_LN2_423	NA	Yes	LN2	NA	NA	NA	NA	NA	NA	NA	NA	NA	NA	NA	5299	73307
SC05	SC05_LN2_424	NA	Yes	LN2	NA	NA	NA	NA	NA	NA	NA	NA	NA	NA	NA	4162	24659
SC05	SC05_LN2_425	NA	Yes	LN2	NA	NA	NA	NA	NA	NA	NA	NA	NA	NA	NA	7106	89945
SC05	SC05_LN2_426	NA	Yes	LN2	NA	NA	NA	NA	NA	NA	NA	NA	NA	NA	NA	7216	114481
SC05	SC05_LN2_427	NA	Yes	LN2	NA	NA	NA	NA	NA	NA	NA	NA	NA	NA	NA	5407	53510
SC05	SC05_LN2_428	NA	Yes	LN2	NA	NA	NA	NA	NA	NA	NA	NA	NA	NA	NA	4177	12864
SC05	SC05_LN2_429	NA	Yes	LN2	NA	NA	NA	NA	NA	NA	NA	NA	NA	NA	NA	4916	29790
SC05	SC05_LN2_430	NA	Yes	LN2	NA	NA	NA	NA	NA	NA	NA	NA	NA	NA	NA	4372	34786
SC05	SC05_LN2_431	NA	Yes	LN2	NA	NA	NA	NA	NA	NA	NA	NA	NA	NA	NA	6492	76074
SC05	SC05_LN2_432	NA	Yes	LN2	NA	NA	NA	NA	NA	NA	NA	NA	NA	NA	NA	4951	25234
SC06	SC06_NT_001	NA	Yes	NT	NA	NA	NA	NA	NA	NA	NA	NA	NA	NA	NA	1893	11342
SC06	SC06_NT_002	NA	Yes	NT	NA	NA	NA	NA	NA	NA	NA	NA	NA	NA	NA	1572	6162
SC06	SC06_NT_003	NA	Yes	NT	NA	NA	NA	NA	NA	NA	NA	NA	NA	NA	NA	3232	21658
SC06	SC06_NT_004	NA	Yes	NT	NA	NA	NA	NA	NA	NA	NA	NA	NA	NA	NA	1887	3466
SC06	SC06_NT_006	NA	Yes	NT	NA	NA	NA	NA	NA	NA	NA	NA	NA	NA	NA	1944	4078
SC06	SC06_NT_009	NA	Yes	NT	NA	NA	NA	NA	NA	NA	NA	NA	NA	NA	NA	1803	4001
SC06	SC06_NT_010	NA	Yes	NT	NA	NA	NA	NA	NA	NA	NA	NA	NA	NA	NA	2496	19303
SC06	SC06_NT_012	NA	Yes	NT	NA	NA	NA	NA	NA	NA	NA	NA	NA	NA	NA	1752	7410
SC06	SC06_NT_013	NA	Yes	NT	NA	NA	NA	NA	NA	NA	NA	NA	NA	NA	NA	1853	11265
SC06	SC06_NT_014	NA	Yes	NT	NA	NA	NA	NA	NA	NA	NA	NA	NA	NA	NA	2380	5428
SC06	SC06_NT_015	NA	Yes	NT	NA	NA	NA	NA	NA	NA	NA	NA	NA	NA	NA	2506	12654
SC06	SC06_NT_016	NA	Yes	NT	NA	NA	NA	NA	NA	NA	NA	NA	NA	NA	NA	1903	3926
SC06	SC06_NT_019	NA	Yes	NT	NA	NA	NA	NA	NA	NA	NA	NA	NA	NA	NA	1755	6840
SC06	SC06_NT_020	NA	Yes	NT	NA	NA	NA	NA	NA	NA	NA	NA	NA	NA	NA	2062	11896
SC06	SC06_NT_024	NA	Yes	NT	NA	NA	NA	NA	NA	NA	NA	NA	NA	NA	NA	1616	15241
SC06	SC06_NT_026	NA	Yes	NT	NA	NA	NA	NA	NA	NA	NA	NA	NA	NA	NA	5563	106119
SC06	SC06_NT_027	NA	Yes	NT	NA	NA	NA	NA	NA	NA	NA	NA	NA	NA	NA	1538	2927
SC06	SC06_NT_031	NA	Yes	NT	NA	NA	NA	NA	NA	NA	NA	NA	NA	NA	NA	2113	20653
SC06	SC06_NT_032	NA	Yes	NT	NA	NA	NA	NA	NA	NA	NA	NA	NA	NA	NA	2649	7188
SC06	SC06_NT_037	NA	Yes	NT	NA	NA	NA	NA	NA	NA	NA	NA	NA	NA	NA	1869	10698
SC06	SC06_NT_038	NA	Yes	NT	NA	NA	NA	NA	NA	NA	NA	NA	NA	NA	NA	1838	10960
SC06	SC06_NT_042	NA	Yes	NT	NA	NA	NA	NA	NA	NA	NA	NA	NA	NA	NA	3403	30008
SC06	SC06_NT_050	NA	Yes	NT	NA	NA	NA	NA	NA	NA	NA	NA	NA	NA	NA	1723	11327
SC06	SC06_NT_052	NA	Yes	NT	NA	NA	NA	NA	NA	NA	NA	NA	NA	NA	NA	2152	11961
SC06	SC06_NT_064	NA	Yes	NT	NA	NA	NA	NA	NA	NA	NA	NA	NA	NA	NA	3763	21818
SC06	SC06_NT_071	NA	Yes	NT	NA	NA	NA	NA	NA	NA	NA	NA	NA	NA	NA	1578	10220
SC06	SC06_NT_073	NA	Yes	NT	NA	NA	NA	NA	NA	NA	NA	NA	NA	NA	NA	2132	68673
SC06	SC06_PT1_090	NA	Yes	PT1	NA	NA	NA	NA	NA	NA	NA	NA	NA	NA	NA	7454	173798
SC06	SC06_PT1_091	NA	Yes	PT1	NA	NA	NA	NA	NA	NA	NA	NA	NA	NA	NA	6841	113512
SC06	SC06_PT1_097	NA	Yes	PT1	NA	NA	NA	NA	NA	NA	NA	NA	NA	NA	NA	8035	225552
SC06	SC06_PT1_098	NA	Yes	PT1	NA	NA	NA	NA	NA	NA	NA	NA	NA	NA	NA	7308	151949
SC06	SC06_PT1_099	NA	Yes	PT1	NA	NA	NA	NA	NA	NA	NA	NA	NA	NA	NA	7148	110148
SC06	SC06_PT1_100	NA	Yes	PT1	NA	NA	NA	NA	NA	NA	NA	NA	NA	NA	NA	7184	81258
SC06	SC06_PT1_101	NA	Yes	PT1	NA	NA	NA	NA	NA	NA	NA	NA	NA	NA	NA	5999	61230
SC06	SC06_PT1_102	NA	Yes	PT1	NA	NA	NA	NA	NA	NA	NA	NA	NA	NA	NA	7462	174890
SC06	SC06_PT1_103	NA	Yes	PT1	NA	NA	NA	NA	NA	NA	NA	NA	NA	NA	NA	8376	204204
SC06	SC06_PT1_107	NA	Yes	PT1	NA	NA	NA	NA	NA	NA	NA	NA	NA	NA	NA	6715	126909
SC06	SC06_PT1_110	NA	Yes	PT1	NA	NA	NA	NA	NA	NA	NA	NA	NA	NA	NA	7857	135801
SC06	SC06_PT1_111	NA	Yes	PT1	NA	NA	NA	NA	NA	NA	NA	NA	NA	NA	NA	3622	13135
SC06	SC06_PT1_113	NA	Yes	PT1	NA	NA	NA	NA	NA	NA	NA	NA	NA	NA	NA	7941	133490
SC06	SC06_PT1_115	NA	Yes	PT1	NA	NA	NA	NA	NA	NA	NA	NA	NA	NA	NA	8289	166224
SC06	SC06_PT1_116	NA	Yes	PT1	NA	NA	NA	NA	NA	NA	NA	NA	NA	NA	NA	6858	65524
SC06	SC06_PT1_117	NA	Yes	PT1	NA	NA	NA	NA	NA	NA	NA	NA	NA	NA	NA	7429	140997
SC06	SC06_PT1_118	NA	Yes	PT1	NA	NA	NA	NA	NA	NA	NA	NA	NA	NA	NA	7123	103464
SC06	SC06_PT1_119	NA	Yes	PT1	NA	NA	NA	NA	NA	NA	NA	NA	NA	NA	NA	5882	56335
SC06	SC06_PT1_120	NA	Yes	PT1	NA	NA	NA	NA	NA	NA	NA	NA	NA	NA	NA	7515	83753
SC06	SC06_PT1_121	NA	Yes	PT1	NA	NA	NA	NA	NA	NA	NA	NA	NA	NA	NA	7985	219059
SC06	SC06_PT1_122	NA	Yes	PT1	NA	NA	NA	NA	NA	NA	NA	NA	NA	NA	NA	4161	18954
SC06	SC06_PT1_123	NA	Yes	PT1	NA	NA	NA	NA	NA	NA	NA	NA	NA	NA	NA	6420	67338
SC06	SC06_PT1_124	NA	Yes	PT1	NA	NA	NA	NA	NA	NA	NA	NA	NA	NA	NA	7261	79487
SC06	SC06_PT1_125	NA	Yes	PT1	NA	NA	NA	NA	NA	NA	NA	NA	NA	NA	NA	9238	190299
SC06	SC06_PT1_126	NA	Yes	PT1	NA	NA	NA	NA	NA	NA	NA	NA	NA	NA	NA	4904	92036
SC06	SC06_PT1_127	NA	Yes	PT1	NA	NA	NA	NA	NA	NA	NA	NA	NA	NA	NA	6170	65472
SC06	SC06_PT1_128	NA	Yes	PT1	NA	NA	NA	NA	NA	NA	NA	NA	NA	NA	NA	7795	143334
SC06	SC06_PT1_134	NA	Yes	PT1	NA	NA	NA	NA	NA	NA	NA	NA	NA	NA	NA	9110	116281
SC06	SC06_PT2_138	NA	Yes	PT2	NA	NA	NA	NA	NA	NA	NA	NA	NA	NA	NA	5471	86606
SC06	SC06_PT2_141	NA	Yes	PT2	NA	NA	NA	NA	NA	NA	NA	NA	NA	NA	NA	3203	16596
SC06	SC06_PT2_143	NA	Yes	PT2	NA	NA	NA	NA	NA	NA	NA	NA	NA	NA	NA	5027	49214
SC06	SC06_PT2_153	NA	Yes	PT2	NA	NA	NA	NA	NA	NA	NA	NA	NA	NA	NA	7168	94415
SC06	SC06_PT2_154	NA	Yes	PT2	NA	NA	NA	NA	NA	NA	NA	NA	NA	NA	NA	6175	76324
SC06	SC06_PT2_155	NA	Yes	PT2	NA	NA	NA	NA	NA	NA	NA	NA	NA	NA	NA	7480	151670
SC06	SC06_PT2_156	NA	Yes	PT2	NA	NA	NA	NA	NA	NA	NA	NA	NA	NA	NA	7380	95600
SC06	SC06_PT2_157	NA	Yes	PT2	NA	NA	NA	NA	NA	NA	NA	NA	NA	NA	NA	4322	26147
SC06	SC06_PT2_158	NA	Yes	PT2	NA	NA	NA	NA	NA	NA	NA	NA	NA	NA	NA	7233	94923
SC06	SC06_PT2_159	NA	Yes	PT2	NA	NA	NA	NA	NA	NA	NA	NA	NA	NA	NA	4893	115896
SC06	SC06_PT2_160	NA	Yes	PT2	NA	NA	NA	NA	NA	NA	NA	NA	NA	NA	NA	7863	160947
SC06	SC06_PT2_161	NA	Yes	PT2	NA	NA	NA	NA	NA	NA	NA	NA	NA	NA	NA	3028	17702
SC06	SC06_PT2_162	NA	Yes	PT2	NA	NA	NA	NA	NA	NA	NA	NA	NA	NA	NA	4966	128412
SC06	SC06_PT2_163	NA	Yes	PT2	NA	NA	NA	NA	NA	NA	NA	NA	NA	NA	NA	4177	40802
SC06	SC06_PT2_164	NA	Yes	PT2	NA	NA	NA	NA	NA	NA	NA	NA	NA	NA	NA	3035	15882
SC06	SC06_PT2_165	NA	Yes	PT2	NA	NA	NA	NA	NA	NA	NA	NA	NA	NA	NA	6789	243252
SC06	SC06_PT2_166	NA	Yes	PT2	NA	NA	NA	NA	NA	NA	NA	NA	NA	NA	NA	4834	65780
SC06	SC06_PT2_167	NA	Yes	PT2	NA	NA	NA	NA	NA	NA	NA	NA	NA	NA	NA	6655	173619
SC06	SC06_PT2_168	NA	Yes	PT2	NA	NA	NA	NA	NA	NA	NA	NA	NA	NA	NA	7098	236889
SC06	SC06_PT2_169	NA	Yes	PT2	NA	NA	NA	NA	NA	NA	NA	NA	NA	NA	NA	6435	121818
SC06	SC06_PT2_170	NA	Yes	PT2	NA	NA	NA	NA	NA	NA	NA	NA	NA	NA	NA	4392	57804
SC06	SC06_PT2_171	NA	Yes	PT2	NA	NA	NA	NA	NA	NA	NA	NA	NA	NA	NA	5609	147844
SC06	SC06_PT2_172	NA	Yes	PT2	NA	NA	NA	NA	NA	NA	NA	NA	NA	NA	NA	6397	124355
SC06	SC06_PT2_173	NA	Yes	PT2	NA	NA	NA	NA	NA	NA	NA	NA	NA	NA	NA	4575	29526
SC06	SC06_PT2_174	NA	Yes	PT2	NA	NA	NA	NA	NA	NA	NA	NA	NA	NA	NA	4366	98651
SC06	SC06_PT2_175	NA	Yes	PT2	NA	NA	NA	NA	NA	NA	NA	NA	NA	NA	NA	5919	104009
SC06	SC06_PT2_176	NA	Yes	PT2	NA	NA	NA	NA	NA	NA	NA	NA	NA	NA	NA	4907	62878
SC06	SC06_PT2_184	NA	Yes	PT2	NA	NA	NA	NA	NA	NA	NA	NA	NA	NA	NA	7752	251296
SC06	SC06_PT3_194	NA	Yes	PT3	NA	NA	NA	NA	NA	NA	NA	NA	NA	NA	NA	5465	92986
SC06	SC06_PT3_199	NA	Yes	PT3	NA	NA	NA	NA	NA	NA	NA	NA	NA	NA	NA	5360	65137
SC06	SC06_PT3_200	NA	Yes	PT3	NA	NA	NA	NA	NA	NA	NA	NA	NA	NA	NA	5786	36112
SC06	SC06_PT3_205	NA	Yes	PT3	NA	NA	NA	NA	NA	NA	NA	NA	NA	NA	NA	5960	62170
SC06	SC06_PT3_207	NA	Yes	PT3	NA	NA	NA	NA	NA	NA	NA	NA	NA	NA	NA	5071	65534
SC06	SC06_PT3_209	NA	Yes	PT3	NA	NA	NA	NA	NA	NA	NA	NA	NA	NA	NA	4106	35784
SC06	SC06_PT3_210	NA	Yes	PT3	NA	NA	NA	NA	NA	NA	NA	NA	NA	NA	NA	4299	29303
SC06	SC06_PT3_212	NA	Yes	PT3	NA	NA	NA	NA	NA	NA	NA	NA	NA	NA	NA	6799	39404
SC06	SC06_PT3_213	NA	Yes	PT3	NA	NA	NA	NA	NA	NA	NA	NA	NA	NA	NA	6876	75299
SC06	SC06_PT3_214	NA	Yes	PT3	NA	NA	NA	NA	NA	NA	NA	NA	NA	NA	NA	3070	11324
SC06	SC06_PT3_215	NA	Yes	PT3	NA	NA	NA	NA	NA	NA	NA	NA	NA	NA	NA	2052	4402
SC06	SC06_PT3_216	NA	Yes	PT3	NA	NA	NA	NA	NA	NA	NA	NA	NA	NA	NA	3431	11055
SC06	SC06_PT3_217	NA	Yes	PT3	NA	NA	NA	NA	NA	NA	NA	NA	NA	NA	NA	2853	12887
SC06	SC06_PT3_218	NA	Yes	PT3	NA	NA	NA	NA	NA	NA	NA	NA	NA	NA	NA	5340	54633
SC06	SC06_PT3_220	NA	Yes	PT3	NA	NA	NA	NA	NA	NA	NA	NA	NA	NA	NA	5136	46323
SC06	SC06_PT3_221	NA	Yes	PT3	NA	NA	NA	NA	NA	NA	NA	NA	NA	NA	NA	2960	7371
SC06	SC06_PT3_222	NA	Yes	PT3	NA	NA	NA	NA	NA	NA	NA	NA	NA	NA	NA	3515	17456
SC06	SC06_PT3_223	NA	Yes	PT3	NA	NA	NA	NA	NA	NA	NA	NA	NA	NA	NA	4569	28336
SC06	SC06_PT3_224	NA	Yes	PT3	NA	NA	NA	NA	NA	NA	NA	NA	NA	NA	NA	4472	18101
SC06	SC06_PT3_228	NA	Yes	PT3	NA	NA	NA	NA	NA	NA	NA	NA	NA	NA	NA	3731	19770
SC06	SC06_PT3_237	NA	Yes	PT3	NA	NA	NA	NA	NA	NA	NA	NA	NA	NA	NA	3748	34135
SC06	SC06_PT4_242	NA	Yes	PT4	NA	NA	NA	NA	NA	NA	NA	NA	NA	NA	NA	8060	231433
SC06	SC06_PT4_247	NA	Yes	PT4	NA	NA	NA	NA	NA	NA	NA	NA	NA	NA	NA	5668	104436
SC06	SC06_PT4_248	NA	Yes	PT4	NA	NA	NA	NA	NA	NA	NA	NA	NA	NA	NA	4539	27819
SC06	SC06_PT4_254	NA	Yes	PT4	NA	NA	NA	NA	NA	NA	NA	NA	NA	NA	NA	3939	41089
SC06	SC06_PT4_256	NA	Yes	PT4	NA	NA	NA	NA	NA	NA	NA	NA	NA	NA	NA	5340	51869
SC06	SC06_PT4_257	NA	Yes	PT4	NA	NA	NA	NA	NA	NA	NA	NA	NA	NA	NA	7075	77736
SC06	SC06_PT4_258	NA	Yes	PT4	NA	NA	NA	NA	NA	NA	NA	NA	NA	NA	NA	6933	154971
SC06	SC06_PT4_266	NA	Yes	PT4	NA	NA	NA	NA	NA	NA	NA	NA	NA	NA	NA	4768	104476
[truncated: 1,645 more rows]
