# Supplementary material for: Integrative single-cell multiomics analyses dissect molecular signatures of intratumoral heterogeneities and differentiation states of human gastric cancer
Source: Natl Sci Rev. 2023 Apr 11;10(6):nwad094. doi: 10.1093/nsr/nwad094 (PMC10281500; doi:10.1093/nsr/nwad094)
Supplement: nwad094_Supplemental_Files [file nwad094_supplemental_files.zip › Table S2.xlsx]

## Sheet: DEG list
The DEGs between gastric cancer cells and normal gastric epithelial cells
Group	Gene	P-value	Average ln(fold change)	Percentage of normal_epi_stomach	Percentage of cancer cells	Adjusted P-value
Normal_epi_stomach	PGA5	0	5.9384	0.952	0.096	0
Normal_epi_stomach	LIPF	0	5.6462	0.979	0.227	0
Normal_epi_stomach	PGA3	0	4.33959	0.866	0.076	0
Normal_epi_stomach	PGC	0	3.70425	0.999	0.644	0
Normal_epi_stomach	GKN1	0	3.40328	0.938	0.408	0
Normal_epi_stomach	GKN2	0	3.38546	0.906	0.316	0
Normal_epi_stomach	MUC6	2.80038e-200	2.91545	0.821	0.408	5.59628e-196
Normal_epi_stomach	MT1G	0	2.79195	0.979	0.598	0
Normal_epi_stomach	MUC5AC	3.54226e-248	2.58223	0.933	0.659	7.07885e-244
Normal_epi_stomach	PSCA	1.12986e-271	2.43915	0.993	0.598	2.25791e-267
Normal_epi_stomach	MUCL3	2.35173e-216	2.42367	0.882	0.48	4.6997e-212
Normal_epi_stomach	VSIG1	3.61593e-261	2.15498	0.911	0.442	7.22608e-257
Normal_epi_stomach	METTL7A	2.04506e-245	2.0875	0.888	0.511	4.08686e-241
Normal_epi_stomach	GLUL	5.15893e-224	1.96832	0.943	0.89	1.03096e-219
Normal_epi_stomach	ADAM28	1.65703e-185	1.93134	0.813	0.4	3.31141e-181
Normal_epi_stomach	DGKD	3.48914e-185	1.91394	0.829	0.481	6.97271e-181
Normal_epi_stomach	MT1X	1.38114e-182	1.89812	0.9	0.791	2.76007e-178
Normal_epi_stomach	ANXA10	6.51475e-280	1.87424	0.985	0.584	1.30191e-275
Normal_epi_stomach	TFF2	4.52834e-167	1.8719	0.952	0.845	9.04944e-163
Normal_epi_stomach	VSIG2	1.08259e-278	1.85019	0.973	0.618	2.16344e-274
Normal_epi_stomach	MT1E	2.9192e-269	1.83217	0.983	0.821	5.83373e-265
Normal_epi_stomach	CA2	1.73891e-231	1.78565	0.99	0.794	3.47504e-227
Normal_epi_stomach	MT1F	5.93757e-152	1.77451	0.821	0.52	1.18656e-147
Normal_epi_stomach	CXCL17	1.09597e-247	1.75188	0.958	0.575	2.19018e-243
Normal_epi_stomach	REG1A	3.30892e-117	1.70442	0.849	0.535	6.61254e-113
Normal_epi_stomach	RNASE1	3.71329e-204	1.6721	0.95	0.755	7.42064e-200
Normal_epi_stomach	TFF1	5.97824e-136	1.66849	0.962	0.916	1.19469e-131
Normal_epi_stomach	MT2A	1.19853e-224	1.61198	0.985	0.92	2.39515e-220
Normal_epi_stomach	AKR7A3	3.85972e-164	1.5571	0.887	0.65	7.71326e-160
Normal_epi_stomach	KLF2	9.85406e-134	1.5081	0.883	0.768	1.96923e-129
Normal_epi_stomach	SULT1C2	6.86533e-110	1.437	0.844	0.619	1.37197e-105
Normal_epi_stomach	CYSTM1	0	1.43328	1	0.98	0
Normal_epi_stomach	NR2F2	6.74956e-98	1.39028	0.83	0.789	1.34883e-93
Normal_epi_stomach	AKR1B10	1.35818e-114	1.38941	0.885	0.641	2.71418e-110
Normal_epi_stomach	HPGD	1.85745e-107	1.36283	0.813	0.551	3.71193e-103
Normal_epi_stomach	JUN	9.19591e-258	1.343	0.996	0.987	1.83771e-253
Normal_epi_stomach	GADD45B	4.80242e-106	1.28524	0.905	0.877	9.59716e-102
Normal_epi_stomach	EGR1	1.70599e-174	1.25841	0.969	0.973	3.40925e-170
Normal_epi_stomach	FAM3B	3.29164e-113	1.14359	0.863	0.591	6.57801e-109
Normal_epi_stomach	SGK1	1.82673e-84	1.14242	0.847	0.713	3.65054e-80
Normal_epi_stomach	BCAS1	2.66878e-84	1.11387	0.865	0.717	5.3333e-80
Normal_epi_stomach	CTSE	9.73177e-121	1.06131	0.961	0.748	1.9448e-116
Normal_epi_stomach	CKB	1.83619e-10	1.03137	0.799	0.807	3.66944e-06
Normal_epi_stomach	CIRBP	1.01954e-85	1.03038	0.861	0.869	2.03745e-81
Normal_epi_stomach	TMPRSS2	2.15545e-109	1.02945	0.916	0.819	4.30744e-105
Normal_epi_stomach	FOS	3.13234e-178	1.02556	0.993	0.994	6.25968e-174
Normal_epi_stomach	FOSB	2.80192e-111	1.00759	0.959	0.934	5.59936e-107
Normal_epi_stomach	MLPH	5.54849e-93	1.00693	0.898	0.765	1.10881e-88
Normal_epi_stomach	SRRM2	7.35928e-97	0.980654	0.937	0.939	1.47068e-92
Normal_epi_stomach	SELENBP1	3.45921e-84	0.980598	0.844	0.689	6.91288e-80
Normal_epi_stomach	UBL3	5.02708e-75	0.97958	0.853	0.791	1.00461e-70
Normal_epi_stomach	SMIM14	2.57749e-65	0.975025	0.857	0.79	5.15085e-61
Normal_epi_stomach	CLDN18	7.67572e-166	0.972259	1	0.728	1.53392e-161
Normal_epi_stomach	IGFBP2	3.56684e-90	0.95653	0.855	0.676	7.12798e-86
Normal_epi_stomach	FOXQ1	2.46913e-54	0.931444	0.846	0.838	4.93432e-50
Normal_epi_stomach	CDC42EP1	6.77027e-75	0.929754	0.85	0.813	1.35297e-70
Normal_epi_stomach	SLC12A2	1.61113e-92	0.921071	0.904	0.826	3.21969e-88
Normal_epi_stomach	FAM107B	7.52353e-64	0.919501	0.821	0.759	1.5035e-59
Normal_epi_stomach	MECOM	4.66759e-69	0.894705	0.876	0.787	9.32772e-65
Normal_epi_stomach	PIGR	7.86433e-66	0.883905	0.977	0.785	1.57161e-61
Normal_epi_stomach	GATA6	4.03903e-50	0.880345	0.837	0.774	8.07159e-46
Normal_epi_stomach	NEAT1	6.54238e-133	0.876085	0.993	0.987	1.30743e-128
Normal_epi_stomach	ALDH1A1	1.60327e-102	0.867758	0.951	0.731	3.20398e-98
Normal_epi_stomach	JUNB	2.56073e-111	0.865037	0.978	0.98	5.11737e-107
Normal_epi_stomach	AGR2	1.03345e-93	0.863123	0.983	0.97	2.06524e-89
Normal_epi_stomach	ACADVL	9.48326e-55	0.835415	0.874	0.887	1.89513e-50
Normal_epi_stomach	DUSP1	9.33228e-91	0.811026	0.963	0.97	1.86496e-86
Normal_epi_stomach	TESC	1.61035e-50	0.804152	0.805	0.678	3.21812e-46
Normal_epi_stomach	TXNIP	1.21558e-70	0.802102	0.924	0.823	2.42922e-66
Normal_epi_stomach	GSN	3.26244e-10	0.79789	0.8	0.903	6.51965e-06
Normal_epi_stomach	JUND	1.32206e-81	0.789565	0.94	0.97	2.642e-77
Normal_epi_stomach	ATF3	1.77568e-79	0.76796	0.952	0.967	3.54852e-75
Normal_epi_stomach	BTG2	3.71917e-31	0.747175	0.874	0.926	7.43239e-27
Normal_epi_stomach	KLF4	3.78341e-62	0.744306	0.92	0.921	7.56077e-58
Normal_epi_stomach	IER2	3.03285e-56	0.737606	0.92	0.946	6.06086e-52
Normal_epi_stomach	MARCKS	6.41876e-59	0.737373	0.897	0.91	1.28272e-54
Normal_epi_stomach	MUC1	3.33084e-112	0.728546	0.996	0.922	6.65635e-108
Normal_epi_stomach	EPN1	3.61654e-39	0.725424	0.805	0.828	7.22729e-35
Normal_epi_stomach	PABPC4	1.08608e-34	0.72348	0.873	0.948	2.17043e-30
Normal_epi_stomach	TLE5	1.07078e-52	0.711173	0.893	0.905	2.13984e-48
Normal_epi_stomach	PLXNB2	1.14922e-49	0.710504	0.877	0.887	2.29661e-45
Normal_epi_stomach	ATP8B1	6.70323e-47	0.696969	0.837	0.782	1.33957e-42
Cancer cell	CLDN3	1.77948e-235	-2.42274	0.09	0.812	3.55611e-231
Cancer cell	KRT7	1.61064e-255	-2.4012	0.135	0.865	3.21869e-251
Cancer cell	TMEM176A	9.23572e-254	-2.3811	0.101	0.837	1.84567e-249
Cancer cell	PI3	8.22176e-225	-2.29629	0.142	0.842	1.64304e-220
Cancer cell	S100A4	6.95629e-221	-2.27161	0.117	0.807	1.39014e-216
Cancer cell	CLDN7	0	-2.22304	0.079	0.935	0
Cancer cell	TMEM176B	8.71202e-248	-2.18911	0.151	0.864	1.74101e-243
Cancer cell	MDK	3.15542e-297	-2.07806	0.277	0.971	6.3058e-293
Cancer cell	TNFRSF12A	1.377e-249	-2.02759	0.202	0.889	2.7518e-245
Cancer cell	IL32	1.33534e-220	-1.90396	0.288	0.918	2.66854e-216
Cancer cell	LY6E	6.88502e-179	-1.79835	0.451	0.919	1.3759e-174
Cancer cell	CLDN4	1.95151e-271	-1.76544	0.385	0.974	3.89989e-267
Cancer cell	CKS1B	2.5283e-207	-1.7608	0.23	0.849	5.05255e-203
Cancer cell	POP4	2.72586e-146	-1.75896	0.309	0.809	5.44737e-142
Cancer cell	PRSS3	1.87329e-250	-1.75791	0.188	0.921	3.74358e-246
Cancer cell	S100A10	1.88399e-292	-1.6791	0.808	1	3.76496e-288
Cancer cell	ARPC1B	4.05688e-195	-1.62887	0.179	0.811	8.10727e-191
Cancer cell	ATP1B3	3.16375e-253	-1.61278	0.31	0.935	6.32244e-249
Cancer cell	PFDN4	1.05803e-234	-1.5827	0.358	0.944	2.11438e-230
Cancer cell	FXYD5	1.12721e-180	-1.58068	0.369	0.872	2.25262e-176
Cancer cell	TIMP1	1.1967e-175	-1.56922	0.384	0.887	2.39149e-171
Cancer cell	SERPINA1	3.4301e-119	-1.56427	0.394	0.805	6.85472e-115
Cancer cell	ISG15	1.28213e-173	-1.53822	0.381	0.921	2.5622e-169
Cancer cell	CAMK2N1	4.15086e-274	-1.4774	0.153	0.939	8.29508e-270
Cancer cell	CD44	2.31021e-191	-1.45532	0.222	0.853	4.61672e-187
Cancer cell	MUC13	1.51388e-151	-1.43741	0.379	0.87	3.02534e-147
Cancer cell	IFITM3	1.15068e-237	-1.43529	0.773	0.994	2.29951e-233
Cancer cell	EIF6	4.66276e-255	-1.43283	0.639	0.984	9.31805e-251
Cancer cell	PON2	1.17624e-179	-1.40909	0.367	0.89	2.35059e-175
Cancer cell	SCD	1.48888e-152	-1.40744	0.281	0.822	2.97538e-148
Cancer cell	IFI6	1.04469e-122	-1.38417	0.638	0.942	2.08772e-118
Cancer cell	MIEN1	8.2531e-140	-1.37188	0.56	0.945	1.6493e-135
Cancer cell	PLOD3	3.83086e-181	-1.36611	0.234	0.851	7.65558e-177
Cancer cell	MRPL13	1.1105e-189	-1.36499	0.459	0.934	2.21922e-185
Cancer cell	LACTB2	6.20206e-175	-1.3547	0.294	0.863	1.23942e-170
Cancer cell	ASS1	1.24447e-119	-1.35032	0.372	0.807	2.48694e-115
Cancer cell	SLPI	9.0979e-127	-1.34246	0.6	0.927	1.81812e-122
Cancer cell	ABRACL	4.92962e-180	-1.33928	0.293	0.865	9.85136e-176
Cancer cell	GRINA	2.97035e-184	-1.32424	0.315	0.89	5.93595e-180
Cancer cell	ADRM1	7.83492e-205	-1.30271	0.441	0.947	1.56573e-200
Cancer cell	PSMA7	1.91966e-277	-1.30107	0.765	0.995	3.83625e-273
Cancer cell	PLBD1	8.00287e-176	-1.29108	0.28	0.873	1.59929e-171
Cancer cell	DCAF13	3.5849e-168	-1.25865	0.278	0.844	7.16407e-164
Cancer cell	ACAA2	4.22417e-153	-1.25545	0.369	0.875	8.44158e-149
Cancer cell	PSMB9	4.02436e-140	-1.23843	0.378	0.875	8.04229e-136
Cancer cell	STMN1	3.57476e-137	-1.22401	0.409	0.89	7.14381e-133
Cancer cell	ORMDL2	3.9631e-172	-1.21786	0.406	0.905	7.91987e-168
Cancer cell	TBCB	5.9483e-151	-1.20848	0.388	0.872	1.18871e-146
Cancer cell	BID	4.83716e-168	-1.20532	0.261	0.828	9.66657e-164
Cancer cell	PYCARD	1.53652e-140	-1.20476	0.337	0.847	3.07059e-136
Cancer cell	NELFCD	7.48584e-168	-1.19862	0.284	0.851	1.49597e-163
Cancer cell	SNRPD1	8.85151e-185	-1.1959	0.548	0.963	1.76889e-180
Cancer cell	SNRPG	2.79075e-213	-1.19241	0.629	0.987	5.57703e-209
Cancer cell	RPA3	2.55782e-135	-1.18311	0.453	0.891	5.11156e-131
Cancer cell	SAE1	1.4196e-153	-1.18299	0.261	0.813	2.83692e-149
Cancer cell	GGCT	2.4876e-146	-1.17588	0.32	0.853	4.97122e-142
Cancer cell	HSD17B11	4.97859e-140	-1.17415	0.337	0.847	9.94921e-136
Cancer cell	CXCL2	3.65577e-126	-1.17219	0.395	0.867	7.30568e-122
Cancer cell	MRPL14	1.01542e-182	-1.16932	0.48	0.949	2.02921e-178
Cancer cell	LDHA	9.90453e-189	-1.16791	0.685	0.982	1.97932e-184
Cancer cell	PFDN2	1.02436e-171	-1.16574	0.542	0.952	2.04708e-167
Cancer cell	CIAO2B	4.46247e-179	-1.15806	0.531	0.953	8.91779e-175
Cancer cell	TPD52L2	4.87455e-163	-1.15714	0.384	0.885	9.7413e-159
Cancer cell	RNF114	1.14752e-194	-1.1565	0.44	0.936	2.29321e-190
Cancer cell	SLC39A4	4.60913e-145	-1.15537	0.447	0.898	9.21088e-141
Cancer cell	CSE1L	3.95684e-144	-1.15253	0.325	0.849	7.90735e-140
Cancer cell	HIST1H2BK	1.17768e-102	-1.14498	0.512	0.855	2.35347e-98
Cancer cell	CKS2	7.00846e-177	-1.14251	0.575	0.968	1.40057e-172
Cancer cell	CEACAM5	4.20119e-133	-1.1425	0.27	0.81	8.39567e-129
Cancer cell	TRMT112	1.32495e-165	-1.13662	0.485	0.936	2.64778e-161
Cancer cell	MAPRE1	5.77251e-175	-1.13568	0.356	0.905	1.15358e-170
Cancer cell	APMAP	4.84465e-156	-1.13122	0.437	0.901	9.68155e-152
Cancer cell	SNHG6	7.09968e-153	-1.1274	0.419	0.909	1.4188e-148
Cancer cell	RHEB	2.34514e-169	-1.12567	0.392	0.906	4.68653e-165
Cancer cell	ACTN1	6.98815e-143	-1.11848	0.377	0.885	1.39651e-138
Cancer cell	PRELID3B	4.84761e-176	-1.09789	0.579	0.954	9.68747e-172
Cancer cell	PDCD5	1.44964e-121	-1.09172	0.711	0.976	2.89696e-117
Cancer cell	RHOC	3.40354e-168	-1.08848	0.474	0.958	6.80164e-164
Cancer cell	SMS	1.40111e-157	-1.08547	0.469	0.925	2.79998e-153
Cancer cell	CALML4	1.07636e-133	-1.07702	0.291	0.82	2.151e-129
Cancer cell	SRI	1.21389e-154	-1.07475	0.643	0.967	2.42584e-150
Cancer cell	CACYBP	1.51641e-150	-1.07033	0.496	0.918	3.03039e-146
Cancer cell	TMEM14A	9.63462e-126	-1.06861	0.521	0.901	1.92538e-121
Cancer cell	LAPTM4B	6.03039e-159	-1.06852	0.49	0.933	1.20511e-154
Cancer cell	IFI30	7.53562e-82	-1.06165	0.615	0.887	1.50592e-77
Cancer cell	MRPL21	7.3421e-123	-1.06161	0.469	0.895	1.46725e-118
Cancer cell	PAFAH1B3	6.44197e-127	-1.05902	0.314	0.815	1.28736e-122
Cancer cell	SSB	8.05887e-170	-1.05659	0.591	0.969	1.61048e-165
Cancer cell	TOMM6	3.41039e-164	-1.05547	0.691	0.983	6.81532e-160
Cancer cell	POP7	2.04687e-105	-1.05462	0.374	0.817	4.09047e-101
Cancer cell	ALG3	7.46147e-141	-1.04919	0.331	0.844	1.4911e-136
Cancer cell	FAM91A1	1.1804e-157	-1.04865	0.304	0.852	2.35891e-153
Cancer cell	CHCHD7	3.32051e-143	-1.04797	0.457	0.913	6.6357e-139
Cancer cell	POLR2K	2.78467e-170	-1.04727	0.59	0.964	5.56489e-166
Cancer cell	SNRPB2	3.83689e-156	-1.04346	0.616	0.956	7.66763e-152
Cancer cell	TM4SF1	4.46263e-114	-1.0319	0.765	0.98	8.91812e-110
Cancer cell	MRPS10	6.21056e-118	-1.03188	0.411	0.86	1.24112e-113
Cancer cell	GPX4	3.0987e-184	-1.03117	0.727	0.982	6.19244e-180
Cancer cell	DYNLT3	3.15236e-134	-1.02955	0.305	0.829	6.29969e-130
Cancer cell	CD9	6.46988e-157	-1.0279	0.679	0.964	1.29294e-152
Cancer cell	RAD21	2.00051e-147	-1.02308	0.567	0.96	3.99783e-143
Cancer cell	ATP6AP2	2.36026e-162	-1.02149	0.485	0.925	4.71674e-158
Cancer cell	PLAAT3	2.55173e-91	-1.02139	0.548	0.871	5.09938e-87
Cancer cell	ANXA2	6.39948e-195	-1.0181	0.808	0.995	1.27887e-190
Cancer cell	MRPL47	4.86861e-132	-1.01643	0.356	0.856	9.72943e-128
Cancer cell	SF3B6	2.2366e-158	-1.01255	0.658	0.974	4.46961e-154
Cancer cell	PSENEN	2.50977e-150	-1.01091	0.51	0.94	5.01553e-146
Cancer cell	SERPINH1	2.89255e-145	-1.01067	0.324	0.849	5.78047e-141
Cancer cell	PSMB2	2.31903e-179	-1.01012	0.553	0.97	4.63434e-175
Cancer cell	PSMD3	1.30556e-113	-1.00565	0.397	0.86	2.60903e-109
Cancer cell	SNRPB	1.24018e-172	-1.00188	0.64	0.973	2.47837e-168
Cancer cell	HSPH1	9.05807e-128	-1.00043	0.567	0.947	1.81016e-123
Cancer cell	PSMA6	2.57824e-146	-0.997719	0.575	0.947	5.15236e-142
Cancer cell	HMGA1	2.6061e-169	-0.997264	0.69	0.98	5.20802e-165
Cancer cell	SNRPE	2.20985e-160	-0.99663	0.647	0.976	4.41617e-156
Cancer cell	PARD6B	1.36958e-125	-0.996567	0.649	0.932	2.73697e-121
Cancer cell	ANP32E	5.23916e-117	-0.995735	0.352	0.82	1.04699e-112
Cancer cell	RAN	1.33114e-168	-0.994141	0.665	0.983	2.66014e-164
Cancer cell	CXCL3	1.91268e-91	-0.992968	0.4	0.839	3.8223e-87
Cancer cell	CCDC58	2.55905e-127	-0.98559	0.3	0.811	5.114e-123
Cancer cell	RANBP1	1.60788e-122	-0.981525	0.429	0.893	3.21319e-118
Cancer cell	SNRPD2	1.98318e-157	-0.980361	0.778	0.993	3.96318e-153
Cancer cell	ATP5F1E	1.44237e-163	-0.975731	0.729	0.984	2.88243e-159
Cancer cell	PSMB5	4.09605e-142	-0.974978	0.495	0.928	8.18555e-138
Cancer cell	CNIH4	6.36566e-149	-0.972663	0.429	0.912	1.27211e-144
Cancer cell	PSMB3	6.69955e-159	-0.971407	0.805	0.987	1.33884e-154
Cancer cell	MTCH2	3.96815e-131	-0.970679	0.501	0.909	7.92994e-127
Cancer cell	HNRNPL	3.59074e-98	-0.970473	0.711	0.969	7.17574e-94
Cancer cell	CETN2	4.35239e-129	-0.967358	0.351	0.85	8.69782e-125
Cancer cell	NOL4L	1.70902e-112	-0.965568	0.44	0.849	3.4153e-108
Cancer cell	POMP	3.54589e-182	-0.962628	0.825	0.995	7.08611e-178
Cancer cell	SNRPC	7.89526e-133	-0.961415	0.59	0.944	1.57779e-128
Cancer cell	PDZK1IP1	3.68151e-52	-0.960809	0.573	0.842	7.35713e-48
Cancer cell	PRDX1	1.3014e-144	-0.96047	0.313	0.851	2.60072e-140
Cancer cell	DCTPP1	2.95716e-134	-0.959921	0.425	0.883	5.9096e-130
Cancer cell	S100A16	7.24569e-113	-0.953259	0.69	0.942	1.44798e-108
Cancer cell	DPM1	1.92476e-129	-0.952681	0.569	0.926	3.84645e-125
Cancer cell	SEM1	2.37796e-195	-0.952127	0.84	0.994	4.75211e-191
Cancer cell	RBCK1	2.31967e-133	-0.952016	0.564	0.935	4.63563e-129
Cancer cell	PIGT	4.85253e-136	-0.950773	0.589	0.941	9.6973e-132
Cancer cell	PPA1	4.675e-157	-0.949314	0.64	0.977	9.34252e-153
Cancer cell	URI1	1.67998e-48	-0.947119	0.552	0.842	3.35728e-44
Cancer cell	BRIX1	9.76623e-127	-0.940497	0.307	0.81	1.95168e-122
Cancer cell	PSMA5	2.28206e-141	-0.940394	0.555	0.944	4.56047e-137
Cancer cell	CCT5	6.51216e-150	-0.936543	0.648	0.959	1.30139e-145
Cancer cell	POLR2J	1.13338e-147	-0.9355	0.579	0.953	2.26494e-143
Cancer cell	SNRPF	3.17724e-136	-0.934819	0.629	0.97	6.3494e-132
Cancer cell	RBIS	1.4e-145	-0.932383	0.53	0.953	2.79777e-141
Cancer cell	PCNA	3.38046e-103	-0.9294	0.43	0.847	6.75551e-99
Cancer cell	EPCAM	3.41247e-219	-0.926585	0.893	0.994	6.81947e-215
Cancer cell	PRKDC	2.5112e-122	-0.924503	0.486	0.907	5.01838e-118
Cancer cell	CDC123	5.65395e-113	-0.922167	0.39	0.844	1.12989e-108
Cancer cell	NIFK	1.15944e-107	-0.919784	0.406	0.845	2.31703e-103
Cancer cell	COMMD7	2.37008e-126	-0.917763	0.389	0.856	4.73638e-122
Cancer cell	ELOC	1.25734e-160	-0.917056	0.632	0.975	2.51268e-156
Cancer cell	PGK1	1.11397e-162	-0.914538	0.786	0.981	2.22615e-158
Cancer cell	OAS1	1.76826e-111	-0.913535	0.324	0.809	3.5337e-107
Cancer cell	PKM	1.11987e-134	-0.913229	0.745	0.974	2.23794e-130
Cancer cell	LCN2	1.45007e-75	-0.910338	0.522	0.86	2.89782e-71
Cancer cell	TIMM8B	2.13162e-117	-0.905006	0.443	0.889	4.25983e-113
Cancer cell	ENO1	2.22386e-176	-0.904486	0.847	0.997	4.44417e-172
Cancer cell	TWF1	1.2645e-120	-0.903891	0.357	0.843	2.52697e-116
Cancer cell	COX19	3.13325e-153	-0.90042	0.235	0.817	6.2615e-149
Cancer cell	ITPA	6.26461e-108	-0.898611	0.512	0.893	1.25192e-103
Cancer cell	CBX3	6.22076e-162	-0.898521	0.677	0.98	1.24316e-157
Cancer cell	ITGB5	3.2083e-129	-0.897853	0.289	0.816	6.41148e-125
Cancer cell	VWA1	4.57781e-115	-0.894463	0.291	0.801	9.14829e-111
Cancer cell	SEPT7	8.29257e-150	-0.891737	0.562	0.95	1.65719e-145
Cancer cell	GALNT2	8.48886e-122	-0.888969	0.278	0.805	1.69641e-117
Cancer cell	RBM8A	2.88023e-141	-0.888811	0.655	0.965	5.75585e-137
Cancer cell	ZFAS1	6.95068e-160	-0.888351	0.784	0.993	1.38902e-155
Cancer cell	PERP	4.32772e-130	-0.887361	0.777	0.988	8.64851e-126
Cancer cell	HMGB2	2.5318e-81	-0.886766	0.437	0.85	5.05955e-77
Cancer cell	PSMD8	1.25237e-135	-0.885626	0.606	0.952	2.50274e-131
Cancer cell	UBE2L3	7.7699e-116	-0.884817	0.48	0.911	1.55274e-111
Cancer cell	UFD1	1.05292e-105	-0.88446	0.378	0.829	2.10416e-101
Cancer cell	TFF3	5.94784e-121	-0.884098	0.292	0.803	1.18862e-116
Cancer cell	GID8	7.50388e-127	-0.883456	0.486	0.903	1.49958e-122
Cancer cell	ZNF706	1.12053e-159	-0.883138	0.735	0.984	2.23926e-155
Cancer cell	C8orf33	2.19472e-118	-0.880465	0.417	0.863	4.38593e-114
Cancer cell	MRPL2	7.10966e-119	-0.877381	0.307	0.807	1.42079e-114
Cancer cell	GRN	6.53564e-134	-0.876275	0.664	0.968	1.30608e-129
Cancer cell	SEPHS2	2.5596e-105	-0.876103	0.597	0.923	5.1151e-101
Cancer cell	ZFAND2A	1.35962e-89	-0.875927	0.44	0.841	2.71706e-85
Cancer cell	MKKS	3.01396e-100	-0.87348	0.585	0.921	6.0231e-96
Cancer cell	BANF1	2.07965e-143	-0.872113	0.638	0.968	4.15598e-139
Cancer cell	RMND5A	1.18119e-114	-0.869526	0.435	0.868	2.36049e-110
Cancer cell	ROMO1	6.4695e-190	-0.866402	0.885	0.998	1.29286e-185
Cancer cell	OSER1	3.93749e-148	-0.86489	0.405	0.903	7.86868e-144
Cancer cell	DDX27	2.84232e-150	-0.863137	0.504	0.928	5.68009e-146
Cancer cell	STAT1	9.76908e-99	-0.861195	0.411	0.843	1.95225e-94
Cancer cell	DPY30	1.08012e-110	-0.861021	0.596	0.922	2.15851e-106
Cancer cell	NUTF2	3.38051e-118	-0.857247	0.525	0.926	6.75562e-114
Cancer cell	MRPS12	3.67475e-107	-0.854912	0.429	0.857	7.34362e-103
Cancer cell	CCT3	7.78123e-139	-0.85445	0.615	0.957	1.555e-134
Cancer cell	SLC1A5	5.89359e-94	-0.85331	0.413	0.829	1.17778e-89
Cancer cell	JPT1	1.37559e-150	-0.852818	0.655	0.987	2.74899e-146
Cancer cell	BUB3	1.42348e-113	-0.852358	0.432	0.875	2.84468e-109
Cancer cell	RAB22A	3.39701e-135	-0.851494	0.344	0.856	6.78859e-131
Cancer cell	NDUFA12	2.08047e-124	-0.850032	0.65	0.96	4.15762e-120
Cancer cell	DYNLRB1	1.27048e-152	-0.849618	0.729	0.983	2.53894e-148
Cancer cell	MRPL11	6.82661e-95	-0.848256	0.385	0.813	1.36423e-90
Cancer cell	NOP56	2.34647e-114	-0.847862	0.398	0.858	4.68919e-110
Cancer cell	HSPE1	1.23008e-166	-0.847558	0.807	0.988	2.45819e-162
Cancer cell	CLIC1	2.39091e-177	-0.844619	0.839	0.996	4.77799e-173
Cancer cell	POLR2I	1.14604e-103	-0.844602	0.589	0.928	2.29024e-99
Cancer cell	NOL7	1.37776e-117	-0.844153	0.558	0.929	2.75331e-113
Cancer cell	UQCRFS1	5.79175e-100	-0.84411	0.613	0.931	1.15742e-95
Cancer cell	BHLHE40	4.76735e-90	-0.84393	0.485	0.861	9.52707e-86
Cancer cell	MAP1LC3B	3.34848e-121	-0.84384	0.552	0.942	6.69161e-117
Cancer cell	PDZD8	7.91763e-104	-0.841732	0.365	0.814	1.58226e-99
Cancer cell	DRAP1	4.9913e-117	-0.841301	0.381	0.858	9.97462e-113
Cancer cell	UCHL3	9.75597e-124	-0.840846	0.416	0.883	1.94963e-119
Cancer cell	DNAJB6	2.87387e-134	-0.839625	0.34	0.861	5.74313e-130
Cancer cell	CD55	9.30283e-84	-0.836348	0.591	0.94	1.85908e-79
Cancer cell	PRPF6	3.55636e-119	-0.835932	0.501	0.905	7.10702e-115
Cancer cell	YWHAB	6.06532e-195	-0.834959	0.847	0.995	1.21209e-190
Cancer cell	SIVA1	3.64977e-111	-0.834346	0.553	0.925	7.2937e-107
Cancer cell	HNF4A	2.94309e-109	-0.834004	0.346	0.814	5.88146e-105
Cancer cell	GLO1	6.12888e-116	-0.833695	0.546	0.928	1.22479e-111
Cancer cell	CNPY3	4.5816e-111	-0.833655	0.35	0.823	9.15587e-107
Cancer cell	S100A13	1.2975e-103	-0.832974	0.514	0.894	2.59292e-99
Cancer cell	ENY2	2.1217e-135	-0.829036	0.706	0.981	4.24001e-131
Cancer cell	TMEM230	1.2233e-102	-0.828792	0.583	0.913	2.44463e-98
Cancer cell	BCAP31	4.43223e-128	-0.827129	0.622	0.946	8.85736e-124
Cancer cell	NGRN	1.18879e-101	-0.825884	0.466	0.874	2.37569e-97
Cancer cell	DNAJC15	2.22642e-118	-0.823589	0.679	0.953	4.44928e-114
Cancer cell	GTF3A	8.82738e-77	-0.823324	0.461	0.825	1.76406e-72
Cancer cell	AP2S1	2.99703e-131	-0.820495	0.644	0.966	5.98927e-127
Cancer cell	CTSB	7.9587e-136	-0.818948	0.751	0.984	1.59047e-131
Cancer cell	RTF2	6.25294e-120	-0.818022	0.55	0.919	1.24959e-115
Cancer cell	RNF181	1.34976e-107	-0.817938	0.66	0.956	2.69737e-103
Cancer cell	HMGN2	1.23683e-88	-0.817553	0.397	0.826	2.47168e-84
Cancer cell	MISP	8.28435e-124	-0.816453	0.33	0.831	1.65554e-119
Cancer cell	FAM49B	1.49714e-118	-0.815126	0.33	0.821	2.99188e-114
Cancer cell	PSMD2	1.69889e-130	-0.81461	0.544	0.93	3.39506e-126
Cancer cell	ACTL6A	1.31303e-121	-0.814223	0.346	0.821	2.62395e-117
Cancer cell	HIST1H1C	1.06225e-85	-0.812704	0.417	0.839	2.1228e-81
Cancer cell	ITGB1	7.91231e-128	-0.805437	0.543	0.956	1.5812e-123
Cancer cell	POLR2G	1.05321e-110	-0.803244	0.511	0.908	2.10474e-106
Cancer cell	HSD17B10	3.73016e-108	-0.798697	0.445	0.881	7.45435e-104
Cancer cell	TSN	3.14274e-107	-0.796621	0.363	0.837	6.28045e-103
Cancer cell	SUB1	1.69522e-131	-0.79616	0.85	0.992	3.38772e-127
Cancer cell	FUCA2	8.19455e-108	-0.79456	0.408	0.851	1.6376e-103
Cancer cell	PHLDA2	3.10398e-94	-0.794556	0.729	0.968	6.20299e-90
Cancer cell	S100A11	1.40265e-140	-0.794194	0.963	0.999	2.80305e-136
Cancer cell	ESD	4.55697e-90	-0.79363	0.488	0.869	9.10665e-86
Cancer cell	MCUR1	1.72695e-115	-0.791665	0.328	0.825	3.45113e-111
Cancer cell	LSM2	1.58783e-105	-0.791601	0.369	0.841	3.17312e-101
Cancer cell	CFB	1.33687e-71	-0.78975	0.549	0.877	2.67161e-67
Cancer cell	VCL	1.92252e-103	-0.789606	0.351	0.825	3.84196e-99
Cancer cell	UBE2A	1.4048e-120	-0.786642	0.399	0.867	2.80735e-116
Cancer cell	ILF2	9.78025e-119	-0.7866	0.587	0.943	1.95449e-114
Cancer cell	UBE2V2	1.78249e-91	-0.785644	0.48	0.851	3.56213e-87
Cancer cell	SERINC3	3.71651e-117	-0.785537	0.594	0.943	7.42708e-113
Cancer cell	TRAPPC4	1.92232e-99	-0.784514	0.404	0.832	3.84157e-95
Cancer cell	TIMMDC1	1.33578e-98	-0.784171	0.463	0.861	2.66941e-94
Cancer cell	PRMT1	1.20011e-120	-0.784048	0.392	0.872	2.3983e-116
Cancer cell	COA6	7.35712e-99	-0.78204	0.478	0.885	1.47025e-94
Cancer cell	TPRKB	1.1926e-99	-0.781579	0.448	0.862	2.38329e-95
Cancer cell	PHB	1.81535e-108	-0.780489	0.589	0.935	3.62779e-104
Cancer cell	FAM83H	3.04663e-107	-0.779304	0.323	0.804	6.08839e-103
Cancer cell	VPS29	1.07604e-125	-0.778474	0.634	0.964	2.15036e-121
Cancer cell	SDF2	2.17622e-99	-0.777136	0.39	0.829	4.34895e-95
Cancer cell	MRPL18	5.46466e-98	-0.775926	0.516	0.91	1.09206e-93
Cancer cell	EIF2S2	1.15739e-153	-0.773607	0.826	0.993	2.31294e-149
Cancer cell	RPL21P28	1.40461e-82	-0.772856	0.405	0.812	2.80697e-78
Cancer cell	CEBPG	5.78855e-89	-0.767464	0.494	0.859	1.15678e-84
Cancer cell	LBR	4.22799e-86	-0.767226	0.378	0.808	8.44921e-82
Cancer cell	MRPL36	3.98748e-79	-0.765289	0.531	0.88	7.96859e-75
Cancer cell	ZDHHC9	4.10558e-98	-0.764311	0.399	0.862	8.20459e-94
Cancer cell	GSTP1	1.22226e-139	-0.762183	0.947	1	2.44257e-135
Cancer cell	SUMO1	4.05651e-118	-0.760997	0.446	0.891	8.10653e-114
Cancer cell	TIMM17B	3.12303e-100	-0.758661	0.477	0.888	6.24106e-96
Cancer cell	CHMP2B	1.46032e-103	-0.75827	0.575	0.933	2.91831e-99
Cancer cell	PSME2	4.24998e-85	-0.757359	0.719	0.946	8.49316e-81
Cancer cell	NCBP2	1.89326e-95	-0.756666	0.424	0.856	3.78349e-91
Cancer cell	NAA20	6.38697e-111	-0.755081	0.522	0.918	1.27637e-106
Cancer cell	PDCD10	1.27377e-114	-0.752249	0.448	0.895	2.5455e-110
Cancer cell	MRPS17	6.48199e-95	-0.748317	0.368	0.813	1.29536e-90
Cancer cell	PDAP1	6.0301e-109	-0.747122	0.567	0.938	1.20505e-104
Cancer cell	ACTN4	3.43249e-122	-0.746517	0.645	0.971	6.85949e-118
Cancer cell	SINHCAF	3.77613e-90	-0.746412	0.45	0.855	7.54621e-86
Cancer cell	SSBP1	1.92951e-113	-0.745132	0.698	0.969	3.85594e-109
Cancer cell	CTSC	1.46547e-76	-0.744673	0.426	0.811	2.92859e-72
Cancer cell	MAGOH	1.39307e-97	-0.744283	0.373	0.833	2.7839e-93
Cancer cell	ESF1	1.82988e-95	-0.743215	0.462	0.873	3.65683e-91
Cancer cell	SMC4	4.7309e-94	-0.739739	0.427	0.865	9.45423e-90
Cancer cell	RNF7	5.73405e-98	-0.738088	0.553	0.927	1.14589e-93
Cancer cell	PSMC4	3.29977e-110	-0.737899	0.56	0.931	6.59425e-106
Cancer cell	SNRPD3	3.35388e-122	-0.737391	0.685	0.977	6.70238e-118
Cancer cell	EBP	5.92377e-94	-0.735075	0.473	0.877	1.18381e-89
Cancer cell	TMEM208	2.41015e-94	-0.735044	0.484	0.885	4.81644e-90
Cancer cell	RHPN2	4.47053e-85	-0.732265	0.443	0.846	8.9339e-81
Cancer cell	B4GALT5	3.60064e-110	-0.731945	0.433	0.873	7.19552e-106
Cancer cell	PSMD11	2.91626e-110	-0.731649	0.469	0.888	5.82786e-106
Cancer cell	XRN2	1.61405e-122	-0.731538	0.486	0.907	3.22552e-118
Cancer cell	TMEM106C	4.46596e-85	-0.730605	0.436	0.829	8.92478e-81
Cancer cell	GLRX3	4.86343e-124	-0.730435	0.357	0.85	9.71907e-120
Cancer cell	PSMD14	2.98831e-110	-0.73028	0.515	0.928	5.97183e-106
Cancer cell	IFNGR1	1.55779e-95	-0.729384	0.422	0.864	3.11308e-91
Cancer cell	PTPN1	1.66829e-107	-0.729358	0.384	0.839	3.33392e-103
Cancer cell	DGUOK	5.8003e-109	-0.727605	0.431	0.9	1.15913e-104
Cancer cell	PDCD6	2.53719e-110	-0.726652	0.667	0.948	5.07033e-106
Cancer cell	TUBB4B	2.36257e-92	-0.726224	0.546	0.913	4.72136e-88
Cancer cell	SLC39A1	2.75511e-98	-0.725969	0.363	0.801	5.50581e-94
Cancer cell	MANBAL	4.57645e-96	-0.72361	0.425	0.848	9.14558e-92
Cancer cell	PLAUR	1.91473e-66	-0.722941	0.502	0.839	3.82639e-62
Cancer cell	NUDT5	2.44615e-108	-0.720354	0.307	0.801	4.88839e-104
Cancer cell	OTUD6B-AS1	1.30348e-100	-0.719285	0.373	0.842	2.60488e-96
Cancer cell	TACSTD2	2.32204e-57	-0.719192	0.589	0.867	4.64037e-53
Cancer cell	GTF2H5	6.22452e-85	-0.718866	0.456	0.861	1.24391e-80
Cancer cell	FKBP1A	1.59646e-113	-0.717483	0.724	0.975	3.19037e-109
Cancer cell	HSPD1	7.56353e-101	-0.717284	0.761	0.981	1.5115e-96
Cancer cell	ATP1A1	3.27129e-99	-0.717042	0.555	0.927	6.53734e-95
Cancer cell	ETHE1	6.0842e-71	-0.716321	0.546	0.862	1.21587e-66
Cancer cell	C19orf53	3.54929e-100	-0.709089	0.664	0.97	7.09291e-96
Cancer cell	CLSTN1	3.6098e-108	-0.707492	0.463	0.893	7.21383e-104
Cancer cell	MAP3K13	4.18072e-101	-0.705812	0.583	0.934	8.35475e-97
Cancer cell	SRPK1	1.65069e-112	-0.705013	0.321	0.824	3.29875e-108
Cancer cell	ARL2	4.2169e-84	-0.704697	0.456	0.853	8.42706e-80
Cancer cell	MCM7	2.24498e-70	-0.704109	0.432	0.805	4.48637e-66
Cancer cell	TXNRD1	2.29281e-78	-0.701723	0.543	0.91	4.58196e-74
Cancer cell	RNPS1	6.52937e-103	-0.701046	0.436	0.878	1.30483e-98
Cancer cell	PLSCR1	1.0937e-95	-0.700544	0.448	0.874	2.18565e-91
Cancer cell	MRPL57	9.52549e-105	-0.700543	0.697	0.972	1.90357e-100
Cancer cell	MRPL50	9.04723e-88	-0.699576	0.357	0.801	1.808e-83
Cancer cell	ATP5MF	6.84202e-120	-0.699559	0.855	0.995	1.36731e-115
Cancer cell	ATP6V1F	2.10268e-94	-0.699025	0.578	0.934	4.202e-90
Cancer cell	H2AFV	7.4263e-85	-0.698776	0.653	0.934	1.48407e-80
Cancer cell	CCT6A	1.69434e-117	-0.697125	0.73	0.972	3.38597e-113
Cancer cell	BUD23	6.0542e-99	-0.69664	0.445	0.881	1.20987e-94
Cancer cell	CDC5L	5.4117e-89	-0.696259	0.42	0.83	1.08147e-84
Cancer cell	DLGAP4	1.70589e-94	-0.695012	0.349	0.803	3.40906e-90

## Sheet: DEGs with altered DNAme
The up-regulated genes of cancer cells with decreased promoter DNA methylation levels of cancer cells compared with normal stomach epithelial cells (P-value <0.05, difference value < -0.1). The gene colored in red were also norm_epi_colon highly-expressed genes.						The down-regulated genes of cancer cells with increased promoter DNA methylation levels of cancer cells compared with normal stomach epithelial cells (P-value <0.05, difference value >0.1).
Gene	P-value	Difference value (cancer_epi-norm_stomach_epi)				Gene	P-value	Difference value (cancer_epi-norm_stomach_epi)
KRT7	2.00762e-42	-0.30818				PIGR	1.79391e-14	0.221446
CLDN4	1.3742e-60	-0.261565				CXCL17	6.46721e-09	0.207319
BCAP31	3.50269e-22	-0.237674				MUC5AC	1.23994e-17	0.174074
PRDX1	9.601e-11	-0.232018				SGK1	6.14098e-05	0.148335
PLBD1	7.5213e-42	-0.213571				PGC	9.22555e-13	0.142382
TFF3	3.67723e-11	-0.208712				ALDH1A1	0.0174329	0.134943
TIMP1	5.09613e-09	-0.203237				NR2F2	1.0688e-05	0.127848
CALML4	3.32646e-15	-0.187526				SELENBP1	6.72358e-06	0.109541
SNHG6	2.57389e-43	-0.169268				TFF2	6.93189e-06	0.104044
CD9	3.50681e-12	-0.15816
DNAJC15	3.99573e-15	-0.15728
RHPN2	1.45623e-10	-0.155189
S100A11	5.60851e-07	-0.149622
MRPS17	9.81315e-58	-0.147853
DYNLT3	1.83909e-07	-0.146704
PGK1	8.23916e-07	-0.142938
PI3	0.00011659	-0.140535
S100A16	2.63317e-08	-0.138416
SRI	0.0128436	-0.137833
MISP	7.53116e-11	-0.137545
SAE1	1.3042e-07	-0.131889
IL32	2.88778e-10	-0.12958
SMS	2.80862e-08	-0.127739
LACTB2	1.61926e-16	-0.126681
DDX27	9.64841e-07	-0.124462
GSTP1	6.36261e-36	-0.12365
GRN	1.05805e-11	-0.121545
SNRPF	5.47756e-13	-0.119674
EBP	6.74055e-10	-0.11743
MIEN1	6.01926e-15	-0.115979
TMEM176B	1.01296e-12	-0.114925
HMGA1	5.74541e-26	-0.114872
PRSS3	4.16731e-18	-0.113585
ZDHHC9	6.68103e-08	-0.10959
UBE2A	1.80017e-08	-0.109033
MTCH2	2.40385e-14	-0.107952
NELFCD	2.0098e-20	-0.107919
ACTN4	0.000154937	-0.103801
ARPC1B	6.26918e-20	-0.10247

## Sheet: DEGs with altered chrom_access
The up-regulated genes of cancer cells with increased chromatin accessibility levels in promoter of cancer cells compared with normal stomach epithelial cells (P-value <0.05, difference value >0.05). The gene colored in red were also norm_colon_epi highly-expressed genes.						The down-regulated genes of cancer cells with decreased chromatin accessibility levels in promoter of cancer cells compared with normal stomach epithelial cells (P-value <0.05, difference value < -0.05).
Gene	P-value	Difference value (cancer_epi-norm_stomach_epi)				Gene	P-value	Difference value (cancer_epi-norm_stomach_epi)
CLDN4	2.76131e-26	0.157228				ANXA10	0.00571144	-0.14987
CLDN3	3.0385e-28	0.155198				PGC	1.75423e-07	-0.0856151
CAMK2N1	1.67093e-21	0.134848				NEAT1	0.00037457	-0.0687798
HSD17B11	4.25194e-06	0.114608				LIPF	0.104725	-0.0687058
MISP	3.30624e-16	0.112965				REG1A	0.0281527	-0.0598241
DYNLT3	9.13965e-08	0.100269				CXCL17	0.00113826	-0.05495
CD55	5.96625e-08	0.0991287				VSIG1	0.8097	-0.0548204
IL32	1.67239e-14	0.0939063
SRI	0.000464616	0.0933576
PSMD14	8.63085e-06	0.0933177
PLBD1	1.29572e-10	0.0914836
CLDN7	1.59732e-14	0.0912841
TMEM176A	1.67714e-20	0.0906186
KRT7	4.41655e-16	0.0905788
PRSS3	4.86233e-10	0.0873854
ATP6AP2	8.5521e-05	0.0806361
PI3	1.05483e-09	0.0787579
TFF3	1.10302e-06	0.0777295
HMGA1	2.90186e-07	0.0767413
TM4SF1	4.33311e-05	0.076693
RPA3	0.0279284	0.0747858
EPCAM	2.15076e-05	0.0730531
BCAP31	2.09443e-08	0.0727398
PRDX1	7.10178e-05	0.0723827
CLIC1	1.34431e-08	0.0717897
MTCH2	2.42218e-05	0.0716083
SCD	1.46699e-06	0.0703631
ABRACL	2.10869e-07	0.0703239
TACSTD2	1.89996e-05	0.0698639
CD44	5.08925e-08	0.0692405
HSD17B10	0.000228189	0.0689514
SNRPF	6.2515e-05	0.0688115
ARPC1B	4.31434e-10	0.0681441
PHLDA2	4.28773e-08	0.0677566
HNRNPL	2.49028e-06	0.0675978
ACAA2	4.41088e-06	0.0673001
CD9	4.67271e-08	0.0660128
GSTP1	5.10197e-06	0.0657991
CLSTN1	4.45933e-06	0.0654663
PERP	1.77616e-06	0.0653677
LACTB2	6.85831e-05	0.0637613
ITGB5	6.58082e-06	0.0632101
LCN2	3.55396e-08	0.0631705
DNAJC15	2.77295e-05	0.0629426
ACTN1	1.78761e-05	0.0627638
CXCL2	0.000198101	0.0612525
DCTPP1	9.51134e-06	0.0599798
SLPI	5.01114e-08	0.0596861
CEBPG	2.1971e-05	0.0590679
JPT1	0.000702404	0.0585816
IFI6	0.00334522	0.0582981
MRPL47	0.000151121	0.0580391
SEM1	0.00404446	0.0576391
BANF1	0.000291567	0.0576184
TMEM14A	9.74588e-05	0.0575474
RTF2	0.000293868	0.0573729
TIMM17B	0.00444731	0.0562898
GTF2H5	0.000148571	0.0560529
ENY2	5.53874e-05	0.0559068
CCDC58	0.00365952	0.05539
PSMD8	0.0045125	0.054458
PYCARD	2.14249e-06	0.0543422
TIMP1	1.73742e-05	0.0543346
TMEM176B	6.87606e-10	0.0541345
PLOD3	3.60171e-05	0.0540722
OAS1	0.00661853	0.0531283
RBCK1	8.37023e-06	0.05271
STMN1	5.43096e-05	0.0523684
PSMC4	0.00123675	0.051892
FXYD5	1.74187e-07	0.0517125
SERPINA1	2.07011e-06	0.051486
ANP32E	0.00261166	0.0512621
CEACAM5	3.83462e-09	0.0511984
EBP	0.000212852	0.0508505
FAM91A1	3.95772e-05	0.0504047
