# Supplementary material for: Integrative single-cell multiomics analyses dissect molecular signatures of intratumoral heterogeneities and differentiation states of human gastric cancer
Source: Natl Sci Rev. 2023 Apr 11;10(6):nwad094. doi: 10.1093/nsr/nwad094 (PMC10281500; doi:10.1093/nsr/nwad094)
Supplement: nwad094_Supplemental_Files [file nwad094_supplemental_files.zip › Table S3.xlsx]

## Sheet: Hypermethylated
The hypermethylated promoters of cancer cells compared with normal stomach epithelial cells (Wilcoxon rank-sum test, P-value < 0.05, fold change > 2, absolute difference of DNA methylation levels > 0.5, SD within each group < 0.25)
SC02	SC03	SC05	SC06	SC07	SC08	SC10	SC11	SC13	SC14	SC15	SC16	SC17	SC18
TMEM240	VAV3	GSTM2	TMEM240	COL11A1	TMEM240	COL11A1	NTNG1	LMX1A	PLEKHA6	VAV3	GSTM2	ALX3	GSTM2
FOXD2-AS1	SYPL2	TBX15	SLC30A10	VAV3	LINC01354	NTNG1	VAV3	NID1	OXCT2	GSTM2	TBX15	TMEM240	TBX15
CHL1-AS2	GSTM2	TMEM240	GPX7	SYPL2	FOXD2-AS1	VAV3-AS1	SYT6	RYR2	AJAP1	SLC6A17	LRRC38	LINC01354	TMEM240
PDE10A	SLC6A17	LINC01354	HOXD8	GSTM2	LXN	VAV3	NGF	GRIK3	ECEL1P2	SYT6	PDPN	AJAP1	TMCO1-AS1
ALKAL1	PDE4DIP	RYR2	LOC401021	SLC6A17	ZNF662	SYPL2	C1QTNF12	AJAP1	TRIM71	NGF	DRD5P2	FOXD3-AS1	TMCO1
FERMT3	TMEM240	OXCT2	HOXD-AS2	LRIF1	TBX18	GSTM2	PDE4DIP	LINC01763	WNT5A	TNFRSF8	KAZN	PRKACB	ESRRG
LOC100128494	BCAN	FOXD2-AS1	HOXD4	TSPAN2	SMPD5	ALX3	TMEM240	PLPPR5	EPHA6	EMBP1	CD34	LOC101928386	LINC01354
GRASP	RCSD1	C2orf40	HAGLROS	NGF	ADHFE1	SLC6A17	KAZN	POU3F3	SCOC-AS1	LRRC38	RYR2	HOXD4	PLD5
COL4A1	SYT2	C1QL2	EFCC1	C1QTNF12	EID3	SYT6	MMP23B	ST6GAL2	LINC02495	PDPN	FMN2	HAGLROS	AJAP1
SPART-AS1	FAM43B	THSD7B	TRH	SPAG17	ZNF486	NGF	LMX1A	C1QL2	PCDHGC4	PDE4DIP	GRIK3	ANKRD36BP2	DMRTA2
HS3ST2	ESRRG	HOXD12	SCOC-AS1	TBX15	ZNF382	C1QTNF12	RCSD1	NXPH2	SLC6A7	TMEM240	ELAVL4	GATA2	LRRC7
SPATA32	DNAH14	HOXD8	ADRA2C	LINC01780	ZNF529	SPAG17	CACNA1E	HOXD13	TLX3	KAZN	DMRTA2	TRH	LPAR3
ZNF790-AS1	LINC01354	LOC401021	SLC10A4	TNFRSF8	ZNF790-AS1	TBX15	PAX7	HOXD8	COL23A1	TDRD10	DAB1	PAQR9	BARHL2
ANKRD60	NID1	HOXD4	SLC6A7	EMBP1	ZNF568	TNFRSF8	KCNT2	HAGLROS	RASGRF2	SHE	FOXD3-AS1	PAQR9-AS1	LOC100129620
	RYR2	HAGLROS	LTC4S	PDPN	ZNF829	EMBP1	PHLDA3	ITGA4	METTL24	BCAN	BARHL2	P2RY1	PLPPR5
	OPRD1	BOLL	RASGRF2	PRDM2	ZNF229	PDPN	NAV1	ZNF804A	RGS17	VANGL2	C2orf40	FGF12-AS2	ST6GAL2
	TSSK3	DES	RASGRF2-AS1	PDE4DIP	ZNF471	PRDM2	LRRN2	TMEFF2	ID4	LMX1A	ST6GAL2	ZNF662	DPP10-AS1
	FAM229A	TWIST2	BVES	TMEM240		PDE4DIP	NFASC	BOLL	MDFIC	RCSD1	SLC5A7	OXTR	CNTNAP5
	ZBTB8B	LOC100287387	BVES-AS1	TDRD10		TMEM240	LOC284577	TWIST2	EN2	DNM3	C1QL2	CWH43	THSD7B
	POU3F1	LINC01248	ELOVL2-AS1	SHE		DRD5P2	CD34	LOC100287387	NPY	ASTN1	CNTNAP5	CDO1	RPRM
	LOC105378683	SOX11	ELOVL2	MMP23B		LSP1P5	KCNH1-IT1	ALK	LOC105375401	NPHS2	LOC107985820	TLX3	HOXD13
	FOXD2-AS1	NAT8B	METTL24	INSRR		KAZN	ESRRG	SOX11	KCNK9	CACNA1E	GYPC	COL23A1	HOXD8
	GPX7	ANKRD36BP2	LRRC4	KIRREL1		TDRD10	ALPL	FOXI3	EBF3	PAX7	THSD7B	LTC4S	HAGLROS
	SHISAL2A	SNTG2	EN2	VANGL2		SHE	WNT3A	ANKRD36BP2	PHYHIPL	GABRD	KCNH7	SLC9A3-AS1	HAGLR
	PDE4B	TRH	NPY	PCP4L1		BCAN	ACTA1	ANKRD20A8P	CCEPR	CR1L	PXDN	PP7080	ITGA4
	LRRC8C-DT	GHSR	RUNDC3B	LMX1A		MMP23B	SLC35F3	TRH	NRG3	FAM43B	HOXD12	EYA4	ZNF804A
	ST6GAL2	PEX5L	ADRB3	RCSD1		INSRR	NID1	GHSR	SPON1	SYT14	HOXD8	PDE10A	TMEFF2
	C1QL2	LINC01840	C1QL3	LOC102724562		KIRREL1	ACTN2	CHL1-AS2	SLC46A3	ESRRG	LOC401021	GPER1	BOLL
	LOC107985820	CNTN4	NPY4R	DNM3		CADM3	RYR2	LINC00693	NOVA1	HLX-AS1	HOXD-AS2	LRRC4	ECEL1P2
	LINC01945	CHL1-AS2	BICC1	CACNA1E		VANGL2	FMN2	C3orf67	LINC02588	MIXL1	HOXD4	HOXA7	LOC100287387
	KIF5C	TMEM155	CHST3	PAX7		PCP4L1	PLD5	FEZF2	FLRT2	WNT9A	HOXD3	RUNDC3B	ALK
	GALNT13	LINC01097	SPON1	LINC01351		LMX1A	LOC339529	EPHA6	MINAR1	WNT3A	HAGLROS	RGS22	DCDC2C
	HAGLROS	BST1	C11orf21	BRINP3		RXRG	ZBTB8B	QRFPR	SALL1	HIST3H2BB	HOXD1	RIMS2	LINC01248
	KCNS3	GLRB	DRD4	GABRD		RCSD1	CSMD2	NKX1-1	HOXB4	HIST3H2A	HAGLR	ADHFE1	SOX11
	ITGA4	VEGFC	FERMT3	KCNT2		DNM3	GRIK3	POU4F2	TBX4	EPHA8	TMEFF2	TCF24	LOC100132215
	TMEFF2	SLCO4C1	KRT87P	HTR6		ASTN1	OXCT2P1	VEGFC	ST8SIA3	TRIM67	CCDC140	TSPYL5	ANKRD36BP2
	BOLL	CDO1	MLNR	NAV1		BRINP2	HEYL	SLC10A4	LOC100289333	SLC35F3	PAX3	FOXE1	ANKRD20A8P
	CYP27A1	PCDHAC1	DIO3OS	LRRN2		KIAA1614	LOC105378683	CWH43	TSHZ3	GNG4	DAW1	PTCSC2	RUVBL1-AS1
	SPHKAP	PCDHGA7	LTB4R	LOC284577		CACNA1E	AJAP1	KCNN2	ANKRD60	NID1	SPHKAP	FRRS1L	TRH
	ECEL1	PCDHGC4	PAX9	CR1L		PAX7	BEND5	CDO1	PCBP3	ACTN2	ECEL1P2	MPDZ	GHSR
	TWIST2	SLC6A7	SDR42E1	FAM43B		GABRD	ELAVL4	LVRN	FGF13-AS1	RYR2	TOGARAM2	SHC3	FGF12-AS2
	LOC100287387	TLX3	TMEM106A	KCNH1-IT1		LHX9	PODN	FBN2	NUDT11	FMN2	DCDC2C	INSYN2A	CHL1-AS2
	PFN4	ZNF454	SPATA32	ESRRG		SYT2	FOXD3-AS1	PCDHAC2	FAM155B	PLD5	QPCT	C1QL3	LRRC3B
	ZNF513	ZNF879	HOXB4	MIXL1		LOC284577	PTGER3	DPYSL3	SHROOM2	LOC339529	SIX3	SPAG6	LINC00693
	KCNK12	LTC4S	TSPOAP1-AS1	WNT3A		CR2	ERICH3	TLX3		SLC30A2	SIX3-AS1	MKX	ZNF662
	STON1-GTF2A1L	IRX1	ALOX15B	EPHA8		CR1	ST6GALNAC5	ZNF354C		OPRD1	LINC01248	NPY4R	ZKSCAN7
	STON1	GDNF-AS1	CDH2	ACTA1		CR1L	COL24A1	IRX4		ZBTB8B	SOX11	BICC1	ERC2
	LINC01248	GDNF	LOC100289333	TRIM67		FAM43B	BARHL2	IRX1		CSMD2	FIGLA	PAX6	FEZF2
	SOX11	ADAMTS16	RIPOR3	SLC35F3		SYT14	PIK3CD	GDNF-AS1		C1orf94	ANKRD36BP2	EID3	EPHA6
	LOC100132215	CTD-2297D10.2		NID1		KCNH1-IT1	POU3F3	SLC9A3-AS1		DLGAP3	SNTG2	KRT87P	PRRT3
	PROKR1	MCHR2-AS1		ACTN2		KCNH1	LINC01918	PP7080		GRIK3	SNTG2-AS1	HOXC9	ZCCHC23
	FIGLA	LIN28B-AS1		RYR2		ESRRG	ST6GAL2	ADAMTS16		POU3F1	SLC6A11	HOXC-AS1	COL25A1
	LINC01143	CLVS2		PLD5		SLC30A10	SLC5A7	CTD-2297D10.2		OXCT2P1	SLC6A1	TRHDE	FGF2
	NAT8B	EYA4		TMEM200B		MARK1	SH3RF3	RASGRF2		HEYL	CFAP100	MLNR	PCDH10
	FOXI3	IRF4		ZBTB8B		DNAH14	PGM5P4-AS1	RASGRF2-AS1		OXCT2	CCDC37-DT	DIO3OS	NKX1-1
	ANKRD36BP2	TBX18		GJA4		WNT3A	DPP10-AS1	SYCP2L		LOC105378683	TRH	NKX2-1-AS1	SCOC-AS1
	ITPRIPL1	VIPR2		DLGAP3		ACTA1	CNTNAP5	EYA4		AJAP1	IQSEC1	FBN1	MGAT4D
	FSTL1	NPY		GRIK3		TRIM67	LOC107985820	FNDC1		FOXE3	LOC440982	ALDH1A2	FREM3
	STXBP5L	TRIL		POU3F1		SLC35F3	FAR2P2	TBXT		FOXD2-AS1	SLC7A14	MINAR1	POU4F2
	RUVBL1-AS1	RUNDC3B		OXCT2P1		LINC01354	LINC01945	HIST1H4D		BEND5	GHSR	HDGFL3	NPY2R
	EFCC1	LOC105375401		HEYL		GNG4	NXPH2	IRF4		ELAVL4	PEX5L	SPATA32	MAP9
	PAQR9	NPTX2		OXCT2		NID1	KIF5C	KCNQ5		DMRTA2	FGF12-AS2	VMO1	GUCY1B1
	PAQR9-AS1	ZNF655		ZFP69B		ACTN2	RPRM	LOC105377879		GPX7	CNTN4	SALL3	BST1
	CHST2	DPYS		LOC105378683		RYR2	GALNT13	TBX18		SHISAL2A	NGLY1	EPHX3	GLRB
	ZIC4	AARD		PTCH2		FMN2	KCNH7	MEOX2		PRKAA2	ZNF518B		NPY5R
	CLDN11	NKX2-6		AJAP1		PLD5	WIPF1	VIPR2		LOC101929935	TACR3		CPE
	GHSR	ADRB3		TAL1		LOC339529	HOXD12	HOXA7		DAB1	QRFPR		GALNTL6
	SATB1	SFRP1		FOXE3		LIN28A	HOXD8	GALNT17		CHD5	PP12613		LOC441052
	CHL1	TDRP		FOXD2-AS1		HCRTR1	LOC401021	ZNF804B		FOXD3-AS1	TMEM155		HAND2-AS1
	CHL1-AS2	NPBWR1		ELAVL4		ZBTB8B	HOXD-AS2	LOC105375401		SGIP1	PABPC4L		HAND2
	LOC100130207	SOX17		DMRTA2		CSMD2	HOXD4	NPTX2		IL12RB2	LINC01097		FAM184B
	CCDC13	CYP7B1		GPX7		C1orf94	HAGLROS	ADCY8		LRRC7	LINC01096		KCNIP4
	ZNF662	C8orf34-AS1		SHISAL2A		DLGAP3	HOXD1	TDRP		PTGER3	NKX1-1		NWD2
	ZNF660-ZNF197	PRDM14		PODN		GRIK3	HAGLR	NPBWR1		ST6GALNAC5	POU4F2		CWH43
	ZNF660	CRISPLD1		LOC101929935		RSPO1	PRKRA-AS1	GS1-24F4.2		LPAR3	BST1		ADGRL3
	AMIGO3	FOXE1		DAB1		POU3F1	ZNF385B	ADHFE1		COL24A1	CD38		HMX1
	ZMYND10	PTCSC2		FOXD3-AS1		OXCT2P1	ITGA4	TCF24		BARHL2	GRIA2		UNC5C
	GRM2	C9orf50		PDE4B		HEYL	NEUROD1	DLGAP2		PIK3CD	MARCH1		CDO1
	ZNF717	TCERG1L		SGIP1		OXCT2	ZSWIM2	LOC401442		LOC100129620	HAND2-AS1		LVRN
	EPHA6	SPAG6		IL12RB2		COL9A2	TMEFF2	PRDM14		PLPPR5	HAND2		FBN2
	ZCCHC23	PTF1A		LRRC7		LOC105378683	HECW2	C8orf88		POU3F3	KCNIP4		ADAMTS19-AS1
	COL25A1	NPY4R		PTGER3		TAL1	BOLL	GDF6		ST6GAL2	NWD2		PCDHGC4
	QRFPR	SLC18A3		SLC44A5		FOXE3	SATB2	FOXE1		SLC5A7	BEND4		SLC6A7
	FGF2	PCDH15		AK5		FOXD2-AS1	ZDBF2	PTCSC2		SH3RF3-AS1	OTOP1		FBLL1
	NKX1-1	BICC1		COL24A1		BEND5	ADAM23	FOXB2		PGM5P4-AS1	GABRA4		TLX3
	POU4F2	TMEM26-AS1		LINC01763		AGBL4	LDAH	SORCS3		DPP10-AS1	CWH43		IRX1
	BST1	TRPC6		LINC02609		ELAVL4	ERBB4	VAX1		EN1	EPHA5-AS1		GDNF-AS1
	CD38	LOC101927503		PIK3CD		DMRTA2	CYP27A1	FOXI2		C1QL2	HMX1		GDNF
	GLRB	LINC02688		LOC100129620		GPX7	DES	TCERG1L		INHBB	DRD5		SLC9A3-AS1
	MARCH1	SPON1		PLPPR5		SHISAL2A	SPEG	PLXDC2		CNTNAP5	ST8SIA4		PP7080
	NWD2	C11orf21		PLPPR4		PODN	CCDC140	SPAG6		LOC107985820	LVRN		EMB
	UCHL1-AS1	IRF7		C2orf40		PRKAA2	PAX3	PTF1A		GYPC	PCDHGA7		ADAMTS16
	CWH43	BSCL2		ST6GAL2		LOC101929935	DOCK10	MKX-AS1		LINC01945	PCDHGC4		CTD-2297D10.2
	ADGRL3	DRD4		SLC5A7		DAB1	SPHKAP	MKX		ANKRD30BL	SLC6A3		VCAN
	PTPN13	FERMT3		SH3RF3-AS1		FOXD3-AS1	NMUR1	NPY4R		THSD7B	FBXL7		MCHR2-AS1
	SLCO4C1	LOC100128494		FBLN7		SGIP1	ECEL1P2	GDF10		NXPH2	LOC401176		LIN28B-AS1
	CDO1	MTNR1B		PGM5P4-AS1		IL12RB2	ECEL1	SLC18A3		LOC101928386	MARCH11		ELOVL2
	LVRN	EID3		DPP10-AS1		LRRC7	LRRFIP1	NRG3		KIF5C	DOCK2		FAM162B
	SNCAIP	TBX5		EN1		PTGER3	TWIST2	SPON1		RPRM	TLX3		RNF217
	PDLIM4	TMEM132C		C1QL2		SLC44A5	LOC100287387	WT1-AS		GALNT13	COL23A1		RNF217-AS1
	NEUROG1	TMEM132D		SCTR		ST6GALNAC5	DPYSL5	WT1		FIGN	ZNF454		EYA4
	TGFBI	ADAMTS20		CNTNAP5		AK5	EHD3	TENM4		LRP2	ADAMTS2		FNDC1
	GFRA3	KCNA6		GYPC		LOC101927560	CAPN14	FAT3		PXDN	LTC4S		PDE10A
	PCDHAC1	KRT87P		CYP27C1		LINC01725	SRD5A2	DEUP1		HOXD13	CTD-2194D22.4		DACT2
	PCDHGA7	SOX1		FAR2P2		PRKACB	DCDC2C	FZD10		HOXD12	IRX4		HIST1H2BB
	PCDHGC4	CNMD		LINC01945		LPAR3	RMDN2	ST8SIA1		HOXD8	C5orf38		HIST1H3C
	SLC6A3	SLITRK5		THSD7B		COL24A1	LINC01248	CPNE8		LOC401021	IRX2		HIST1H2BE
	SLC6A7	REC8		NXPH2		BARHL2	SOX11	COL4A2		HOXD-AS2	RXFP3		SLC26A8
	GPX3	LTB4R		KIF5C		LINC01763	CNRIP1	COL4A1		HAGLROS	IRX1		DNAH8
	FBXL7	SLC25A21-AS1		RPRM		LINC02609	ADD2	SOX1		HOXD1	HCN1		IRF4
	FBLL1	SLC25A21		MYCNOS		HFM1	FIGLA	SPART-AS1		HAGLR	SLC9A3-AS1		KIF6
	SLIT3	MDGA2		KCNH7		PIK3CD	LINC01143	CCNA1		LINC01117	PP7080		BEND6
	RANBP17	SIX6		FIGN		LOC100129620	CTNNA2	SLITRK5		LINC01116	ADAMTS16		DST
	ZNF454	BNC1		RAPGEF4		PLPPR5	FOXI3	DIO3OS		ZNF385B	CTD-2297D10.2		KHDRBS2
	ZNF354C	YBX3P1		RAPGEF4-AS1		LONRF2	ANKRD36BP2	NOVA1		ITGA4	SLC9A3		OGFRL1
	C5orf38	CBLN1		PXDN		CHST10	SNTG2	LINC02588		NEUROD1	SHISAL2B		KCNQ5
	RXFP3	GAS7		WIPF1		CYS1	ANKRD20A8P	NKX2-1-AS1		ZNF804A	CARTPT		LOC105377879
	IRX1	LINC01975		HOXD13		POU3F3	MAL	NID2		TMEFF2	VCAN		SNAP91
	GDNF-AS1	SPATA32		HOXD12		LINC01918	SLC6A1	SIX6		HECW2	LINC00461		RELN
	GDNF	HOXB5		HOXD8		C2orf40	ALDH1L1-AS2	KCNH5		BOLL	PRDM13		MDFIC
	SLC9A3-AS1	TBX4		LOC401021		CD8B2	CFAP100	ALDH1A2		ADAM23	TFAP2A		KCND2
	PP7080	FBXO39		HOXD4		ST6GAL2	RUVBL1-AS1	RASGRF1		UNC80	LIN28B-AS1		LRRC4
	ADAMTS16	PIEZO2		HAGLROS		SLC5A7	EFCC1	TM6SF1		ERBB4	SYCP2L		DGKI
	CTD-2297D10.2	CIDEA		HAGLR		ATP6V1C2	TRH	ADAMTSL3		DES	OLIG3		VIPR2
	SLC9A3	CDH2		PRKRA-AS1		SH3RF3	KY	NTRK3		CCDC140	RGS17		TWIST1
	UBE2QL1	CDH7		KCNS3		SH3RF3-AS1	NUP210	HS3ST2		DAW1	DNAH8		NPY
	RASGRF2	DOK6		ZNF385B		KCNF1	LINC01210	CBLN1		SPHKAP	IRF4		DPY19L2P1
	BVES	GALR1		ITGA4		PGM5P4-AS1	FOXL2NB	SALL1		NPPC	KHDRBS2		TBX20
	BVES-AS1	SALL3		NEUROD1		DPP10-AS1	FOXL2	CDH11		ECEL1P2	TBX18		ELMO1
	POPDC3	ZNF565		ZNF804A		EN1	WNT7A	HS3ST3A1		ECEL1	PNKY		SFRP4
	METTL24	ZNF793		ZSWIM2		C1QL2	CLSTN2	CDH2		GBX2	CHRM2		HECW1
	FAM162B	ZNF793-AS1		TMEFF2		SCTR	SPSB4	ST8SIA5		LRRFIP1	WDR86		GALNT17
	RNF217	FAM83E		HECW2		CNTNAP5	PAQR9	COLEC12		TWIST2	FERD3L		MAGI2
	MOXD1	ZNF582-AS1		BOLL		LOC107985820	PAQR9-AS1	ST8SIA3		LOC100287387	HOXA6		ZNF804B
	EYA4	ZNF582		LINC00954		GYPC	CHST2	EPB41L3		KIF1A	HOXA7		LOC105375401
	ECT2L	ZNF667-AS1		AOX1		CYP27C1	AGTR1	GALR1		POMC	PDE1C		PEG10
	RGS17	ZNF667		GDF7		LINC01856	LINC02011	LOC284395		KCNK3	TBX20		SGCE
	OPRM1	ZNF471		UNC80		RAB6C	RFTN1	VSTM2B		DPYSL5	SFRP4		NPTX2
	FNDC1	ZNF132		ERBB4		FAR2P2	SLC7A14	ZNF565		ALKAL2	HECW1		RGS22
	LOC101929122	RIMS4		SPAG16		AMER3	GHSR	ZFP82		SPDYA	VSTM2A		BAALC-AS2
	CAHM	ANKRD60		LOC100130451		LINC01945	NLGN1	ZNF529		GALNT14	GALNT17		LOC105375690
	QKI	ADAMTS5		FN1		ANKRD30BL	CNTN4	ZNF667-AS1		EHD3	TAC1		RSPO2
	TBXT	CNKSR2		WNT6		NCKAP5-AS2	ZNF385D	ZNF667		CAPN14	NPTX2		AARD
	SMOC2	NR0B1		WNT10A		THSD7B	CHL1	LOC100128398		SRD5A2	DPYS		ADCY8
	RBM24	NUDT11		CDK5R2		NXPH2	CHL1-AS2	PTPRT		DCDC2C	ADCY8		SMPD5
	ZSCAN12	RPS6KA6		DES		LOC101928386	LRRC3B	TOX2		TMEM178A	C8orf48		NRG1
	IRF4			CCDC140		KIF5C	LINC00693	LOC150051		SIX3-AS1	KCNK9		SFRP1
	PPP1R3G			PAX3		RPRM	GADL1	TIAM1		SIX2	NKX2-6		ANK1
	ELOVL5			SERPINE2		GALNT13	TRIM71	OLIG1		KCNK12	NEFM		TDRP
	BAG2			DOCK10		KCNH7	SUSD5	CNKSR2		LHCGR	ADRA1A		NPBWR1
	ZNF451-AS1			DAW1		FIGN	STAC	NR0B1		EFEMP1	SFRP1		SOX17
	RIMS1			SPHKAP		LRP2	CCDC13	FAM155B		LINC01248	CSMD1		XKR4
	KCNQ5			PID1		GAD1	ZNF662			SOX11	TDRP		ADHFE1
	LOC105377879			NMUR1		CYBRD1	ZKSCAN7			CNRIP1	NPBWR1		TCF24
	SNAP91			ECEL1P2		RAPGEF4	ZNF660-ZNF197			PROKR1	SOX17		LOC401442
	TBX18			ECEL1		RAPGEF4-AS1	ZNF660			ADD2	XKR4		PREX2
	WNT2			LRRFIP1		PXDN	WNT5A			FIGLA	MOS		PRDM14
	CTTNBP2			TWIST2		WIPF1	ERC2			LINC01143	PENK		MSC-AS1
	PLXNA4			LOC100287387		HOXD13	FEZF2			VAX2	DLGAP2		MSC
	TMEM178B			POMC		HOXD12	ADAMTS9-AS2			PAIP2B	LOC401442		PKIA
	TMEM176A			DPYSL5		HOXD8	GPR27			NOTO	PRDM14		MMP16
	VIPR2			ALKAL2		LOC401021	PDZRN3			TACR1	MSC-AS1		C8orf88
	HDAC9			ALK		HOXD-AS2	LINC00960			CTNNA2	MSC		GDF6
	TWIST1			LBH		HOXD4	CADM2			VAMP5	LOC392232		GRIN3A
	DNAH11			GALNT14		HAGLROS	HTR1F			FOXI3	LINC00599		C9orf50
	HOXA7			EHD3		HOXD1	EPHA6			ANKRD36BP2	FRRS1L		MPDZ
	IGFBP1			CAPN14		HAGLR	LOC101929353			SNTG2	BRINP1		LINGO2
	IKZF1			DCDC2C		LINC01117	DDIT4L			SNTG2-AS1	LOC100505588		RORB
	GALNT17			TMEM178A		LINC01116	TACR3			ANKRD20A8P	C9orf50		RORB-AS1
	RUNDC3B			KCNK12		PRKRA-AS1	DKK2			MAL	LINGO2		FOXB2
	LOC105375401			LINC01248		KCNS3	ZCCHC23			KIAA1211L	TMEM215		TLX1
	DYNC1I1			SOX11		ZNF385B	COL25A1			SLC6A11	DMRT1		TLX1NB
	NPTX2			LOC100132215		ITGA4	TRAM1L1			BOC	INA		SORCS3
	RGS22			ANTXR1		NEUROD1	PRDM5			FSTL1	SORCS3		EMX2OS
	DPYS			ADD2		FRZB	QRFPR			STXBP5L	HMX2		ADAM12
	RSPO2			FIGLA		ZNF804A	PP12613			CASR	ADAM12		FOXI2
	AARD			LINC01143		ZSWIM2	FGF2			ADCY5	FOXI2		TCERG1L
	ADCY8			NOTO		TMEFF2	PCDH10			ALDH1L1-AS2	TCERG1L		C1QL3
	GFRA2			NAT8B		OSR1	LOC101927359			GATA2-AS1	PTF1A		VIM-AS1
	TNFRSF10C			TLX2		HECW2	PABPC4L			GATA2	GAD2		PLXDC2
	ADRA1A			CTNNA2		BOLL	NKX1-1			EFCC1	LOC441666		PTF1A
	NRG1			FOXI3		LINC00954	RNF150			TRH	PCDH15		KIAA1217
	UNC5D			ANKRD36BP2		ADAM23	GUSBP5			TMEM108	MYOD1		GAD2
	CSMD1			SNTG2		GDF7	FREM3			KY	DBX1		MKX
	TDRP			ANKRD20A8P		UNC80	HHIP			LINC01210	C11orf21		SLC18A3
	ALKAL1			MAL		ACADL	HHIP-AS1			FOXL2NB	NPAS4		BICC1
	XKR4			ITPRIPL1		ERBB4	POU4F2			WNT7A	PHOX2A		PHYHIPL
	MOS			BOC		WNT6	MAP9			RBP1	MTNR1B		CCEPR
	CYP7B1			FSTL1		CDK5R2	GUCY1B1			CLSTN2	RPH3A		TMEM26-AS1
	TCF24			STXBP5L		PTPRN	CD38			SPSB4	LHX5-AS1		SFMBT2
	PRDM14			CASR		DES	GLRB			PAQR9	LHX5		ITIH5
	EYA1			ALDH1L1-AS2		SPEG	FSTL5			PAQR9-AS1	TBX5-AS1		NRG3
	MSC			RUVBL1-AS1		CCDC140	NPY5R			CHST2	SRRM4		CRTAC1
	TSPYL5			GATA2		PAX3	GALNTL6			PLOD2	TMEM132C		PGR-AS1
	KCNS2			EFCC1		SERPINE2	LOC441052			ZIC4	LOC100128276		TRPC6
	FOXE1			TRH		DOCK10	HAND2			AGTR1	TMEM132D		GUCY1A2
	PTCSC2			FBLN2		DAW1	WDR17			LINC02011	LOC101928416		SNX19
	FRRS1L			SLC35G2		SPHKAP	VEGFC			P2RY1	GALNT9		JAM3
	SLC46A2			FOXL2NB		SLC16A14	TENM3-AS1			RFTN1	ST8SIA1		LUZP2
	ASTN2			FOXL2		NPPC	SLIT2			CLDN11	PDZRN4		KCNA4
	BRINP1			WNT7A		ECEL1P2	KCNIP4			GHSR	ADAMTS20		WT1-AS
	PRDM12			CLSTN2		ECEL1	ZNF732			PEX5L	KCNA6		DRD4
	BNC2			SPSB4		GBX2	LINC00682			SATB1	KCNA1		SNX32
	ELAVL2			PCOLCE2		LRRFIP1	KCTD8			SST	KCNA5		ZNF215
	LINGO2			PAQR9		TWIST2	CWH43			FGF12-AS2	KRT87P		SYT9
	ANKRD18B			PAQR9-AS1		LOC100287387	KDR			CNTN4	KRT72		FAT3
	RECK			CHST2		KIF1A	EVC			CHL1	NTF3		GPR83
	FBXO10			ZIC4		POMC	LINC02495			CHL1-AS2	ACSS3		TMEM132D
	GLDC			LINC02011		KCNK3	JAKMIP1			LRRC3B	LINC00354		FZD10-AS1
	C9orf129			MED12L		DPYSL5	SLC49A3			EOMES	SOX1		FZD10
	SEC31B			MLF1		ALKAL2	NPFFR2			LINC00693	LINC01044		CPNE8
	TLX1			RFTN1		SPDYA	FGF5			TRIM71	SERTM1		KCNA1
	PROSER2			EGFEM1P		ALK	CFAP299			SUSD5	MLNR		KRT87P
	HMX2			CLDN11		LBH	CPLX1			PLCD1	SLITRK5		BBS10
	INSYN2A			GHSR		GALNT14	BMP3			SCN5A	REC8		NALCN
	FOXI2			NLGN1		EHD3	PTPN13			ZNF662	FOXG1		FGF14-AS2
	TCERG1L			GNB4		CAPN14	HMX1			ZKSCAN7	NKX2-8		FGF14-IT1
	BNIP3			PEX5L		SRD5A2	UNC5C			ZNF660-ZNF197	CLEC14A		COL4A2
	UTF1			CCDC39		DCDC2C	ST8SIA4			ZNF660	MDGA2		COL4A1
	ADAM8			FGF12-AS2		TMEM178A	SLCO4C1			TMIE	ABHD12B		SOX1
	C1QL3			CNTN4		PLEKHH2	CAMK4			CACNA2D3	OTX2		CCNA1
	CACNB2			UBE2E2		KCNK12	KCNN2			WNT5A	OTX2-AS1		SERP2
	SPAG6			UBE2E2-AS1		STON1-GTF2A1L	CDO1			ERC2	SIX6		POU4F1
	PTF1A			CHL1-AS2		STON1	LVRN			C3orf67	NGB		SLITRK5
	GPR158-AS1			RARB		LHCGR	CTNND2			FEZF2	TUNAR		REC8
	MKX			LRRC3B		CCDC85A	PRR16			GRM7	GABRB3		LTB4R
	CHAT			LINC00693		LINC01248	SNCAIP			GPR27	GABRA5		NOVA1
	SLC18A3			GADL1		SOX11	FBN2			PROK2	RYR3		LINC02588
	PCDH15			TRIM71		LOC400940	SLC27A6			PDZRN3	LOC101928134		FOXG1
	TMEM26-AS1			SUSD5		LOC100132215	NEUROG1			LINC00960	BNC1		PRKD1
	NPFFR1			FBXL2		PROKR1	SLC25A48			HTR1F	NTRK3		LRFN5
	CDH23			STAC		ANTXR1	PCDHAC1			OXTR	YBX3P1		MDGA2
	SFMBT2			MLH1		ADD2	PCDHAC2			EPHA6	CBLN1		NID2
	KCNMA1			EPM2AIP1		FIGLA	PCDHGA7			ST3GAL6-AS1	SALL1		SLC35F4
	CRTAC1			PLCD1		LINC01143	PCDHGC4			DCBLD2	IRX6		SIX6
	C11orf88			LRRN1		NOTO	SLC6A3			LOC101929353	SLC6A2		KCNH5
	SPON1			LOC100130207		FBXO41	DPYSL3			DDIT4L	DKFZP434H168		FLRT2
	PDE3B			CCDC13		NAT8B	AFAP1L1			ZNF518B	RBFOX1		TJP1
	NELL1			ZKSCAN7		TLX2	SLC6A7			TACR3	CDH8		GREM1
	WT1-AS			ZNF660-ZNF197		TACR1	FBXL7			DKK2	ADAMTS18		LOC101928174
	WT1			ZNF660		CTNNA2	ADAM19			ZCCHC23	CDH13		FBN1
	GLYATL1			TMIE		TCF7L1	EBF1			COL25A1	FOXC2		ALDH1A2
	CHRDL2			BSN		CD8B	LINC02202			LOC105377372	FOXC2-AS1		CPEB1-AS1
	RIC3			CAMKV		FOXI3	LOC285626			NEUROG2	GAS7		ADAMTSL3
	DEUP1			DOCK3		ANKRD36BP2	ADRA1B			ANK2	BHLHA9		HS3ST2
	GPR83			GRM2		SNTG2	LOC401176			PRDM5	LINC01975		PRKCB
	PAH			CACNA2D3		SNTG2-AS1	MARCH11			QRFPR	HOXB-AS1		YBX3P1
	TMEM132C			C3orf67		ANKRD20A8P	FBLL1			PP12613	HOXB4		CBLN1
	LOC100128276			FEZF2		MAL	SLIT3			TRPC3	PRAC1		SALL1
	MMP17			SYNPR		ITPRIPL1	DOCK2			FGF2	PRAC2		SLC6A2
	P2RX2			ADAMTS9-AS2		SLC6A11	RANBP17			PCDH10	HOXB13		CDH11
	SYT10			GRM7		SLC6A1	TLX3			LOC101927359	SLC13A5		GAS7
	PDZRN4			GPR27		BOC	BASP1			PABPC4L	FADS6		HS3ST3A1
	ADAMTS20			PROK2		FSTL1	STC2			LINC01096	PIK3R5		TMEM132E
	KCNA6			CADM2		SYN2	HRH2			NKX1-1	PIEZO2		TBX4
	GRASP			VGLL3		STXBP5L	COL23A1			MGAT4D	CIDEA		CDH2
	KRT87P			LINC00506		CASR	ZNF454			FREM3	RNF165		NOL4
	HOXC9			HTR1F		ADCY5	ADAMTS2			HHIP	ST8SIA5		RAX
	HOXC-AS1			EPHA6		MYLK	GFPT2			HHIP-AS1	ST8SIA3		DOK6
	DPY19L2			PRRT3		ALDH1L1-AS2	CTD-2194D22.4			POU4F2	GRP		LAMA1
	C12orf56			DDIT4L		CFAP100	IRX4			SFRP2	RAX		GALR1
	TRHDE			ZNF518B		TXNRD3	RXFP3			NPY2R	CCBE1		SALL3
	ACSS3			TACR3		GATA2-AS1	GDNF-AS1			GLRB	CDH20		ADCYAP1
	SLC6A15			DKK2		GATA2	GDNF			GRIA2	LOC100505797		LOC284395
	COL4A2			ETNPPL		CAND2	EGFLAM			NPY5R	LAMA1		VSTM2B
	COL4A1			ZCCHC23		EFCC1	GHR			MARCH1	GALR1		TSHZ3
	ARHGEF7			COL25A1		TRH	FGF10			CPE	ZNF439		ZNF565
	SOX1			LOC105377372		IQSEC1	HCN1			TLL1	ZNF844		ZNF790-AS1
	FLT1			NEUROG2		TMEM108	SLC9A3-AS1			GALNTL6	LOC100289333		ZNF829
	CCNA1			ANK2		NUP210	PP7080			LOC441052	CACNA1A		ZNF229
	SERP2			TRAM1L1		SLC35G2	ADAMTS16			HAND2-AS1	CCDC105		ZNF582-AS1
	LOC780529			NDST3		LINC01210	CTD-2297D10.2			HAND2	SLC1A6		ZNF582
	SLC15A1			PRDM5		FOXL2NB	RGS7BP			GLRA3	LOC284395		ZNF667-AS1
	REC8			QRFPR		FOXL2	UBE2QL1			VEGFC	VSTM2B		ZNF471
	LTB4R			PP12613		WNT7A	CARTPT			FAM184B	TSHZ3		ZFP28
	NOVA1			TMEM155		RBP1	ADCY2			TENM3-AS1	CHST8		ZNF470
	LINC02588			FGF2		CLSTN2	RASGRF2			STOX2	LINC01838		ZNF549
	FOXG1			FAT4		SPSB4	LINC00461			HELT	ZNF565		ZNF134
	COCH			PCDH10		PCOLCE2	PLEKHG4B			MTNR1A	ZFP82		ZNF132
	NKX2-8			LOC101927359		PAQR9	PRDM13			C4orf48	ZNF382		ANKRD60
	MDGA2			PABPC4L		PAQR9-AS1	MCHR2-AS1			NAT8L	ZNF529		ADAMTS1
	NID2			LINC01097		CHST2	MCHR2			KCNIP4	EXOC3L2		ADAMTS5
	PTGDR			NKX1-1		PLOD2	LIN28B-AS1			ZNF141	ZNF415		ERG
	SLC35F4			SCOC-AS1		PLSCR4	NR2E1			NWD2	ZNF665		TPTEP1
	GPR135			MGAT4D		ZIC4	ELOVL2-AS1			UCHL1	ZNF667-AS1		FGF13-AS1
	AKAP5			UCP1		LOC440982	METTL24			UCHL1-AS1	ZNF667		SOX3
	SLC8A3			INPP4B		AGTR1	FAM162B			BEND4	ZNF471		LDOC1
	RGS6			GUSBP5		LINC02011	SLC35F1			OTOP1	ZNF835		CNKSR2
	TUNAR			FREM3		MED12L	CLVS2			GABRA4	ZNF549		TMEM47
	LOC100131315			HHIP		P2RY1	NKAIN2			SLC10A4	ZIK1		NUDT11
	DUOX1			HHIP-AS1		MLF1	RNF217			ZAR1	NKX2-4		DACH2
	FBN1			POU4F2		RFTN1	RNF217-AS1			CWH43	LINC01726
	SLC27A2			NPY2R		EGFEM1P	RSPO3			GSX2	PAX1
	SCG3			GUCY1B1		CLDN11	SAMD3			KIT	HSPA12B
	GRAMD2A			CD38		SLC7A14	TMEM200A			KDR	SLC32A1
	RASGRF1			GLRB		GHSR	EYA4			TMEM271	PTPRT
	MINAR1			GRIA2		GNB4	RAB32			EVC	PROKR2
	BNC1			NPY5R		PEX5L	AKAP12			IGFBP7-AS1	APCDD1L-DT
	EFL1P1			MARCH1		C3orf70	RGS17			IGFBP7	PHACTR3
	ANPEP			CPE		DGKG	OPRM1			CRMP1	CDH4
	SYNM			TLL1		RPL39L	FNDC1			LINC02495	BHLHE23
	GRIN2A			SPOCK3		SST	LOC101929122			JAKMIP1	ADAMTS5
	HS3ST2			MFAP3L		FGF12-AS2	PDE10A			ADGRL3	GRIK1
	PRKCB			AADAT		PLAAT1	TBXT			EPHA5	OLIG2
	GSG1L			GALNTL6		MGC2889	DACT2			SORCS2	TPTEP1
	YBX3P1			LOC441052		CNTN4	SMOC2			NPFFR2	GSC2
	SLC6A2			GPM6A		ZNF385D	LINC01012			ADAMTS3	MPPED1
	NDRG4			WDR17		CHL1	ZNF192P1			FGF5	TAFA5
	HYDIN			VEGFC		CHL1-AS2	ZSCAN12			CFAP299	SOX3
	SDR42E1			FAM184B		RARB	HLA-V			BMP3	NR0B1
	RAB11FIP4			TENM3-AS1		LRRC3B	HCG4			PRKG2	WNK3
	SPATA32			SLIT2		EOMES	SLC26A8			NKX6-1	LOC105373156
	VMO1			C4orf48		LINC00693	DNAH8			PTPN13	RPS6KA6
	C17orf107			NAT8L		GADL1	IRF4			HMX1
	MSX2P1			KCNIP4		TRIM71	KIF6			UNC5C
	PPM1E			ZNF141		SUSD5	ENPP4			ST8SIA4
	TBX2			NWD2		STAC	ENPP5			SLCO4C1
	TBX4			BEND4		ITGA9	PLA2G7			ANKRD33B
	CYGB			OTOP1		PLCD1	PTCHD4			KCNN2
	ST8SIA3			KCTD8		CCDC13	NRN1			CDO1
	RAX			SLC10A4		ZNF662	KHDRBS2			LVRN
	CDH20			CWH43		ZKSCAN7	ADGRB3			CTNND2
	DOK6			GSX2		ZNF660-ZNF197	B3GAT2			SNCAIP
	LOC100505797			KIT		ZNF660	LINC01626			PRDM6
	LAMA1			KDR		ZKSCAN7-AS1	LINC00472			LOC105379152
	CACNA1A			LOC105374338		TMIE	RIMS1			FBN2
	EPHX3			THEGL		DOCK3	KCNQ5			SLC27A6
	ZNF208			SPINK2		CACNA2D3	COL12A1			ADAMTS19
	LINC01233			LINC02495		WNT5A	ELOVL4			ADAMTS19-AS1
	LOC105376917			JAKMIP1		ERC2	LOC105377879			C5orf66-AS1
	ZNF492			ADGRL3		FEZF2	SNAP91			NEUROG1
	CHST8			EPHA5-AS1		SYNPR	RIPPLY2			SLC25A48
	WTIP			EPHA5		ADAMTS9-AS2	TBX18			CXCL14
	ZNF565			SLC49A3		GRM7	CNR1			FBXL21P
	ZNF382			SORCS2		GPR27	EPHA7			PCDHAC1
	ZNF529			ADAMTS3		PROK2	LOC102724094			PCDHGA7
	ZNF790-AS1			FGF5		PDZRN3	LNCPRESS1			PCDHGC4
	ZNF568			BMP3		ZNF717	LHFPL3			SLC6A3
	ZNF829			PRKG2		ROBO2	SLC26A4			POU4F3
	LOC644554			NKX6-1		CADM2	GPER1			AFAP1L1
	PPP1R14A			PTPN13		VGLL3	KCND2			SLC6A7
	LOC100505715			HMX1		LINC00506	LRRC4			HAND1
	ZNF229			UNC5C		HTR1F	PLXNA4			FBXL7
	ZNF528			ST8SIA4		OXTR	DGKI			NIPAL4
	ZNF528-AS1			SLCO4C1		EPHA3	CLEC2L			LOC102724404
	ZNF542P			CAMK4		LHFPL4	DENND2A			ADAM19
	ZSCAN5A			KCNN2		EPHA6	TMEM178B			EBF1
	ZNF582-AS1			CDO1		ST3GAL6-AS1	EN2			LINC02202
	ZNF582			LVRN		COL8A1	VIPR2			ADRA1B
	ZNF667-AS1			PRR16		LOC101929353	TWIST1			LOC401176
	ZNF667			PRDM6		DDIT4L	DNAH11			MARCH11
	ZNF471			LOC105379152		ZNF518B	NPY			FBLL1
	ZFP28			MEGF10		TACR3	ADCYAP1R1			DOCK2
	ZNF470			FBN2		DKK2	SDK1			RANBP17
	ZNF132			SLC27A6		ZCCHC23	BMPER			TLX3
	VSX1			ACSL6		COL25A1	DPY19L2P1			BASP1-AS1
	TSPY26P			PDLIM4		LOC105377372	TBX20			STC2
	MMP24-AS1-EDEM2			FSTL4		NEUROG2	ELMO1			EIF4E1B
	SLC32A1			NEUROG1		ANK2	SFRP4			UNC5A
	ADRA1D			SLC25A48		TRAM1L1	HECW1			COL23A1
	TOX2			CXCL14		NDST3	AEBP1			ZNF454
	PREX1			FBXL21P		PRDM5	CAMK2B			ZNF354C
	ANKRD60			GFRA3		NDNF	ADCY1			ADAMTS2
	SLCO4A1			PCDHAC1		QRFPR	MMD2			GFPT2
	AIFM3			PCDHAC2		PP12613	IKZF1			FLT4
	TTC28			PCDHGA7		TMEM155	VSTM2A			CTD-2194D22.4
	FGF13-AS1			PCDHGC4		TRPC3	GALNT17			IRX4
	SOX3			SLC6A3		FGF2	MAGI2-AS3			C5orf38
	WNK3			DPYSL3		FAT4	MAGI2			IRX2
	WWC3			AFAP1L1		PCDH10	NXPH1			RXFP3
				ZNF300		LOC101927359	ZNF804B			IRX1
				GPX3		PABPC4L	DPY19L2P4			GDNF-AS1
				HAND1		LINC01097	LOC105375401			GDNF
				ADAM19		NKX3-2	DLX6			EGFLAM
				SDHAP3		LINC01096	TAC1			SLC9A3-AS1
				FBLL1		NKX1-1	NPTX2			PP7080
				SLIT3		CLGN	RGS22			ADAMTS16
				DOCK2		MGAT4D	BAALC			CTD-2297D10.2
				TLX3		UCP1	BAALC-AS2			SLC9A3
				BASP1-AS1		TBC1D9	RIMS2			SHISAL2B
				HRH2		RNF150	LOC105375690			UBE2QL1
				EIF4E1B		INPP4B	DPYS			CARTPT
				SNCB		GUSBP5	OXR1			ADCY2
				COL23A1		FREM3	RSPO2			C5orf49
				ZNF454		HHIP	TMEM74			ANKRD34B
				ZNF354C		HHIP-AS1	XKR6			RASGRF2
				ADAMTS2		POU4F2	AARD			ACOT12
				LTC4S		DCLK2	COL14A1			LINC00461
				GFPT2		SFRP2	ADCY8			ADGRV1
				CTD-2194D22.4		NPY2R	KCNQ3			PRDM13
				IRX4		MAP9	C8orf48			LIN28B-AS1
				IRX1		GUCY1B1	KCNK9			BVES
				GDNF-AS1		BST1	LY6E			BVES-AS1
				GDNF		CD38	LY6E-DT			NR2E1
				EGFLAM		GLRB	MICU3			GCM2
				GHR		GRIA2	LZTS1			SYCP2L
				NIM1K		FSTL5	GFRA2			ELOVL2-AS1
				ADAMTS16		NPY1R	NKX2-6			ELOVL2
				CTD-2297D10.2		NPY5R	NEFM			FAM162B
				RNF180		MARCH1	NEFL			SLC35F1
				RGS7BP		CPE	EBF2			CLVS2
				SHISAL2B		TLL1	ADRA1A			NKAIN2
				ERBIN		SPOCK3	NRG1			RNF217
				MAST4		GALNTL6	UNC5D			RNF217-AS1
				CARTPT		LOC441052	ADRB3			RSPO3
				MAP1B		HAND2-AS1	FGFR1			SAMD3
				SV2C		HAND2	SFRP1			TMEM200A
				BHMT		GLRA3	ANK1			MOXD1
				C5orf49		GPM6A	CSMD1			EYA4
				ANKRD34B		WDR17	TDRP			ULBP1
				ACOT12		VEGFC	EFCAB1			PPP1R14C
				VCAN		FAM184B	ALKAL1			AKAP12
				EDIL3		TENM3-AS1	NPBWR1			SYNE1
				LINC00461		HELT	OPRK1			RGS17
				MEF2C-AS1		PDLIM3	SOX17			OPRM1
				ADGRV1		SLIT2	XKR4			FNDC1
				MCTP1		C4orf48	MOS			LOC101929122
				GPR150		NAT8L	PENK			PDE10A
				PRDM13		KCNIP4	CLVS1			TBXT
				MCHR2-AS1		ZNF732	BHLHE22			PRR18
				MCHR2		NWD2	GS1-24F4.2			RPS6KA2
				LIN28B-AS1		UCHL1	TCF24			SMOC2
				BVES		UCHL1-AS1	DLGAP2			STMND1
				BVES-AS1		BEND4	LOC401442			RBM24
				POPDC3		OTOP1	PREX2			ID4
				NR2E1		SHISA3	C8orf34-AS1			HIST1H2BB
				ELOVL2-AS1		NSG1	PRDM14			HIST1H2BE
				ELOVL2		KCTD8	EYA1			LINC01012
				METTL24		SLC10A4	MSC-AS1			HIST1H3J
				RSPH4A		ZAR1	MSC			ZSCAN12
				FAM162B		CWH43	TRPA1			DNAH8
				VGLL2		STK32B	CRISPLD1			IRF4
				SLC35F1		ERVMER34-1	PKIA			KIF6
				CLVS2		KIT	MMP16			MOCS1
				NKAIN2		KDR	NECAB1			TMEM151B
				RNF217		EVC	C8orf88			PLA2G7
				RNF217-AS1		THEGL	GDF6			PTCHD4
				HEY2		SPINK2	SDC2			PPP1R3G
				RSPO3		IGFBP7-AS1	LINC00599			ELOVL5
				SAMD3		CRMP1	TSPYL5			HMGCLL1
				TMEM200A		LINC02495	GABBR2			NRN1
				MOXD1		JAKMIP1	COL15A1			KHDRBS2
				EYA4		ADGRL3	FRRS1L			RIMS1
				RAB32		PPP2R2C	PALM2			KCNQ5
				AKAP12		EPHA5-AS1	AKAP2			COL12A1
				RGS17		EPHA5	SLC46A2			LOC105377879
				OPRM1		SORCS2	ASTN2			SNAP91
				FNDC1		ADAMTS3	BRINP1			RIPPLY2
				LOC101929122		PARM1	LOC100505588			TBX18
				TBXT		PRDM8	LHX2			CNR1
				HIST1H2BB		FGF5	C9orf106			EPHA7
				HIST1H3C		BMP3	MPDZ			PNKY
				HIST1H3G		PRKG2	PRDM12			NAT16
				ZSCAN12		PTPN13	LAMC3			RELN
				HLA-V		HMX1	CFAP77			LHFPL3
				HLA-L		CCSER1	GBGT1			PRKAR2B
				PACSIN1		BMPR1B	LOC389705			SLC26A4
				DNAH8		BMPR1B-DT	DMRTA1			SLC26A4-AS1
				IRF4		UNC5C	ELAVL2			FOXP2
				FOXP4-AS1		DRD5	LINGO2			MDFIC
				TMEM151B		ST8SIA4	RECK			WNT2
				PLA2G7		SLCO4C1	FBXO10			KCND2
				PTCHD4		CAMK4	ANKRD20A2			UNCX
				ELOVL5		MCC	TRPM3			LRRC4
				HMGCLL1		CDO1	RORB			SMO
				BEND6		LVRN	RORB-AS1			PLXNA4
				DST		CTNND2	FOXB2			CHRM2
				KHDRBS2		PRR16	DMRT1			DGKI
				B3GAT2		SNCAIP	NTRK2			KLRG2
				LINC01626		PRDM6	ROR2			CLEC2L
				LINC00472		LOC105379152	C9orf129			DENND2A
				RIMS1		MEGF10	BARX1-DT			TMEM178B
				KCNQ5		FBN2	BARX1			LOC100286906
				KHDC1		SLC27A6	DMRT3			EN2
				BMP6		ADAMTS19	HPSE2			VIPR2
				HTR1B		ADAMTS19-AS1	SEC31B			TWIST1
				LOC105377879		CHSY3	TLX1			FERD3L
				SNAP91		ACSL6	TLX1NB			DNAH11
				RIPPLY2		FSTL4	RBM20			NPY
				TBX18		C5orf66-AS1	GFRA1			HOXA7
				CNR1		NEUROG1	EMX2OS			ADCYAP1R1
				RRAGD		SLC25A48	HMX3			BMPER
				ANKRD6		CXCL14	HMX2			DPY19L2P1
				EPHA7		FBXL21P	ADAM12			TBX20
				FUT9		GFRA3	FOXI2			ELMO1
				PNKY		NRG2	TCERG1L			SFRP4
				POU3F2		PCDHAC1	DPYSL4			GLI3
				LNCPRESS1		PCDHGA7	CFAP46			HECW1
				PRKAR2B		PCDHGC4	UTF1			CAMK2B
				SLC26A4		SLC6A3	C1QL3			ADCY1
				SLC26A4-AS1		POU4F3	VIM			IGFBP3
				NRCAM		STK32A	VIM-AS1			RADIL
				MDFIC		STK32A-AS1	ST8SIA6			MMD2
				GRM8		AFAP1L1	CACNB2			IKZF1
				LRRC4		SLC6A7	PLXDC2			VSTM2A
				FLNC		GLRA1	SPAG6			ZNF853
				SMO		HAND1	PTF1A			LOC100507468
				PLXNA4		FBXL7	KIAA1217			GALNT17
				AKR1B1		NIPAL4	GAD2			GRM3
				CHRM2		ADAM19	ARMC4P1			RUNDC3B
				DGKI		EBF1	MKX-AS1			ZNF804B
				CLEC2L		ADRA1B	MKX			DPY19L2P4
				DENND2A		SDHAP3	NPY4R			LOC105375401
				TMEM178B		GABRB2	GDF10			DLX6
				LOC100286906		LOC401176	VSTM4			TAC1
				EN2		MARCH11	SLC18A3			NPTX2
				LINC02587		FBLL1	PRKG1-AS1			TMEM130
				VIPR2		SLIT3	PCDH15			RGS22
				TWIST1		DOCK2	BICC1			BAALC
				DNAH11		TLX3	PHYHIPL			BAALC-AS2
				NPY		BASP1-AS1	CCEPR			RIMS2
				ADCYAP1R1		STC2	TMEM26-AS1			LOC105375690
				BMPER		HRH2	TMEM26			DPYS
				DPY19L2P1		CPLX2	ZNF365			LRP12
				TBX20		EIF4E1B	PRKCQ-AS1			RSPO2
				SFRP4		SNCB	NPFFR1			TMEM74
				GLI3		COL23A1	SFMBT2			AARD
				HECW1		ZNF454	ITIH5			ADCY8
				AEBP1		ZNF354C	KCNMA1			KCNK9
				ADCY1		ADAMTS2	NRG3			SMPD5
				MMD2		LTC4S	CH25H			MICU3
				IKZF1		GFPT2	SLC16A12			LPL
				VSTM2A		SCGB3A1	SLIT1			GFRA2
				ZNF853		FLT4	PGR-AS1			NKX2-6
				LOC100507468		CTD-2194D22.4	TRPC6			NEFM
				GALNT17		IRX4	GUCY1A2			NEFL
				MAGI2-AS3		C5orf38	ELMOD1			EBF2
				MAGI2		IRX2	RAB39A			ADRA1A
				RUNDC3B		CDH6	C11orf87			NRG1
				ZNF804B		RXFP3	ARHGAP20			DUSP26
				DPY19L2P4		IRX1	BTG4			UNC5D
				LOC105375401		GDNF-AS1	C11orf88			FGFR1
				NPTX2		GDNF	LAYN			SFRP1
				RGS22		EGFLAM	LOC101928847			ANK1
				BAALC		GHR	ZBTB16			CSMD1
				BAALC-AS2		FGF10	CADM1			TDRP
				RIMS2		HCN1	LINC00900			EFCAB1
				LOC105375690		SLC9A3-AS1	CLMP			ALKAL1
				DPYS		PP7080	ROBO3			NPBWR1
				LRP12		ADAMTS16	DDX25			OPRK1
				OXR1		CTD-2297D10.2	KIRREL3-AS3			SOX17
				RSPO2		SLC9A3	FLI1			XKR4
				XKR6		HTR1A	LOC101929538			MOS
				AARD		RNF180	SNX19			PENK
				COL14A1		RGS7BP	JAM3			LOC100505501
				ZNF572		SHISAL2B	GLB1L3			TOX
				ASAP1		UBE2QL1	SPON1			CLVS1
				ADCY8		MAST4	CALCA			BHLHE22
				KCNQ3		CARTPT	MYOD1			LOC401463
				KCNK9		MAP1B	NELL1			CYP7B1
				SMPD5		ADCY2	LUZP2			GS1-24F4.2
				MICU3		SV2C	BDNF			ADHFE1
				GFRA2		BHMT	KCNA4			TCF24
				EBF2		ANKRD34B	WT1-AS			PPP1R42
				ADRA1A		RASGRF2	WT1			DLGAP2
				NRG1		ACOT12	DRD4			LOC401442
				DUSP26		VCAN	NPAS4			PREX2
				UNC5D		ZDHHC11	CTSF			C8orf34-AS1
				FGFR1		LINC00461	FGF4			PRDM14
				SFRP1		MEF2C-AS1	FGF3			EYA1
				ANK1		PLEKHG4B	MAP6			MSC-AS1
				TDRP		MCTP1	RIC3			MSC
				EFCAB1		PRDM13	NRIP3			TRPA1
				ALKAL1		MCHR2-AS1	SCUBE2			LOC392232
				NPBWR1		MCHR2	FAT3			CRISPLD1
				OPRK1		LIN28B-AS1	MTNR1B			PKIA
				SOX17		BVES	DEUP1			MMP16
				XKR4		BVES-AS1	GPR83			C8orf88
				MOS		POPDC3	SLC5A8			RUNX1T1
				FAM110B		NR2E1	LINC00485			GDF6
				BHLHE22		GCM2	ASCL1			SDC2
				LOC401463		SYCP2L	PAH			LINC00599
				CYP7B1		ELOVL2-AS1	LOC105369945			KCNS2
				GS1-24F4.2		ELOVL2	C12orf42			ANKRD18CP
				XKR5		METTL24	EID3			FOXE1
				ADHFE1		LOC100287467	RFX4			PTCSC2
				TCF24		RSPH4A	BTBD11			GABBR2
				PREX2		FAM162B	LHX5-AS1			COL15A1
				C8orf34-AS1		RFX6	LHX5			TMEFF1
				PRDM14		VGLL2	TBX5			GRIN3A
				EYA1		SLC35F1	SRRM4			DMRT2
				MSC-AS1		CLVS2	TMEM132C			FRRS1L
				MSC		NKAIN2	TMEM132D			PALM2
				TRPA1		RNF217	LOC101928530			PALM2-AKAP2
				LOC392232		RNF217-AS1	CHFR			AKAP2
				KCNB2		RSPO3	PTPRO			SVEP1
				CRISPLD1		SAMD3	PDE3A			SLC46A2
				PKIA		TMEM200A	CACNA1C			ASTN2
				MMP16		MOXD1	ST8SIA1			BRINP1
				NECAB1		EYA4	LOC100128253			LOC100505588
				C8orf88		SLC35D3	CPNE8			LHX2
				RUNX1T1		OLIG3	LRRK2			LMX1B
				FAM92A		FOXF2	CNTN1			ANGPTL2
				LINC00535		STX11	ADAMTS20			C9orf50
				GDF6		RAB32	DBX2			MPDZ
				SDC2		PPP1R14C	COL2A1			FNBP1
				TSPYL5		AKAP12	CCDC184			HMCN2
				FOXE1		SYNE1	KCNA6			PRDM12
				PTCSC2		RGS17	KCNA1			LAMC3
				GABBR2		OPRM1	KRT87P			FAM78A
				COL15A1		FNDC1	HOXC8			BARHL1
				TMEFF1		LOC101929122	TSPAN31			COL5A1
				GRIN3A		FOXCUT	DPY19L2			LHX3
				DMRT2		SLC22A3	PIANP			LOC389705
				PTPRD-AS2		CAHM	KCNC2			BNC2
				PTPRD		QKI	ACSS3			ELAVL2
				PALM2		PDE10A	SLC6A15			LINGO2
				PALM2-AKAP2		TBXT	KLRG1			ANKRD18B
				AKAP2		PRR18	M6PR			RECK
				SLC46A2		DACT2	CFAP54			PAX5
				ASTN2		SMOC2	NALCN			GLDC
				BRINP1		STMND1	FGF14-AS2			PTGER4P2-CDK2AP2P2
				LOC100505588		RBM24	COL4A2			LOC100132249
				LHX2		ID4	COL4A1			TRPM3
				ANGPTL2		CASC15	LINC00354			RORB
				C9orf106		POM121L2	SOX1			RORB-AS1
				C9orf50		HLA-V	LINC01044			FOXB2
				MPDZ		HLA-L	WASF3			DMRT1
				FNBP1		PACSIN1	GPR12			NXNL2
				HMCN2		SCUBE3	GSX1			C9orf129
				PRDM12		DNAH8	FLT3			BARX1-DT
				CFAP77		GLP1R	FLT1			BARX1
				BARHL1		IRF4	SLC46A3			DMRT3
				DIPK1B		KCNK17	CCDC169-SOHLH2			SEC31B
				LOC389705		KIF6	CCNA1			TLX1
				BNC2-AS1		SPATS1	SERTM1			TLX1NB
				BNC2		PLA2G7	SERP2			LBX1
				CNTLN		PTCHD4	MLNR			LBX1-AS1
				SH3GL2		PPP1R3G	CNMD			INA
				DMRTA1		ELOVL5	PCDH17			NEURL1
				ELAVL2		HMGCLL1	PCDH9			SORCS3
				VLDLR		LOC101930010	SLITRK5			SORCS1
				VLDLR-AS1		BEND6	DIO3			DUSP5
				LINGO2		DST	KIF26A			RBM20
				ANKRD18B		NRN1	LOC105370708			GFRA1
				PTENP1-AS		KHDRBS2	TMEM179			VAX1
				CNTFR		LOC101928307	SLC22A17			SLC18A2
				RECK		ADGRB3	REC8			EMX2OS
				FBXO10		B3GAT2	FOXG1			PLPP4
				IGFBPL1		OGFRL1	NKX2-1-AS1			HMX3
				ANKRD20A2		RIMS1	NKX2-8			HMX2
				GLDC		KCNQ5	CLEC14A			CHST15
				PTGER4P2-CDK2AP2P2		COL12A1	LRFN5			ADAM12
				LOC100132249		BMP6	MDGA2			INSYN2A
				PGM5P3-AS1		HTR1B	TRIM9			FOXI2
				TRPM3		ELOVL4	NID2			EBF3
				RORB		LOC105377879	PTGDR			TCERG1L
				RORB-AS1		SNAP91	SIX6			DPYSL4
				FOXB2		RIPPLY2	KCNH5			NKX6-2
				DMRT1		TBX18	SMOC1			UTF1
				PTPRD-AS1		HTR1E	RGS6			C1QL3
				CDK20		CNR1	FLRT2			ST8SIA6
				NXNL2		ANKRD6	KCNK10			ADARB2
				C9orf129		EPHA7	RIN3			CACNB2
				BARX1-DT		GPR63	C14orf132			PLXDC2
				BARX1		PNKY	GABRA5			SPAG6
				DMRT3		POU3F2	TJP1			PTF1A
				LINC00092		EPO	LOC101928174			KIAA1217
				SEC31B		NAT16	GJD2			GPR158-AS1
				TLX1		LNCPRESS1	SEMA6D			GAD2
				TLX1NB		RELN	MYEF2			ARMC4P1
				LBX1		LHFPL3	CTXN2			MKX-AS1
				LBX1-AS1		PRKAR2B	FBN1			MKX
				INA		SLC26A4	SCG3			LOC441666
				NEURL1		SLC26A4-AS1	ALDH1A2			LOC105378269
				SORCS3		NRCAM	FOXB1			LOC283028
				DUSP5		FOXP2	RASL12			RET
				RBM20		MDFIC	SKOR1			CXCL12
				ATRNL1		WNT2	GRAMD2A			SYT15
				GFRA1		CTTNBP2	PARP6			VSTM4
				SLC18A2		KCND2	ISLR2			DRGX
				EMX2OS		TMEM229A	LOC283731			CHAT
				PLPP4		VWDE	RASGRF1			SLC18A3
				HMX2		GRM8	HDGFL3			PCDH15
				ADAM12		LRRC4	BNC1			BICC1
				INSYN2A		SMO	ADAMTSL3			PHYHIPL
				FOXI2		PLXNA4	EFL1P1			CCEPR
				TCERG1L		LRGUK	NTRK3			TMEM26-AS1
				BNIP3		CHRM2	LINC01586			TMEM26
				DPYSL4		DGKI	ACAN			EGR2
				NKX6-2		CLEC2L	HAPLN3			H2AFY2
				UTF1		DENND2A	ANPEP			ADAMTS14
				C1QL3		WDR86	UNC45A			CDH23
				ST8SIA6		LOC100286906	ST8SIA2			SFMBT2
				ADARB2		MEOX2	RGMA			ITIH5
				CACNB2		VIPR2	GRIN2A			KCNMA1
				PLXDC2		HDAC9	SHISA9			GATA3-AS1
				LOC100130992		TWIST1	GPR139			GATA3
				SPAG6		FERD3L	HS3ST2			DYDC1
				PTF1A		DNAH11	SCNN1B			NRG3
				LOC105376453		NPY	PRKCB			CDHR1
				KIAA1217		HOXA7	GSG1L			GRID1
				GPR158-AS1		ADCYAP1R1	YBX3P1			SLC16A12
				ARMC4P1		PDE1C	CBLN1			CRTAC1
				MKX-AS1		BMPER	SALL1			PGR-AS1
				MKX		DPY19L2P1	IRX6			TRPC6
				ARMC4		TBX20	SLC6A2			GUCY1A2
				LOC441666		ELMO1	GNAO1			ELMOD1
				LOC105378269		SFRP4	LOC283856			RAB39A
				LOC283028		HECW1	NDRG4			ARHGAP20
				RET		AEBP1	RBFOX1			LAYN
				CXCL12		CAMK2B	CDH8			LOC101928847
				NPY4R		NACAD	CDH11			DRD2
				GDF10		ADCY1	LRRC36			ZBTB16
				VSTM4		IGFBP1	KCTD19			LINC00900
				SLC18A3		RADIL	CARMIL2			ROBO3
				OGDHL		MMD2	ADAMTS18			PKNOX2
				DKK1		IKZF1	VAT1L			PKNOX2-AS1
				PRKG1-AS1		VSTM2A	DYNLRB2			DDX25
				PCDH15		ZNF736	CDH13			FLI1
				BICC1		ZNF853	LINC01081			JAM3
				PHYHIPL		LOC100507468	FOXC2			GLB1L3
				CCEPR		AUTS2	URAHP			SPON1
				TMEM26-AS1		GALNT17	GAS7			MYOD1
				TMEM26		MAGI2-AS3	ABR			DBX1
				ZNF365		MAGI2	HS3ST3A1			IGF2-AS
				EGR2		NXPH1	SLC47A1			BDNF
				CDH23		ABCB4	RAB11FIP4			KCNA4
				SFMBT2		RUNDC3B	C17orf102			MPPED2
				ITIH5		ZNF804B	TMEM132E			PAX6-AS1
				KCNMA1		DPY19L2P4	STAC2			PAX6
				GATA3-AS1		CDK14	MAPT-AS1			PAUPAR
				GATA3		CALCR	WNT3			WT1-AS
				DYDC1		LOC105375401	HOXB4			WT1
				NRG3		PEG10	HOXB5			KIAA1549L
				CDHR1		SGCE	VMO1			C11orf96
				GRID1		DLX5	MSX2P1			ALX4
				CH25H		TAC1	TBX2			GLYATL1
				SLC16A12		NPTX2	TBX2-AS1			LRRC10B
				HTR7		TMEM130	TBX4			FADS1
				SLIT1		RGS22	WSCD1			CCKBR
				CRTAC1		BAALC	SLC13A5			DRD4
				PGR-AS1		BAALC-AS2	FAM20A			SNX32
				PGR		RIMS2	FBXO39			NPAS4
				TRPC6		LOC105375690	KCNJ2			GAL
				LOC101927503		DPYS	KCNJ2-AS1			FGF4
				LINC02688		LRP12	ALOX12			FGF3
				GUCY1A2		OXR1	GALR2			SYT9
				RAB39A		RSPO2	CYGB			MAP6
				BTG4		TMEM74	EFNB3			RIC3
				LAYN		KCNV1	ALOX15B			FAM181B
				LOC101928847		LOC100129129	GCGR			LMO1
				DRD2		CSMD3	PIK3R5			NRIP3
				ZBTB16		AARD	PIEZO2			SCUBE2
				PKNOX2-AS1		COL14A1	TUBB6			FAT3
				FLI1		HAS2-AS1	LDLRAD4			MTNR1B
				LOC101929538		ASAP1	GREB1L			DEUP1
				JAM3		ADCY8	IMPACT			GPR83
				GLB1L3		KCNQ3	CHST9			CNTN5
				B3GAT1		C8orf48	CCDC178			SLC5A8
				CALCA		FAM135B	NOL4			LINC00485
				CALCB		KCNK9	SETBP1			ASCL1
				ABCC8		LY6L	RNF165			PAH
				MYOD1		LY6H	ST8SIA5			LOC105369945
				KCNC1		MICU3	DCC			C12orf42
				NELL1		LPL	EPB41L3			EID3
				IGF2-AS		LZTS1	GRP			CUX2
				C11orf21		GFRA2	CCBE1			RPH3A
				LUZP2		LOXL2	TMEM200C			TBX5
				BDNF		NKX2-6	CDH20			SRRM4
				PAX6		NEFM	L3MBTL4			TMEM132C
				WT1-AS		NEFL	DOK6			GLT1D1
				WT1		EBF2	ARHGAP28			LOC100128276
				ALKBH3		ADRA1A	LOC101927168			TMEM132D
				C11orf96		NRG1	LAMA1			FZD10-AS1
				ALX4		DUSP26	GALR1			FZD10
				CHST1		UNC5D	PTPRM			MMP17
				DGKZ		ADRB3	ADCYAP1			LOC101928416
				CHRM4		FGFR1	ZNF625-ZNF20			GALNT9
				GLYATL1		SFRP1	SLC1A6			PTPRO
				FADS2		ANK1	SYDE1			IQSEC3
				CCKBR		CSMD1	EPHX3			PDE3A
				DRD4		TDRP	COMP			CACNA1C
				FERMT3		EFCAB1	ZNF208			ST8SIA1
				APBB1		SNTG1	LOC105376917			TSPAN11
				SNX32		ALKAL1	PEAK3			SYT10
				NPAS4		NPBWR1	TSHZ3			THCAT155
				CTSF		OPRK1	CHST8			LRRK2
				FGF4		SOX17	LINC01838			CNTN1
				SYT9		XKR4	ZFP82			PDZRN4
				CHRDL2		MOS	ZNF382			ADAMTS20
				LOC105369391		PENK	ZNF529			DBX2
				MAP6		FAM110B	ZNF790-AS1			COL2A1
				LRRC32		CLVS1	ZNF568			KCNA6
				TENM4		NKAIN3	ZNF829			KCNA1
				FAM181B		BHLHE22	LINC01535			KCNA5
				LMO1		LOC401463	LOC644554			KRT87P
				NRIP3		CYP7B1	PPP1R14A			HOXC13-AS
				SCUBE2		GS1-24F4.2	RYR1			NTF3
				FAT3		XKR5	LOC100505715			DPY19L2
				DENND5A		ADHFE1	ZNF229			C12orf56
				DEUP1		TCF24	CPT1C			TRHDE-AS1
				GPR83		DLGAP2	IGLON5			KCNC2
				LOC105369438		LOC401442	ZNF175			ACSS3
				CNTN5		C8orf34-AS1	ZNF880			SLC6A15
				LINC00485		PRDM14	ZNF528			PLXNC1
				ASCL1		EYA1	ZNF528-AS1			NALCN
				PAH		MSC-AS1	ZNF415			FGF14-AS2
				LOC105369945		MSC	ZNF347			FGF14-IT1
				C12orf42		TRPA1	CACNG8			COL4A2
				EID3		LOC392232	ZNF542P			COL4A1
				CCDC63		KCNB2	ZSCAN5A			ARHGEF7
				CUX2		CRISPLD1	ZNF667-AS1			ARHGEF7-AS2
				RPH3A		RALYL	ZNF667			LINC00354
				LHX5-AS1		MMP16	ZNF471			SOX1
				LHX5		NECAB1	ZFP28			LINC01044
				TMEM132D		C8orf88	ZNF470			ATP12A
				FZD10-AS1		RUNX1T1	ZNF835			ATP8A2
				FAM234B		GDF6	ZNF132			GPR12
				MMP17		SDC2	PLPPR3			GSX1
				LOC101928416		LINC00599	SNAP25			FLT3
				GALNT9		TSPYL5	PCSK2			FLT1
				LOC101928530		KCNS2	SLC24A3			SLC46A3
				CHFR		FOXE1	NKX2-4			MEDAG
				GRIN2B		PTCSC2	NKX2-2			KL
				PTPRO		GABBR2	LINC01726			SPART-AS1
				PDE3A		COL15A1	PAX1			CCNA1
				CACNA1C		TMEFF1	VSX1			SERTM1
				ST8SIA1		GRIN3A	CPXM1			LHFPL6
				SOX5		FRRS1L	HCK			ENOX1
				BCAT1		PALM2	DLGAP4			SERP2
				TSPAN11		PALM2-AKAP2	PPP1R16B			SIAH3
				SYT10		AKAP2	EMILIN3			MLNR
				LOC100128253		SVEP1	TOX2			CNMD
				CPNE8		SLC46A2	RBPJL			PCDH8
				PDZRN4		ASTN2	KCNG1			PCDH17
				PRICKLE1		BRINP1	PROKR2			LOC780529
				ADAMTS20		LOC100505588	TFAP2C			POU4F1
				DBX2		LHX2	ANKRD60			SLITRK5
				COL2A1		OLFML2A	GATA5			DZIP1
				CCDC184		LMX1B	NTSR1			EML1
				LOC105369971		C9orf50	BHLHE23			DIO3OS
				GRASP		PRRX2	NKAIN4			DIO3
				KRT87P		MPDZ	KCNQ2			KIF26A
				HOXC9		FNBP1	ZNF512B			LOC105370708
				HOXC-AS1		HMCN2	PAK5			TMEM179
				LINC02381		PRDM12	NCAM2			EFS
				DPY19L2		LAMC3	ADAMTS1			REC8
				C12orf56		CFAP77	ADAMTS5			NOVA1
				TRHDE		BARHL1	OLIG2			LINC02588
				TRHDE-AS1		GBGT1	KCNJ6			FOXG1
				ACSS3		COL5A1	PCBP3			PRKD1
				SLC6A15		LHX3	COL6A2			NKX2-1-AS1
				NALCN		DIPK1B	TPTEP1			SFTA3
				FGF14-AS2		LOC389705	GSC2			NKX2-1
				FGF14-IT1		BNC2-AS1	TTC28			NKX2-8
				FAM155A		BNC2	SHISA8			PAX9
				COL4A2		CNTLN	SCUBE1			CLEC14A
				COL4A1		SH3GL2	MPPED1			LRFN5
				SOX1		DMRTA1	PNPLA5			MDGA2
				LOC105370295		ELAVL2	PHF21B			TRIM9
				ATP12A		LINGO2	TAFA5			NID2
				ATP8A2		LINC01231	TTLL8			PTGDR
				WASF3		TMEM215	SOX3			SLC35F4
				FLT3		ANKRD18B	LDOC1			SIX6
				FLT1		PTENP1-AS	CNKSR2			LINC00643
				MTUS2		CNTFR	NR0B1			KCNH5
				KL		RECK	DGKK			GALNT16
				CCDC169-SOHLH2		IGFBPL1	NUDT11			SLC8A3
				SPART-AS1		ANKRD20A2	GSPT2			RGS6
				CCNA1		GLDC	FAM155B			LOC101928123
				SERTM1		PTGER4P2-CDK2AP2P2	NHSL2			VSX2
				LHFPL6		LOC100132249	RPS6KA6			SYNDIG1L
				ENOX1		PGM5P3-AS1	DACH2			NGB
				SERP2		TRPM3				ISM2
				LRRC63		RORB				FLRT2
				MLNR		RORB-AS1				KCNK10
				CNMD		FOXB2				RIN3
				PCDH8		DMRT1				TUNAR
				PCDH17		PTPRD-AS1				C14orf132
				PCDH9		NXNL2				ADAMTS17
				SLITRK5		SHC3				ALDH1A3
				GPC5		ROR2				WHAMMP3
				SOX21-AS1		C9orf129				ATP10A
				SOX21		BARX1-DT				GABRB3
				LOC112268114		BARX1				GABRA5
				DZIP1		DMRT3				WHAMMP2
				SLC15A1		SEC31B				APBA2
				EML1		TLX1				FAM189A1
				DIO3OS		TLX1NB				TJP1
				DIO3		LBX1				LINC02249
				KIF26A		LBX1-AS1				GREM1
				LOC105370708		INA				RYR3
				TMEM179		SORCS3				LOC101928134
				SLC22A17		SORCS1				GOLGA8A
				REC8		DUSP5				LOC101928174
				NOVA1		ATRNL1				GJD2
				LINC02588		GFRA1				ANKRD63
				FOXG1		VAX1				SEMA6D
				COCH		SLC18A2				CTXN2
				NPAS3		PLPP4				FBN1
				NKX2-1-AS1		HMX3				LOC283665
				SFTA3		HMX2				ALDH1A2
				NKX2-1		NKX1-2				RORA
				NKX2-8		ADAM12				RASL12
				PAX9		INSYN2A				ITGA11
				SLC25A21		FOXI2				INSYN1
				CLEC14A		EBF3				ISLR2
				LRFN5		TCERG1L				LOC283731
				MDGA2		BNIP3				RASGRF1
				ABHD12B		DPYSL4				ANKRD34C-AS1
				TRIM9		NKX6-2				MINAR1
				NID2		UTF1				CPEB1-AS1
				PTGDR		C1QL3				TM6SF1
				SLC35F4		VIM				HDGFL3
				RTN1		ST8SIA6				BNC1
				SIX6		ADARB2				SH3GL3
				KCNH5		CACNB2				ADAMTSL3
				GALNT16		PLXDC2				EFL1P1
				SLC8A3		NEBL-AS1				NTRK3
				VASH1		NEBL				LINC01586
				ZDHHC22		SPAG6				ACAN
				NGB		PTF1A				LOC105371031
				ISM2		KIAA1217				ANPEP
				FLRT2		GPR158-AS1				SLCO3A1
				PRIMA1		MYO3A				RGMA
				TUNAR		GAD2				CACNA1H
				C14orf132		ARMC4P1				SHISA9
				LOC400464		MKX-AS1				HS3ST6
				DNM1P46		MKX				GPR139
				LOC105369201		ARMC4				HBM
				ATP10A		LOC441666				HS3ST2
				GABRA5		LOC105378269				SCNN1B
				APBA2		LOC283028				PRKCB
				TJP1		RET				GSG1L
				GREM1		CXCL12				YBX3P1
				LOC101928134		SYT15				CBLN1
				THBS1		GDF10				SALL1
				GPR176		VSTM4				IRX6
				SEMA6D		CHAT				SLC6A2
				MYEF2		SLC18A3				GNAO1
				FBN1		C10orf53				LOC283856
				ONECUT1		DKK1				DKFZP434H168
				ALDH1A2		PRKG1-AS1				MT3
				FOXB1		PCDH15				NDRG4
				ANKDD1A		BICC1				RBFOX1
				RASL12		PHYHIPL				PRR35
				IGDCC3		CCEPR				CDH8
				IGDCC4		TMEM26-AS1				CDH11
				MEGF11		TMEM26				CA7
				SKOR1		ZNF365				ADAMTS18
				LARP6		EGR2				VAT1L
				INSYN1		TET1				CDYL2
				LOC283731		H2AFY2				CDH13
				TMEM266		NPFFR1				FENDRR
				CRABP1		CDH23				FOXF1
				RASGRF1		SFMBT2				FOXC2
				MINAR1		ITIH5				FOXC2-AS1
				CPEB1-AS1		KCNMA1				GAS7
				TM6SF1		DYDC1				MYOCD
				HDGFL3		NRG3				HS3ST3A1
				BNC1		CDHR1				HS3ST3B1
				SH3GL3		GRID1				MGC12916
				ADAMTSL3		CH25H				RAB11FIP4
				EFL1P1		SLC16A12				C17orf102
				NTRK3		HTR7				TMEM132E
				LINC01586		SLIT1				LHX1-DT
				ST8SIA2		CRTAC1				LHX1
				RGMA		PGR-AS1				STAC2
				IRAIN		PGR				MEIOC
				GRIN2A		GRIA4				GJC1
				MYH11		GUCY1A2				SPATA32
				HS3ST6		RAB39A				CRHR1
				HBM		C11orf87				MAPT-IT1
				SDR42E2		ARHGAP20				MAPT-AS1
				HS3ST2		BTG4				RPRML
				SCNN1B		C11orf88				HOXB-AS1
				GSG1L		LAYN				HOXB4
				GLIS2-AS1		LOC101928847				HOXB5
				SALL1		ANKK1				HOXB8
				IRX3		DRD2				PRAC1
				IRX6		ZBTB16				HOXB13
				SLC6A2		LINC00900				IGF2BP1
				GNAO1		DSCAML1				NXPH3
				LOC283856		FXYD6-FXYD2				C17orf107
				NDRG4		CLMP				CA10
				RBFOX1		GRAMD1B				LOC728392
				PRR35		ROBO3				NOG
				CDH8		PKNOX2-AS1				MSX2P1
				CDH11		DDX25				PPM1E
				KCTD19		ST3GAL4				CA4
				ADAMTS18		GSEC				TBX4
				DYNLRB2		KIRREL3				WSCD1
				CDH13		KIRREL3-AS3				SLC13A5
				FOXC2		FLI1				ARHGAP27P2
				FOXC2-AS1		LOC101929538				FBXO39
				FOXL1		GLB1L3				ALOX12
				GAS7		B3GAT1				SDK2
				BHLHA9		SPON1				KIF19
				HS3ST3A1		BRSK2				GALR2
				HS3ST3B1		PDE3B				CYGB
				TEKT3		PSMA1				NPTX1
				ZNF287		CALCA				BAHCC1
				SLC47A1		CALCB				GCGR
				RAP1GAP2		MYOD1				MYH10
				RAB11FIP4		KCNC1				APCDD1
				RHBDL3		PTPN5				PIEZO2
				C17orf102		DBX1				CIDEA
				TMEM132E		SLC6A5				GREB1L
				LHX1-DT		IGF2-AS				CHST9
				LHX1		LUZP2				CDH2
				P2RX5-TAX1BP3		BDNF				CCDC178
				PLXDC1		KCNA4				NOL4
				HAP1		MPPED2				DTNA
				RAMP2		PAX6-AS1				CELF4
				GJC1		PAX6				RNF165
				SPATA32		WT1-AS				ST8SIA5
				CRHR1		WT1				DLGAP1
				MAPT		B4GALNT4				COLEC12
				MAPT-IT1		C11orf96				ST8SIA3
				MAPT-AS1		ALX4				EPB41L3
				SMTNL2		CHST1				GRP
				NXPH3		CHRM4				RAX
				C17orf107		GLYATL1				CCBE1
				ZFP3		LRRC10B				CDH20
				ZNF232		CCKBR				CDH7
				LOC728392		DRD4				DOK6
				PPM1E		NRXN2				LOC100505797
				C17orf64		RASGRP2				LAMA1
				TBX4		SNX32				GALR1
				WSCD1		NPAS4				SALL3
				MRC2		CTSF				ADCYAP1
				SLC13A5		FGF4				ZNF625-ZNF20
				SLC16A6		FGF3				LOC100289333
				FAM20A		PHOX2A				CACNA1A
				FBXO39		SYT9				CCDC105
				TEKT1		CHRDL2				SLC1A6
				KIF19		MAP6				SYDE1
				GRIN2C		RIC3				CPAMD8
				CYGB		FAM181B				COMP
				LINC01979		LMO1				CERS1
				NPTX1		NRIP3				ZNF486
				AATK		SCUBE2				ZNF257
				GCGR		FAT3				LINC01233
				APCDD1		MTNR1B				LOC105376917
				PIEZO2		DEUP1				LOC284395
				CIDEA		GPR83				VSTM2B
				CHST9		CNTN5				TSHZ3
				CDH2		SLC5A8				SLC7A10
				EMILIN2		LINC00485				CHST8
				DSC3		ASCL1				WTIP
				CCDC178		PAH				GIPC3
				ASXL3		LOC105369945				ZNF565
				NOL4		C12orf42				LINC00665
				LINC01902		EID3				ZFP82
				SETBP1		RFX4				ZNF382
				RNF165		TRPV4				ZNF529
				ST8SIA5		CCDC63				ZNF790-AS1
				DLGAP1		CUX2				ZNF568
				MAPK4		RPH3A				ZNF829
				COLEC12		DTX1				LINC01535
				ST8SIA3		LHX5-AS1				ZNF570
				EPB41L3		LHX5				ZNF793
				GRP		TBX5-AS1				ZNF793-AS1
				RAX		TBX5				PPP1R14A
				CDH20		NOS1				NCCRP1
				CDH7		SRRM4				SELENOV
				LOC643542		TMEM233				TTC9B
				DSEL		TMEM132C				ZNF229
				DOK6		GLT1D1				LOC400710
				LOC100505797		LOC100128276				SYT3
				LAMA1		TMEM132D				IGLON5
				GALR1		FZD10-AS1				ZNF614
				SALL3		FZD10				ZNF880
				ADCYAP1		RIMBP2				ZNF528
				RAB31		MMP17				ZNF701
				RGL3		LOC101928416				PTPRS
				ACP5		GALNT9				ZNF415
				ZNF625-ZNF20		ZNF605				ZNF813
				LOC100289333		RERG				TTYH1
				CACNA1A		PTPRO				TINCR
				GAMT		PDE3A				ZNF542P
				EPHX3		CACNA1C				ZSCAN5A
				COMP		ST8SIA1				ZNF582-AS1
				CILP2		SOX5				ZNF582
				ZNF506		BCAT1				ZNF667-AS1
				ZNF93		TSPAN11				ZNF667
				LINC01233		SYT10				ZNF471
				LOC284395		LOC100128253				ZFP28
				VSTM2B		THCAT155				ZNF835
				TSHZ3		CPNE8				ZNF256
				CHST8		LRRK2				ZNF544
				WTIP		CNTN1				ZNF132
				ZNF565		PDZRN4				PLPPR3
				ZFP82		PRICKLE1				SNAP25
				ZNF529-AS1		CCND2				ISM1
				ZNF382		ADAMTS20				PCSK2
				ZNF529		DBX2				SLC24A3
				ZNF461		SLC38A4				INSM1
				LOC728485		AMIGO2				LINC00237
				ZNF850		COL2A1				NKX2-4
				ZNF790-AS1		CCDC184				NKX2-2
				ZNF345		KCNA6				LINC01726
				ZNF790		KCNA1				PAX1
				ZNF568		KCNA5				SYNDIG1
				ZNF829		LOC105369971				VSX1
				ZNF570		GRASP				CPXM1
				ZNF793		KRT87P				DLGAP4
				ZNF793-AS1		HOXC13-AS				VSTM2L
				ZFP30		PDE1B				SLC32A1
				PPP1R14A		NTF3				EMILIN3
				SELENOV		KIF5A				PTPRT
				LOC100505715		SLC26A10				ADRA1D
				ZNF229		LOC101927583				TOX2
				FUZ		DPY19L2				RIMS4
				SYT3		C12orf56				CD40
				ZNF808		TRHDE				ZNF334
				ZNF701		TRHDE-AS1				PREX1
				ZNF83		LIN7A				RASSF2
				ZNF347		ACSS3				KCNG1
				ZNF665		PPFIA2				PROKR2
				ZNF525		SLC6A15				DOK5
				ZNF813		NALCN				CBLN4
				TTYH1		FAM155A				TFAP2C
				TINCR		COL4A2				ANKRD60
				ZNF542P		COL4A1				APCDD1L-DT
				ZSCAN5A		ARHGEF7				APCDD1L
				ZNF582-AS1		LINC00354				CDH4
				ZNF582		SOX1				NTSR1
				ZNF583		LINC01044				BHLHE23
				ZNF667-AS1		LOC105370295				NKAIN4
				ZNF667		ATP12A				CHRNA4
				ZNF471		ATP8A2				KCNQ2
				ZFP28		WASF3				NCAM2
				ZNF470		GPR12				CYYR1
				ZNF772		GSX1				ADAMTS5
				ZNF773		FLT3				GRIK1
				ZNF549		FLT1				LOC150051
				ZNF530		SLC46A3				TIAM1
				ZNF134		MEDAG				OLIG2
				ZNF256		KL				OLIG1
				LOC100128398		NBEA				ERG
				ZNF132		CCDC169-SOHLH2				PCBP3
				PALM		SPART-AS1				COL6A2
				PLPPR3		CCNA1				TPTEP1
				KISS1R		SERTM1				GSC2
				ZNF559-ZNF177		TRPC4				SCARF2
				ISM1		LHFPL6				ZNF280B
				PCSK2		ENOX1				SEZ6L
				NKX2-4		MLNR				NEFH
				PAX1		CNMD				KCNJ4
				SYNDIG1		PCDH8				SHISA8
				LOC284798		PCDH17				SCUBE1
				REM1		PCDH9				MPPED1
				MMP24-AS1-EDEM2		LOC780529				SULT4A1
				C20orf194		POU4F1				PHF21B
				DLGAP4		SLITRK5				TAFA5
				SLC32A1		SOX21-AS1				TTLL8
				PPP1R16B		SOX21				BEX2
				EMILIN3		LOC112268114				RHOXF1P1
				ADRA1D		DZIP1				FGF13-AS1
				RIMS4		OXGR1				GPM6B
				RBPJL		SLC15A1				SOX3
				CD40		EML1				LDOC1
				EYA2		DIO3OS				GPR50-AS1
				PREX1		DIO3				GABRQ
				RASSF2		LBHD2				PDZD4
				KCNG1		CKB				CNKSR2
				DOK5		KIF26A				PTCHD1
				ANKRD60		LOC105370708				NR0B1
				APCDD1L-DT		TMEM179				TMEM47
				CDH4		SLC22A17				DGKK
				GATA5		EFS				SHROOM4
				NTSR1		REC8				NUDT11
				BHLHE23		NOVA1				WNK3
				FLJ16779		LINC02588				LOC105373156
				NKAIN4		FOXG1				FAM155B
				EEF1A2		COCH				NHSL2
				LAMP5-AS1		NPAS3				RPS6KA6
				PAK5		NKX2-1-AS1				DACH2
				RSPO4		SFTA3				SHROOM2
				RBM11		NKX2-1				TBL1Y
				NCAM2		NKX2-8
				ADAMTS1		PAX9
				ADAMTS5		LRFN5
				OLIG1		MDGA2
				DSCAM		PYGL
				CBS		TRIM9
				CBSL		NID2
				COL6A2		PTGDR
				LINC01664		OTX2
				TMEM121B		OTX2-AS1
				GSC2		SLC35F4
				SEPT5		RTN1
				SCARF2		LRRC9
				AIFM3		SIX6
				TTC28		LINC00643
				NEFH		KCNH5
				ELFN2		GALNT16
				KCNJ4		SMOC1
				SYNGR1		SLC8A3
				SHISA8		RGS6
				SCUBE1		LOC101928123
				MPPED1		VSX2
				PNPLA5		SYNDIG1L
				PHF21B		VASH1
				FBLN1		ZDHHC22
				TAFA5		NGB
				ZCCHC18		ISM2
				IRS4		TSHR
				CHRDL1		FLRT2
				RHOXF1P1		KCNK10
				RTL8C		KCNK13
				SMIM10L2B		TTC7B
				FGF13-AS1		RIN3
				GPM6B		CHGA
				SOX3		PRIMA1
				LDOC1		TUNAR
				GPR50-AS1		C14orf132
				GABRQ		LOC400464
				DUSP9		DNM1P46
				CNKSR2		LOC105369201
				PTCHD1		WHAMMP3
				NR0B1		ATP10A
				TMEM47		GABRB3
				SHROOM4		GABRA5
				NUDT11		OCA2
				GSPT2		WHAMMP2
				IQSEC2		APBA2
				WNK3		TJP1
				LOC105373156		LINC02249
				FAM155B		GREM1
				DLG3		LOC100131315
				NHSL2		RYR3
				RPS6KA6		LOC101928134
				DACH2		LOC101928174
				ANOS1		GJD2
				SHROOM2		DUOXA2
						DUOX1
						DUOXA1
						SEMA6D
						MYEF2
						CTXN2
						FBN1
						GLDN
						SCG3
						LOC283665
						ALDH1A2
						FOXB1
						RORA
						RASL12
						IGDCC4
						MEGF11
						SKOR1
						ITGA11
						LARP6
						HCN4
						INSYN1
						ISLR2
						LOC283731
						ISL2
						CRABP1
						CHRNA3
						RASGRF1
						ANKRD34C
						ANKRD34C-AS1
						MINAR1
						CTXND1
						CPEB1-AS1
						AP3B2
						TM6SF1
						HDGFL3
						BNC1
						SH3GL3
						ADAMTSL3
						EFL1P1
						NTRK3
						LINC01586
						ACAN
						LOC105371031
						ANPEP
						SV2B
						ST8SIA2
						RGMA
						LINC02351
						GRIN2A
						SHISA9
						BAIAP3
						MYH11
						HS3ST6
						GPR139
						HBM
						HS3ST2
						HBQ1
						SCNN1B
						CHP2
						PRKCB
						CACNG3
						HS3ST4
						GSG1L
						MMP25
						PYDC1
						YBX3P1
						SALL1
						IRX6
						SLC6A2
						MT3
						MT1A
						NDRG4
						RBFOX1
						PRR35
						CDH8
						CDH11
						CA7
						CARMIL2
						HYDIN
						LINC02136
						ADAMTS18
						VAT1L
						DYNLRB2
						CDH13
						LINC02135
						LINC01081
						FOXL1
						JPH3
						LOC100129697
						URAHP
						GAS7
						MYOCD
						HS3ST3A1
						HS3ST3B1
						MGC12916
						SLC47A1
						KCNJ12
						RAP1GAP2
						RAB11FIP4
						ASIC2
						C17orf102
						TMEM132E
						LHX1-DT
						LHX1
						PLXDC1
						STAC2
						RAMP2
						RAMP2-AS1
						MEIOC
						ADAM11
						GJC1
						FMNL1
						CRHR1
						MAPT-IT1
						MAPT-AS1
						SMTNL2
						WNT3
						WNT9B
						RPRML
						ITGB3
						ALOX15
						TBX21
						HOXB-AS1
						HOXB4
						HOXB5
						HOXB8
						PRAC1
						IGF2BP1
						NXPH3
						CA10
						LOC728392
						NOG
						MSX2P1
						CA4
						TBX2
						TBX2-AS1
						TBX4
						WSCD1
						LINC00674
						SLC13A5
						ARHGAP27P2
						FAM20A
						FBXO39
						TEKT1
						ALOX12
						SSTR2
						SDK2
						KIF19
						GRIN2C
						FADS6
						GALR2
						CYGB
						EFNB3
						NPTX1
						BAHCC1
						ALOX15B
						GCGR
						MYH10
						PIK3R5
						PIEZO2
						CIDEA
						LDLRAD4
						GREB1L
						CHST9
						CDH2
						DSC3
						CCDC178
						ASXL3
						NOL4
						FHOD3
						SETBP1
						RNF165
						ST8SIA5
						DLGAP1
						MAPK4
						DCC
						COLEC12
						ST8SIA3
						EPB41L3
						GRP
						RAX
						CCBE1
						TMEM200C
						CDH20
						CDH7
						L3MBTL4
						LOC643542
						DSEL
						DOK6
						ARHGAP28
						LOC101927168
						LOC100505797
						LAMA1
						GALR1
						PTPRM
						SALL3
						ADCYAP1
						RAB31
						ELAVL3
						ZNF439
						ZNF625-ZNF20
						CACNA1A
						GAMT
						CCDC105
						SLC1A6
						SYDE1
						PLK5
						CYP4F22
						CPAMD8
						UNC13A
						TMEM59L
						COMP
						ZNF208
						ZNF257
						LINC01233
						LOC105376917
						LINC01785
						ZNF492
						ZNF99
						LINGO3
						LOC100420587
						LOC284395
						VSTM2B
						TSHZ3
						LRP3
						SLC7A10
						CHST8
						WTIP
						LINC01838
						GIPC3
						KIRREL2
						ZNF565
						ZFP82
						ZNF382
						ZNF529
						ZNF461
						LOC728485
						ZNF850
						ZNF790-AS1
						ZNF345
						ZNF790
						ZNF568
						ZNF829
						ZNF570
						ZNF793
						ZNF793-AS1
						LOC644554
						ZFR2
						DPF1
						PPP1R14A
						FBXO17
						SELENOV
						TTC9B
						LOC100505715
						ZNF229
						EXOC3L2
						PNMA8A
						SYT3
						IGLON5
						ZNF880
						ZNF528
						ZNF701
						ZNF83
						ZNF415
						ZNF347
						ZNF845
						ZNF525
						ZNF813
						CACNG8
						TTYH1
						TINCR
						SHISA7
						ZNF542P
						ZSCAN5A
						ZNF582-AS1
						ZNF582
						ZNF583
						ZNF667-AS1
						ZNF667
						ZNF471
						ZFP28
						ZNF470
						ZNF71
						SMIM17
						ZNF549
						ZNF550
						ZIK1
						ZNF530
						ZNF134
						ZNF256
						LOC100128398
						ZNF329
						ZNF132
						CD70
						PALM
						PLPPR3
						GRIN3B
						SNAP25
						ISM1
						PCSK2
						SLC24A3
						LINC00237
						NKX2-4
						NKX2-2
						LINC01726
						PAX1
						SYNDIG1
						VSX1
						REM1
						TTLL9
						HCK
						TSPY26P
						C20orf194
						DLGAP4
						VSTM2L
						SLC32A1
						PPP1R16B
						EMILIN3
						PTPRT
						ADRA1D
						TOX2
						RIMS4
						RBPJL
						CD40
						CDH22
						ZNF334
						EYA2
						PREX1
						KCNG1
						CYP24A1
						DOK5
						TFAP2C
						ANKRD60
						APCDD1L-DT
						APCDD1L
						PHACTR3
						TCF15
						HRH3
						GATA5
						NTSR1
						BHLHE23
						FLJ16779
						NKAIN4
						CHRNA4
						KCNQ2
						EEF1A2
						ZNF512B
						SOX18
						LKAAEAR1
						LAMP5-AS1
						PAK5
						RSPO4
						NCAM2
						JAM2
						ADAMTS1
						ADAMTS5
						GRIK1
						LOC150051
						TIAM1
						OLIG2
						OLIG1
						KCNJ6
						ERG
						DSCAM
						PDE9A
						PCBP3
						LOC101928796
						COL6A2
						TPTEP1
						LINC01664
						TMEM121B
						GSC2
						SEPT5
						SCARF2
						SEZ6L
						MIAT
						TTC28
						NEFH
						KCNJ4
						SYNGR1
						SHISA8
						SERHL2
						SCUBE1
						MPPED1
						PNPLA5
						PHF21B
						FBLN1
						WNT7B
						TAFA5
						TTLL8
						PANX2
						LOC101928358
						IRS4
						ARHGAP6
						RHOXF1P1
						SMIM10L2B
						FGF13-AS1
						GPM6B
						SOX3
						GPR50-AS1
						GABRQ
						DUSP9
						PDZD4
						CNKSR2
						PTCHD1
						NR0B1
						TMEM47
						DGKK
						SHROOM4
						NUDT11
						IQSEC2
						WNK3
						LOC105373156
						FAM155B
						NHSL2
						RPS6KA6
						ANOS1
						SHROOM2
						WWC3

## Sheet: Hypomethylated
The hypomethylated promoters of cancer cells compared with normal stomach epithelial cells (Wilcoxon rank-sum test, P-value < 0.05, fold change > 2, absolute difference of DNA methylation levels > 0.5, SD within each group < 0.25)
SC02	SC03	SC05	SC06	SC07	SC08	SC10	SC11	SC13	SC14	SC15	SC16	SC17	SC18
HNRNPCL4	DNPEP	YY1P2	HNRNPCL4	HRH1	SCNN1D	AQP1	DPPA2	LINC01647	LINC01647	CLCNKA	GJC2	HNRNPCL4	FLG-AS1
LOC100131107	NEU4	LOC105373352	HNRNPCL3	LINC01606	VSIG8	TBC1D27P	KCNMB2-AS1	LOC102724659	LOC102724659	CLCNKB	LINC01819	HNRNPCL3	RXFP4
FLG-AS1	HRH1	FAM178B	LINC01756	LOC101928994	OR2B11	LOC101928844	LOC100129931	SCNN1D	SCNN1D	LOC102724579	HRH1	KAZN-AS1	LINC01756
LOC105371458	NT5DC2	PRR20G	NEU4	MYEOV	LINC01756		PIWIL1	HNRNPCL4	HNRNPCL4	HRH1	GPR62	LOC100131107	MYO7B
BECN2	FOXI1	KCNMB2-AS1	LOC105373394	KRTDAP	AGO1		LINC00355	HNRNPCL3	HNRNPCL3	BFSP2	LOC101926963	FLG-AS1	MED15P9
OR2B11	LINC02199	NT5DC2	SLC3A1	IGFL1	UBE2U		IL16	LOC100131107	KAZN-AS1	NCR2	LOC254896	LOC105371458	YY1P2
LINC01756	SH2B2	USP17L17	LINC01875	TRPM2-AS	MED15P9		TPSB2	FLG-AS1	LOC100131107	MUC17	SH3PXD2A-AS1	BECN2	LOC105373394
MED15P9	TMEM249	LINC01947	LOC105373352		YY1P2		SNORA10	RXFP4	FLG-AS1	SH3PXD2A-AS1	LOC107001062	OR2B11	LINC01795
YY1P2	LINC02247	LOC105374620	LOC442028		LOC442028		ABCA9-AS1	CLCNKA	VHLL	CACNA2D4	LINC02657	OR2L13	LINC00487
MYADML	LOC100128593	LINC02199	DPPA2		HRH1		LOC101928844	MYOPARR	LOC105371458	LINC00311	LOC101928994	TTC34	LINC01939
LINC00487	SH3PXD2A-AS1	HGC6.3	KCNMB2-AS1		KALRN		TRPM2-AS	OR2B11	LOC100422212	TBC1D27P	SPTBN2	LINC01756	HRH1
HRH1	CDH23-AS1	LOC102724511	LOC339975		PRR20G			TTC34	LRRC52-AS1	LINC01987	MYEOV	AGO1	PRR20G
VENTXP7	LDB3	GJB7	USP17L15		DNAJB8			ACTRT2	TNNI1	KRTDAP	LAT	LINC01343	VENTXP7
CAMP	LOC283177	LOC101929998	USP17L17		BFSP2			LINC01756	MYOPARR	IGSF23	SOX15	GPR45	HHATL-AS1
GPR62	OVOL1-AS1	HOXA-AS3	LINC02148		KCNMB2-AS1			AGO1	MYOG	LOC101928844	C19orf71	MED15P9	HHATL
C4orf54	MYEOV	LOC101929269	LINC01194		VENTXP7			CCDC27	MYBPH	LOC102725072	LIF-AS1	YY1P2	C4orf54
F11-AS1	SNORA10	LOC286083	PPP1R2B		HHATL-AS1			LINC01343	PRSS38			LINC01494	USP17L15
LOC339975	CHST5	SH3PXD2A-AS1	LOC105374620		GPR62			KLF17	BECN2			LINC01238	USP17L17
FOXI1	LOC284191	MYEOV	MGC4859		USP17L15			MYO7B	OR2B11			LINC01865	LINC01411
LINC01377	ZNF101	LINC02405	LOC101927914		FOXI1			MED15P9	GCSAML-AS1			LOC105373394	LINC01377
GUSBP4	KRTDAP	PIWIL1	LINC01446		C5orf58			YY1P2	LYPD8			SLC3A1	LINC02199
ELFN1	SEMA6B	LINC00368	LOC100240728		LOC105374620			LINC01280	ACTRT2			LINC01875	LOC100133050
POM121L12	LOC101928844	LOC101928730	LOC649352		LINC02145			PRKAG3	LINC01756			LOC105373352	LOC101929297
LOC100287834	TLDC2	LOC107984132	LOC286083		HGC6.3			LINC01940	AGO1			LINC01795	HGC6.3
LOC101929269	NNAT	LINC01580	LOC254896		LOC102724511			LINC01865	CCDC27			LINC00487	CLDN15
DLGAP2-AS1	LOC105372672	LINC01579	POTEA		DPPA5			MYADML	LINC01343			SNAR-H	LOC101929998
PNOC	TRPM2-AS	FLJ36000	DCAF4L2		LOC100134040			LOC105373394	KLF17			LINC01939	LOC101927914
LINC01606	SLC38A5	ZNF556	ADARB2-AS1		LOC101929998			LINC01875	PIN1P1			LOC442028	LOC105375115
LINC01502		IGSF23	MUC5B-AS1		LOC101927914			LINC00487	LOC102725193			LINC01205	ELFN1
SCART1		IGFL1	LINC00508		ELFN1			LINC01939	SLC2A7			KALRN	POM121L12
AGAP10P		SNAR-C3	PIWIL1		LINC01446			LOC442028	SLC2A5			PRR20G	TMEM249
MRPL23-AS1		TULP2	LINC00368		LOC286083			HRH1	BRDT			KCNMB2-AS1	FOXH1
MRGPRG-AS1		SNAR-G1	SOHLH2		DLGAP2-AS1			KALRN	C1orf146			VENTXP7	LOC101929172
LINC02405		TLDC2	LINC00397		PNOC			DNAJB8	GPR45			HHATL-AS1	LOC254896
PIWIL1		LINC00029	IL16		POTEA			BFSP2	POTEE			LINC00879	LOC101929268
FGF6		LINC01056	LINC01580		ASNSP1			KCNMB2-AS1	POTEKP			C4orf54	LOC101929217
MYF5		TRPM2-AS	LINC01579		LOC101929217			HHATL-AS1	LOC100507600			SNHG27	LINC01606
LINC00368		LOC284930	FLJ36000		LINC01606			HHATL	YY1P2			TKTL2	CPA6
LINC00408		LINC00898	LOC105371703		INSL6			CAMP	LINC01804			TRIM60	OR1K1
TPTE2			KIF2B		SCART1			GPR62	LINC01280			F11-AS1	LOC401557
SOHLH2			CACNG5		LOC105376360			NT5DC2	LINC01494			LOC339975	PAEP
CSNK1A1L			OR10H2		NAV2			F11-AS1	DNPEP			LINC02508	SOHLH1
LINC00355			IGSF23		MRGPRG-AS1			LINC02508	PRSS56			LINC02506	LOC100128593
LINC00397			IGFL1		MRGPRG			LINC00955	CHRNG			NAA11	LCN15
FAM30A			SNAR-C1		PRDM11			C4orf50	LINC01940			USP17L15	STPG3-AS1
REREP3			SNAR-C4		MYEOV			PDE6B	LINC01238			USP17L17	PLA2G12B
IL16			SNAR-C3		LINC02405			USP17L15	EMILIN1			LINC02148	DDI1
AGBL1			SNAR-B2		PIWIL1			CTD-3080P12.3	LINC01865			LINC01194	LOC101929208
LINC01580			LILRB4		ADGRD1-AS1			SLC6A18	MYADML			PPP1R2B	FAM99B
LINC01579			NLRP5		LINC01257			LINC01947	LOC105373394			LINC01947	MRGPRG-AS1
TPSB2			BAGE2		MYF5			FOXI1	SLC3A1			FOXI1	MRGPRG
ENPP7P13			BAGE		LOC105370362			LINC01411	LINC01875			C5orf58	MYEOV
CCNYL3			ANKRD30BP2		LINC00368			LOC105374620	LOC105373352			LINC02218	MYL2
NPAP1L			TRPM2-AS		LINC02337			LINC01377	LINC00487			H3.Y	LINC02417
PABPN1L			LINC01639		LOC101928730			LINC01019	CD207			C5orf17	FGF6
LOC101927793			LOC284930		LINC00454			LINC02145	SNAR-H			LINC02211	LINC00383
LINC00304			LINC00898		LOC107984132			LINC01018	TCF7L1-IT1			LINC02228	LINC00523
FLJ36000			VENTXP1		LINC00355			LINC02199	LOC102724579			LSINCT5	MEG9
SPNS3			CXorf67		LINC00397			LOC100133050	LINC01939			LOC105374620	FAM30A
SPPL2C					TCL1B			LOC102724152	LOC442028			LINC01377	ADAM6
LOC105372179					LINC01580			LOC101929297	FAM178B			LINC01019	IL16
LINC00668					LINC01579			HGC6.3	DPPA2			LINC02145	TPSB2
ZNF556					TPSB2			LOC154449	LINC01205			LINC02199	TPSAB1
LOC100996351					TPSAB1			TDRG1	HRH1			LOC100133050	NPAP1L
LINC01801					LOC101927793			PCOLCE	ZNF80			DKFZp451B082	PABPN1L
FFAR1					FAM27E5			SH2B2	KALRN			LOC102724152	LOC101927793
KRTDAP					FLJ36000			MGC4859	SLC41A3			LOC102724511	SLC47A2
DMRTC2					LINC01987			FAM180A	ALDH1L1-AS1			LOC154449	KRT37
LYPD4					ANKRD62			LINC01287	UROC1			NBAT1	KRT17
PSG6					LINC00668			LOC101927914	LINC01471			GUSBP4	SPPL2C
PSG7					ZNF556			TFAMP1	DNAJB8-AS1			MGC4859	ABCA9-AS1
PSG5					LINC01801			LOC105375115	DNAJB8			LINC02476	LINC02080
IGSF23					PSG7			ELFN1	LINC01565			FAM180A	LINC01987
SEMA6B					SNAR-G1			LOC105375131	BFSP2			LOC100134040	LINC02564
SNAR-C4					CGB1			POM121L12	LINC02046			LINC01287	LOXHD1
SNAR-C3					SLC6A16			LINC01446	KCNMB2-AS1			LOC101929998	KRTDAP
BSPH1					SIGLEC11			GUSBP10	HTR3E-AS1			LOC101927914	PSG7
SNAR-G1					GPR32			LOC100287834	LINC02052			TFAMP1	IGSF23
CGB1					KLK4			LOC101926963	SNAR-I			ELFN1	SNAR-G1
SLC6A16					KLK14			SPDYE7P	ZDHHC19			POM121L12	CGB1
SIGLEC11					SIGLEC9			TMEM225B	TM4SF19			LINC01446	SLC6A16
GPR32					VSTM1			LOC101929269	VENTXP7			LOC100240728	SIGLEC11
KLK14					NLRP5			LOC286083	HHATL-AS1			LOC101928401	KLK4
SIGLEC9					ELANE			LINC00051	HHATL			LOC100130849	KLK14
SIGLEC7					OR1M1			LOC101928087	TOPAZ1			GUSBP10	SIGLEC9
SIGLECL1					WFDC12			CYP11B2	PRSS50			ZNF716	SIGLEC7
LOC284379					LOC643406			FOXH1	PRSS46P			LOC100287834	LOC284379
CACNG7					LINC00029			DLGAP2-AS1	PRSS43P			ZNF735	CACNG7
VSTM1					LINC01056			LOC101929172	CAMP			LOC102723427	LILRA4
LILRA4					ZBTB46-AS1			LOC254896	CAV3			LOC101929269	LILRB4
LAIR2					TCP10L			PNOC	C4orf54			SLC30A8	LOC101928804
LILRB4					LINC00895			LOC101929217	SNHG27			LOC649352	LOC101928844
LOC101928804					CCDC116			LINC01606	TKTL2			LOC286083	A1BG
SBK3					AP1B1P1			CPA6	TRIM60			LOC401478	CST1
FLJ25758					LINC01639			DCAF4L2	F11-AS1			GML	FAM209B
OR1M1					LOC284930			ADAMTSL2	LOC339975			DLGAP2-AS1	LINC00029
CST4					LINC00898			DBH	LINC02508			POTEA	LINC01056
CST1								SARDH	LINC02506			ASNSP1	ZBTB46
TLDC2								LINC02247	LINC00955			LOC101929217	ZBTB46-AS1
LOC105372672								LOC101448202	C4orf50			SDR16C6P	NPBWR2
LOC643406								FCN2	PDE6B			LINC01606	DSCR8
ZNF831								LOC401557	USP17L11			LOC286177	DSCR4
LOC100506384								C9orf62	USP17L15			LINC00588	TRPM2-AS
C20orf197								PPP1R26-AS1	USP17L17			FAM90A7P	KRTAP10-11
LINC00029								LINC01502	LINC02213			LINC01419	PICSAR
LINC01056								SOHLH1	LINC02148			DCAF4L2	COL18A1-AS2
LINC01683								LOC100128593	LINC01194			PPP3R2	COL18A1-AS1
TCP10L								LCN8	PPP1R2B			LINC02578	LOC284865
DSCR8								LOC100133077	LINC01947			DBH	LINC01639
DSCR4								LOC494127	FOXI1			COL5A1-AS1	PARVG
TRPM2-AS								MMP21	C5orf47			LOC101448202	SHISAL1
CCDC116								UCMA	LINC02218			FCN2
LINC01639								SCART1	H3.Y			LOC401557
PARVG								ADARB2-AS1	LINC02211			C9orf62
LOC284930								TBATA	LINC02228			PPP1R26-AS1
LINC00898								LOC341056	LSINCT5			LINC01502
H2BFM								LOC100128239	LSP1P3			SOHLH1
SAGE1								LSP1	LOC105374620			LOC101928786
PASD1								TRPM5	LINC01377			CELF2-AS1
CSAG1								MYL2	LINC02162			LINC00200
CSAG4								LOC105369980	LINC01019			ADARB2-AS1
MAGEA12								LINC02405	LINC02145			LINC00701
PNMA5								LINC00508	LINC01018			LOC105376360
MAGEB6								LINC02368	LOC100133050			ANKRD30A
GAGE10								LINC01257	UST-AS1			MRGPRG-AS1
PAGE1								LINC02370	DKFZp451B082			MRGPRG
CXorf67								FGF6	LOC102724152			MMP26
XAGE5								KRT85	LOC101929297			LOC441601
								KRT5	TULP1			LOC105369431
								LINC00368	TDRG1			LINC02405
								LOC101928730	NCR2			LINC00508
								GRK1	GUSBP4			LINC02368
								GAS6-AS1	DPPA5			LINC02369
								LINC00454	GJB7			LINC01257
								LINC00565	PCOLCE			FGF6
								LOC101928697	MGC4859			LOC105369879
								TUBA3C	LINC02476			LINC00676
								SOHLH2	SLC13A4			LINC00368
								LINC00355	FAM180A			LINC02337
								LINC00523	ASB10			LOC101928730
								RTL1	LINC01287			LINC00552
								MEG9	LOC101929998			LINC00454
								LINC02285	LOC101927914			LOC107984132
								FAM30A	TFAMP1			LOC101928697
								MHRT	LOC105375115			TUBA3C
								PWAR4	ELFN1			MTUS2-AS1
								AGBL1	LOC105375131			SOHLH2
								LINC01580	GCK			CSNK1A1L
								LINC01579	POM121L12			LINC00355
								TPSB2	LINC01446			LINC00383
								TPSAB1	LOC100240728			LOC100129307
								LOC105371045	LOC101928401			LINC00351
								AQP8	LOC401357			LINC00397
								C16orf92	GUSBP10			LINC00523
								OR1F1	ZNF716			RTL1
								ENPP7P13	LOC100287834			MEG9
								CCNYL3	ZNF735			ELK2AP
								LOC112268173	GRID2IP			LINC00226
								MT4	LOC102723427			LINC00221
								NPAP1L	SPDYE7P			POTEG
								CHST5	FKBP6			POTEM
								LINC02181	TRIM50			LINC02302
								ZNF469	ODF1			TCL1B
								PABPN1L	LOC101929269			CHEK2P2
								LINC00304	SLC30A8			LINC01193
								LINC02138	LOC649352			NPAP1
								DPEP1	LOC286083			PWAR4
								TRARG1	LOC401478			GOLGA6L7
								LOC284191	LOC101928087			AGBL1
								TBC1D28	CYP11B2			LINC01580
								UBBP4	TOP1MT			LINC01579
								FAM27E5	DLGAP2-AS1			TPSB2
								FLJ36000	LOC101929172			TPSAB1
								GJD3	LOC254896			ENPP7P13
								KRTAP17-1	PNOC			CCNYL3
								KRT37	POTEA			LOC112268173
								KRT17	ASNSP1			TP53TG3HP
								SLC4A1	LOC101929268			LINC02181
								SPPL2C	LOC101929217			LOC101927793
								GIP	LINC01606			LINC00304
								WFIKKN2	LOC286177			FAM27E5
								KIF2B	LINC00588			FLJ36000
								CSH2	CPA6			LOC105371703
								SCN4A	FAM90A7P			LINC01989
								CACNG5	LINC01419			SPPL2C
								LINC02080	DCAF4L2			KIF2B
								LINC01987	LINC01030			ABCA9-AS1
								LINC02078	PPP3R2			RCVRN
								ALOX12B	ACTL7B			ANKRD62
								LOXHD1	LINC02578			POTEC
								LINC00668	OR5C1			ELOA3C
								LRRC30	OR1K1			ELOA3D
								LOC339298	CRB2			LOC105372179
								LOC284240	ADAMTSL2			LINC00668
								OR10H2	FAM163B			LOC101927188
								OR10H1	DBH			LRRC30
								NXNL1	SARDH			LOC339298
								JSRP1	LINC02247			LOC284240
								TMPRSS9	LOC101448202			OR10H2
								FFAR1	FCN2			OR10H5
								KRTDAP	LOC401557			OR10H1
								SBSN	LINC01502			ZNF556
								THEG	SOHLH1			LINC01801
								PSG6	LOC100128593			THEG
								PSG7	LCN8			PSG6
								SEMA6B	LOC100133077			PSG7
								TPRX1	LOC101928786			IGSF23
								SNAR-C4	TAF1L			SNAR-C1
								SNAR-C3	CD72			SNAR-A1
								SNAR-G1	CCIN			SNAR-C4
								CGB1	LOC494127			SNAR-C3
								SIGLEC11	LOC392364			SNAR-B2
								ACP4	SPATA31E1			SNAR-D
								KLK4	SHTN1			SNAR-F
								KLK14	LINC00200			GPR32
								SIGLEC9	TEX36-AS1			KLK4
								SIGLEC7	MMP21			KLK14
								LOC100129083	UCMA			SIGLEC9
								SIGLEC8	SCART1			SIGLEC7
								SIGLEC12	NUDT9P1			LOC101928517
								LOC284379	TUBB8			SIGLECL1
								DPRX	SLIT1-AS1			ZNF534
								NLRP12	DDI1			BIRC8
								CACNG7	MRVI1			LOC284379
								ZNRF4	NCAM1-AS1			DPRX
								VSTM1	LOC101929208			NLRP12
								LILRA4	LOC341056			CACNG7
								LILRB4	LOC100128239			VSTM1
								LOC101928804	LSP1			LILRA4
								NLRP7	NAV2			LILRB4
								NLRP5	MRPL23-AS1			LOC101928804
								LOC101928844	TRPM5			NLRP4
								A1BG	MRGPRG-AS1			NLRP5
								ACER1	MRGPRG			USP29
								PRSS57	CCDC73			AURKC
								LYPLA2P2	LOC101928510			A1BG
								PRTN3	SPI1			ELANE
								ELANE	TSGA10IP			OR1M1
								OR1M1	CATSPER1			TLDC2
								CD93	CABP2			LOC643406
								CST4	MYEOV			FAM209A
								FOXS1	FLJ42102			LOC100506384
								LOC643406	KRTAP5-9			C20orf197
								FAM209B	LOC105369431			LINC00029
								LINC01711	MYL2			LINC01056
								ZNF831	LOC105369980			NPBWR2
								LOC100506384	IL31			BAGE2
								C20orf197	LINC02405			BAGE
								LINC00029	LINC00508			ANKRD30BP2
								LINC01056	LINC02368			POTED
								ZBTB46-AS1	LINC02369			LINC01683
								NPBWR2	PIWIL1			TCP10L
								POTED	ADGRD1-AS1			DSCR8
								LINC01683	LINC01257			DSCR4
								TCP10L	LINC02370			TRPM2-AS
								LINC00945	CACNA2D4			KRTAP10-11
								TRPM2-AS	FGF6			POTEH
								TSPEAR-AS2	KRT85			CCT8L2
								KRTAP10-1	KRT82			LINC01665
								KRTAP10-9	KRT75			LOC284930
								KRTAP10-11	KRT5			LINC00898
								KRTAP12-1	KRT73			C22orf34
								PICSAR	KRT79			TEX13C
								CCT8L2	KRT78			CT45A7
								LINC01665	GTSF1			SAGE1
								GAB4	MYF5			CSAG4
								LINC00895	LOC101928730			CXorf67
								POM121L4P	GRK1			XAGE5
								CES5AP1	LINC00565			FRMD8P1
								LOC100506271	LOC101928697			FAM9B
								CACNA1I	TUBA3C
								ENTHD1	BASP1P1
								LOC105373051	RNF17
								LOC101927447	MTUS2-AS1
								LINC01639	SOHLH2
								PARVG	CSNK1A1L
								SHISAL1	LINC00598
								LINC01656	PRR20E
								LOC284930	LINC00355
								LINC00898	LINC00383
								LOC284933	LOC100129307
								H2BFM	LINC00397
								TEX13C	RTL1
								MAGEC1	MEG9
								CSAG4	LINC02285
								MAGEA12	LINC02314
								ATP2B3	LOC105370697
								CACNA1F	FAM30A
								GAGE10	LINC00221
								CXorf67	POTEG
								XAGE5	POTEM
								FAM9B	MHRT
									MYH7
									CPNE6
									TCL1B
									LINC00618
									CHEK2P2
									NPAP1
									PWAR4
									GOLGA6L7
									ANP32AP1
									NR2E3
									LINGO1-AS1
									LOC440300
									AGBL1
									LINC01580
									LINC01579
									PGPEP1L
									TPSB2
									TPSAB1
									LOC105371045
									CCDC154
									PTX4
									NPIPA8
									LINC02124
									AQP8
									C16orf92
									FAM57B
									LOC102723713
									TP53TG3D
									OR1F1
									MEFV
									ENPP7P13
									CCNYL3
									LOC112268173
									TP53TG3HP
									ANKRD26P1
									MT4
									NPAP1L
									CLEC18C
									LINC02181
									PABPN1L
									LMF1-AS1
									MYH3
									TRARG1
									TBC1D26
									TBC1D27P
									TNFRSF13B
									LOC284191
									CCDC144NL-AS1
									UBBP4
									FAM27E5
									FLJ36000
									LOC105371703
									SMURF2P1-LRRC37BP1
									RFLNB
									KRT9
									KRT17
									SLC4A1
									HIGD1B
									SPPL2C
									GIP
									KIF2B
									CSH2
									SCN4A
									CACNG5
									CD300C
									SPEM1
									LOC400622
									RCVRN
									LINC01254
									SLC35G4
									ANKRD62
									LOC105371998
									C18orf15
									POTEC
									LOXHD1
									TUBB8P12
									CETN1
									LOC105372179
									LINC00668
									LOC101927188
									LRRC30
									LOC339298
									LOC284240
									RBFADN
									OR10H2
									OR10H5
									OR10H1
									ZNF556
									LINC01801
									FFAR1
									KRTDAP
									SBSN
									NPHS1
									TYROBP
									CAPN12
									HIPK4
									PSG10P
									PSG6
									PSG7
									PSG2
									PSG5
									IGSF23
									APOC2
									SEMA6B
									C5AR1
									TPRX1
									SNAR-C1
									SNAR-A1
									SNAR-C4
									SNAR-C3
									TULP2
									SNAR-G1
									SLC6A16
									SIGLEC11
									SNAR-D
									GPR32
									ACP4
									KLK14
									SIGLEC9
									SIGLEC7
									LOC101928517
									SIGLECL1
									NKG7
									LIM2
									LOC100129083
									SIGLEC8
									CEACAM18
									SIGLEC12
									ZNF534
									BIRC8
									LOC284379
									DPRX
									NLRP12
									CACNG7
									ZNRF4
									VSTM1
									LILRA4
									LILRB4
									KIR3DL3
									KIR2DL3
									LOC101928804
									NLRP7
									GP6
									FAM71E2
									NLRP5
									USP29
									AURKC
									LOC101928844
									A1BG-AS1
									A1BG
									ACSBG2
									ACER1
									SLC25A41
									ELANE
									CST11
									CST13P
									TGM6
									FOXS1
									AVP
									BPIFB3
									TLDC2
									GHRH
									SIGLEC1
									LBP
									LINC01260
									ZNF663P
									LOC105372672
									LOC643406
									FAM209A
									FAM209B
									LINC01716
									CTCFL
									LINC01711
									ZNF831
									LOC100506384
									LINC00029
									LINC01056
									ZBTB46
									ZBTB46-AS1
									NPBWR2
									BAGE2
									BAGE
									ANKRD30BP2
									POTED
									LINC01683
									LINC00945
									DSCR8
									DSCR4
									IGSF5
									TRPM2-AS
									TSPEAR-AS2
									KRTAP10-3
									KRTAP10-9
									KRTAP10-11
									KRTAP12-1
									PICSAR
									COL18A1-AS1
									FTCD-AS1
									S100B
									POTEH
									CCT8L2
									LINC01665
									GAB4
									GGT3P
									LINC00895
									SEPT5-GP1BB
									POM121L4P
									POM121L8P
									CCDC116
									CES5AP1
									C22orf15
									CRYBB1
									AP1B1P1
									RFPL3
									CACNA1I
									ENTHD1
									FLJ30901
									LOC105373051
									LOC101927447
									LINC01639
									PARVG
									SHISAL1
									LOC284930
									LINC00898
									LOC284933
									H2BFWT
									H2BFM
									TEX13C
									SAGE1
									CSAG4
									ATP2B3
									OPN1LW
									TKTL1
									BEND2
									SUPT20HL2
									GAGE10
									GAGE2B
									GAGE4
									GAGE7
									GAGE5
									PAGE1
									CXorf67
									XAGE5
									FRMD8P1
									LOC100129291
									LOC101059915
									FAM9A
									FAM9B
