# Supplementary material for: Integrative single-cell multiomics analyses dissect molecular signatures of intratumoral heterogeneities and differentiation states of human gastric cancer
Source: Natl Sci Rev. 2023 Apr 11;10(6):nwad094. doi: 10.1093/nsr/nwad094 (PMC10281500; doi:10.1093/nsr/nwad094)
Supplement: nwad094_Supplemental_Files [file nwad094_supplemental_files.zip › Table S4.xlsx]

## Sheet: SC02
P-value	Average ln(fold change)	Percentage in this cluster	Percentage in the others	Adjusted P-value	Transcriptomic cluster	Gene
4.73952e-24	2.76793	0.888	0.73	6.86614e-20	C1	SNAR-C3
3.289e-21	2.50051	0.836	0.655	4.76477e-17	C1	SNAR-C4
1.56599e-27	2.4127	0.737	0.311	2.26866e-23	C1	CES1
4.52919e-11	2.37644	0.647	0.466	6.56144e-07	C1	SNAR-G1
2.09e-21	2.34379	0.629	0.182	3.02779e-17	C1	SNAR-E
3.78074e-34	2.29558	0.918	0.791	5.47716e-30	C1	IGF1
2.60516e-20	2.18147	0.772	0.541	3.77409e-16	C1	UCHL1
1.90639e-33	2.17755	0.888	0.649	2.76178e-29	C1	ELMO1
3.60474e-18	2.16808	0.802	0.709	5.22219e-14	C1	SCG3
2.89467e-13	2.09607	0.776	0.703	4.19351e-09	C1	CHGB
2.36362e-28	2.09202	0.897	0.75	3.42417e-24	C1	APCDD1
1.60314e-14	2.08588	0.672	0.439	2.32247e-10	C1	CPA5
2.9624e-28	2.08498	0.888	0.77	4.29163e-24	C1	VSNL1
1.55643e-50	2.07409	0.991	0.986	2.2548e-46	C1	PCP4
2.43558e-46	2.06122	0.996	0.993	3.52842e-42	C1	ASPSCR1
2.38107e-19	2.0293	0.716	0.432	3.44945e-15	C1	GABBR2
3.92611e-45	2.01375	0.987	0.986	5.68776e-41	C1	C1QTNF3
3.01315e-10	2.00398	0.664	0.554	4.36515e-06	C1	LIPC
1.37193e-33	1.99386	0.905	0.682	1.98751e-29	C1	PROX1
6.12522e-22	1.9872	0.784	0.52	8.8736e-18	C1	LINC01116
9.58229e-26	1.97317	0.866	0.77	1.38819e-21	C1	MME
1.23734e-16	1.95503	0.595	0.264	1.79254e-12	C1	CTNNA2
2.58555e-19	1.93716	0.772	0.568	3.74569e-15	C1	CPLX2
1.4795e-28	1.93366	0.892	0.696	2.14335e-24	C1	DMKN
4.47369e-44	1.93241	0.978	0.878	6.48104e-40	C1	TUBA1A
2.88296e-11	1.93232	0.375	0.088	4.17655e-07	C1	SNAR-I
1.1325e-08	1.93198	0.353	0.122	0.000164065	C1	LINC01549
8.79511e-41	1.93061	0.974	0.932	1.27415e-36	C1	PRAP1
1.47622e-27	1.92146	0.841	0.615	2.1386e-23	C1	SULT2B1
9.14191e-30	1.91893	0.897	0.77	1.32439e-25	C1	SDC2
1.99442e-39	1.91846	0.983	0.986	2.88932e-35	C1	HULC
6.04498e-21	1.91509	0.806	0.662	8.75736e-17	C1	SMOC2
4.43586e-50	1.90961	0.987	0.986	6.42623e-46	C1	PHGR1
3.76626e-17	1.90638	0.741	0.561	5.45618e-13	C1	PARVG
1.1585e-12	1.89272	0.862	0.764	1.67832e-08	C1	NUPR1
4.58947e-19	1.88682	0.754	0.493	6.64876e-15	C1	GPR155
5.4435e-25	1.88013	0.875	0.791	7.886e-21	C1	GFRA3
2.44759e-16	1.8796	0.728	0.5	3.54582e-12	C1	SP5
2.92425e-16	1.87158	0.711	0.486	4.23636e-12	C1	ANGPT2
7.26009e-24	1.86752	0.806	0.547	1.05177e-19	C1	RBP1
3.54896e-20	1.86744	0.767	0.541	5.14138e-16	C1	SYT7
6.99148e-34	1.85217	0.948	0.797	1.01286e-29	C1	KRT23
9.68507e-16	1.8329	0.754	0.628	1.40308e-11	C1	BNIP3
2.99047e-10	1.80886	0.409	0.149	4.3323e-06	C1	FIBCD1
1.36247e-36	1.80727	0.966	0.959	1.97381e-32	C1	TGFBI
2.99228e-48	1.7967	0.991	0.986	4.33492e-44	C1	GGH
2.76472e-33	1.79314	0.94	0.865	4.00525e-29	C1	INHBB
7.06928e-12	1.79096	0.642	0.486	1.02413e-07	C1	PTPRO
8.34193e-36	1.78963	0.94	0.865	1.2085e-31	C1	TMEM176B
6.32621e-39	1.78773	0.961	0.905	9.16477e-35	C1	A1BG
1.93724e-15	1.78313	0.703	0.466	2.80648e-11	C1	C3orf14
9.23666e-13	1.77816	0.578	0.311	1.33812e-08	C1	TSG1
5.17356e-19	1.77042	0.802	0.669	7.49493e-15	C1	SOX6
4.23054e-09	1.76511	0.599	0.459	6.12879e-05	C1	BMP7
6.45166e-07	1.75954	0.409	0.236	0.00934652	C1	LOC105375504
1.49795e-17	1.75381	0.69	0.419	2.17008e-13	C1	COL9A3
1.07171e-11	1.75185	0.694	0.541	1.55259e-07	C1	CLDN5
3.02378e-38	1.74585	0.966	0.946	4.38055e-34	C1	NOTUM
2.62612e-11	1.73049	0.56	0.304	3.80445e-07	C1	NELL1
3.20523e-27	1.72713	0.888	0.75	4.64341e-23	C1	KIZ
1.25932e-24	1.72594	0.841	0.662	1.82438e-20	C1	TUBB2B
2.19124e-29	1.72406	0.948	0.858	3.17445e-25	C1	LINC01419
5.321e-15	1.70479	0.642	0.365	7.70853e-11	C1	CLSTN2
1.74674e-39	1.69372	0.996	0.993	2.5305e-35	C1	ID3
3.14531e-06	1.67016	0.388	0.223	0.0455661	C1	ZFHX4
7.31775e-09	1.65657	0.552	0.392	0.000106012	C1	C20orf204
4.41267e-09	1.65499	0.556	0.399	6.39264e-05	C1	TGFB2
2.8626e-08	1.65408	0.522	0.351	0.000414705	C1	FGFR1
2.10663e-12	1.6486	0.677	0.493	3.05188e-08	C1	NTRK2
1.08764e-21	1.64658	0.875	0.77	1.57566e-17	C1	FGGY
2.40275e-14	1.63875	0.629	0.392	3.48087e-10	C1	GNG4
2.07925e-10	1.6366	0.703	0.642	3.01221e-06	C1	CST6
1.20763e-07	1.63556	0.517	0.372	0.00174949	C1	SYCE1L
7.71217e-19	1.62414	0.793	0.628	1.11726e-14	C1	NKD1
4.63126e-18	1.61337	0.815	0.642	6.7093e-14	C1	OTULINL
9.82311e-17	1.60416	0.767	0.568	1.42307e-12	C1	ALCAM
4.56064e-07	1.59732	0.418	0.236	0.00660699	C1	ABCC2
1.62491e-24	1.59006	0.978	0.966	2.35401e-20	C1	PCK1
7.85868e-24	1.58292	0.862	0.716	1.13849e-19	C1	NEU1
5.15142e-36	1.57905	0.957	0.905	7.46286e-32	C1	TMEM176A
4.2104e-29	1.57369	0.918	0.831	6.0996e-25	C1	SLCO3A1
8.00958e-09	1.57356	0.53	0.338	0.000116035	C1	PSTPIP2
4.00264e-17	1.57057	0.823	0.791	5.79863e-13	C1	CEMIP
1.98076e-07	1.56422	0.534	0.385	0.00286952	C1	SERPINI1
2.32401e-11	1.56367	0.578	0.331	3.36679e-07	C1	SBSPON
7.14881e-33	1.56037	0.948	0.811	1.03565e-28	C1	DSCR8
4.8558e-13	1.55491	0.552	0.25	7.03459e-09	C1	LINC02470
1.43667e-29	1.55403	0.953	0.926	2.08131e-25	C1	PCSK1N
3.5849e-43	1.554	0.996	0.966	5.19345e-39	C1	ADIRF
1.61287e-10	1.55278	0.599	0.392	2.33656e-06	C1	TBL1X
2.03694e-09	1.53349	0.509	0.297	2.95092e-05	C1	FMO3
1.76897e-13	1.51552	0.672	0.432	2.56271e-09	C1	CAB39L
7.94296e-25	1.51493	0.905	0.885	1.1507e-20	C1	SYK
1.31352e-08	1.51323	0.491	0.291	0.000190289	C1	SHD
5.17878e-14	1.51286	0.711	0.459	7.50251e-10	C1	TMEM99
1.71696e-08	1.50948	0.509	0.324	0.000248736	C1	IQCH
2.26443e-07	1.50506	0.448	0.264	0.00328048	C1	TMEM255B
1.45538e-07	1.50185	0.534	0.405	0.00210842	C1	SEMA3A
3.38903e-11	1.49848	0.582	0.372	4.90969e-07	C1	TLE2
2.27448e-08	1.49763	0.522	0.311	0.000329504	C1	CADM1
8.66746e-22	1.49325	0.871	0.757	1.25565e-17	C1	ITPR2
7.63226e-41	1.47783	0.987	0.98	1.10569e-36	C1	FN1
3.11943e-17	1.47572	0.841	0.696	4.51911e-13	C1	CEP89
1.03245e-07	1.47349	0.487	0.284	0.00149571	C1	A1CF
1.96824e-08	1.46756	0.552	0.392	0.000285139	C1	TMEM74B
2.9938e-09	1.46585	0.435	0.189	4.33712e-05	C1	LRRC69
1.02154e-16	1.45327	0.793	0.655	1.4799e-12	C1	FREM2
2.22893e-09	1.45283	0.56	0.351	3.22905e-05	C1	PNPLA4
4.1564e-31	1.44924	0.948	0.892	6.02138e-27	C1	PLCB1
7.20903e-08	1.44798	0.444	0.243	0.00104437	C1	FAXDC2
1.70555e-06	1.44775	0.547	0.459	0.0247082	C1	LCP1
7.7388e-07	1.43346	0.487	0.345	0.0112112	C1	SBK1
3.34815e-13	1.43238	0.741	0.568	4.85047e-09	C1	KANK4
3.02563e-06	1.42609	0.578	0.5	0.0438323	C1	SERPINF1
6.60652e-13	1.42484	0.776	0.635	9.57087e-09	C1	DEPDC7
1.51796e-13	1.42392	0.522	0.203	2.19906e-09	C1	LOC101926913
2.049e-22	1.4218	0.918	0.824	2.96838e-18	C1	PSMG1
3.25747e-29	1.42039	0.974	0.946	4.7191e-25	C1	RNU2-1
4.10917e-08	1.41472	0.552	0.365	0.000595296	C1	SHISA9
1.00178e-21	1.4135	0.888	0.696	1.45127e-17	C1	PKIG
4.97184e-21	1.40993	0.853	0.811	7.2027e-17	C1	SPON2
1.43576e-10	1.39023	0.513	0.25	2.07999e-06	C1	TTLL7
5.12428e-08	1.38928	0.681	0.615	0.000742354	C1	DAB2
1.20536e-06	1.38882	0.431	0.257	0.017462	C1	KRT40
2.08904e-09	1.37651	0.698	0.581	3.02639e-05	C1	ALDOC
1.36857e-14	1.37637	0.836	0.77	1.98265e-10	C1	LGR5
2.18997e-40	1.37381	0.996	0.993	3.17261e-36	C1	SOX4
1.40162e-07	1.37229	0.552	0.392	0.00203053	C1	LOC400706
8.26703e-08	1.36702	0.655	0.574	0.00119764	C1	MAP1B
3.86234e-12	1.36264	0.724	0.568	5.59537e-08	C1	TSPAN5
4.90732e-07	1.35385	0.569	0.426	0.00710924	C1	FAM71E1
2.38996e-06	1.34906	0.422	0.243	0.0346234	C1	MAP1A
8.60295e-25	1.34892	0.931	0.818	1.24631e-20	C1	FSCN1
5.59657e-09	1.3473	0.634	0.486	8.10776e-05	C1	MBOAT2
5.6326e-30	1.34299	0.957	0.838	8.15995e-26	C1	LOC105372480
8.19734e-07	1.34196	0.405	0.209	0.0118755	C1	ST18
2.21863e-06	1.33645	0.422	0.25	0.0321413	C1	LINC01511
1.41186e-08	1.3352	0.711	0.649	0.000204536	C1	AP1S2
2.85943e-09	1.33116	0.711	0.628	4.14246e-05	C1	PDK3
3.36276e-10	1.32483	0.75	0.696	4.87164e-06	C1	LOC107985911
1.22744e-06	1.32475	0.349	0.162	0.0177819	C1	EDN3
8.21765e-10	1.32395	0.375	0.122	1.19049e-05	C1	FOXD3-AS1
2.55164e-11	1.3165	0.616	0.399	3.69656e-07	C1	RORA
2.48755e-06	1.31491	0.534	0.399	0.0360372	C1	SYT11
1.09321e-13	1.30698	0.405	0.061	1.58374e-09	C1	SNORA12
2.39079e-32	1.30113	0.991	0.993	3.46353e-28	C1	DEFA6
7.0736e-17	1.29729	0.836	0.669	1.02475e-12	C1	DTD1
6.45927e-09	1.28963	0.483	0.257	9.35755e-05	C1	SDK1
3.23876e-08	1.28882	0.56	0.385	0.000469199	C1	MYH10
9.61523e-22	1.28798	0.935	0.872	1.39296e-17	C1	BAMBI
6.50495e-30	1.28753	0.944	0.905	9.42372e-26	C1	TMX4
1.60943e-07	1.28389	0.621	0.5	0.00233158	C1	RNF186
9.83495e-15	1.28321	0.836	0.682	1.42479e-10	C1	MAD2L2
4.64522e-09	1.28248	0.362	0.115	6.72953e-05	C1	GLDC
1.04036e-09	1.2784	0.392	0.128	1.50716e-05	C1	HOXD13
8.76362e-11	1.27577	0.724	0.655	1.26959e-06	C1	TNNC2
4.06632e-21	1.275	0.905	0.743	5.89088e-17	C1	TSPAN6
2.87858e-09	1.27389	0.828	0.838	4.1702e-05	C1	RASD1
6.58364e-16	1.26964	0.866	0.791	9.53772e-12	C1	CD320
2.6282e-35	1.26923	0.996	1	3.80747e-31	C1	ID1
1.21377e-08	1.26778	0.728	0.689	0.000175839	C1	AXIN2
1.37817e-07	1.258	0.478	0.27	0.00199655	C1	FAAP24
2.75767e-22	1.25755	0.953	0.966	3.99504e-18	C1	AKR1C2
6.65965e-12	1.2538	0.737	0.588	9.64784e-08	C1	ARID3A
1.54303e-06	1.25331	0.647	0.608	0.0223538	C1	DLC1
1.24143e-21	1.25109	0.944	0.899	1.79846e-17	C1	SPATA13
2.17052e-17	1.24998	0.819	0.676	3.14443e-13	C1	EXOSC8
3.03598e-29	1.24454	0.978	0.939	4.39823e-25	C1	TMEM205
2.55856e-19	1.23815	0.875	0.73	3.70659e-15	C1	NUDT19
8.82226e-07	1.23775	0.302	0.101	0.0127808	C1	RASGRF1
1.31608e-10	1.23589	0.672	0.459	1.90661e-06	C1	SOX2
4.08624e-22	1.22508	0.905	0.797	5.91973e-18	C1	ASCL2
5.96535e-28	1.21786	0.953	0.946	8.642e-24	C1	GTF3A
1.56063e-06	1.21704	0.276	0.088	0.0226088	C1	PLA2G12B
2.58529e-08	1.21609	0.496	0.284	0.00037453	C1	LOC729737
4.44602e-13	1.20063	0.862	0.818	6.44096e-09	C1	EPHB2
2.3306e-08	1.18535	0.642	0.514	0.000337634	C1	PIR
1.43622e-21	1.18472	0.905	0.865	2.08065e-17	C1	CNFN
2.21884e-10	1.18258	0.668	0.48	3.21444e-06	C1	ZNF542P
2.53698e-50	1.17848	1	1	3.67532e-46	C1	PDCD5
1.68486e-06	1.17609	0.414	0.216	0.0244086	C1	LRRC49
6.9861e-08	1.17584	0.591	0.419	0.00101208	C1	NEBL
1.82381e-11	1.17068	0.625	0.351	2.64215e-07	C1	RNF43
5.1274e-08	1.1693	0.759	0.736	0.000742807	C1	CYP4F3
5.96937e-43	1.16413	0.991	0.973	8.64783e-39	C1	PET100
4.88822e-21	1.1626	0.927	0.892	7.08156e-17	C1	RFK
8.86451e-16	1.15392	0.927	0.919	1.2842e-11	C1	AKR1C1
3.27344e-19	1.13841	0.888	0.791	4.74224e-15	C1	LOC105376805
5.94403e-14	1.13793	0.884	0.804	8.61112e-10	C1	ISG20
5.87241e-12	1.13761	0.78	0.676	8.50736e-08	C1	UBL7
1.29761e-09	1.13495	0.746	0.635	1.87985e-05	C1	SNTB1
5.77318e-08	1.12706	0.379	0.162	0.00083636	C1	EFNA2
1.31229e-31	1.12247	0.991	0.98	1.90111e-27	C1	SEC11C
6.30779e-07	1.11413	0.647	0.561	0.0091381	C1	TCEAL3
3.03517e-06	1.11344	0.513	0.331	0.0439705	C1	ZNF738
3.26512e-06	1.11303	0.315	0.128	0.0473018	C1	LINC02241
1.96711e-08	1.10087	0.284	0.054	0.000284976	C1	ZNF716
6.88215e-13	1.09805	0.888	0.912	9.97017e-09	C1	SCD
2.74989e-13	1.08859	0.789	0.622	3.98377e-09	C1	DUSP10
1.0475e-06	1.08815	0.608	0.473	0.0151752	C1	JPH1
9.86025e-08	1.0866	0.72	0.588	0.00142845	C1	ZNRF3
1.45578e-08	1.08029	0.707	0.595	0.000210899	C1	MAP2K6
2.90776e-17	1.08024	0.897	0.831	4.21247e-13	C1	DUT
2.75786e-08	1.07224	0.685	0.554	0.000399531	C1	ACYP2
2.69309e-10	1.07022	0.81	0.77	3.90149e-06	C1	IFNAR1
1.15904e-31	1.06922	0.987	0.986	1.6791e-27	C1	STMN1
6.91171e-49	1.06906	1	1	1.0013e-44	C1	SUB1
3.01303e-18	1.06712	0.931	0.892	4.36498e-14	C1	TCEAL4
3.43299e-10	1.06419	0.81	0.784	4.97337e-06	C1	CCDC167
4.53713e-11	1.06242	0.789	0.716	6.57294e-07	C1	LRP3
8.61429e-08	1.04695	0.694	0.574	0.00124795	C1	GSTA4
2.0924e-08	1.04324	0.767	0.723	0.000303126	C1	NAT14
9.54341e-11	1.04116	0.828	0.757	1.38255e-06	C1	NSMCE1
6.0233e-09	1.0396	0.759	0.655	8.72595e-05	C1	ZNF580
2.34684e-11	1.0313	0.853	0.764	3.39986e-07	C1	ANKRD27
1.22035e-12	1.03102	0.767	0.568	1.76793e-08	C1	FRG1BP
3.5398e-12	1.0146	0.651	0.365	5.1281e-08	C1	FRG1HP
5.8418e-08	1.01452	0.659	0.534	0.000846302	C1	ANXA6
2.6504e-08	1.00755	0.815	0.791	0.000383963	C1	APOO
2.52458e-10	1.00281	0.823	0.791	3.65736e-06	C1	MRPL54
7.2273e-13	0.997887	0.823	0.709	1.04702e-08	C1	TUBB3
1.19588e-16	0.989617	0.888	0.811	1.73247e-12	C1	TECR
9.17415e-07	0.989184	0.599	0.486	0.0132906	C1	MYLPF
4.4135e-19	0.979645	0.944	0.919	6.39383e-15	C1	CXADR
1.26453e-10	0.972211	0.75	0.581	1.83192e-06	C1	CPPED1
6.17056e-10	0.971436	0.823	0.764	8.93929e-06	C1	UTRN
3.36299e-08	0.970614	0.728	0.628	0.000487197	C1	RNASEH2B
9.79722e-13	0.965895	0.879	0.851	1.41932e-08	C1	PLEKHB1
3.34054e-09	0.9615	0.28	0.041	4.83945e-05	C1	SNAR-G2
4.7145e-18	0.961045	0.978	0.966	6.82989e-14	C1	OAS1
1.46275e-28	0.960868	0.97	0.953	2.11909e-24	C1	U2AF2
6.9688e-28	0.954364	0.987	0.986	1.00957e-23	C1	LSM7
5.0163e-28	0.953419	0.987	0.959	7.26711e-24	C1	NAP1L1
1.9924e-19	0.950688	0.957	0.926	2.88639e-15	C1	PIN4
2.28377e-12	0.949032	0.871	0.845	3.30849e-08	C1	CRNKL1
1.64122e-18	0.948881	0.944	0.899	2.37763e-14	C1	SMARCE1
2.60725e-13	0.948491	0.879	0.831	3.77712e-09	C1	MPLKIP
1.36404e-23	0.946006	0.983	0.966	1.97608e-19	C1	SNHG25
3.72768e-15	0.94075	0.944	0.899	5.40029e-11	C1	C4orf48
1.61038e-06	0.933153	0.659	0.541	0.0233295	C1	FZD3
6.19508e-19	0.931029	0.935	0.905	8.97481e-15	C1	MICOS13
6.52418e-08	0.930769	0.672	0.459	0.000945158	C1	GJB1
1.1126e-11	0.929897	0.862	0.743	1.61183e-07	C1	LIME1
7.5491e-09	0.925581	0.767	0.628	0.000109364	C1	NUDT1
2.71687e-23	0.923142	0.978	0.953	3.93592e-19	C1	TIMM13
2.28307e-08	0.921875	0.711	0.588	0.000330749	C1	TCEAL1
2.79622e-10	0.915573	0.793	0.655	4.05088e-06	C1	EIF3G
1.00236e-07	0.915267	0.828	0.777	0.00145212	C1	PRR34-AS1
6.92636e-33	0.913986	0.987	0.986	1.00342e-28	C1	NDUFA11
1.99754e-33	0.907502	0.996	0.993	2.89384e-29	C1	SMIM26
1.4075e-13	0.906848	0.892	0.858	2.03905e-09	C1	MAP1LC3A
1.88495e-08	0.905592	0.513	0.277	0.000273072	C1	SMIM27
3.67317e-08	0.905025	0.797	0.743	0.000532133	C1	CLRN3
4.9924e-23	0.901767	0.978	0.946	7.23249e-19	C1	NDUFB6
4.35238e-34	0.899047	0.991	1	6.30529e-30	C1	RAB11A
6.68508e-09	0.896862	0.5	0.25	9.68468e-05	C1	FRG1JP
4.10266e-16	0.892805	0.935	0.926	5.94352e-12	C1	VKORC1
2.94631e-30	0.891246	0.97	0.973	4.26832e-26	C1	MKKS
6.46537e-08	0.882868	0.767	0.764	0.000936638	C1	C16orf87
6.59754e-15	0.880227	0.914	0.899	9.55785e-11	C1	HACD3
2.84927e-12	0.879346	0.909	0.865	4.12774e-08	C1	TPRKB
1.06501e-07	0.8777	0.677	0.547	0.00154288	C1	ZNF581
9.68451e-09	0.876971	0.772	0.669	0.0001403	C1	RDX
5.55134e-19	0.876411	0.948	0.939	8.04223e-15	C1	ESD
4.8627e-25	0.87631	0.983	0.98	7.04459e-21	C1	PRDX2
3.94428e-07	0.873941	0.513	0.324	0.00571408	C1	FTCD
3.30294e-06	0.873536	0.737	0.723	0.0478497	C1	PHYH
1.04112e-10	0.870584	0.853	0.77	1.50827e-06	C1	GADD45GIP1
4.78294e-11	0.870284	0.371	0.074	6.92904e-07	C1	MFAP2
4.76238e-08	0.869762	0.862	0.865	0.000689926	C1	MAN1A1
1.36235e-09	0.868054	0.345	0.081	1.97363e-05	C1	SCARNA22
9.47606e-12	0.861455	0.909	0.919	1.3728e-07	C1	MRPL34
5.24414e-21	0.857516	0.996	0.993	7.59719e-17	C1	CKS2
6.70153e-10	0.852721	0.862	0.845	9.70851e-06	C1	MPHOSPH8
2.38383e-14	0.847693	0.94	0.932	3.45345e-10	C1	TRAPPC5
4.57542e-07	0.844423	0.806	0.797	0.00662841	C1	AOPEP
7.41427e-40	0.842671	1	1	1.0741e-35	C1	PERP
3.67857e-30	0.839991	0.991	0.993	5.32915e-26	C1	NDUFA13
3.80101e-33	0.837675	0.996	1	5.50653e-29	C1	SNRPB2
1.05024e-16	0.836506	0.957	0.939	1.52148e-12	C1	KRT10
6.85271e-23	0.834556	0.983	0.986	9.92752e-19	C1	XRN2
7.5011e-21	0.833285	0.966	0.98	1.08668e-16	C1	SLC44A1
4.76846e-43	0.828855	1	1	6.90806e-39	C1	UBL5
1.16833e-11	0.828361	0.909	0.878	1.69256e-07	C1	MRPS31
8.91758e-21	0.82776	0.987	0.973	1.29189e-16	C1	C19orf53
2.09789e-06	0.826776	0.578	0.412	0.0303921	C1	POLR3F
9.75691e-39	0.824251	0.996	1	1.41348e-34	C1	UQCR11
2.2224e-15	0.821041	0.927	0.932	3.21959e-11	C1	ZMYND8
8.38127e-10	0.81738	0.828	0.743	1.21419e-05	C1	PSMD10
1.94249e-07	0.814483	0.793	0.73	0.00281408	C1	TP53BP1
1.93426e-07	0.81342	0.836	0.865	0.00280217	C1	MYO5B
9.8843e-09	0.812328	0.858	0.851	0.000143194	C1	ICK
7.13097e-08	0.811168	0.224	0.027	0.00103306	C1	NLRP8
6.15074e-09	0.810482	0.884	0.851	8.91058e-05	C1	REX1BD
7.9064e-23	0.808168	0.996	1	1.1454e-18	C1	CEACAM5
1.55357e-10	0.804876	0.871	0.791	2.25066e-06	C1	BABAM1
4.64169e-22	0.802194	0.961	0.959	6.72442e-18	C1	NAA20
2.54034e-08	0.800864	0.823	0.804	0.000368019	C1	KANK1
8.47281e-08	0.797936	0.815	0.804	0.00122746	C1	NDRG3
2.5456e-11	0.797515	0.871	0.872	3.68781e-07	C1	RAE1
1.67897e-07	0.795401	0.784	0.676	0.00243233	C1	FUNDC2
1.20616e-06	0.794514	0.819	0.797	0.0174737	C1	CDS2
2.19375e-11	0.790144	0.914	0.885	3.17809e-07	C1	METTL5
1.49315e-11	0.789612	0.892	0.932	2.16313e-07	C1	PCMTD2
1.97196e-25	0.787272	0.996	0.973	2.85678e-21	C1	POP4
6.85088e-15	0.785899	0.922	0.912	9.92487e-11	C1	EID1
4.03417e-15	0.785162	0.961	0.953	5.8443e-11	C1	FAM204A
7.74768e-08	0.784808	0.836	0.824	0.00112241	C1	RFC3
1.05597e-06	0.781121	0.767	0.73	0.0152978	C1	PKN1
1.79208e-06	0.780053	0.552	0.378	0.0259619	C1	POU2F2
4.79442e-24	0.778069	0.978	0.993	6.94568e-20	C1	PSMA4
8.25819e-11	0.774506	0.866	0.804	1.19636e-06	C1	SULF2
9.6891e-41	0.773351	1	1	1.40366e-36	C1	RPS28
9.34895e-16	0.772355	0.966	0.892	1.35438e-11	C1	ESF1
2.88978e-26	0.771063	0.983	0.966	4.18643e-22	C1	TMEM230
2.15732e-13	0.766076	0.918	0.926	3.1253e-09	C1	PTMS
1.69267e-17	0.757028	0.978	0.946	2.45218e-13	C1	POLR2K
1.57401e-15	0.756414	0.961	0.926	2.28027e-11	C1	POLR2F
1.32515e-08	0.756026	0.776	0.669	0.000191975	C1	RAD23A
3.15281e-30	0.75496	0.991	1	4.56747e-26	C1	COX5A
2.80415e-25	0.754153	1	1	4.06238e-21	C1	ATP5PF
6.75427e-10	0.753276	0.901	0.892	9.78491e-06	C1	CHD6
9.81632e-10	0.752439	0.914	0.899	1.42209e-05	C1	ALG5
4.90665e-09	0.751227	0.659	0.446	7.10827e-05	C1	EMC4
2.03046e-24	0.748617	0.983	0.986	2.94153e-20	C1	ATP5PO
2.27318e-08	0.748554	0.858	0.831	0.000329316	C1	AZGP1
3.04172e-06	0.747774	0.858	0.851	0.0440654	C1	ALDH3A2
1.31122e-11	0.746392	0.931	0.919	1.89957e-07	C1	NAA38
1.42443e-09	0.745268	0.901	0.912	2.06357e-05	C1	PYCARD
4.11661e-11	0.744816	0.914	0.878	5.96373e-07	C1	FAM32A
1.62278e-09	0.742546	0.892	0.865	2.35093e-05	C1	ZC3H13
2.85239e-15	0.742193	0.987	0.959	4.13225e-11	C1	RBIS
1.2259e-36	0.739837	1	1	1.77597e-32	C1	CST3
7.36258e-19	0.738939	0.991	0.986	1.06662e-14	C1	NDUFA7
4.53423e-09	0.73663	0.871	0.872	6.56874e-05	C1	ANKH
4.63107e-07	0.735703	0.849	0.845	0.00670904	C1	VPS36
1.25944e-32	0.734345	1	1	1.82455e-28	C1	ATP5F1E
2.72258e-08	0.734341	0.246	0.034	0.00039442	C1	LGALS7
1.56842e-06	0.734202	0.746	0.628	0.0227218	C1	KPNA2
3.45529e-15	0.73327	0.974	0.98	5.00568e-11	C1	MRPL57
3.6483e-12	0.732237	0.909	0.851	5.28529e-08	C1	MTIF3
2.94292e-06	0.72827	0.716	0.615	0.0426341	C1	TAF9B
9.98501e-22	0.727472	0.996	0.973	1.44653e-17	C1	PFDN4
2.17035e-14	0.726283	0.97	0.966	3.14418e-10	C1	PRSS3
1.31468e-16	0.726084	0.953	0.993	1.90458e-12	C1	COPE
7.97905e-31	0.725848	0.987	1	1.15592e-26	C1	SAP18
1.01127e-18	0.725183	0.983	0.98	1.46503e-14	C1	NDUFB7
2.2878e-14	0.724927	0.978	0.98	3.31434e-10	C1	WDR83OS
1.49661e-06	0.72278	0.832	0.872	0.0216813	C1	OTUD6B-AS1
2.60936e-06	0.722304	0.836	0.858	0.0378018	C1	FOXA2
9.84881e-35	0.721353	0.996	1	1.4268e-30	C1	POMP
3.35816e-12	0.720474	0.931	0.919	4.86497e-08	C1	SNHG6
7.3839e-18	0.716849	0.974	0.993	1.06971e-13	C1	CAMTA1
6.5238e-09	0.716618	0.931	0.919	9.45102e-05	C1	PHLDA1
8.84687e-10	0.716177	0.901	0.818	1.28165e-05	C1	CDKN2A
1.91419e-24	0.713753	1	0.993	2.77309e-20	C1	RHPN2
2.98979e-18	0.700275	0.957	0.885	4.33131e-14	C1	RPL21P28
2.8844e-35	2.33839	0.899	0.56	4.17863e-31	C2	CREB3L1
3.82746e-45	2.1752	0.966	0.664	5.54484e-41	C2	PRSS8
1.17168e-20	2.07068	0.818	0.483	1.69742e-16	C2	HLA-DRB6
3.68943e-34	2.04676	0.905	0.483	5.34488e-30	C2	LINC01133
3.55562e-27	2.00013	0.811	0.371	5.15103e-23	C2	SYCP2
3.63925e-26	1.98797	0.885	0.595	5.27218e-22	C2	PDZK1IP1
1.05852e-32	1.94063	0.946	0.69	1.53348e-28	C2	TSPAN1
7.43688e-24	1.93147	0.831	0.509	1.07738e-19	C2	AQP5
7.10831e-52	1.91915	1	0.879	1.02978e-47	C2	MUC1
1.19541e-15	1.89897	0.818	0.547	1.73178e-11	C2	MUC5B
7.97308e-15	1.89	0.588	0.228	1.15506e-10	C2	DUOX2
1.07061e-19	1.85047	0.905	0.789	1.55099e-15	C2	HLA-DRA
2.37056e-06	1.84853	0.493	0.284	0.0343422	C2	LYPD2
3.93336e-23	1.84654	0.736	0.306	5.69826e-19	C2	LOC389602
6.7968e-29	1.84328	0.885	0.565	9.84652e-25	C2	GCNT3
1.20097e-39	1.83166	0.946	0.496	1.73984e-35	C2	MECOM
1.95674e-17	1.82631	0.574	0.19	2.83473e-13	C2	SLC6A20
8.63286e-25	1.82451	0.784	0.362	1.25064e-20	C2	GALNT5
1.25866e-25	1.80896	0.723	0.28	1.82343e-21	C2	PCDH7
2.63519e-19	1.80662	0.932	0.754	3.81759e-15	C2	BPIFB1
1.1346e-13	1.80356	0.669	0.353	1.64369e-09	C2	HLA-DPB1
1.29543e-36	1.80086	0.912	0.448	1.87668e-32	C2	SH3KBP1
2.35597e-11	1.79734	0.878	0.677	3.4131e-07	C2	GSTA1
1.60926e-15	1.79244	0.872	0.672	2.33134e-11	C2	DMBT1
9.74412e-39	1.78679	0.899	0.418	1.41163e-34	C2	NFIB
3.46179e-10	1.78134	0.716	0.474	5.01509e-06	C2	CYP2B6
5.974e-26	1.76241	0.811	0.388	8.65453e-22	C2	TNFSF15
1.48513e-19	1.76039	0.905	0.728	2.15151e-15	C2	MMP7
4.09011e-26	1.75678	0.804	0.401	5.92534e-22	C2	VSIG2
2.31599e-07	1.74876	0.541	0.31	0.00335518	C2	CEACAM7
2.90151e-14	1.73867	0.736	0.427	4.20341e-10	C2	HLA-DPA1
3.3415e-15	1.73726	0.682	0.349	4.84084e-11	C2	CCL28
3.06858e-34	1.73212	0.939	0.56	4.44546e-30	C2	MYOF
3.38274e-42	1.72908	0.986	0.78	4.90058e-38	C2	SGPP2
1.55949e-21	1.72876	0.919	0.806	2.25924e-17	C2	ADH1C
5.25079e-33	1.72834	0.912	0.612	7.60682e-29	C2	TRNP1
1.58699e-12	1.72826	0.628	0.332	2.29908e-08	C2	SAA2
1.48938e-23	1.71839	0.75	0.341	2.15766e-19	C2	B3GNT5
2.42925e-21	1.71297	0.723	0.323	3.51925e-17	C2	PBLD
7.15306e-22	1.71277	0.642	0.22	1.03626e-17	C2	ALDH3B1
5.07545e-23	1.71007	0.797	0.44	7.3528e-19	C2	GBP3
3.71852e-38	1.70812	0.946	0.651	5.38702e-34	C2	KCNK1
3.09948e-29	1.70397	0.757	0.237	4.49021e-25	C2	RAB27B
6.29364e-29	1.70309	0.919	0.638	9.1176e-25	C2	TRIM31
4.28456e-20	1.70062	0.777	0.384	6.20705e-16	C2	MXRA5
4.05742e-27	1.69755	0.73	0.267	5.87798e-23	C2	IQGAP2
1.65104e-30	1.69548	0.953	0.703	2.39186e-26	C2	ZG16B
1.07231e-29	1.69419	0.98	0.853	1.55346e-25	C2	CTSE
4.37165e-24	1.69196	0.649	0.164	6.33321e-20	C2	HLA-DRB5
1.45725e-28	1.687	0.831	0.448	2.11112e-24	C2	ST6GALNAC1
1.44721e-09	1.68592	0.446	0.172	2.09657e-05	C2	MUCL3
2.3712e-16	1.68578	0.743	0.409	3.43515e-12	C2	LGALS2
6.99626e-32	1.67889	0.966	0.853	1.01355e-27	C2	RNASE1
1.08602e-20	1.67026	0.662	0.263	1.57332e-16	C2	FAM83B
3.07034e-11	1.6677	0.682	0.388	4.44801e-07	C2	CYP2B7P
9.87824e-40	1.66438	0.993	0.81	1.43106e-35	C2	LY6E
3.23718e-30	1.66126	0.878	0.509	4.68971e-26	C2	CXCL16
1.45044e-21	1.66046	0.851	0.457	2.10125e-17	C2	CXCL17
2.0539e-19	1.65643	0.723	0.375	2.97549e-15	C2	SPDEF
1.04369e-24	1.65501	0.824	0.397	1.512e-20	C2	CASP10
1.234e-25	1.65367	0.662	0.185	1.7877e-21	C2	SLFN13
2.56433e-26	1.6535	0.892	0.5	3.71494e-22	C2	FMOD
7.46625e-32	1.65017	0.986	0.922	1.08164e-27	C2	CLDN18
2.43928e-38	1.64497	0.959	0.522	3.53379e-34	C2	CD82
4.64032e-37	1.6391	0.932	0.655	6.72243e-33	C2	CDC42EP1
2.13329e-28	1.6282	0.838	0.422	3.0905e-24	C2	STEAP2
1.13418e-31	1.62695	0.939	0.733	1.64309e-27	C2	CFB
2.66315e-10	1.6259	0.662	0.461	3.8581e-06	C2	PAGE2
3.48592e-20	1.62272	0.642	0.241	5.05005e-16	C2	HORMAD1
1.15088e-20	1.62202	0.676	0.284	1.66728e-16	C2	BCL2L15
4.38597e-32	1.61652	0.872	0.379	6.35395e-28	C2	STEAP1
8.59739e-24	1.61051	0.878	0.608	1.2455e-19	C2	HSD17B2
1.13294e-17	1.60741	0.824	0.517	1.6413e-13	C2	HLA-DRB1
9.69062e-20	1.60709	0.581	0.172	1.40388e-15	C2	STK31
2.93967e-11	1.60554	0.466	0.168	4.2587e-07	C2	TM4SF20
5.65613e-39	1.60031	0.973	0.728	8.19404e-35	C2	MLPH
1.9354e-27	1.59827	0.946	0.737	2.80382e-23	C2	SMIM24
3.65148e-22	1.59741	0.838	0.5	5.2899e-18	C2	SULT1C2
1.13863e-36	1.59337	1	0.966	1.64953e-32	C2	PIGR
4.39355e-15	1.58743	0.709	0.384	6.36493e-11	C2	ADRA2A
8.4589e-41	1.58715	0.993	0.905	1.22544e-36	C2	CD44
1.13292e-21	1.58301	0.581	0.134	1.64127e-17	C2	F5
2.0909e-25	1.58237	0.865	0.5	3.02908e-21	C2	KCNN4
2.88387e-20	1.57914	0.635	0.194	4.17786e-16	C2	NUDT8
2.49196e-19	1.5757	0.568	0.164	3.61011e-15	C2	TLN2
4.22013e-14	1.57482	0.757	0.496	6.1137e-10	C2	RPS4Y1
4.42635e-23	1.57136	0.642	0.203	6.41246e-19	C2	INAVA
5.65829e-29	1.56963	0.696	0.181	8.19717e-25	C2	BLNK
1.81992e-07	1.56852	0.696	0.478	0.00263651	C2	EVADR
2.38757e-25	1.56605	0.757	0.293	3.45887e-21	C2	C4orf19
1.26305e-23	1.5659	0.635	0.172	1.82978e-19	C2	TNIK
4.33773e-25	1.5652	0.919	0.651	6.28407e-21	C2	IL18
6.39161e-21	1.56186	0.757	0.336	9.25953e-17	C2	GULP1
3.33004e-40	1.55941	0.973	0.724	4.82424e-36	C2	PLBD1
1.32294e-32	1.55939	0.946	0.659	1.91655e-28	C2	CDC42EP5
1.81103e-17	1.5588	0.959	0.845	2.62364e-13	C2	REG4
7.20895e-12	1.5586	0.527	0.237	1.04436e-07	C2	IL2RG
4.60564e-27	1.55453	0.986	0.918	6.67219e-23	C2	PI3
4.02966e-20	1.55331	0.804	0.44	5.83777e-16	C2	ITM2A
1.49634e-22	1.55141	0.831	0.435	2.16775e-18	C2	CYP3A5
4.95802e-18	1.54392	0.662	0.293	7.18269e-14	C2	SFTA2
3.00341e-17	1.53295	0.804	0.526	4.35104e-13	C2	PLAAT4
2.96856e-13	1.53226	0.946	0.853	4.30056e-09	C2	LTF
3.6647e-20	1.53075	0.622	0.216	5.30904e-16	C2	SLC4A4
4.04062e-35	1.52729	0.946	0.634	5.85364e-31	C2	DDAH1
6.38902e-25	1.5254	0.818	0.384	9.25577e-21	C2	TCEA3
1.02543e-18	1.52407	0.932	0.793	1.48553e-14	C2	ANXA1
1.5283e-20	1.52399	0.736	0.353	2.21405e-16	C2	GALNT6
1.02407e-15	1.522	0.98	0.841	1.48357e-11	C2	HMGCS2
3.39548e-20	1.52061	0.703	0.328	4.91903e-16	C2	ANKRD22
1.35144e-12	1.52023	0.635	0.345	1.95783e-08	C2	BAIAP2L2
2.06489e-11	1.51876	0.527	0.224	2.99141e-07	C2	VSIG1
2.1406e-12	1.51835	0.932	0.797	3.10109e-08	C2	GPC3
6.68135e-19	1.51771	0.784	0.388	9.67927e-15	C2	CES2
2.8038e-24	1.51682	0.959	0.836	4.06187e-20	C2	LCN2
2.90591e-15	1.51378	0.851	0.694	4.20979e-11	C2	SAA1
2.75609e-20	1.51132	0.757	0.401	3.99275e-16	C2	GSTM4
3.67213e-17	1.50744	0.757	0.474	5.31981e-13	C2	ITGB6
9.19772e-41	1.50608	0.986	0.716	1.33247e-36	C2	MTUS1
1.65925e-34	1.50449	0.986	0.841	2.40375e-30	C2	CA2
3.0091e-30	1.50239	0.932	0.75	4.35928e-26	C2	FHL2
9.49034e-14	1.50171	0.473	0.147	1.37486e-09	C2	PTPRZ1
9.97519e-11	1.49962	0.797	0.539	1.44511e-06	C2	C3
5.4748e-19	1.49254	0.912	0.677	7.93134e-15	C2	DPP4
4.98197e-29	1.49123	0.953	0.733	7.21738e-25	C2	BCAS1
9.45478e-16	1.49025	0.419	0.086	1.36971e-11	C2	ERN2
4.13537e-17	1.48213	0.642	0.272	5.99091e-13	C2	HABP2
3.1946e-37	1.47932	0.98	0.759	4.62801e-33	C2	GPRC5A
3.12501e-15	1.47747	0.709	0.414	4.52721e-11	C2	OSMR
7.24051e-09	1.46765	0.926	0.772	0.000104893	C2	FCGBP
1.27503e-21	1.45217	0.824	0.448	1.84713e-17	C2	SH3BGRL
1.01729e-31	1.44835	0.953	0.793	1.47375e-27	C2	BACE2
7.35453e-25	1.44734	0.98	0.918	1.06545e-20	C2	CLU
7.24889e-24	1.44158	0.845	0.491	1.05015e-19	C2	CHCHD10
1.28487e-16	1.44055	0.568	0.194	1.86139e-12	C2	GGT6
5.86147e-10	1.44035	0.48	0.19	8.49151e-06	C2	MUC4
1.58238e-22	1.44031	0.77	0.332	2.29239e-18	C2	KITLG
5.86096e-32	1.43891	0.932	0.75	8.49077e-28	C2	BAIAP2L1
7.95483e-13	1.43561	0.831	0.612	1.15242e-08	C2	MUC6
3.17212e-07	1.43374	0.257	0.073	0.00459545	C2	ADGRF1
4.5573e-16	1.4332	0.723	0.366	6.60216e-12	C2	MUC3A
9.17356e-14	1.42763	0.595	0.254	1.32897e-09	C2	PPP1R1B
1.69493e-14	1.42339	0.588	0.254	2.45544e-10	C2	NOSTRIN
1.7777e-18	1.42336	0.649	0.28	2.57536e-14	C2	PLLP
5.39747e-14	1.42326	0.608	0.25	7.81932e-10	C2	MMP1
6.26019e-14	1.41969	0.561	0.228	9.06913e-10	C2	CACNA2D1
2.60952e-12	1.41467	0.642	0.31	3.78041e-08	C2	CLDN2
8.962e-20	1.41322	0.851	0.578	1.29832e-15	C2	LDHB
5.91064e-21	1.40895	0.75	0.349	8.56274e-17	C2	ADAM28
2.05373e-18	1.40837	0.75	0.366	2.97523e-14	C2	MFSD4A
2.01649e-18	1.40656	0.831	0.513	2.92129e-14	C2	LIPH
8.7035e-30	1.40387	0.953	0.746	1.26088e-25	C2	CPVL
4.44599e-24	1.40364	0.703	0.237	6.44091e-20	C2	STK26
6.86617e-23	1.40317	0.709	0.259	9.94702e-19	C2	CKMT1A
1.66259e-08	1.39831	0.426	0.172	0.000240859	C2	CD177
2.02982e-35	1.39821	0.966	0.793	2.9406e-31	C2	GSTM3
1.3605e-14	1.3976	0.574	0.198	1.97096e-10	C2	DAPK1
4.76517e-19	1.39742	0.77	0.366	6.9033e-15	C2	GBP1
1.2964e-18	1.39534	0.75	0.379	1.87809e-14	C2	GPRC5B
7.50797e-10	1.39363	0.561	0.319	1.08768e-05	C2	BICC1
2.10033e-21	1.39222	0.682	0.237	3.04275e-17	C2	MCRIP2
1.1057e-23	1.39121	0.858	0.573	1.60183e-19	C2	AGR3
8.32227e-48	1.38953	1	1	1.20565e-43	C2	AGR2
2.85675e-24	1.38929	0.986	0.905	4.13858e-20	C2	CD74
2.50038e-30	1.38809	1	0.978	3.62229e-26	C2	TFF1
9.73558e-32	1.38734	0.966	0.806	1.41039e-27	C2	SPATS2L
1.58727e-09	1.38495	0.5	0.237	2.29947e-05	C2	BST2
4.20117e-19	1.38325	0.682	0.302	6.08623e-15	C2	SLC19A3
4.25411e-18	1.38283	0.899	0.698	6.16293e-14	C2	IFITM1
2.8714e-20	1.37287	0.655	0.228	4.1598e-16	C2	TCIRG1
4.31001e-23	1.37132	0.831	0.487	6.2439e-19	C2	KLF11
1.37564e-09	1.36974	0.48	0.211	1.99289e-05	C2	CTAG2
4.41988e-19	1.36668	0.73	0.336	6.40308e-15	C2	AMN
1.60589e-23	1.36623	0.73	0.259	2.32646e-19	C2	FOXA1
1.4348e-07	1.36573	0.405	0.172	0.0020786	C2	CXCL6
5.24688e-20	1.36559	0.642	0.224	7.60116e-16	C2	SAMD5
7.35059e-18	1.36413	0.682	0.315	1.06488e-13	C2	CAPN8
1.60027e-08	1.36407	0.628	0.392	0.000231831	C2	AADAC
2.02314e-17	1.36158	0.682	0.284	2.93092e-13	C2	FRMD4B
5.29633e-18	1.35528	0.649	0.263	7.67279e-14	C2	KLHL24
2.55555e-11	1.34922	0.662	0.379	3.70222e-07	C2	MIA
2.32543e-15	1.34902	0.669	0.336	3.36885e-11	C2	SEMA3C
3.29858e-20	1.34711	0.73	0.31	4.77865e-16	C2	EGFR
1.01224e-19	1.34659	0.865	0.582	1.46643e-15	C2	MPZL2
1.91813e-14	1.34545	0.541	0.19	2.77879e-10	C2	MROH6
6.22268e-27	1.3454	0.872	0.483	9.01479e-23	C2	IRF8
2.93701e-25	1.34115	0.885	0.569	4.25484e-21	C2	MMP15
8.65826e-20	1.34065	0.818	0.461	1.25432e-15	C2	RASEF
2.3669e-19	1.33984	0.872	0.586	3.42893e-15	C2	HLA-DMA
8.22471e-23	1.33967	0.905	0.608	1.19151e-18	C2	COBLL1
4.98368e-21	1.33861	0.838	0.534	7.21986e-17	C2	RRAS
7.17256e-17	1.33772	0.682	0.293	1.03909e-12	C2	SLC18B1
6.28778e-17	1.33174	0.831	0.517	9.10911e-13	C2	LAMC2
9.71059e-24	1.33165	0.838	0.435	1.40677e-19	C2	TRPM4
9.22616e-13	1.33046	0.399	0.108	1.33659e-08	C2	LOC101927318
6.55371e-38	1.328	1	0.944	9.49435e-34	C2	SLPI
3.67873e-21	1.32634	0.689	0.241	5.32937e-17	C2	EXPH5
2.72149e-24	1.32365	0.919	0.642	3.94262e-20	C2	ZNF587
4.17775e-14	1.32083	0.642	0.341	6.05231e-10	C2	TOR4A
1.78904e-29	1.31876	0.953	0.694	2.59179e-25	C2	SLC40A1
2.77685e-15	1.31771	0.642	0.267	4.02282e-11	C2	SOD3
4.60923e-25	1.31771	0.885	0.595	6.67739e-21	C2	AGRN
2.75317e-22	1.31744	0.919	0.638	3.98851e-18	C2	GATM
2.54528e-07	1.31428	0.412	0.194	0.00368735	C2	CYP2W1
3.78725e-32	1.31351	0.986	0.841	5.48659e-28	C2	SYNE2
1.0804e-21	1.31308	0.845	0.496	1.56517e-17	C2	CAPN5
1.59867e-08	1.31021	0.426	0.194	0.0002316	C2	KYNU
8.24711e-33	1.30699	0.946	0.547	1.19476e-28	C2	ARHGAP18
4.40553e-16	1.30638	0.514	0.159	6.3823e-12	C2	MEST
5.75959e-21	1.30211	0.757	0.341	8.34392e-17	C2	RNPEPL1
3.31518e-34	1.30044	0.966	0.754	4.80271e-30	C2	TMBIM1
1.11364e-13	1.29733	0.709	0.453	1.61333e-09	C2	SGMS2
2.46816e-12	1.29619	0.507	0.194	3.57563e-08	C2	PDE4D
1.52203e-13	1.29532	0.507	0.172	2.20496e-09	C2	C6orf141
4.72257e-14	1.28591	0.547	0.207	6.84158e-10	C2	PRDM16
6.04441e-14	1.28462	0.48	0.155	8.75654e-10	C2	THRB
5.80805e-21	1.28114	0.973	0.815	8.41412e-17	C2	ARL14
3.49921e-26	1.27718	0.953	0.711	5.0693e-22	C2	ONECUT2
7.36278e-18	1.27436	0.608	0.207	1.06665e-13	C2	LRIG3
6.20782e-11	1.27338	0.554	0.267	8.99327e-07	C2	ROR1
7.62601e-20	1.27087	0.926	0.741	1.10478e-15	C2	TCIM
1.94937e-17	1.27061	0.804	0.47	2.82405e-13	C2	FOSL1
6.5175e-22	1.26715	0.858	0.608	9.44191e-18	C2	ZDHHC7
2.02311e-17	1.26328	0.527	0.147	2.93088e-13	C2	KIAA0513
7.11634e-15	1.26273	0.716	0.392	1.03094e-10	C2	TYMP
3.33285e-19	1.2625	0.831	0.474	4.8283e-15	C2	EPPK1
7.84565e-27	1.26169	0.939	0.728	1.1366e-22	C2	CPT1A
1.39726e-29	1.26062	0.892	0.47	2.02421e-25	C2	TACC1
1.15754e-13	1.25901	0.899	0.634	1.67693e-09	C2	MSMB
4.25199e-16	1.25844	0.608	0.233	6.15985e-12	C2	ASPHD1
2.85519e-29	1.25728	0.926	0.591	4.13631e-25	C2	AGFG1
3.64458e-09	1.25472	0.392	0.155	5.27991e-05	C2	KCTD1
2.8114e-35	1.25423	0.993	0.866	4.07288e-31	C2	BLVRB
1.13663e-12	1.25302	0.743	0.44	1.64663e-08	C2	MAOA
1.85386e-17	1.2524	0.905	0.672	2.68569e-13	C2	F3
9.33363e-10	1.25211	0.818	0.603	1.35216e-05	C2	FGFR3
8.22055e-28	1.24819	0.973	0.763	1.19091e-23	C2	CEBPD
1.17414e-06	1.24689	0.439	0.22	0.0170097	C2	LAIR2
1.03912e-17	1.24645	0.649	0.241	1.50538e-13	C2	RBMXL1
5.97403e-11	1.24638	0.412	0.147	8.65458e-07	C2	HOXA13
2.12272e-25	1.2451	0.953	0.737	3.07518e-21	C2	CTSS
2.52689e-11	1.24454	0.682	0.444	3.6607e-07	C2	ZNF587B
7.12341e-19	1.24361	0.676	0.276	1.03197e-14	C2	ADGRG6
1.22177e-14	1.24267	0.588	0.228	1.76997e-10	C2	MCTP2
5.37075e-25	1.24166	0.98	0.858	7.78061e-21	C2	BCL3
3.34675e-25	1.2405	0.932	0.737	4.84844e-21	C2	PRSS22
5.9155e-30	1.23941	0.973	0.664	8.56979e-26	C2	ZC3H12A
3.06108e-22	1.23719	0.818	0.427	4.43458e-18	C2	GBP2
4.474e-17	1.23694	0.885	0.664	6.48149e-13	C2	RAP2B
3.24082e-14	1.23569	0.858	0.72	4.69497e-10	C2	BIRC3
4.5162e-16	1.23507	0.912	0.75	6.54261e-12	C2	EDN1
6.04135e-17	1.23505	0.716	0.366	8.7521e-13	C2	PLCD3
3.57934e-16	1.23369	0.568	0.207	5.18538e-12	C2	AP1S3
1.93306e-21	1.23328	0.838	0.453	2.80043e-17	C2	APOL1
6.9358e-18	1.23309	0.628	0.228	1.00479e-13	C2	CYP2C18
4.35685e-24	1.23301	0.939	0.69	6.31177e-20	C2	RBM47
4.40211e-19	1.23292	0.831	0.522	6.37733e-15	C2	LAD1
2.20264e-11	1.23267	0.649	0.349	3.19096e-07	C2	SELENBP1
4.56192e-25	1.23238	0.831	0.332	6.60886e-21	C2	C6orf132
1.2158e-22	1.23205	0.791	0.375	1.76133e-18	C2	TRIP6
3.614e-11	1.23154	0.703	0.414	5.23561e-07	C2	PLEKHS1
3.98276e-19	1.22944	0.777	0.384	5.76982e-15	C2	PLCB4
3.76777e-33	1.22773	0.993	0.841	5.45837e-29	C2	CYBA
7.17692e-26	1.22223	0.939	0.741	1.03972e-21	C2	SLC44A4
6.99417e-15	1.22201	0.899	0.625	1.01325e-10	C2	PDK4
2.92983e-26	1.22168	0.953	0.776	4.24445e-22	C2	TNFRSF12A
6.96694e-19	1.22114	0.811	0.47	1.0093e-14	C2	RETREG2
1.04367e-30	1.21977	0.946	0.595	1.51197e-26	C2	YAP1
2.01409e-21	1.21842	0.851	0.539	2.91781e-17	C2	VPS37B
8.07222e-18	1.21802	0.568	0.172	1.16942e-13	C2	GLIS3
6.86548e-23	1.2173	0.797	0.362	9.94603e-19	C2	NFIC
5.44307e-20	1.21659	0.892	0.56	7.88538e-16	C2	HIST1H2BK
3.0838e-08	1.21561	0.419	0.194	0.00044675	C2	PHGDH
2.8373e-31	1.21229	0.986	0.806	4.1104e-27	C2	GALNT3
3.12973e-14	1.21214	0.764	0.448	4.53404e-10	C2	HHEX
1.14679e-26	1.21176	0.939	0.599	1.66135e-22	C2	TC2N
1.34616e-11	1.21107	0.615	0.319	1.95019e-07	C2	PPP1R3B
5.33361e-09	1.20993	0.345	0.108	7.7268e-05	C2	SEMA3E
5.6879e-21	1.20916	0.757	0.336	8.24006e-17	C2	SH3RF1
4.33032e-22	1.20858	0.986	0.875	6.27334e-18	C2	PLAUR
4.4727e-12	1.20603	0.777	0.526	6.4796e-08	C2	F2RL1
1.58466e-12	1.2059	0.574	0.267	2.29569e-08	C2	PLA2G10
5.31702e-17	1.20453	0.709	0.328	7.70276e-13	C2	CTDSPL
2.34411e-11	1.20435	0.689	0.388	3.39591e-07	C2	ANXA10
1.96968e-13	1.20414	0.595	0.259	2.85348e-09	C2	IRAK2
2.59044e-08	1.20312	0.676	0.435	0.000375278	C2	ANKRD36C
7.39714e-16	1.2023	0.73	0.397	1.07162e-11	C2	PIK3AP1
1.04346e-13	1.20065	0.581	0.241	1.51167e-09	C2	NHS
1.38721e-19	1.19856	0.642	0.233	2.00965e-15	C2	NECTIN3
4.52856e-31	1.19741	0.986	0.927	6.56052e-27	C2	CXCL2
8.21581e-17	1.19703	0.635	0.263	1.19022e-12	C2	RELB
1.62754e-06	1.19701	0.507	0.302	0.0235782	C2	HEPH
1.03191e-14	1.19403	0.615	0.276	1.49492e-10	C2	RHOD
4.60108e-23	1.19346	0.872	0.53	6.66558e-19	C2	TRIM16
1.47142e-20	1.19282	0.865	0.517	2.13164e-16	C2	PRXL2B
8.19513e-11	1.19221	0.527	0.237	1.18723e-06	C2	EVPL
3.22461e-41	1.19119	1	0.948	4.67149e-37	C2	NCOA7
4.97138e-17	1.18932	0.764	0.444	7.20204e-13	C2	FA2H
3.14403e-25	1.18897	0.892	0.586	4.55476e-21	C2	NMI
1.5647e-16	1.18813	0.797	0.522	2.26679e-12	C2	DTX4
1.42427e-08	1.18785	0.507	0.25	0.000206334	C2	CYP1B1
2.04668e-20	1.18748	0.865	0.578	2.96503e-16	C2	FUBP1
1.99798e-29	1.18735	0.973	0.754	2.89448e-25	C2	DDR1
1.839e-13	1.18636	0.534	0.216	2.66416e-09	C2	MOB3B
1.22361e-09	1.18575	0.514	0.25	1.77264e-05	C2	B3GNT7
2.67454e-31	1.18329	0.973	0.763	3.87461e-27	C2	LIMA1
1.8009e-07	1.18129	0.453	0.233	0.00260897	C2	SPTSSB
1.69059e-41	1.1809	1	1	2.44915e-37	C2	SPINK1
2.70227e-28	1.18034	0.986	0.888	3.91478e-24	C2	CXCL3
3.81245e-12	1.17979	0.507	0.177	5.5231e-08	C2	GBP4
5.03936e-09	1.1794	0.507	0.224	7.30053e-05	C2	FOXC1
7.27791e-23	1.17838	0.865	0.496	1.05435e-18	C2	CAPG
7.58685e-10	1.1779	0.419	0.159	1.09911e-05	C2	SLC9A2
4.42175e-24	1.177	0.932	0.707	6.4058e-20	C2	NAMPT
2.51181e-13	1.17623	0.676	0.31	3.63885e-09	C2	AQP1
9.12744e-23	1.17618	0.919	0.647	1.32229e-18	C2	FAM107B
1.4087e-11	1.17608	0.757	0.517	2.04078e-07	C2	TFPI
9.05908e-10	1.17403	0.236	0.034	1.31239e-05	C2	HHLA2
2.58871e-13	1.17228	0.953	0.802	3.75027e-09	C2	CXCL1
4.2396e-16	1.17101	0.459	0.116	6.1419e-12	C2	LINC00392
5.24226e-09	1.16907	0.932	0.823	7.59446e-05	C2	CXCL5
1.61334e-08	1.16737	0.851	0.681	0.000233725	C2	OLFM4
2.53322e-26	1.16529	0.946	0.625	3.66988e-22	C2	PRKCI
1.97703e-08	1.16393	0.608	0.379	0.000286412	C2	C3orf52
1.46553e-10	1.15956	0.486	0.216	2.12311e-06	C2	KIF26B
7.30955e-17	1.15816	1	0.927	1.05893e-12	C2	CCL20
1.86499e-25	1.15773	0.986	0.901	2.70182e-21	C2	C12orf75
2.93416e-17	1.15695	0.709	0.349	4.25072e-13	C2	TNFRSF11A
9.21683e-12	1.15535	0.351	0.082	1.33524e-07	C2	FLJ32255
6.86905e-09	1.15471	0.73	0.53	9.95119e-05	C2	UBD
6.29311e-17	1.15428	0.716	0.332	9.11683e-13	C2	ZNF814
4.41958e-12	1.15325	0.581	0.259	6.40265e-08	C2	CASP1
6.61888e-16	1.15314	0.797	0.487	9.58877e-12	C2	TGM2
8.66931e-30	1.15093	0.973	0.845	1.25592e-25	C2	MAL2
6.39121e-15	1.15081	0.696	0.358	9.25894e-11	C2	CKMT1B
1.07661e-10	1.15054	0.534	0.237	1.55969e-06	C2	SHH
5.66821e-09	1.14917	0.554	0.254	8.21154e-05	C2	MUC17
1.10979e-12	1.14686	0.561	0.237	1.60776e-08	C2	TNFAIP8
2.09547e-32	1.14344	0.98	0.884	3.03571e-28	C2	COTL1
3.41167e-13	1.14163	0.581	0.246	4.94248e-09	C2	SLC35F2
3.70802e-08	1.14156	0.446	0.203	0.000537181	C2	LIF
1.99666e-30	1.1394	0.993	0.94	2.89256e-26	C2	GOLM1
4.68556e-21	1.13841	0.919	0.728	6.78798e-17	C2	LAMA5
7.59271e-09	1.13712	0.818	0.647	0.000109996	C2	C6orf222
4.12946e-15	1.13698	0.676	0.328	5.98235e-11	C2	ARNTL2
9.04465e-15	1.13666	0.696	0.319	1.3103e-10	C2	CBLC
7.76648e-09	1.13429	0.385	0.142	0.000112513	C2	RHBDL2
2.15465e-09	1.13314	0.473	0.216	3.12144e-05	C2	INPP4B
1.53263e-08	1.13257	0.649	0.44	0.000222032	C2	NNMT
7.20061e-27	1.13138	0.973	0.772	1.04315e-22	C2	PLSCR1
1.05646e-11	1.13027	0.446	0.138	1.5305e-07	C2	TRPS1
3.02281e-10	1.1273	0.588	0.289	4.37914e-06	C2	METTL7A
7.76838e-31	1.12709	0.966	0.819	1.12541e-26	C2	ATP6V0C
1.43447e-08	1.12486	0.277	0.073	0.000207812	C2	CCDC73
9.1882e-17	1.12425	0.831	0.509	1.33109e-12	C2	ENC1
1.0129e-10	1.12363	0.385	0.116	1.46739e-06	C2	FAM177B
5.65416e-17	1.1228	0.905	0.733	8.19117e-13	C2	GATA6
1.55389e-16	1.12233	0.811	0.509	2.25112e-12	C2	AMOTL2
1.68483e-12	1.12188	0.865	0.685	2.44081e-08	C2	AKR1B10
6.02808e-10	1.12135	0.716	0.466	8.73288e-06	C2	YOD1
1.85734e-08	1.12034	0.439	0.203	0.000269072	C2	LOC101927391
3.46446e-24	1.11967	0.946	0.694	5.01896e-20	C2	ITGAV
2.5834e-30	1.1181	1	0.966	3.74257e-26	C2	CD55
5.35104e-07	1.11603	0.628	0.405	0.00775205	C2	CPM
8.53197e-18	1.11345	0.797	0.47	1.23603e-13	C2	CGN
1.83048e-06	1.11297	0.365	0.164	0.0265181	C2	GAS2L1
4.57012e-18	1.11268	0.696	0.306	6.62073e-14	C2	RASSF3
5.23988e-16	1.11219	0.709	0.353	7.59101e-12	C2	GALM
5.03402e-18	1.1116	0.919	0.741	7.29278e-14	C2	SOCS3
2.13939e-12	1.11104	0.662	0.349	3.09934e-08	C2	ELF4
8.93152e-15	1.11002	0.703	0.362	1.29391e-10	C2	FRYL
2.01378e-16	1.10912	0.716	0.384	2.91736e-12	C2	PKDCC
1.70088e-24	1.10823	0.932	0.759	2.46406e-20	C2	CAPN2
3.66595e-10	1.10716	0.514	0.233	5.31086e-06	C2	DTX2
2.61419e-16	1.1062	0.689	0.31	3.78718e-12	C2	NFATC2
1.24962e-23	1.10554	0.912	0.509	1.81033e-19	C2	PARP14
1.44123e-27	1.10342	0.966	0.797	2.08791e-23	C2	NECTIN2
1.29094e-13	1.10323	0.473	0.142	1.87019e-09	C2	MEIS2
3.90766e-14	1.1027	0.878	0.698	5.66102e-10	C2	ITPKC
4.89835e-17	1.10151	0.791	0.435	7.09624e-13	C2	SEC23A
1.69925e-07	1.10011	0.514	0.28	0.00246171	C2	HLA-DMB
1.03887e-16	1.09966	0.77	0.422	1.50501e-12	C2	BARX2
3.91293e-08	1.09938	0.277	0.073	0.000566865	C2	MYOM1
2.66344e-06	1.09838	0.385	0.181	0.0385852	C2	PNMA5
3.21014e-48	1.09781	1	0.987	4.65053e-44	C2	S100A11
4.18582e-09	1.09368	0.318	0.086	6.06399e-05	C2	IL33
2.41148e-10	1.09299	0.912	0.802	3.49351e-06	C2	LAMA3
3.88808e-25	1.09045	0.986	0.884	5.63266e-21	C2	EPHA2
2.19265e-13	1.08934	0.838	0.599	3.17649e-09	C2	PFKFB3
2.78104e-09	1.08897	0.453	0.185	4.02889e-05	C2	GSDMB
4.94073e-21	1.0884	0.885	0.582	7.15763e-17	C2	LGR4
3.2237e-16	1.08672	0.872	0.638	4.67017e-12	C2	ACADM
2.78119e-18	1.08444	0.581	0.159	4.02911e-14	C2	SLC7A7
6.35196e-11	1.0833	0.662	0.353	9.20208e-07	C2	SECTM1
3.8399e-14	1.08324	0.662	0.302	5.56286e-10	C2	SPAG16
2.33792e-17	1.08001	0.878	0.681	3.38695e-13	C2	LAMB1
5.84157e-12	1.07917	0.52	0.211	8.46268e-08	C2	SH3BP1
4.56292e-20	1.07904	0.595	0.159	6.6103e-16	C2	FAM3D
1.41592e-12	1.07758	0.757	0.496	2.05124e-08	C2	PTPRH
2.82512e-09	1.07539	0.385	0.138	4.09275e-05	C2	SLC16A2
3.83486e-15	1.07519	0.736	0.384	5.55555e-11	C2	ACVR1
2.07905e-14	1.07427	0.865	0.591	3.01192e-10	C2	CCN1
1.8622e-09	1.07411	0.412	0.151	2.69776e-05	C2	ZDHHC11B
3.06618e-13	1.07387	0.507	0.181	4.44197e-09	C2	POGLUT3
1.18781e-18	1.07333	0.757	0.366	1.72078e-14	C2	TMEM159
8.68845e-09	1.07245	0.446	0.216	0.00012587	C2	UNC13D
3.43465e-22	1.07186	0.824	0.427	4.97578e-18	C2	CTDSP1
1.89047e-18	1.07068	0.851	0.491	2.73873e-14	C2	TRAF3IP2
1.27191e-06	1.06834	0.432	0.224	0.0184261	C2	FABP3
8.83883e-11	1.06819	0.568	0.276	1.28048e-06	C2	TNFRSF1B
1.62063e-24	1.06738	0.912	0.642	2.34781e-20	C2	CAB39
1.06929e-13	1.06712	0.459	0.138	1.54908e-09	C2	LINC00472
1.86981e-17	1.06619	0.912	0.638	2.7088e-13	C2	NAPRT
1.95436e-34	1.06415	0.986	0.897	2.83129e-30	C2	HDLBP
1.76117e-07	1.06335	0.48	0.254	0.0025514	C2	CRABP2
3.22481e-16	1.062	0.872	0.677	4.67179e-12	C2	KLHL21
1.76737e-24	1.06135	0.966	0.819	2.56039e-20	C2	CFLAR
1.85726e-12	1.06111	0.655	0.336	2.69061e-08	C2	GNPNAT1
3.73493e-11	1.06037	0.345	0.082	5.41079e-07	C2	RASSF9
2.46104e-30	1.05853	0.966	0.802	3.56531e-26	C2	EIF4G1
5.19547e-12	1.05845	0.541	0.22	7.52667e-08	C2	ANO1
5.00294e-20	1.05733	0.899	0.698	7.24777e-16	C2	CTSC
2.04549e-12	1.05691	0.77	0.461	2.9633e-08	C2	UBE2CP5
9.73651e-15	1.05657	0.676	0.332	1.41053e-10	C2	FGD6
6.56992e-25	1.05644	0.932	0.75	9.51784e-21	C2	MGAT4B
4.94874e-07	1.05592	0.446	0.22	0.00716925	C2	RRAD
1.36882e-07	1.05564	0.459	0.22	0.00198301	C2	OXCT1
8.55234e-17	1.05479	0.777	0.422	1.23898e-12	C2	C1orf116
1.03635e-10	1.05088	0.48	0.19	1.50136e-06	C2	CROT
4.04729e-22	1.05071	0.959	0.776	5.86331e-18	C2	B4GALT1
4.75849e-28	1.05038	1	0.966	6.89363e-24	C2	NFKBIA
1.14792e-17	1.0503	0.878	0.629	1.663e-13	C2	GALNT7
2.89697e-15	1.05003	0.919	0.724	4.19684e-11	C2	IL32
1.55248e-07	1.04903	0.669	0.448	0.00224907	C2	SERPINA3
3.25856e-12	1.04878	0.541	0.211	4.72068e-08	C2	RAB20
4.5637e-11	1.04758	0.405	0.116	6.61143e-07	C2	TBXAS1
1.33445e-17	1.04703	0.919	0.75	1.93322e-13	C2	IDH1
2.2505e-07	1.04631	0.453	0.224	0.0032603	C2	TNS4
3.24647e-13	1.04605	0.743	0.466	4.70316e-09	C2	CLDN23
2.07303e-08	1.04535	0.784	0.625	0.00030032	C2	SELENOM
1.90484e-11	1.0451	0.561	0.233	2.75954e-07	C2	G0S2
2.10594e-10	1.04472	0.953	0.853	3.05088e-06	C2	TACSTD2
1.09228e-17	1.04441	0.784	0.388	1.58239e-13	C2	MYRF
1.87041e-14	1.04433	0.459	0.129	2.70966e-10	C2	DCUN1D1
1.31911e-14	1.04399	0.73	0.375	1.911e-10	C2	INPP1
2.56869e-11	1.04231	0.473	0.172	3.72126e-07	C2	TMEM139
1.05536e-12	1.04097	0.709	0.422	1.5289e-08	C2	CLMN
1.32281e-18	1.04022	0.885	0.647	1.91636e-14	C2	ERGIC1
1.23201e-17	1.04005	0.953	0.793	1.78482e-13	C2	VWA1
9.772e-16	1.03955	0.453	0.108	1.41567e-11	C2	ACOT11
1.57831e-07	1.03888	0.426	0.203	0.00228649	C2	DNASE1
3.37788e-25	1.03886	0.973	0.703	4.89353e-21	C2	TMEM238
1.88014e-11	1.03852	0.736	0.491	2.72376e-07	C2	PFKFB2
6.09485e-19	1.03766	0.912	0.664	8.82961e-15	C2	UAP1
1.69851e-10	1.03709	0.351	0.091	2.46063e-06	C2	ZFY
2.81843e-17	1.03591	0.858	0.651	4.08305e-13	C2	EDEM3
8.16623e-18	1.03527	0.872	0.578	1.18304e-13	C2	GPR160
3.84712e-14	1.03511	0.838	0.513	5.57332e-10	C2	RCAN1
1.95221e-17	1.03506	0.601	0.203	2.82816e-13	C2	NBEAL1
7.53956e-11	1.03477	0.608	0.31	1.09226e-06	C2	NFKBIE
2.54033e-14	1.03464	0.878	0.608	3.68018e-10	C2	IGFBP4
3.16565e-10	1.03434	0.527	0.259	4.58608e-06	C2	OR7E14P
1.10853e-06	1.03394	0.412	0.198	0.0160592	C2	ZNF827
9.78288e-15	1.03352	0.716	0.336	1.41725e-10	C2	C11orf24
4.59376e-13	1.03248	0.676	0.362	6.65499e-09	C2	CGAS
2.37569e-07	1.03213	0.291	0.091	0.00344166	C2	CCK
4.7493e-11	1.03166	0.601	0.31	6.88031e-07	C2	AKR7A3
6.79566e-23	1.03144	0.885	0.5	9.84487e-19	C2	SH3YL1
5.14579e-13	1.0309	0.372	0.082	7.4547e-09	C2	AFAP1-AS1
4.699e-13	1.02993	0.588	0.25	6.80743e-09	C2	PELI2
6.70657e-12	1.02932	0.696	0.405	9.7158e-08	C2	SYTL2
4.76203e-13	1.02867	0.399	0.095	6.89875e-09	C2	PLCE1
3.27026e-17	1.0278	0.872	0.651	4.73763e-13	C2	PLS1
1.33077e-16	1.02667	0.845	0.547	1.92789e-12	C2	ACSS1
4.211e-18	1.0255	0.601	0.19	6.10048e-14	C2	ATP2C2
1.47888e-17	1.02546	0.838	0.5	2.14245e-13	C2	FGD4
1.50852e-08	1.02377	0.703	0.457	0.000218539	C2	MBIP
2.30763e-11	1.02373	0.581	0.289	3.34307e-07	C2	UNC93B1
1.0661e-17	1.02355	0.851	0.578	1.54446e-13	C2	TPM2
1.38672e-13	1.02298	0.338	0.056	2.00894e-09	C2	PLA2G4A
4.3463e-26	1.02251	0.98	0.819	6.29649e-22	C2	EPN1
7.36626e-19	1.02179	0.885	0.612	1.06715e-14	C2	BCAR1
6.93744e-12	1.02167	0.595	0.28	1.00503e-07	C2	C2orf72
2.10157e-17	1.02105	0.899	0.573	3.04455e-13	C2	FBXO2
1.80969e-15	1.02095	0.696	0.328	2.6217e-11	C2	MAP3K21
8.06655e-09	1.01944	0.385	0.147	0.00011686	C2	NXN
2.54333e-09	1.01908	0.601	0.375	3.68453e-05	C2	CDC42EP2
4.08491e-16	1.01892	0.919	0.72	5.91781e-12	C2	ZYX
1.5758e-08	1.01567	0.358	0.125	0.000228286	C2	ANTXR2
4.9938e-13	1.01486	0.311	0.043	7.23452e-09	C2	MGAM2
1.94814e-13	1.01465	0.682	0.341	2.82227e-09	C2	TRIM47
1.21557e-09	1.01289	0.378	0.125	1.761e-05	C2	AUTS2
5.93367e-19	1.01248	0.932	0.741	8.59611e-15	C2	ETNK1
1.71286e-15	1.01228	0.872	0.625	2.48142e-11	C2	EPB41L1
1.72922e-12	1.01141	0.554	0.22	2.50512e-08	C2	PDXDC2P-NPIPB14P
1.35345e-26	1.01086	0.959	0.724	1.96074e-22	C2	MVP
1.38474e-16	1.00848	0.818	0.491	2.00607e-12	C2	CRACR2B
6.18484e-17	1.0084	0.723	0.349	8.95998e-13	C2	EPHB4
6.11645e-38	1.00695	0.993	0.944	8.8609e-34	C2	HDGF
4.47541e-15	1.00542	0.716	0.353	6.48353e-11	C2	CNNM4
1.98577e-18	1.00479	0.892	0.685	2.87679e-14	C2	SHROOM3
6.42962e-21	1.00477	0.905	0.595	9.31459e-17	C2	SP100
9.24393e-24	1.0044	0.98	0.901	1.33917e-19	C2	PIM3
3.40756e-11	1.00423	0.757	0.496	4.93653e-07	C2	CDKN2AIP
3.42935e-33	1.00393	0.993	0.853	4.96809e-29	C2	DAP
1.99141e-12	1.00347	0.777	0.435	2.88496e-08	C2	SLCO2A1
4.64175e-07	1.00277	0.432	0.207	0.00672451	C2	HPGD
3.0282e-16	1.00181	0.797	0.487	4.38695e-12	C2	FBP1
4.88584e-17	1.00114	0.77	0.427	7.07811e-13	C2	NPAS2
4.71972e-10	1.00075	0.419	0.155	6.83746e-06	C2	JADE1
1.47175e-20	1.00002	0.905	0.625	2.13212e-16	C2	SMG1
5.81137e-14	0.999953	0.547	0.181	8.41894e-10	C2	TET2
2.95844e-14	0.999801	0.743	0.422	4.28589e-10	C2	GIPC2
8.23886e-15	0.999108	0.818	0.504	1.19356e-10	C2	UPP1
2.67411e-22	0.999079	0.926	0.565	3.87398e-18	C2	BAZ1A
1.8941e-09	0.998986	0.595	0.328	2.74398e-05	C2	UNC5CL
1.79567e-15	0.998802	0.655	0.276	2.60139e-11	C2	FEZ2
9.31277e-12	0.998321	0.757	0.491	1.34914e-07	C2	TNKS1BP1
7.91787e-14	0.997857	0.872	0.677	1.14706e-09	C2	ABCC3
1.54203e-16	0.995807	0.743	0.392	2.23395e-12	C2	PLEKHA6
2.19697e-20	0.995804	0.905	0.608	3.18275e-16	C2	TNFRSF14
1.21771e-19	0.995727	0.959	0.78	1.76409e-15	C2	KCNE3
1.77985e-19	0.994546	0.912	0.638	2.57847e-15	C2	IER3
9.56329e-14	0.990955	0.784	0.466	1.38543e-09	C2	PPFIBP2
2.5309e-35	0.990165	0.993	0.957	3.66652e-31	C2	TAGLN2
1.17997e-26	0.989179	1	0.948	1.70942e-22	C2	GMDS
4.88065e-11	0.989002	0.676	0.405	7.0706e-07	C2	EZH2
3.38622e-15	0.988254	0.777	0.517	4.90561e-11	C2	SIK2
8.33907e-16	0.988065	0.784	0.457	1.20808e-11	C2	SEC24D
2.33916e-19	0.986344	0.899	0.638	3.38873e-15	C2	MGLL
7.1763e-16	0.985681	0.818	0.487	1.03963e-11	C2	SWAP70
8.77843e-10	0.985659	0.365	0.108	1.27173e-05	C2	LAMP5
5.60517e-16	0.985375	0.676	0.31	8.12021e-12	C2	CCDC68
1.96692e-16	0.985031	0.432	0.078	2.84948e-12	C2	EIF2D
4.07067e-12	0.984254	0.885	0.659	5.89717e-08	C2	PRSS23
3.22125e-12	0.983101	0.547	0.203	4.66663e-08	C2	DYNC2H1
1.24327e-08	0.983018	0.703	0.448	0.000180113	C2	PAGE2B
1.36917e-09	0.982097	0.696	0.444	1.98351e-05	C2	MAPK3
2.85163e-19	0.981958	0.642	0.224	4.13115e-15	C2	TP53I11
1.72492e-13	0.981773	0.642	0.276	2.4989e-09	C2	HEG1
7.44052e-12	0.981529	0.743	0.448	1.07791e-07	C2	GATA4
4.39156e-10	0.981337	0.466	0.177	6.36205e-06	C2	RASAL1
1.10544e-08	0.98112	0.405	0.159	0.000160145	C2	GGT1
6.51133e-15	0.980231	0.419	0.082	9.43296e-11	C2	FUT9
1.10587e-07	0.980198	0.385	0.159	0.00160207	C2	IL1RN
5.98879e-11	0.979764	0.52	0.216	8.67596e-07	C2	TRIM14
2.07866e-21	0.977508	0.939	0.651	3.01135e-17	C2	VCL
3.2584e-09	0.976739	0.419	0.155	4.72045e-05	C2	FAM129A
8.30317e-20	0.97673	0.845	0.435	1.20288e-15	C2	STK25
7.29452e-11	0.976222	0.75	0.547	1.05676e-06	C2	GNE
1.3836e-18	0.975148	0.872	0.591	2.00443e-14	C2	CDC42BPA
1.08708e-13	0.974643	0.655	0.306	1.57485e-09	C2	MPP5
4.18456e-17	0.974425	0.723	0.379	6.06217e-13	C2	HKDC1
1.38358e-16	0.973854	0.77	0.401	2.00439e-12	C2	TMEM30B
2.98686e-08	0.97374	0.324	0.108	0.000432706	C2	PFKM
1.77383e-25	0.973059	0.986	0.772	2.56975e-21	C2	PDXDC1
9.65989e-22	0.972986	0.966	0.815	1.39943e-17	C2	PYGB
6.39631e-13	0.972554	0.642	0.315	9.26634e-09	C2	DDX3Y
4.44612e-18	0.972203	0.723	0.289	6.4411e-14	C2	FAM126B
4.73307e-15	0.970284	0.865	0.655	6.8568e-11	C2	POR
6.11343e-07	0.970055	0.345	0.138	0.00885653	C2	BOK-AS1
4.39903e-16	0.969816	0.73	0.353	6.37288e-12	C2	LPCAT4
3.96031e-13	0.968283	0.743	0.409	5.7373e-09	C2	FUT4
2.10721e-22	0.967586	0.939	0.741	3.05271e-18	C2	GNG12
1.41024e-11	0.965133	0.541	0.216	2.04301e-07	C2	BARD1
2.5655e-12	0.965015	0.453	0.138	3.71664e-08	C2	RGS10
8.79593e-07	0.964207	0.5	0.289	0.0127427	C2	MFSD2A
3.15859e-15	0.962208	0.662	0.31	4.57585e-11	C2	NFKB2
2.14943e-23	0.9617	0.966	0.763	3.11388e-19	C2	ANXA3
2.69605e-10	0.960363	0.655	0.345	3.90576e-06	C2	PPL
5.6206e-10	0.959196	0.507	0.22	8.14256e-06	C2	SORBS2
2.12818e-10	0.957877	0.676	0.379	3.0831e-06	C2	ITGA2
3.52026e-19	0.957549	0.899	0.569	5.0998e-15	C2	PLEKHA7
8.18615e-08	0.95666	0.439	0.185	0.00118593	C2	OSBPL1A
3.59987e-12	0.955934	0.696	0.388	5.21513e-08	C2	GALNT12
2.80133e-10	0.955568	0.642	0.345	4.05829e-06	C2	NABP1
4.04715e-20	0.95507	0.865	0.522	5.8631e-16	C2	CDR2
1.23143e-10	0.954604	0.338	0.082	1.78397e-06	C2	CCRL2
1.99572e-10	0.954363	0.351	0.095	2.8912e-06	C2	LOC100130111
5.33106e-16	0.954177	0.872	0.634	7.72311e-12	C2	TM7SF3
2.46772e-13	0.953394	0.628	0.289	3.57499e-09	C2	DENND1B
1.08642e-07	0.952879	0.838	0.603	0.0015739	C2	TIMP2
7.57792e-08	0.951847	0.351	0.129	0.00109781	C2	STEAP4
1.79533e-19	0.951669	0.757	0.328	2.60089e-15	C2	ITGA3
1.17768e-06	0.950738	0.473	0.233	0.0170611	C2	COL17A1
1.5481e-16	0.950161	0.892	0.634	2.24274e-12	C2	CDK6
1.27294e-15	0.948946	0.662	0.276	1.8441e-11	C2	RPS6KA1
1.71567e-18	0.948848	0.919	0.659	2.4855e-14	C2	PHACTR2
1.39606e-17	0.948643	0.899	0.746	2.02248e-13	C2	CLINT1
3.86433e-15	0.948513	0.892	0.707	5.59825e-11	C2	C12orf49
2.49426e-18	0.947942	0.919	0.711	3.61343e-14	C2	TPP1
5.02984e-11	0.946614	0.601	0.284	7.28672e-07	C2	FAM83E
2.5778e-11	0.94647	0.568	0.25	3.73446e-07	C2	SLC12A8
6.81781e-11	0.946201	0.507	0.207	9.87696e-07	C2	VILL
1.73001e-14	0.944507	0.642	0.284	2.50627e-10	C2	DNAJC22
2.12563e-08	0.944478	0.98	0.823	0.000307939	C2	ITLN1
2.32192e-12	0.944165	0.73	0.405	3.36377e-08	C2	IHH
8.15461e-10	0.943766	0.439	0.164	1.18136e-05	C2	XAF1
1.77424e-13	0.943592	0.838	0.539	2.57034e-09	C2	SEC24A
9.25625e-15	0.942889	0.777	0.47	1.34095e-10	C2	LIMK2
9.75141e-24	0.942687	0.986	0.897	1.41269e-19	C2	MAFF
7.97138e-16	0.941225	0.547	0.164	1.15481e-11	C2	TGFBR3
1.26737e-14	0.939476	0.993	0.953	1.83604e-10	C2	CXCL8
3.68719e-11	0.939214	0.669	0.388	5.34163e-07	C2	MIB2
2.34079e-21	0.937308	0.946	0.845	3.39111e-17	C2	STARD10
3.14795e-16	0.937065	0.851	0.496	4.56043e-12	C2	DNPEP
1.27014e-24	0.936775	0.993	0.996	1.84006e-20	C2	TFF2
1.16735e-13	0.936698	0.932	0.784	1.69114e-09	C2	CLDN1
6.50701e-12	0.936047	0.662	0.362	9.4267e-08	C2	PIK3CB
8.86801e-14	0.935951	0.635	0.302	1.28471e-09	C2	SLC9A3R2
1.21368e-18	0.935906	0.939	0.836	1.75826e-14	C2	GLS
2.39438e-06	0.935218	0.297	0.121	0.0346874	C2	SLC2A10
2.73953e-11	0.934606	0.689	0.448	3.96876e-07	C2	DDC
1.40725e-07	0.934524	0.331	0.125	0.00203869	C2	FEZF1-AS1
9.17201e-08	0.933852	0.628	0.353	0.00132875	C2	DUSP2
2.23765e-11	0.933729	0.439	0.142	3.24168e-07	C2	C5orf30
1.1908e-08	0.933729	0.392	0.155	0.000172511	C2	DGAT2
2.78879e-08	0.933406	0.182	0.022	0.000404012	C2	LINC02038
2.42249e-12	0.932725	0.622	0.306	3.50946e-08	C2	RPS6KA4
2.42821e-13	0.932211	0.635	0.31	3.51774e-09	C2	TSKU
2.04651e-13	0.93104	0.723	0.397	2.96477e-09	C2	PPP2R1B
1.18256e-07	0.928794	0.554	0.315	0.00171317	C2	EPS8L1
5.12078e-21	0.928261	0.959	0.841	7.41847e-17	C2	ADAM9
2.11973e-19	0.926673	0.905	0.625	3.07085e-15	C2	TNIP1
7.15521e-11	0.926259	0.743	0.5	1.03657e-06	C2	SP1
2.78384e-16	0.926029	0.878	0.522	4.03295e-12	C2	PDLIM5
9.52991e-21	0.925698	0.811	0.474	1.3806e-16	C2	HSBP1L1
1.1811e-18	0.924795	0.919	0.724	1.71105e-14	C2	SLC35A3
1.74071e-19	0.924578	0.919	0.694	2.52177e-15	C2	PKN2
1.1653e-23	0.924558	0.993	0.94	1.68817e-19	C2	EGR1
1.17438e-12	0.924448	0.75	0.435	1.70132e-08	C2	LINC01184
1.377e-10	0.923701	0.703	0.457	1.99486e-06	C2	ANG
9.53166e-18	0.923065	0.878	0.595	1.38085e-13	C2	PLEKHA5
1.82904e-06	0.922741	0.399	0.19	0.0264973	C2	ADAM8
5.21364e-07	0.92258	0.277	0.086	0.007553	C2	STS
2.53464e-09	0.922026	0.446	0.177	3.67194e-05	C2	CCDC88B
1.97226e-10	0.921975	0.527	0.228	2.85721e-06	C2	ST3GAL1
7.50787e-10	0.92095	0.736	0.478	1.08767e-05	C2	DNAJC13
6.32007e-07	0.91982	0.358	0.147	0.00915588	C2	SLC7A11
1.20956e-13	0.919314	0.75	0.414	1.75229e-09	C2	CDC73
1.12507e-11	0.919125	0.75	0.44	1.62988e-07	C2	PBXIP1
1.4545e-06	0.919012	0.486	0.28	0.0210713	C2	EHBP1L1
4.90217e-12	0.918882	0.696	0.392	7.10177e-08	C2	CRYZ
7.4573e-14	0.918864	0.547	0.185	1.08034e-09	C2	NCMAP
2.74126e-20	0.918466	0.953	0.823	3.97126e-16	C2	TFRC
1.11688e-13	0.916468	0.608	0.241	1.61802e-09	C2	KIFC3
2.62789e-15	0.915151	0.811	0.448	3.80702e-11	C2	ETV6
1.52071e-10	0.914739	0.703	0.444	2.20306e-06	C2	KALRN
1.187e-28	0.914585	1	0.94	1.7196e-24	C2	ALDH1A1
7.39711e-17	0.914403	0.932	0.728	1.07162e-12	C2	NEDD4L
1.19273e-08	0.913927	0.486	0.211	0.000172791	C2	CCDC88C
2.82475e-28	0.913018	1	0.953	4.09221e-24	C2	ARL6IP1
2.91594e-16	0.912938	0.845	0.578	4.22432e-12	C2	NDUFS1
1.11673e-06	0.912783	0.385	0.172	0.0161781	C2	KAT2B
1.38102e-18	0.912214	0.865	0.659	2.00068e-14	C2	PMM2
2.22227e-06	0.912111	0.473	0.263	0.0321941	C2	PPP1R14D
1.86825e-12	0.909435	0.696	0.366	2.70654e-08	C2	ARID4A
3.60931e-16	0.907881	0.953	0.832	5.22881e-12	C2	IRF1
2.27656e-10	0.9066	0.682	0.379	3.29805e-06	C2	KCNK6
6.43225e-12	0.905766	0.689	0.353	9.3184e-08	C2	CDS1
1.18128e-14	0.904911	0.662	0.293	1.71133e-10	C2	IRX2
1.86623e-20	0.904497	0.953	0.776	2.70361e-16	C2	AKAP13
3.84644e-12	0.903582	0.615	0.254	5.57234e-08	C2	LCORL
3.83812e-15	0.903258	0.818	0.513	5.56028e-11	C2	ATP11B
1.25432e-11	0.902162	0.419	0.121	1.81714e-07	C2	CPTP
3.31783e-10	0.900426	0.831	0.569	4.80654e-06	C2	DUSP6
2.86613e-06	0.900205	0.324	0.142	0.0415216	C2	MOCOS
6.70562e-12	0.899559	0.48	0.159	9.71444e-08	C2	EPB41L4A
3.2634e-07	0.898719	0.865	0.703	0.00472768	C2	IGFBP2
1.61462e-12	0.8983	0.655	0.328	2.3391e-08	C2	POLD3
2.48048e-17	0.896856	0.851	0.487	3.59347e-13	C2	SNTB2
2.19246e-12	0.89681	0.466	0.147	3.17622e-08	C2	PIEZO1
2.18743e-10	0.896596	0.642	0.353	3.16894e-06	C2	PTPN14
8.59352e-23	0.895663	0.959	0.763	1.24494e-18	C2	TMEM248
1.53582e-07	0.895031	0.23	0.052	0.00222494	C2	RIPOR3
2.53878e-17	0.89477	0.885	0.586	3.67793e-13	C2	CYB561
2.63741e-10	0.894685	0.351	0.095	3.82082e-06	C2	ARHGAP10
1.66044e-07	0.893671	0.432	0.194	0.00240547	C2	PACSIN3
5.79444e-07	0.893625	0.257	0.078	0.00839441	C2	PLCL2
3.19796e-07	0.892471	0.73	0.53	0.00463288	C2	CYBRD1
2.79523e-09	0.891999	0.642	0.371	4.04945e-05	C2	NEK6
1.97134e-12	0.891645	0.669	0.345	2.85588e-08	C2	PCYT1A
2.80349e-10	0.891624	0.372	0.108	4.06142e-06	C2	SLC1A1
1.14239e-21	0.891437	0.966	0.884	1.65498e-17	C2	SLC39A14
2.10144e-15	0.891217	0.73	0.31	3.04436e-11	C2	MAGI3
6.08511e-21	0.891095	0.98	0.836	8.81551e-17	C2	AHR
2.03399e-16	0.889747	0.926	0.681	2.94665e-12	C2	DNMBP
2.00645e-11	0.889633	0.595	0.284	2.90674e-07	C2	TRAF7
7.96006e-08	0.889521	0.412	0.185	0.00115317	C2	ENDOD1
1.44151e-09	0.88902	0.649	0.358	2.08831e-05	C2	HIF1A
6.64844e-22	0.888669	0.966	0.759	9.63159e-18	C2	SERINC2
4.76035e-11	0.887375	0.568	0.254	6.89632e-07	C2	TRIB2
1.65195e-14	0.887142	0.588	0.224	2.39319e-10	C2	THRA
7.40006e-16	0.886571	0.892	0.668	1.07205e-11	C2	NDUFA10
4.35101e-07	0.885094	0.27	0.086	0.0063033	C2	DAPP1
3.04599e-11	0.884998	0.777	0.53	4.41273e-07	C2	TLE1
1.74717e-06	0.884934	0.412	0.19	0.0253112	C2	SLFN5
1.53508e-20	0.884722	0.966	0.677	2.22388e-16	C2	PKP4
2.22886e-08	0.884545	0.561	0.293	0.000322895	C2	COL16A1
1.63622e-09	0.884385	0.655	0.379	2.37039e-05	C2	RELL1
1.66416e-24	0.884377	0.993	0.905	2.41086e-20	C2	LMNA
5.73345e-17	0.883628	0.905	0.677	8.30605e-13	C2	AP1B1
2.67689e-08	0.882717	0.709	0.491	0.000387802	C2	PDP1
2.46156e-10	0.881969	0.426	0.142	3.56607e-06	C2	RNF39
1.84002e-16	0.881698	0.912	0.659	2.66564e-12	C2	CASK
2.08782e-10	0.880909	0.662	0.375	3.02462e-06	C2	MBOAT1
3.49957e-15	0.880877	0.919	0.698	5.06982e-11	C2	MGST1
9.46276e-11	0.880575	0.662	0.345	1.37087e-06	C2	ARHGAP26
1.68552e-10	0.880407	0.595	0.302	2.44181e-06	C2	INPP5D
6.50197e-19	0.880374	0.939	0.75	9.41941e-15	C2	LPP
4.7134e-12	0.878597	0.459	0.138	6.82831e-08	C2	D2HGDH
6.40209e-10	0.877282	0.426	0.151	9.2747e-06	C2	RHOXF1-AS1
9.96718e-30	0.876139	0.986	0.961	1.44395e-25	C2	PTP4A2
1.90945e-13	0.875858	0.743	0.414	2.76623e-09	C2	ZSWIM6
8.77805e-19	0.875459	0.953	0.694	1.27168e-14	C2	PLEKHB2
3.93921e-11	0.875333	0.324	0.069	5.70673e-07	C2	MLKL
9.06317e-11	0.874631	0.588	0.25	1.31298e-06	C2	NBEAL2
5.8774e-11	0.872659	0.811	0.612	8.5146e-07	C2	STOM
1.04626e-10	0.872529	0.649	0.336	1.51572e-06	C2	EED
7.76417e-09	0.871779	0.432	0.172	0.00011248	C2	NECTIN4
1.41309e-07	0.871569	0.358	0.134	0.00204714	C2	NEURL3
3.81971e-11	0.870212	0.534	0.224	5.53361e-07	C2	SP110
4.47163e-11	0.869688	0.824	0.582	6.47805e-07	C2	RPS6KA3
4.36706e-12	0.869475	0.561	0.22	6.32655e-08	C2	PLEK2
3.85658e-11	0.868924	0.574	0.254	5.58703e-07	C2	COL27A1
3.71663e-13	0.868136	0.764	0.504	5.38429e-09	C2	ARF6
1.67037e-27	0.868001	1	0.983	2.41987e-23	C2	NEAT1
4.15318e-09	0.866478	0.493	0.211	6.01672e-05	C2	RBMS2
7.83282e-29	0.866148	1	1	1.13474e-24	C2	LYZ
5.23042e-15	0.866037	0.905	0.629	7.5773e-11	C2	ATP2B1
4.73232e-16	0.865843	0.878	0.659	6.85571e-12	C2	SUCLG2
3.70048e-17	0.863545	0.926	0.728	5.36089e-13	C2	KIAA1522
3.04318e-14	0.862882	0.912	0.724	4.40865e-10	C2	RASSF7
1.29518e-06	0.86269	0.257	0.082	0.0187633	C2	MRAP2
7.47698e-10	0.862454	0.291	0.06	1.08319e-05	C2	CYMP
1.21365e-18	0.862307	0.953	0.797	1.75822e-14	C2	CD2AP
1.89931e-16	0.862223	0.865	0.608	2.75154e-12	C2	JPT2
1.30096e-13	0.861589	0.845	0.543	1.88471e-09	C2	TMEM8A
1.77815e-14	0.861549	0.764	0.414	2.576e-10	C2	FAM234A
1.19471e-14	0.860288	0.811	0.513	1.73078e-10	C2	OXSR1
7.88699e-25	0.860153	0.993	0.862	1.14259e-20	C2	NFKBIZ
2.98003e-22	0.860143	0.973	0.905	4.31717e-18	C2	ATP1A1
3.33973e-13	0.85994	0.493	0.159	4.83827e-09	C2	FRRS1
3.34297e-17	0.859763	0.953	0.819	4.84297e-13	C2	CYP2S1
2.32302e-07	0.859647	0.48	0.228	0.00336536	C2	ATP2B4
1.36918e-18	0.858849	0.912	0.629	1.98353e-14	C2	SHISA5
9.23863e-09	0.858843	0.73	0.509	0.00013384	C2	RND1
1.09649e-15	0.858086	0.932	0.694	1.58848e-11	C2	STAT1
2.05123e-08	0.857972	0.514	0.259	0.000297162	C2	TSC2
5.1918e-13	0.857843	0.791	0.474	7.52136e-09	C2	ST5
8.89229e-13	0.857664	0.777	0.453	1.28823e-08	C2	SLAIN2
1.8916e-09	0.857642	0.791	0.522	2.74036e-05	C2	CLIC6
8.5866e-09	0.857107	0.541	0.259	0.000124394	C2	RHBDF1
2.68192e-10	0.856744	0.743	0.5	3.8853e-06	C2	SPTY2D1
1.31344e-14	0.856649	0.878	0.612	1.90277e-10	C2	HID1
7.9331e-13	0.85662	0.534	0.194	1.14927e-08	C2	RILP
6.17977e-11	0.855307	0.831	0.612	8.95263e-07	C2	TESC
9.19665e-11	0.855042	0.73	0.496	1.33232e-06	C2	E2F4
5.76928e-10	0.854943	0.534	0.237	8.35796e-06	C2	RPL39L
1.08755e-10	0.854862	0.277	0.047	1.57554e-06	C2	EPN3
2.1771e-08	0.854715	0.858	0.642	0.000315397	C2	HIST1H1C
9.98592e-19	0.854271	0.905	0.591	1.44666e-14	C2	IL6ST
3.26867e-10	0.85414	0.365	0.108	4.73532e-06	C2	NR3C2
1.06411e-08	0.852684	0.547	0.259	0.000154158	C2	PML
3.9329e-19	0.852377	0.946	0.69	5.69759e-15	C2	ACBD3
4.10852e-27	0.852317	0.993	0.935	5.95202e-23	C2	CMPK1
7.15241e-14	0.852194	0.601	0.25	1.03617e-09	C2	MAGI1
1.86856e-07	0.852056	0.284	0.091	0.00270698	C2	RSPH1
2.97459e-11	0.851669	0.791	0.509	4.30928e-07	C2	GASK1B
6.02127e-11	0.851666	0.845	0.603	8.72301e-07	C2	IGF2BP3
2.88354e-15	0.851355	0.919	0.69	4.17739e-11	C2	HIPK2
1.66246e-13	0.851352	0.797	0.522	2.4084e-09	C2	SLC7A1
1.42842e-11	0.850899	0.791	0.539	2.06935e-07	C2	TMEM106C
9.46865e-12	0.850655	0.865	0.634	1.37172e-07	C2	RNASE4
1.28015e-06	0.850342	0.23	0.065	0.0185455	C2	SLFN12
6.94311e-07	0.849656	0.236	0.065	0.0100585	C2	SMIM10
1.01547e-13	0.849515	0.811	0.552	1.4711e-09	C2	FUT8
2.39626e-11	0.849442	0.797	0.543	3.47147e-07	C2	CNPPD1
5.72377e-10	0.848963	0.297	0.065	8.29203e-06	C2	ARHGAP24
6.53332e-09	0.848789	0.162	0.009	9.46483e-05	C2	LINC00842
5.14687e-10	0.847668	0.534	0.237	7.45628e-06	C2	ARPC1B
1.73225e-10	0.846636	0.892	0.672	2.50951e-06	C2	PEA15
3.4529e-08	0.846491	0.27	0.069	0.000500221	C2	LINC01612
2.5158e-13	0.846239	0.973	0.901	3.64463e-09	C2	PGC
2.56563e-10	0.846095	0.23	0.026	3.71683e-06	C2	TRIM31-AS1
1.537e-12	0.846047	0.547	0.211	2.22665e-08	C2	NOTCH2
2.45245e-21	0.845868	0.973	0.767	3.55287e-17	C2	CORO1B
3.39416e-08	0.845824	0.412	0.168	0.000491712	C2	HMGA2
2.51466e-11	0.844226	0.689	0.375	3.64299e-07	C2	SLC16A1
3.22751e-22	0.843775	0.993	0.892	4.6757e-18	C2	TSPAN13
5.62163e-08	0.843532	0.277	0.078	0.000814406	C2	KCNE2
4.32033e-15	0.843303	0.939	0.793	6.25887e-11	C2	PLAAT3
3.46441e-10	0.842757	0.365	0.099	5.0189e-06	C2	SLC27A1
1.12995e-15	0.841761	0.865	0.569	1.63696e-11	C2	HIPK3
6.03607e-12	0.841154	0.838	0.608	8.74445e-08	C2	KIAA1217
2.39917e-13	0.840562	0.439	0.108	3.47567e-09	C2	SIAE
1.32997e-15	0.840562	0.473	0.121	1.92672e-11	C2	MBNL3
7.05076e-18	0.84053	0.939	0.694	1.02144e-13	C2	AKT1
4.93259e-12	0.839501	0.804	0.526	7.14584e-08	C2	METRNL
2.01164e-07	0.839392	0.351	0.134	0.00291427	C2	MCCC1
7.29218e-10	0.838928	0.534	0.233	1.05642e-05	C2	PPARGC1A
3.18624e-10	0.838163	0.696	0.461	4.61591e-06	C2	SP140L
5.40203e-12	0.8379	0.662	0.332	7.82592e-08	C2	WDR24
9.90874e-16	0.836548	0.804	0.405	1.43548e-11	C2	ASL
4.98022e-12	0.835517	0.419	0.112	7.21484e-08	C2	BHLHE41
3.825e-12	0.835103	0.527	0.207	5.54128e-08	C2	ARHGAP42
1.82474e-06	0.8351	0.331	0.142	0.0264351	C2	AASS
1.0409e-13	0.834834	0.818	0.513	1.50795e-09	C2	SDHA
1.11604e-16	0.83458	0.791	0.409	1.61681e-12	C2	SLC4A2
7.98754e-09	0.834349	0.649	0.409	0.000115716	C2	RAP1GAP
1.34051e-17	0.834011	0.966	0.772	1.94199e-13	C2	KMT2C
3.80201e-09	0.833873	0.743	0.534	5.50797e-05	C2	SIPA1L1
3.53412e-07	0.833297	0.331	0.121	0.00511988	C2	OSBPL7
2.33865e-15	0.833268	0.878	0.668	3.38801e-11	C2	RAB5A
4.05877e-19	0.832605	0.959	0.685	5.87995e-15	C2	AAMP
9.70995e-07	0.832105	0.324	0.125	0.0140668	C2	CDH17
9.06612e-12	0.830866	0.392	0.095	1.31341e-07	C2	VSTM2L
1.98007e-20	0.830621	0.973	0.836	2.86853e-16	C2	GSPT1
2.22009e-14	0.829925	0.811	0.522	3.21624e-10	C2	VKORC1L1
2.38758e-17	0.829169	0.98	0.862	3.45889e-13	C2	SLC20A1
9.9211e-10	0.828207	0.486	0.194	1.43727e-05	C2	SLC16A7
2.24416e-09	0.828086	0.547	0.272	3.25112e-05	C2	SLC25A22
4.10771e-11	0.828069	0.676	0.379	5.95085e-07	C2	EXT1
8.43173e-12	0.82792	0.372	0.086	1.22151e-07	C2	PHACTR3
1.87526e-28	0.827772	0.993	0.97	2.71669e-24	C2	CD151
1.94059e-14	0.827635	0.865	0.647	2.81133e-10	C2	TRIM2
2.97867e-15	0.827064	0.851	0.56	4.3152e-11	C2	COQ8A
8.79828e-24	0.8269	1	0.94	1.27461e-19	C2	ANXA5
9.92388e-14	0.826142	0.703	0.375	1.43767e-09	C2	WDFY1
3.81423e-21	0.82574	0.993	0.897	5.52567e-17	C2	AHNAK
3.80736e-11	0.824996	0.48	0.177	5.51572e-07	C2	HDAC7
2.01855e-09	0.824304	0.514	0.237	2.92428e-05	C2	MAP3K1
4.87241e-12	0.824301	0.73	0.44	7.05867e-08	C2	RBMS1
4.61253e-09	0.82367	0.527	0.241	6.68217e-05	C2	CRYZL2P
9.28587e-13	0.823289	0.568	0.241	1.34524e-08	C2	TXNDC11
6.42488e-11	0.822593	0.757	0.53	9.30772e-07	C2	RBFOX2
1.27886e-21	0.822554	0.966	0.797	1.85268e-17	C2	TES
4.61763e-09	0.822532	0.331	0.095	6.68955e-05	C2	ITPKA
1.29277e-10	0.822369	0.547	0.237	1.87283e-06	C2	BCL9L
2.22231e-09	0.821061	0.622	0.328	3.21947e-05	C2	CHRM3
4.08588e-08	0.820813	0.628	0.349	0.000591921	C2	TBC1D8B
7.64086e-09	0.820687	0.534	0.272	0.000110693	C2	ZNF551
4.16926e-22	0.820669	0.98	0.858	6.04e-18	C2	RHOC
5.44148e-19	0.820602	0.973	0.78	7.88307e-15	C2	LITAF
1.19328e-10	0.82049	0.473	0.177	1.7287e-06	C2	HNF1B
1.73314e-12	0.820458	0.838	0.595	2.5108e-08	C2	MAP4K4
9.84625e-14	0.819983	0.878	0.703	1.42643e-09	C2	FAM3C
4.6413e-17	0.819761	0.946	0.841	6.72386e-13	C2	FOSL2
1.11787e-13	0.819243	0.757	0.422	1.61946e-09	C2	TNFRSF1A
1.65415e-08	0.818946	0.52	0.25	0.000239637	C2	C4BPB
1.54399e-11	0.818812	0.696	0.397	2.23678e-07	C2	AHCYL2
1.15063e-07	0.81866	0.331	0.121	0.00166691	C2	ADM2
2.63753e-14	0.818648	0.77	0.504	3.82099e-10	C2	CDR2L
1.28343e-08	0.817558	0.216	0.034	0.000185931	C2	CATSPERB
9.06932e-13	0.817193	0.75	0.44	1.31387e-08	C2	PRCC
7.15423e-20	0.817131	0.939	0.737	1.03643e-15	C2	EPAS1
1.27439e-13	0.81701	0.75	0.384	1.8462e-09	C2	MARVELD3
2.57878e-06	0.816724	0.223	0.06	0.0373588	C2	XDH
4.4626e-08	0.815732	0.595	0.353	0.000646496	C2	SEMA6A
4.08827e-07	0.815597	0.331	0.125	0.00592268	C2	VDR
1.18016e-09	0.815536	0.568	0.267	1.7097e-05	C2	TSFM
7.01472e-11	0.81534	0.642	0.336	1.01622e-06	C2	SLC35C1
8.18463e-17	0.815186	0.912	0.698	1.18571e-12	C2	CSNK1D
1.72981e-12	0.815146	0.858	0.642	2.50598e-08	C2	EVI5
2.17831e-08	0.815034	0.372	0.125	0.000315572	C2	CCNO
4.27444e-07	0.814813	0.25	0.065	0.00619238	C2	MSLN
4.37733e-09	0.814642	0.426	0.164	6.34144e-05	C2	EFNA4
6.55578e-19	0.814618	1	0.922	9.49736e-15	C2	SOD2
3.21352e-06	0.814605	0.426	0.22	0.0465543	C2	ACSF2
3.92523e-08	0.812442	0.236	0.047	0.000568649	C2	HIST1H2AC
6.63477e-09	0.812221	0.324	0.091	9.6118e-05	C2	PLAAT2
4.46721e-12	0.81218	0.642	0.284	6.47164e-08	C2	KDELR3
2.34617e-10	0.811018	0.811	0.612	3.39889e-06	C2	ARHGAP1
2.07994e-14	0.810211	0.953	0.716	3.01321e-10	C2	IDS
8.00776e-09	0.809914	0.507	0.224	0.000116008	C2	GPR35
2.68824e-09	0.809631	0.527	0.233	3.89445e-05	C2	HS3ST1
1.57722e-14	0.809404	0.905	0.728	2.28492e-10	C2	TSC22D3
9.28918e-07	0.80856	0.453	0.22	0.0134572	C2	ANKRD36
1.19307e-08	0.808199	0.574	0.302	0.00017284	C2	SLC35F6
1.92001e-12	0.807652	0.811	0.578	2.78152e-08	C2	EHD1
9.98535e-12	0.807392	0.689	0.336	1.44658e-07	C2	PPFIBP1
8.72023e-11	0.806798	0.682	0.371	1.2633e-06	C2	AGAP1
2.03347e-11	0.806305	0.851	0.629	2.94588e-07	C2	CCDC6
6.425e-12	0.806266	0.696	0.345	9.3079e-08	C2	INO80D
6.55128e-18	0.805953	0.919	0.698	9.49084e-14	C2	LAMC1
1.33253e-11	0.805641	0.649	0.315	1.93044e-07	C2	CYB5R1
8.98532e-07	0.80413	0.209	0.047	0.013017	C2	SAMD9L
2.21906e-14	0.80332	0.723	0.362	3.21475e-10	C2	SIRPA
3.06642e-09	0.802536	0.507	0.224	4.44232e-05	C2	EFNA5
1.75424e-15	0.802087	0.797	0.44	2.54136e-11	C2	PPP3CA
1.3825e-10	0.800993	0.378	0.099	2.00283e-06	C2	ZBED6
3.30549e-10	0.800491	0.757	0.44	4.78866e-06	C2	HK1
3.44731e-16	0.800325	0.899	0.569	4.99412e-12	C2	PSME4
1.41289e-07	0.800028	0.399	0.172	0.00204685	C2	PTK2B
4.33458e-07	0.799943	0.419	0.194	0.00627951	C2	ELOVL6
2.93824e-11	0.799804	0.811	0.621	4.25664e-07	C2	FAT1
8.74556e-11	0.799769	0.682	0.349	1.26697e-06	C2	SART1
5.50521e-10	0.798368	0.743	0.483	7.97539e-06	C2	TMEM63A
8.98959e-13	0.798278	0.784	0.44	1.30232e-08	C2	GLMP
1.33506e-06	0.797631	0.284	0.099	0.019341	C2	C2orf88
1.20021e-07	0.797312	0.182	0.026	0.00173874	C2	EPHB6
3.31414e-12	0.79706	0.899	0.746	4.8012e-08	C2	ABHD3
1.28061e-10	0.796372	0.73	0.44	1.85522e-06	C2	PHRF1
3.2667e-17	0.795572	0.851	0.496	4.73246e-13	C2	UHMK1
6.43092e-17	0.794698	0.959	0.802	9.31647e-13	C2	LLGL2
1.72307e-08	0.794598	0.331	0.108	0.000249621	C2	JAK2
1.70048e-08	0.794383	0.649	0.392	0.000246348	C2	COQ9
3.10322e-10	0.79429	0.622	0.319	4.49564e-06	C2	NIPA1
1.40192e-10	0.794011	0.723	0.384	2.03096e-06	C2	FASTKD2
2.00468e-19	0.793906	0.986	0.884	2.90418e-15	C2	CCNL1
1.14004e-09	0.793874	0.466	0.181	1.65157e-05	C2	LRRN1
1.47486e-11	0.793723	0.723	0.384	2.13662e-07	C2	TMEM167B
2.23352e-16	0.79357	0.899	0.578	3.2357e-12	C2	ZMAT2
2.88423e-06	0.793387	0.338	0.142	0.0417839	C2	PLK3
5.00475e-12	0.792797	0.919	0.746	7.25038e-08	C2	EFNB2
2.73192e-15	0.791956	0.899	0.625	3.95774e-11	C2	UBE2M
9.19793e-14	0.791917	0.818	0.5	1.3325e-09	C2	CRIM1
3.18273e-13	0.791755	0.838	0.556	4.61082e-09	C2	CHMP1A
1.69546e-10	0.791401	0.757	0.47	2.45621e-06	C2	MFSD1
1.20386e-08	0.790629	0.257	0.056	0.000174403	C2	BTNL8
2.28387e-14	0.79056	0.716	0.353	3.30864e-10	C2	THOC6
1.00976e-08	0.790422	0.236	0.043	0.000146284	C2	PRDM16-DT
1.11156e-17	0.790318	0.939	0.772	1.61032e-13	C2	TRAK1
2.57102e-14	0.790202	0.919	0.759	3.72464e-10	C2	H1F0
6.33128e-13	0.789218	0.865	0.629	9.17213e-09	C2	SLC30A7
1.03663e-12	0.789095	0.655	0.293	1.50177e-08	C2	SLC35D1
2.28443e-11	0.788881	0.851	0.69	3.30945e-07	C2	YWHAG
4.523e-09	0.788755	0.554	0.254	6.55247e-05	C2	ZNF8
4.49065e-11	0.788615	0.757	0.453	6.5056e-07	C2	USP53
8.6437e-11	0.788196	0.649	0.375	1.25221e-06	C2	LETM1
7.996e-09	0.787975	0.574	0.289	0.000115838	C2	TTC13
2.39195e-12	0.787674	0.75	0.444	3.46523e-08	C2	PDIA5
1.45219e-12	0.786661	0.757	0.405	2.10379e-08	C2	HNMT
1.32385e-16	0.786655	0.831	0.517	1.91786e-12	C2	FZD5
7.77458e-12	0.786456	0.872	0.616	1.1263e-07	C2	SFT2D2
1.82038e-09	0.785902	0.378	0.116	2.63718e-05	C2	WWC2
2.26438e-11	0.785156	0.791	0.461	3.2804e-07	C2	ZDHHC3
1.46996e-19	0.784678	0.959	0.711	2.12953e-15	C2	DHRS3
1.56967e-16	0.784346	0.939	0.793	2.27398e-12	C2	TBL1XR1
5.5069e-12	0.784029	0.608	0.267	7.97785e-08	C2	IMPDH1
2.99448e-12	0.783603	0.642	0.293	4.3381e-08	C2	SOCS1
3.17997e-12	0.783467	0.736	0.431	4.60683e-08	C2	ZDHHC2
1.41835e-15	0.783259	0.919	0.711	2.05477e-11	C2	PLEC
6.30255e-12	0.783133	0.865	0.629	9.1305e-08	C2	SLC39A7
1.08951e-30	0.782826	1	0.987	1.57837e-26	C2	S100P
7.64356e-09	0.782805	0.608	0.345	0.000110732	C2	ZNF639
2.89688e-07	0.781767	0.649	0.362	0.00419671	C2	C1S
2.21756e-10	0.781702	0.872	0.707	3.21258e-06	C2	HECTD1
8.45912e-20	0.781405	0.953	0.664	1.22547e-15	C2	C1GALT1
2.20039e-14	0.781212	0.48	0.134	3.1877e-10	C2	ATP13A4
7.4211e-07	0.781145	0.453	0.233	0.0107509	C2	MGAT2
6.24031e-10	0.7805	0.547	0.246	9.04034e-06	C2	ERBB2
9.1313e-17	0.779768	0.919	0.608	1.32285e-12	C2	TP53BP2
1.27485e-12	0.777852	0.777	0.457	1.84688e-08	C2	IGF2BP2
4.58546e-08	0.777818	0.655	0.392	0.000664295	C2	NT5E
1.46899e-08	0.777365	0.304	0.086	0.000212813	C2	SLC45A3
3.51828e-15	0.777138	0.845	0.539	5.09694e-11	C2	BCL7B
1.09532e-07	0.776664	0.453	0.224	0.00158678	C2	LRRC31
2.21952e-06	0.77661	0.534	0.306	0.0321542	C2	ACAD8
3.57737e-12	0.776523	0.878	0.672	5.18254e-08	C2	BCL10
9.18083e-17	0.776347	0.966	0.828	1.33003e-12	C2	GFPT1
4.37195e-09	0.776342	0.541	0.259	6.33365e-05	C2	QKI
8.32527e-07	0.776227	0.459	0.233	0.0120608	C2	MSL3P1
5.13593e-13	0.776128	0.838	0.56	7.44042e-09	C2	CMTM4
4.47407e-19	0.775652	0.973	0.832	6.48158e-15	C2	RNH1
2.58673e-08	0.775562	0.797	0.599	0.00037474	C2	SEC16A
1.35201e-19	0.775385	0.98	0.78	1.95865e-15	C2	PLXNB2
5.77799e-10	0.77507	0.561	0.259	8.37058e-06	C2	PODXL2
2.01334e-07	0.771907	0.5	0.263	0.00291673	C2	FZD7
1.18919e-06	0.770923	0.574	0.353	0.0172278	C2	NT5DC3
1.01831e-10	0.770915	0.757	0.509	1.47522e-06	C2	ITPRIPL2
1.40377e-16	0.770535	0.926	0.647	2.03364e-12	C2	LRP11
1.31768e-11	0.77043	0.865	0.655	1.90893e-07	C2	KMT2A
4.96654e-11	0.770277	0.77	0.552	7.19503e-07	C2	ATG13
1.22504e-11	0.769933	0.615	0.272	1.77472e-07	C2	TMEM144
3.67298e-12	0.769872	0.858	0.625	5.32104e-08	C2	WWTR1
1.80549e-07	0.768936	0.595	0.353	0.00261562	C2	CA12
2.05944e-07	0.768663	0.412	0.19	0.00298351	C2	MAML2
8.07347e-11	0.768314	0.709	0.427	1.1696e-06	C2	CCDC9
1.19276e-14	0.768297	0.811	0.474	1.72794e-10	C2	SLC50A1
1.25749e-21	0.768044	0.986	0.909	1.82172e-17	C2	BRI3
2.42203e-15	0.767921	0.966	0.849	3.5088e-11	C2	CD47
2.17593e-06	0.767833	0.331	0.138	0.0315227	C2	LPAR6
3.90206e-14	0.767727	0.939	0.763	5.65291e-10	C2	PNKD
2.85126e-06	0.767167	0.264	0.086	0.0413062	C2	VNN2
9.13094e-08	0.766823	0.561	0.284	0.0013228	C2	PANX1
2.37664e-10	0.766685	0.507	0.194	3.44304e-06	C2	IRF2BP1
9.09803e-11	0.766675	0.764	0.496	1.31803e-06	C2	SMPDL3A
8.18022e-12	0.766398	0.777	0.457	1.18507e-07	C2	MDM2
8.97672e-09	0.766177	0.486	0.22	0.000130046	C2	LDLRAP1
1.55809e-08	0.766114	0.331	0.103	0.00022572	C2	NMUR2
1.88747e-07	0.76583	0.676	0.401	0.00273438	C2	TNFAIP2
8.38792e-10	0.765647	0.514	0.228	1.21516e-05	C2	IQCG
1.52149e-13	0.765469	0.818	0.509	2.20418e-09	C2	BIN1
5.24391e-12	0.765082	0.581	0.216	7.59685e-08	C2	VPS50
2.65285e-09	0.764719	0.655	0.366	3.84318e-05	C2	ITPK1
7.08098e-11	0.764636	0.797	0.534	1.02582e-06	C2	PGM1
1.95688e-06	0.76399	0.419	0.194	0.0283493	C2	LINC01004
1.99912e-20	0.763882	0.973	0.871	2.89612e-16	C2	CTTN
4.09932e-14	0.763717	0.926	0.728	5.93869e-10	C2	FNBP4
1.93999e-09	0.763346	0.804	0.616	2.81047e-05	C2	TMEM263
5.6399e-09	0.762204	0.439	0.172	8.17052e-05	C2	ITPRIP
2.78942e-07	0.761797	0.27	0.082	0.00404104	C2	FBP2
2.69894e-12	0.761478	0.622	0.276	3.90996e-08	C2	DECR2
2.26423e-17	0.761395	0.939	0.707	3.28019e-13	C2	ERP29
5.17605e-08	0.761137	0.595	0.341	0.000749855	C2	AFF1
2.90777e-06	0.760792	0.446	0.246	0.0421248	C2	ANKRD42
3.10216e-07	0.760627	0.23	0.056	0.0044941	C2	TMEM229A
1.21033e-09	0.759844	0.595	0.297	1.75341e-05	C2	CHML
1.84876e-11	0.759445	0.703	0.435	2.67829e-07	C2	SMCO4
6.30997e-09	0.759146	0.662	0.435	9.14126e-05	C2	AMPD2
7.69486e-16	0.758661	0.98	0.935	1.11475e-11	C2	TMC5
1.20494e-11	0.758538	0.811	0.513	1.74559e-07	C2	PFKP
7.78763e-13	0.758535	0.723	0.392	1.12819e-08	C2	LMF2
4.17671e-10	0.758202	0.601	0.284	6.05079e-06	C2	RDH13
8.1765e-12	0.757813	0.858	0.578	1.18453e-07	C2	TMPRSS3
2.56069e-10	0.756788	0.372	0.103	3.70967e-06	C2	GLB1L2
5.331e-09	0.755909	0.662	0.414	7.72302e-05	C2	PTPRJ
4.2512e-09	0.755161	0.635	0.345	6.15872e-05	C2	ZNF552
3.09692e-09	0.754949	0.682	0.431	4.48651e-05	C2	RHOT2
5.635e-11	0.754646	0.77	0.47	8.16342e-07	C2	CEP170B
3.70057e-07	0.753593	0.885	0.737	0.00536101	C2	ICAM1
1.41038e-10	0.753423	0.696	0.414	2.04322e-06	C2	OSBPL10
1.42795e-12	0.752962	0.858	0.595	2.06867e-08	C2	BMPR2
3.62982e-13	0.752766	0.919	0.763	5.25852e-09	C2	SEL1L3
1.21213e-07	0.752379	0.75	0.547	0.00175602	C2	PKP2
4.81018e-26	0.75218	1	0.944	6.96851e-22	C2	ATP1B1
1.01175e-08	0.751793	0.723	0.483	0.000146572	C2	MAN2B2
1.00339e-10	0.751692	0.709	0.431	1.45361e-06	C2	GPD2
9.22142e-08	0.751416	0.378	0.142	0.00133591	C2	CD68
2.9492e-07	0.751319	0.48	0.233	0.00427251	C2	BRMS1L
1.85024e-19	0.750139	0.953	0.698	2.68044e-15	C2	LRP10
1.31931e-14	0.749901	0.892	0.672	1.91129e-10	C2	CUL3
4.30193e-08	0.74961	0.534	0.259	0.000623221	C2	ENTPD5
2.85018e-08	0.748399	0.696	0.453	0.000412906	C2	SAV1
1.64833e-11	0.748367	0.676	0.375	2.38794e-07	C2	SLC52A2
4.14339e-16	0.748255	0.959	0.871	6.00253e-12	C2	PNPLA2
6.47666e-13	0.747572	0.953	0.853	9.38273e-09	C2	CDKN1A
1.10489e-10	0.747382	0.527	0.22	1.60066e-06	C2	ARHGEF5
2.32389e-12	0.747289	0.858	0.591	3.36662e-08	C2	CDCP1
2.3857e-12	0.74701	0.243	0.017	3.45616e-08	C2	KCNK15
1.19715e-07	0.74693	0.419	0.177	0.00173432	C2	RASGEF1B
1.15405e-13	0.746867	0.851	0.5	1.67188e-09	C2	COQ10B
1.10996e-11	0.746837	0.5	0.164	1.608e-07	C2	CSF1
5.49145e-13	0.746219	0.818	0.513	7.95547e-09	C2	PRPF19
1.48799e-11	0.745817	0.858	0.599	2.15565e-07	C2	MKLN1
9.99225e-12	0.74568	0.878	0.69	1.44758e-07	C2	GALE
3.37052e-15	0.745223	0.912	0.685	4.88288e-11	C2	HIPK1
7.66474e-08	0.744938	0.608	0.345	0.00111039	C2	PAQR8
1.2323e-09	0.74358	0.622	0.332	1.78524e-05	C2	SLC9A7
5.39318e-17	0.743403	0.851	0.509	7.81309e-13	C2	SF3B3
3.84461e-12	0.743353	0.878	0.659	5.56969e-08	C2	SCPEP1
4.85607e-12	0.741785	0.912	0.707	7.03499e-08	C2	SEZ6L2
1.18593e-11	0.741473	0.865	0.573	1.71805e-07	C2	GOLGA3
4.73034e-12	0.741403	0.345	0.069	6.85284e-08	C2	FEZF1
1.44014e-11	0.741217	0.899	0.716	2.08633e-07	C2	MAP2K3
2.56025e-07	0.741167	0.736	0.534	0.00370903	C2	KCNQ1
3.23859e-06	0.740378	0.689	0.509	0.0469174	C2	STK3
1.25047e-11	0.740117	0.872	0.698	1.81156e-07	C2	ASAP2
5.4727e-10	0.740103	0.601	0.28	7.9283e-06	C2	HTT
1.07965e-10	0.740027	0.723	0.435	1.56409e-06	C2	ZNF331
3.02611e-10	0.739844	0.845	0.647	4.38392e-06	C2	STK38L
2.20334e-10	0.739764	0.797	0.552	3.19198e-06	C2	ITM2C
5.27657e-13	0.739362	0.628	0.254	7.64416e-09	C2	SPR
6.79493e-17	0.739118	0.858	0.591	9.84382e-13	C2	LTBP3
4.03392e-12	0.73904	0.764	0.409	5.84394e-08	C2	DNAJA3
2.21342e-08	0.738877	0.277	0.069	0.000320659	C2	ZNF154
1.66753e-07	0.738284	0.581	0.362	0.00241574	C2	GPC1
4.75206e-13	0.738205	0.534	0.185	6.88431e-09	C2	JDP2
2.05505e-06	0.738141	0.473	0.254	0.0297715	C2	PHLDA3
9.66704e-28	0.738008	1	0.983	1.40046e-23	C2	TMEM123
1.8798e-06	0.737466	0.358	0.155	0.0272327	C2	NEB
2.4558e-06	0.737393	0.689	0.517	0.0355772	C2	MDN1
6.40121e-12	0.737229	0.723	0.371	9.27343e-08	C2	C8orf82
1.71326e-10	0.737154	0.899	0.737	2.482e-06	C2	FURIN
2.20353e-13	0.736655	0.899	0.625	3.19226e-09	C2	ENAH
5.80609e-09	0.736541	0.635	0.349	8.41129e-05	C2	SLC39A11
1.90692e-12	0.735789	0.608	0.267	2.76255e-08	C2	PPP1R13L
4.82281e-29	0.735508	1	0.987	6.9868e-25	C2	SLC25A5
7.61226e-10	0.73521	0.736	0.466	1.10279e-05	C2	HCFC1R1
2.19867e-11	0.734622	0.764	0.509	3.18521e-07	C2	STRN3
3.90679e-07	0.734132	0.622	0.418	0.00565977	C2	SLC17A5
1.90343e-14	0.733281	0.831	0.47	2.7575e-10	C2	SLC22A23
4.92255e-09	0.733005	0.764	0.504	7.1313e-05	C2	GSKIP
9.03737e-12	0.732806	0.757	0.427	1.30924e-07	C2	SERTAD3
3.64154e-08	0.732618	0.615	0.328	0.00052755	C2	USP31
8.34422e-14	0.732135	0.736	0.397	1.20883e-09	C2	PKP3
1.18309e-17	0.731546	0.98	0.815	1.71394e-13	C2	EFCAB14
3.67364e-11	0.731495	1	0.961	5.32201e-07	C2	CEACAM6
6.35143e-09	0.730291	0.709	0.435	9.20131e-05	C2	PXN
3.16552e-06	0.730076	0.48	0.259	0.0458588	C2	ABR
1.01996e-10	0.729811	0.581	0.25	1.47762e-06	C2	ABHD11
1.75032e-10	0.729672	0.662	0.345	2.53569e-06	C2	OAF
2.30181e-13	0.729423	0.824	0.478	3.33463e-09	C2	TPRA1
2.21708e-07	0.729242	0.493	0.259	0.00321189	C2	STEAP3
9.16961e-16	0.728853	0.959	0.858	1.3284e-11	C2	WDR45B
3.65861e-11	0.727935	0.73	0.405	5.30023e-07	C2	FBXO33
1.23986e-14	0.727761	0.919	0.698	1.79618e-10	C2	RNF213
2.31605e-07	0.727683	0.622	0.366	0.00335526	C2	UBAC1
1.44424e-10	0.727657	0.331	0.073	2.09228e-06	C2	PLEKHH2
1.07273e-11	0.727613	0.797	0.483	1.55407e-07	C2	BET1L
1.39626e-14	0.727533	0.831	0.478	2.02277e-10	C2	ALDH9A1
1.22085e-06	0.727374	0.27	0.086	0.0176864	C2	SHROOM1
1.32896e-16	0.726935	0.892	0.582	1.92526e-12	C2	MEF2D
3.14303e-06	0.726918	0.75	0.573	0.0455331	C2	GPNMB
1.15102e-14	0.726228	0.865	0.569	1.66749e-10	C2	PACSIN2
1.80986e-13	0.726131	0.872	0.603	2.62194e-09	C2	CLTB
7.67205e-10	0.725838	0.682	0.358	1.11145e-05	C2	TRIM38
9.86037e-08	0.725645	0.48	0.237	0.00142847	C2	FCSK
1.62805e-08	0.725338	0.554	0.28	0.000235856	C2	CBLB
6.14562e-08	0.724911	0.554	0.276	0.000890316	C2	LRRC41
5.21244e-09	0.724838	0.709	0.457	7.55126e-05	C2	SH2D4A
2.4194e-11	0.724712	0.615	0.289	3.50499e-07	C2	JMJD8
7.13582e-13	0.724505	0.635	0.272	1.03377e-08	C2	ADAM17
1.76252e-06	0.724427	0.568	0.328	0.0255336	C2	HIST1H2BD
7.86444e-13	0.724233	0.858	0.603	1.13932e-08	C2	TRIOBP
3.24711e-10	0.723361	0.757	0.474	4.70408e-06	C2	CNOT9
1.00598e-08	0.723147	0.682	0.414	0.000145736	C2	SMPDL3B
7.18558e-08	0.722441	0.608	0.379	0.00104097	C2	LYPD6B
8.88079e-14	0.722419	0.926	0.724	1.28656e-09	C2	TMEM165
1.55071e-09	0.72208	0.716	0.448	2.24651e-05	C2	KIF13B
7.62498e-10	0.721904	0.851	0.591	1.10463e-05	C2	USP15
3.43195e-10	0.721767	0.797	0.552	4.97187e-06	C2	SLC17A9
1.19984e-08	0.721752	0.655	0.379	0.000173821	C2	RAP2C
6.18487e-07	0.721354	0.419	0.19	0.00896002	C2	OPLAH
1.18429e-12	0.72048	0.912	0.711	1.71568e-08	C2	NUP98
9.76956e-11	0.720335	0.797	0.53	1.41532e-06	C2	CRTAP
3.15291e-08	0.720148	0.669	0.418	0.000456762	C2	KIAA1109
2.52846e-12	0.720127	0.966	0.828	3.66297e-08	C2	UGCG
2.20167e-13	0.719957	0.845	0.591	3.18956e-09	C2	SELENON
1.62352e-09	0.717661	0.365	0.108	2.352e-05	C2	FBLN5
1.11697e-12	0.716458	0.831	0.504	1.61815e-08	C2	ABCC1
2.03476e-11	0.715351	0.655	0.319	2.94776e-07	C2	VTI1B
3.77673e-12	0.715238	0.757	0.444	5.47136e-08	C2	RNPEP
5.0069e-10	0.715225	0.777	0.487	7.25349e-06	C2	EFNB1
4.29805e-15	0.714456	0.716	0.328	6.22658e-11	C2	STAT6
1.16746e-08	0.714295	0.507	0.224	0.000169129	C2	EML3
1.57547e-08	0.714289	0.608	0.328	0.000228238	C2	PI4K2B
1.70331e-08	0.714151	0.649	0.418	0.000246758	C2	SGMS1
3.61001e-10	0.71397	0.953	0.823	5.22983e-06	C2	TRIB1
6.75722e-09	0.713679	0.223	0.034	9.78919e-05	C2	LINC00513
2.4193e-06	0.713216	0.385	0.185	0.0350483	C2	UBA7
1.78166e-14	0.713026	0.838	0.547	2.58109e-10	C2	TOLLIP
1.14872e-13	0.712708	0.932	0.677	1.66414e-09	C2	MRPS5
9.04667e-14	0.711737	0.878	0.565	1.31059e-09	C2	MRPS34
1.64949e-08	0.710783	0.297	0.082	0.000238961	C2	ATP8A1
1.88335e-11	0.710637	0.845	0.586	2.72841e-07	C2	CASP3
9.55433e-09	0.710637	0.635	0.366	0.000138414	C2	HOXC10
1.2844e-08	0.710145	0.757	0.509	0.000186071	C2	PBDC1
1.01275e-12	0.7101	0.48	0.147	1.46717e-08	C2	CDC14A
4.38359e-08	0.709746	0.52	0.267	0.000635051	C2	ATAD3B
3.00524e-06	0.708722	0.514	0.293	0.0435369	C2	CHAC1
5.43183e-08	0.70812	0.453	0.207	0.000786909	C2	AKAP7
8.71238e-10	0.708061	0.703	0.431	1.26216e-05	C2	DAB2IP
2.61122e-25	0.707883	1	0.957	3.78287e-21	C2	SPTBN1
5.0154e-22	0.70664	1	0.974	7.26581e-18	C2	SERTAD1
7.66695e-09	0.705698	0.75	0.513	0.000111071	C2	GAK
4.4366e-17	0.705646	0.98	0.767	6.42731e-13	C2	PPP4C
1.94559e-13	0.7054	0.953	0.832	2.81858e-09	C2	ARCN1
2.17327e-10	0.704765	0.736	0.457	3.14841e-06	C2	ISG20L2
4.94044e-10	0.703995	0.926	0.806	7.15722e-06	C2	S100A14
1.35935e-08	0.703577	0.459	0.194	0.000196929	C2	ETV5
1.13607e-07	0.703549	0.541	0.28	0.00164582	C2	SAMD12
2.89558e-13	0.703492	0.872	0.664	4.19483e-09	C2	DHX15
9.67489e-10	0.703331	0.676	0.371	1.4016e-05	C2	USB1
5.77194e-17	0.702926	0.926	0.78	8.36181e-13	C2	WDR1
7.63455e-08	0.702318	0.628	0.366	0.00110602	C2	ING5
3.62376e-12	0.702225	0.912	0.724	5.24974e-08	C2	PPIF
1.00777e-12	0.702159	0.912	0.741	1.45995e-08	C2	TSPAN15
1.7011e-07	0.7012	0.73	0.504	0.00246438	C2	ANKRD28
1.52857e-07	0.700543	0.243	0.06	0.00221444	C2	KPNA7
3.45109e-11	0.70054	0.399	0.108	4.9996e-07	C2	NT5C2
5.72409e-07	0.700476	0.649	0.453	0.00829249	C2	PSPH

## Sheet: SC06
P-value	Average ln(fold change)	Percentage in this cluster	Percentage in the others	Adjusted P-value	Transcriptomic cluster	Gene
7.25648e-50	3.52788	1	0.155	9.85431e-46	C1	HLA-DRA
4.09839e-44	2.92429	1	0.277	5.56561e-40	C1	HLA-DRB1
2.92453e-48	2.77498	0.8	0.005	3.97151e-44	C1	NPY6R
8.83873e-40	2.61015	1	0.441	1.2003e-35	C1	CD74
5.01377e-42	2.6083	0.988	0.232	6.8087e-38	C1	AQP1
4.10074e-39	2.44434	1	0.486	5.56881e-35	C1	ARL14
3.6655e-42	2.44057	0.9	0.109	4.97775e-38	C1	HLA-DRB5
7.74688e-39	2.34379	0.863	0.086	1.05203e-34	C1	KRT20
9.18205e-37	2.3366	0.775	0.064	1.24692e-32	C1	HLA-DPA1
8.05338e-39	2.26231	1	0.35	1.09365e-34	C1	AGR3
1.92613e-40	2.25009	0.975	0.195	2.61569e-36	C1	PIGR
2.15631e-38	2.23863	0.9	0.145	2.92827e-34	C1	HLA-DMB
2.27082e-32	2.22612	1	0.432	3.08377e-28	C1	CXCL1
2.27863e-41	2.18655	0.988	0.177	3.09438e-37	C1	SI
6.03313e-34	2.15764	0.988	0.491	8.19299e-30	C1	TNFSF10
7.43692e-40	2.13786	0.713	0.018	1.00993e-35	C1	HLA-DQB1
7.91638e-34	2.12957	1	0.432	1.07504e-29	C1	CXCL3
2.37656e-33	2.09179	0.838	0.132	3.22737e-29	C1	HLA-DPB1
9.82684e-35	2.085	0.875	0.141	1.33448e-30	C1	NMUR2
5.61834e-44	2.02211	0.863	0.055	7.62971e-40	C1	CHP2
5.05118e-39	1.95136	1	0.2	6.8595e-35	C1	IL2RG
3.89785e-28	1.93468	0.988	0.473	5.29328e-24	C1	REG4
8.38814e-40	1.9318	0.95	0.177	1.13911e-35	C1	HLA-DMA
2.82928e-34	1.8968	1	0.791	3.84216e-30	C1	CFB
5.58474e-37	1.89428	0.938	0.177	7.58408e-33	C1	ADAM28
1.71655e-26	1.88719	0.725	0.114	2.33108e-22	C1	HS3ST1
1.20127e-33	1.87756	1	0.523	1.63132e-29	C1	PDZK1IP1
1.95374e-23	1.87345	0.462	0.018	2.65319e-19	C1	SCUBE2
5.04784e-31	1.864	0.75	0.095	6.85497e-27	C1	BHLHE41
6.32169e-25	1.8471	0.5	0.023	8.58485e-21	C1	UGT2B15
2.80223e-28	1.8455	1	0.523	3.80543e-24	C1	PDK4
2.4733e-28	1.83999	0.775	0.15	3.35874e-24	C1	CFH
7.32218e-32	1.83988	1	0.718	9.94352e-28	C1	PI3
5.65622e-36	1.8078	1	0.545	7.68114e-32	C1	TSPAN8
6.77618e-31	1.80184	0.838	0.136	9.20205e-27	C1	ADGRG7
3.56689e-23	1.79636	0.475	0.023	4.84384e-19	C1	SEMA3E
2.21458e-36	1.79054	1	0.764	3.0074e-32	C1	ALDH1A1
2.82445e-28	1.78814	0.988	0.464	3.8356e-24	C1	SERPINA3
1.11185e-30	1.78385	1	0.45	1.5099e-26	C1	TMPRSS2
6.68442e-33	1.78306	0.925	0.177	9.07745e-29	C1	C6orf222
1.23363e-31	1.77592	0.912	0.2	1.67527e-27	C1	PARM1
8.18051e-33	1.76039	0.887	0.155	1.11091e-28	C1	RHOV
4.49163e-28	1.75436	0.8	0.159	6.09964e-24	C1	PLA2G4C
3.81959e-34	1.73472	1	0.709	5.18701e-30	C1	IL13RA1
3.03593e-23	1.72799	0.912	0.359	4.12279e-19	C1	ITPKC
9.27506e-22	1.72688	0.637	0.095	1.25955e-17	C1	KRTAP4-1
1.55731e-24	1.70979	1	0.791	2.11482e-20	C1	CCL20
2.77583e-30	1.70277	1	0.523	3.76958e-26	C1	BIRC3
5.21656e-24	1.69999	0.662	0.105	7.08409e-20	C1	DEGS2
4.67924e-28	1.69817	0.738	0.109	6.3544e-24	C1	ITM2A
8.56397e-36	1.69573	0.963	0.191	1.16299e-31	C1	NOX1
1.19343e-24	1.69235	0.65	0.1	1.62068e-20	C1	ENPP5
2.18083e-27	1.69225	0.912	0.286	2.96157e-23	C1	HSD17B14
1.52949e-25	1.69104	0.6	0.055	2.07705e-21	C1	AKR1C1
1.66134e-30	1.68231	0.975	0.427	2.2561e-26	C1	F5
8.63876e-28	1.67787	0.975	0.459	1.17314e-23	C1	ACBD5
1.12359e-30	1.67411	0.988	0.368	1.52584e-26	C1	PPP1R14D
3.44476e-35	1.66774	0.975	0.264	4.67799e-31	C1	ARHGAP26
4.03325e-31	1.65188	1	0.627	5.47715e-27	C1	CTSV
1.18181e-28	1.64602	0.887	0.214	1.6049e-24	C1	TNFSF15
2.15295e-20	1.63822	0.438	0.027	2.92371e-16	C1	MS4A8
1.34309e-31	1.62038	1	0.691	1.82392e-27	C1	SLC40A1
9.55592e-24	1.61915	0.8	0.205	1.29769e-19	C1	AKAP7
7.52222e-30	1.61842	1	0.414	1.02152e-25	C1	SMIM24
7.92215e-29	1.6073	0.988	0.659	1.07583e-24	C1	DUSP5
2.86057e-20	1.60665	0.4	0.014	3.88465e-16	C1	LOC105371215
6.82163e-28	1.60344	1	0.623	9.26377e-24	C1	C15orf48
1.04835e-29	1.60034	0.963	0.323	1.42366e-25	C1	ITGB8
1.26376e-22	1.59974	0.875	0.386	1.71619e-18	C1	RAMP1
1.62547e-27	1.59558	0.775	0.136	2.20738e-23	C1	GBP4
9.34489e-30	1.5838	1	0.582	1.26904e-25	C1	NCOA7
4.89309e-31	1.57164	1	0.841	6.64481e-27	C1	UBD
5.25498e-30	1.56953	1	0.605	7.13626e-26	C1	PLAAT4
7.82619e-27	1.56699	0.662	0.082	1.0628e-22	C1	BLNK
3.28137e-24	1.56622	0.8	0.205	4.4561e-20	C1	HABP2
2.02018e-27	1.55721	1	0.373	2.74341e-23	C1	FBXO32
3.85678e-17	1.5532	0.637	0.195	5.23751e-13	C1	PAPLN
2.04e-21	1.54624	0.462	0.027	2.77032e-17	C1	IDO1
1.99495e-23	1.54448	0.863	0.241	2.70914e-19	C1	SECTM1
9.94021e-20	1.53751	0.388	0.014	1.34988e-15	C1	HOXA10-AS
1.58124e-24	1.53334	0.762	0.145	2.14733e-20	C1	EID3
2.56173e-30	1.52429	0.912	0.232	3.47883e-26	C1	HHLA2
3.34818e-31	1.52287	0.988	0.805	4.54682e-27	C1	PIM3
1.64736e-21	1.51539	0.462	0.027	2.23711e-17	C1	ARHGEF38-IT1
2.3199e-26	1.51226	0.938	0.45	3.15043e-22	C1	HNF4G
1.79785e-31	1.50859	1	0.777	2.44148e-27	C1	TRIB1
3.60649e-25	1.50408	0.975	0.473	4.89761e-21	C1	CD44
2.45966e-25	1.49839	1	0.759	3.34021e-21	C1	CXCL2
6.46156e-25	1.49642	0.75	0.145	8.77479e-21	C1	GPRIN2
1.56423e-20	1.49567	0.762	0.209	2.12422e-16	C1	SCNN1A
4.27995e-28	1.49448	0.988	0.395	5.81217e-24	C1	KIAA1217
1.55569e-20	1.48797	0.8	0.241	2.11263e-16	C1	NTN4
6.08253e-20	1.48634	0.7	0.173	8.26007e-16	C1	ANKRD40CL
1.09002e-20	1.47435	0.838	0.25	1.48024e-16	C1	GUCA2B
1.00137e-14	1.47403	0.462	0.086	1.35986e-10	C1	BISPR
2.2048e-24	1.46867	0.562	0.045	2.99412e-20	C1	LTB
3.50936e-24	1.46845	0.9	0.318	4.76571e-20	C1	RASSF6
6.55837e-20	1.46648	0.6	0.105	8.90627e-16	C1	CRIM1-DT
2.31105e-24	1.45627	0.825	0.227	3.13841e-20	C1	TBC1D8
6.19954e-31	1.45398	1	0.255	8.41897e-27	C1	VNN1
7.61224e-28	1.45313	0.675	0.068	1.03374e-23	C1	XKR9
8.92119e-26	1.45172	0.838	0.186	1.2115e-21	C1	DNAJC12
2.60111e-28	1.44578	1	0.627	3.53231e-24	C1	TMEM265
1.77173e-20	1.43295	0.738	0.195	2.40601e-16	C1	LINC00926
2.41188e-28	1.425	1	0.45	3.27534e-24	C1	TMC5
3.61706e-19	1.42454	0.725	0.2	4.91196e-15	C1	GASK1B
2.33519e-13	1.42429	0.388	0.059	3.17118e-09	C1	FRMD3
3.13534e-19	1.42259	0.5	0.055	4.2578e-15	C1	SPTSSB
3.17997e-25	1.42119	0.963	0.441	4.3184e-21	C1	RNASE4
2.2111e-29	1.41268	0.613	0.036	3.00268e-25	C1	HLA-DRB6
1.4742e-27	1.4117	0.988	0.568	2.00196e-23	C1	SLC44A4
7.16263e-26	1.41008	0.887	0.241	9.72685e-22	C1	FBP1
1.83611e-24	1.40996	0.95	0.4	2.49344e-20	C1	TC2N
2.96666e-25	1.40686	1	0.582	4.02872e-21	C1	DPP4
4.94792e-17	1.40596	0.725	0.232	6.71927e-13	C1	CX3CL1
4.57156e-26	1.40572	0.738	0.123	6.20818e-22	C1	AREG
2.09129e-20	1.4035	0.912	0.405	2.83997e-16	C1	HPGD
2.1077e-28	1.39218	1	0.682	2.86225e-24	C1	ZC3H12A
1.44925e-24	1.38906	0.988	0.4	1.96808e-20	C1	MAOA
4.19571e-27	1.38498	1	0.623	5.69778e-23	C1	BST2
1.63335e-25	1.37979	0.938	0.259	2.21809e-21	C1	SLC6A14
1.91979e-14	1.36135	0.25	0	2.60707e-10	C1	CLCA1
1.80357e-24	1.36109	1	0.545	2.44925e-20	C1	CXCL8
2.16111e-26	1.35822	0.988	0.564	2.93478e-22	C1	B3GNT5
4.62957e-23	1.35758	0.887	0.277	6.28696e-19	C1	MBOAT1
5.87785e-17	1.34958	0.312	0.005	7.98212e-13	C1	HLA-DQA1
4.51599e-23	1.34918	0.875	0.282	6.13272e-19	C1	PRR34-AS1
6.64936e-22	1.34897	0.675	0.114	9.02983e-18	C1	AADAC
3.83602e-16	1.34517	0.762	0.268	5.20932e-12	C1	HBEGF
1.68971e-20	1.34039	1	0.686	2.29462e-16	C1	CCN2
8.77121e-24	1.33751	0.912	0.305	1.19113e-19	C1	RNF128
3.06243e-23	1.33697	1	0.586	4.15878e-19	C1	NCEH1
1.91495e-21	1.33184	0.95	0.541	2.60051e-17	C1	TRAFD1
7.63499e-22	1.33119	0.412	0.009	1.03683e-17	C1	HEPACAM2
1.81977e-18	1.331	0.4	0.023	2.47124e-14	C1	USP30-AS1
1.09065e-18	1.32475	0.713	0.182	1.4811e-14	C1	PLEKHG6
5.21662e-17	1.32136	0.375	0.023	7.08418e-13	C1	LOC102723649
2.10002e-24	1.32034	1	0.45	2.85183e-20	C1	CRABP2
1.85468e-14	1.31866	0.5	0.1	2.51865e-10	C1	SLC3A1
2.90612e-19	1.31225	0.713	0.177	3.94652e-15	C1	SYCP2
3.9767e-22	1.31098	0.4	0.005	5.40036e-18	C1	CD177
2.72812e-22	1.30187	0.988	0.677	3.70479e-18	C1	RHPN2
1.98273e-34	1.29795	1	0.895	2.69254e-30	C1	LAMP2
9.24458e-23	1.29568	0.887	0.345	1.25541e-18	C1	CERS6
2.02593e-23	1.29145	0.975	0.459	2.75122e-19	C1	AKR1C3
1.97752e-13	1.28527	0.35	0.041	2.68547e-09	C1	KCNJ3
4.99895e-20	1.28358	0.65	0.127	6.78858e-16	C1	RTP4
2.17332e-19	1.28212	0.55	0.077	2.95137e-15	C1	LIMCH1
7.31889e-22	1.27417	0.963	0.673	9.93905e-18	C1	DHRS3
4.42004e-17	1.26812	0.95	0.536	6.00241e-13	C1	TNFAIP2
1.66813e-24	1.26436	0.488	0.018	2.26532e-20	C1	PLEKHS1
8.44311e-14	1.26348	0.3	0.018	1.14657e-09	C1	AADACP1
1.85872e-22	1.26161	1	0.495	2.52415e-18	C1	PLAUR
6.63388e-24	1.26108	1	0.623	9.00881e-20	C1	GCNT3
7.21641e-25	1.25967	1	0.518	9.79989e-21	C1	FILIP1L
3.142e-21	1.25765	0.875	0.323	4.26684e-17	C1	BBC3
2.5098e-19	1.25367	1	0.814	3.4083e-15	C1	GDF15
2.32088e-15	1.25307	0.488	0.077	3.15175e-11	C1	PIWIL2
4.49835e-24	1.25044	1	0.568	6.10875e-20	C1	FOSL2
1.21715e-19	1.25031	0.95	0.659	1.65289e-15	C1	TNFAIP3
3.33029e-26	1.25006	1	0.755	4.52253e-22	C1	PLXNB2
4.09407e-21	1.24736	0.925	0.423	5.55974e-17	C1	LIPH
2.12693e-21	1.2467	0.575	0.068	2.88837e-17	C1	STYK1
1.9019e-24	1.24049	0.988	0.323	2.58277e-20	C1	LINC01133
1.5662e-20	1.23469	0.938	0.418	2.12691e-16	C1	CYP3A5
2.11876e-19	1.23437	0.938	0.5	2.87728e-15	C1	GBP2
1.19395e-20	1.23402	0.887	0.3	1.62139e-16	C1	APOBEC3C
2.40713e-26	1.23302	0.475	0.005	3.26889e-22	C1	GKN1
2.95206e-17	1.22473	0.887	0.459	4.00889e-13	C1	FGD6
9.54344e-15	1.22195	0.65	0.195	1.296e-10	C1	SGMS2
3.20561e-20	1.22184	0.95	0.55	4.35321e-16	C1	ANG
1.21851e-14	1.22066	0.425	0.059	1.65474e-10	C1	PIWIL4
6.43366e-18	1.22055	0.825	0.309	8.73691e-14	C1	TINAG
3.34143e-18	1.21904	0.475	0.05	4.53766e-14	C1	VNN2
1.97787e-21	1.21904	0.65	0.105	2.68595e-17	C1	TNFRSF11A
2.514e-25	1.21682	0.988	0.823	3.41401e-21	C1	RAB11FIP1
8.20673e-19	1.21617	0.85	0.355	1.11447e-14	C1	SULT1A1
4.60148e-15	1.21606	0.4	0.045	6.24881e-11	C1	LOC105371267
1.17989e-27	1.21546	1	0.936	1.60229e-23	C1	MUC13
1.73432e-17	1.21374	0.9	0.4	2.35521e-13	C1	C2
1.91076e-13	1.21327	0.45	0.091	2.59481e-09	C1	SLC39A8
7.91141e-20	1.21303	0.988	0.709	1.07437e-15	C1	PDCD4
2.10917e-14	1.21296	0.388	0.045	2.86425e-10	C1	NTRK2
5.96142e-20	1.21183	0.8	0.223	8.09561e-16	C1	LOC389602
2.50245e-20	1.21009	0.912	0.395	3.39833e-16	C1	NFIB
7.79962e-19	1.2076	0.9	0.4	1.05919e-14	C1	SLC41A2
7.92567e-25	1.20716	1	0.632	1.07631e-20	C1	GBP3
4.96576e-11	1.20703	0.738	0.386	6.74351e-07	C1	CAV1
1.10285e-14	1.20458	0.775	0.355	1.49768e-10	C1	JAZF1
9.87117e-19	1.19649	0.85	0.323	1.3405e-14	C1	PDE4D
4.24037e-17	1.19438	0.825	0.314	5.75842e-13	C1	KCNE3
4.5007e-19	1.19371	0.975	0.536	6.11196e-15	C1	OAS1
3.55644e-29	1.19334	1	0.886	4.82965e-25	C1	CMPK1
1.22463e-17	1.19297	0.675	0.177	1.66305e-13	C1	TAPBPL
3.3883e-22	1.19287	1	0.859	4.60132e-18	C1	NFKBIZ
2.36911e-19	1.19239	0.875	0.332	3.21725e-15	C1	SCOC
2.65385e-12	1.18524	0.438	0.086	3.60392e-08	C1	KRT15
2.50124e-14	1.18514	0.462	0.091	3.39669e-10	C1	TRIM22
4.58178e-21	1.18133	0.925	0.4	6.22206e-17	C1	CASP10
6.15747e-24	1.18115	1	0.645	8.36184e-20	C1	PYCARD
4.4099e-14	1.17983	0.675	0.232	5.98865e-10	C1	IFIH1
1.0324e-17	1.17932	0.787	0.259	1.402e-13	C1	TPPP3
1.59981e-27	1.17924	1	0.873	2.17254e-23	C1	MAP3K13
5.01938e-22	1.1779	1	0.795	6.81632e-18	C1	ATP2C1
6.59072e-11	1.17647	0.675	0.286	8.95019e-07	C1	MTHFD2L
2.72418e-23	1.17395	0.988	0.35	3.69944e-19	C1	ZG16B
5.28214e-19	1.17267	0.575	0.091	7.17315e-15	C1	SLC1A1
7.38466e-10	1.17136	0.375	0.086	1.00284e-05	C1	APOL3
6.94552e-22	1.16871	0.838	0.232	9.43201e-18	C1	GDA
4.05462e-18	1.1678	0.425	0.032	5.50618e-14	C1	KCNJ2
9.27663e-18	1.16522	0.875	0.414	1.25977e-13	C1	SHROOM3
8.81696e-19	1.16404	0.988	0.455	1.19734e-14	C1	NR1H4
1.12116e-14	1.16351	0.575	0.132	1.52253e-10	C1	TMCC3
4.79405e-19	1.1615	1	0.555	6.51032e-15	C1	LCN2
7.54524e-17	1.15838	0.637	0.15	1.02464e-12	C1	GPC4
2.49648e-17	1.157	0.45	0.045	3.39023e-13	C1	MGAM2
1.70283e-17	1.15517	1	0.564	2.31245e-13	C1	LYZ
7.20078e-14	1.15174	0.762	0.323	9.77866e-10	C1	TMEM144
5.81556e-15	1.15134	0.975	0.7	7.89753e-11	C1	RND1
9.25012e-21	1.1507	0.988	0.455	1.25617e-16	C1	SPINT1-AS1
5.84872e-10	1.14765	0.512	0.177	7.94256e-06	C1	LINC02387
1.76556e-11	1.14721	0.637	0.241	2.39762e-07	C1	PLSCR4
4.29317e-11	1.14442	0.238	0.014	5.83013e-07	C1	TMIGD1
1.79005e-13	1.1434	0.488	0.105	2.43089e-09	C1	AGMO
2.52115e-15	1.14264	0.713	0.232	3.42373e-11	C1	RASSF4
1.29571e-18	1.14209	0.65	0.132	1.75957e-14	C1	FAM83E
5.00369e-18	1.14168	0.925	0.655	6.79501e-14	C1	RAB18
1.06325e-23	1.13993	1	0.709	1.44389e-19	C1	PLAAT3
1.10334e-17	1.13847	0.963	0.609	1.49834e-13	C1	EPS8
1.08118e-13	1.13609	0.775	0.327	1.46825e-09	C1	FAM222A
3.20114e-11	1.13573	0.762	0.327	4.34714e-07	C1	GIT2
1.21716e-12	1.13339	0.575	0.173	1.65291e-08	C1	IQSEC2
4.79055e-18	1.13315	0.925	0.418	6.50557e-14	C1	PON3
5.83942e-21	1.12691	1	0.423	7.92993e-17	C1	MUC12
7.58066e-14	1.1266	0.5	0.1	1.02945e-09	C1	RHBDL2
1.28547e-22	1.1255	1	0.668	1.74567e-18	C1	CD47
1.04598e-13	1.12364	0.875	0.473	1.42044e-09	C1	PPP1R9A
6.00086e-20	1.12026	0.963	0.477	8.14917e-16	C1	BCL2L15
2.66506e-32	1.1197	1	0.964	3.61916e-28	C1	CYSTM1
8.52326e-21	1.11636	0.725	0.205	1.15746e-16	C1	CCL15
9.5144e-17	1.11632	0.925	0.595	1.29206e-12	C1	MGAT4A
5.69756e-23	1.1159	0.988	0.395	7.73728e-19	C1	EHF
9.28864e-15	1.11114	0.738	0.255	1.2614e-10	C1	LHFPL2
2.23598e-18	1.10707	0.875	0.3	3.03646e-14	C1	DUOX2
8.06244e-19	1.10637	0.85	0.291	1.09488e-14	C1	LXN
1.23332e-20	1.10616	0.988	0.627	1.67485e-16	C1	MUC3A
1.81887e-10	1.10577	0.362	0.077	2.47003e-06	C1	RCAN2
3.40298e-15	1.10521	0.875	0.368	4.62125e-11	C1	SYTL2
7.31638e-19	1.10478	0.688	0.159	9.93564e-15	C1	BARX2
5.9577e-21	1.10427	0.988	0.395	8.09056e-17	C1	WDR24
2.58853e-21	1.10107	0.988	0.877	3.51522e-17	C1	CAST
3.34135e-19	1.10092	1	0.868	4.53755e-15	C1	RESF1
1.17456e-11	1.10027	0.362	0.059	1.59505e-07	C1	TAAR3P
6.21974e-13	1.09809	0.488	0.105	8.44641e-09	C1	BPIFB1
1.88767e-18	1.09719	0.9	0.332	2.56346e-14	C1	UPK3A
7.13407e-07	1.0945	0.488	0.232	0.00968807	C1	PBX3
1.13381e-20	1.09338	0.963	0.505	1.53972e-16	C1	TSPAN15
1.25874e-10	1.09327	0.325	0.055	1.70937e-06	C1	STX19
2.36718e-19	1.09206	0.975	0.609	3.21463e-15	C1	APOL1
6.98988e-18	1.09104	0.963	0.582	9.49226e-14	C1	SELENBP1
3.93099e-16	1.09098	0.575	0.127	5.33829e-12	C1	BTNL8
8.31054e-21	1.08902	0.975	0.455	1.12857e-16	C1	NEDD9
2.96556e-24	1.08787	1	0.8	4.02723e-20	C1	CFLAR
2.45712e-21	1.08695	0.988	0.491	3.33677e-17	C1	TMC4
9.52962e-16	1.08624	0.375	0.032	1.29412e-11	C1	ZDHHC11B
4.68073e-24	1.08618	1	0.973	6.35644e-20	C1	SAT1
4.63187e-13	1.08195	0.775	0.332	6.29008e-09	C1	MOB3B
5.79102e-18	1.081	0.912	0.405	7.8642e-14	C1	USP54
4.82966e-19	1.07841	0.938	0.432	6.55868e-15	C1	DNMBP
7.92298e-20	1.07561	1	0.727	1.07594e-15	C1	APPL2
3.83746e-10	1.07273	0.388	0.082	5.21127e-06	C1	KIAA1324
8.39989e-22	1.07273	0.637	0.1	1.14071e-17	C1	FAXDC2
3.50466e-22	1.07251	0.988	0.477	4.75933e-18	C1	ACSL5
1.04302e-10	1.07204	0.688	0.309	1.41642e-06	C1	WDR44
1.93189e-14	1.07179	0.9	0.523	2.6235e-10	C1	GALC
2.17546e-21	1.07095	1	0.636	2.95427e-17	C1	CTSS
5.82385e-29	1.06869	1	0.909	7.90879e-25	C1	SELENOM
5.65447e-19	1.06801	0.887	0.364	7.67877e-15	C1	PTPRH
5.95756e-18	1.06728	0.312	0	8.09037e-14	C1	RTN1
5.19906e-13	1.06726	0.525	0.123	7.06032e-09	C1	CALHM6
5.40751e-12	1.06716	0.588	0.186	7.3434e-08	C1	GULP1
1.15401e-15	1.06617	0.713	0.245	1.56714e-11	C1	CDKN2B
2.72001e-10	1.06601	0.462	0.132	3.69377e-06	C1	ATP7A
1.85051e-16	1.06241	0.875	0.405	2.51299e-12	C1	VSIR
5.16876e-24	1.0606	1	0.814	7.01918e-20	C1	ADD3
1.33098e-16	1.06048	0.912	0.518	1.80748e-12	C1	RNF103
4.66504e-14	1.05906	0.812	0.355	6.33513e-10	C1	GCA
4.03534e-12	1.05741	0.725	0.282	5.47999e-08	C1	CSF1
9.86114e-15	1.05705	0.925	0.495	1.33914e-10	C1	HIP1R
1.57227e-08	1.05611	0.238	0.032	0.000213515	C1	LINC02384
2.31853e-12	1.05045	0.575	0.182	3.14857e-08	C1	TP53I11
3.23794e-16	1.05011	0.925	0.505	4.39712e-12	C1	SGMS1
4.05779e-15	1.04926	0.65	0.182	5.51048e-11	C1	CFTR
2.80948e-11	1.04695	0.925	0.682	3.81527e-07	C1	DEPP1
3.04199e-19	1.04692	0.975	0.745	4.13103e-15	C1	CXADR
1.01115e-17	1.04548	0.975	0.532	1.37314e-13	C1	MXD1
9.21667e-13	1.04336	0.762	0.336	1.25162e-08	C1	UNC5CL
4.62997e-08	1.03969	0.388	0.114	0.00062875	C1	PLA1A
4.78151e-16	1.03696	0.887	0.4	6.49329e-12	C1	TNFRSF14
2.93518e-13	1.03502	0.388	0.055	3.98597e-09	C1	LINC01504
1.22432e-18	1.03244	0.938	0.55	1.66263e-14	C1	CHPT1
9.54869e-14	1.0302	0.562	0.15	1.29671e-09	C1	GRAMD1C
3.96923e-16	1.0302	0.938	0.486	5.39022e-12	C1	PHLDA1
8.25734e-22	1.02905	1	0.914	1.12135e-17	C1	LGALS2
6.89942e-09	1.02888	0.425	0.123	9.36941e-05	C1	GUCY1A1
5.69812e-21	1.02649	0.988	0.723	7.73804e-17	C1	PTPRK
9.83233e-13	1.01723	0.812	0.432	1.33523e-08	C1	CLMN
2.10523e-19	1.01636	0.975	0.623	2.8589e-15	C1	TIPARP
1.1172e-18	1.0158	1	0.791	1.51716e-14	C1	GSTA1
5.64331e-22	1.01545	1	0.773	7.66362e-18	C1	CLDN3
4.59336e-19	1.01492	0.925	0.405	6.23779e-15	C1	LIMK2
1.7185e-09	1.014	0.338	0.068	2.33373e-05	C1	DENND6B
5.10128e-19	1.012	0.975	0.709	6.92754e-15	C1	MGLL
3.61046e-18	1.00906	0.738	0.195	4.903e-14	C1	SAMD9L
1.45287e-17	1.00881	0.975	0.768	1.973e-13	C1	TSC22D2
1.03712e-16	1.00759	0.9	0.514	1.4084e-12	C1	IDS
5.04593e-16	1.00736	0.863	0.364	6.85237e-12	C1	PLD1
2.27639e-09	1.00711	0.55	0.2	3.09134e-05	C1	C3orf52
3.34345e-21	1.00606	1	0.877	4.54041e-17	C1	NR4A1
3.84618e-13	1.00515	0.875	0.523	5.22312e-09	C1	TP53INP2
2.82878e-12	1.00454	0.662	0.259	3.84148e-08	C1	TDRD7
2.07329e-10	1.00401	0.4	0.091	2.81553e-06	C1	LOC283335
8.37909e-15	1.00297	0.938	0.714	1.13788e-10	C1	NRARP
7.50672e-29	1.00295	1	0.959	1.01941e-24	C1	TAPBP
1.67677e-22	1.00239	1	0.823	2.27705e-18	C1	LIMA1
2.57994e-16	1.00091	0.85	0.382	3.50356e-12	C1	FAM102A
5.17326e-14	0.999762	0.95	0.609	7.02529e-10	C1	GADD45A
1.52133e-12	0.998347	0.637	0.218	2.06597e-08	C1	CREB3L1
3.38447e-13	0.997329	0.85	0.373	4.59611e-09	C1	RARRES1
5.19977e-09	0.99584	0.212	0.018	7.06129e-05	C1	SERPINB7
8.12563e-17	0.994686	0.975	0.686	1.10346e-12	C1	ABHD2
1.07393e-08	0.990631	0.262	0.041	0.00014584	C1	BTC
1.88647e-12	0.990337	0.75	0.323	2.56183e-08	C1	DLG3
3.27019e-14	0.989285	0.412	0.055	4.44092e-10	C1	BCL2L14
8.86329e-10	0.988221	0.262	0.032	1.20364e-05	C1	MME
2.99025e-18	0.987663	0.975	0.709	4.06077e-14	C1	TNFRSF21
1.41248e-17	0.987148	0.938	0.573	1.91815e-13	C1	PELI1
7.39558e-12	0.986932	0.362	0.055	1.00432e-07	C1	LURAP1L
3.2075e-10	0.983926	0.713	0.332	4.35578e-06	C1	PLEKHA7
1.90056e-15	0.983303	0.688	0.227	2.58097e-11	C1	DBP
5.44811e-12	0.982929	0.85	0.491	7.39854e-08	C1	ATP11B
4.32996e-12	0.982913	0.838	0.45	5.88009e-08	C1	TNNC2
1.56695e-18	0.979276	0.963	0.468	2.12792e-14	C1	CAV2
8.9167e-15	0.979236	0.7	0.227	1.21089e-10	C1	MPP7
1.10353e-15	0.979061	0.812	0.282	1.4986e-11	C1	POF1B
1.10481e-08	0.976904	0.688	0.355	0.000150033	C1	ODF3B
5.05191e-14	0.972711	0.762	0.323	6.8605e-10	C1	TCN2
3.35501e-12	0.972685	0.938	0.677	4.55611e-08	C1	IRF1
1.22763e-11	0.971731	0.9	0.545	1.66712e-07	C1	SLC25A25
2.18108e-13	0.971533	0.812	0.336	2.9619e-09	C1	SLC6A8
4.24566e-15	0.969631	0.525	0.095	5.7656e-11	C1	XDH
7.1183e-10	0.969536	0.5	0.155	9.66665e-06	C1	RAVER2
3.43935e-20	0.969041	0.912	0.4	4.67064e-16	C1	HLA-H
3.55513e-16	0.965566	0.975	0.668	4.82787e-12	C1	VRK3
6.53578e-10	0.964755	0.288	0.041	8.87559e-06	C1	FAM189A2
1.18517e-07	0.96169	0.275	0.059	0.00160945	C1	CTTNBP2
4.0125e-12	0.961474	0.9	0.573	5.44897e-08	C1	TM7SF3
2.49805e-22	0.959365	1	0.945	3.39235e-18	C1	ZFP36L1
2.98915e-17	0.95916	0.863	0.318	4.05926e-13	C1	MYO15B
8.1406e-21	0.957881	1	0.864	1.10549e-16	C1	PHLDA2
6.75297e-09	0.957432	0.537	0.214	9.17054e-05	C1	ABTB2
1.90609e-11	0.954587	0.738	0.341	2.58847e-07	C1	ZSWIM8
5.43853e-29	0.954037	1	0.955	7.38552e-25	C1	NQO1
1.84498e-15	0.950827	0.5	0.082	2.50548e-11	C1	SLC5A1
5.15355e-11	0.95003	0.262	0.023	6.99852e-07	C1	TPPP
1.89174e-14	0.94996	0.9	0.518	2.56898e-10	C1	GSKIP
1.27769e-11	0.948708	0.95	0.705	1.7351e-07	C1	RNF19A
2.97089e-14	0.947272	0.762	0.3	4.03447e-10	C1	LGALS9
4.3031e-12	0.946975	0.375	0.059	5.84361e-08	C1	ENTPD8
5.93681e-27	0.946551	1	0.982	8.06219e-23	C1	EZR
4.50965e-13	0.945428	0.875	0.505	6.1241e-09	C1	CD40
5.818e-11	0.944278	0.512	0.15	7.90084e-07	C1	CDC42BPG
2.26312e-14	0.944133	0.95	0.623	3.07332e-10	C1	ZNF292
7.69646e-10	0.944084	0.762	0.405	1.04518e-05	C1	HSD3B7
1.51923e-23	0.943042	1	0.991	2.06312e-19	C1	SPINK1
4.1026e-10	0.942686	0.562	0.209	5.57133e-06	C1	SGPP1
1.91269e-17	0.942261	0.988	0.723	2.59743e-13	C1	HGD
1.65537e-09	0.941851	0.75	0.423	2.24799e-05	C1	FRYL
1.56945e-11	0.940847	0.288	0.027	2.13131e-07	C1	SLC38A11
8.08856e-13	0.940344	0.288	0.018	1.09843e-08	C1	LINC02000
7.80382e-15	0.939968	0.613	0.155	1.05976e-10	C1	HEPH
8.08647e-27	0.939283	1	0.968	1.09814e-22	C1	HLA-C
4.96746e-16	0.938289	0.988	0.786	6.7458e-12	C1	NDRG1
8.99404e-14	0.935767	0.85	0.432	1.22139e-09	C1	STK38L
2.37247e-17	0.935584	0.988	0.791	3.22181e-13	C1	PDLIM1
9.94554e-09	0.93254	0.713	0.414	0.00013506	C1	PRKCD
1.35975e-17	0.931012	0.975	0.736	1.84653e-13	C1	XIAP
2.71526e-15	0.930682	0.938	0.518	3.68732e-11	C1	NBDY
2.01822e-10	0.929661	0.537	0.182	2.74074e-06	C1	LOC105369201
9.8557e-14	0.92847	0.575	0.155	1.3384e-09	C1	ADTRP
1.01296e-09	0.925891	0.625	0.291	1.37561e-05	C1	RAB6B
4.03103e-17	0.923552	0.963	0.518	5.47414e-13	C1	ACHE
8.71942e-13	0.923264	0.863	0.473	1.1841e-08	C1	BCL3
9.42959e-11	0.922664	0.388	0.077	1.28054e-06	C1	MTCL1
2.955e-10	0.921987	0.575	0.209	4.0129e-06	C1	TMEM45B
1.73591e-23	0.921296	1	0.832	2.35736e-19	C1	TMEM106C
1.52643e-10	0.920094	0.312	0.045	2.07289e-06	C1	TMEM229A
1.25703e-17	0.91982	0.975	0.686	1.70705e-13	C1	DDR1
2.42824e-18	0.918704	0.988	0.559	3.29755e-14	C1	TRIM31
7.95621e-14	0.917551	0.688	0.241	1.08045e-09	C1	ALPI
1.87427e-10	0.917365	0.512	0.15	2.54526e-06	C1	PLCB4
3.04162e-06	0.91683	0.6	0.332	0.0413052	C1	TMEM164
7.41184e-14	0.915952	0.787	0.273	1.00653e-09	C1	RASEF
2.55055e-18	0.915415	0.675	0.145	3.46365e-14	C1	LOC101927811
4.57697e-11	0.915282	0.7	0.291	6.21553e-07	C1	DUSP2
7.29547e-14	0.915123	0.938	0.7	9.90725e-10	C1	IFNGR1
7.73486e-12	0.912124	0.775	0.368	1.05039e-07	C1	ETV6
2.38319e-07	0.911292	0.562	0.264	0.00323637	C1	NPNT
1.63813e-11	0.910806	0.713	0.273	2.22458e-07	C1	CCL28
2.90758e-17	0.910186	1	0.445	3.94849e-13	C1	TSPAN1
1.02969e-06	0.909859	0.475	0.2	0.0139832	C1	ITPR2
1.78397e-09	0.909486	0.425	0.118	2.42263e-05	C1	PPM1L
1.13906e-11	0.908426	0.6	0.2	1.54685e-07	C1	SLCO3A1
1.84792e-10	0.908009	0.787	0.418	2.50948e-06	C1	H6PD
1.49561e-09	0.907562	0.812	0.509	2.03103e-05	C1	FRMD8
7.48025e-17	0.907338	0.887	0.355	1.01582e-12	C1	SEMA3C
1.86952e-06	0.907284	0.425	0.182	0.025388	C1	SSPN
1.29473e-08	0.906788	0.375	0.091	0.000175825	C1	LINC00853
2.4566e-12	0.906703	0.85	0.427	3.33606e-08	C1	CAPN5
3.09721e-13	0.906012	0.912	0.514	4.20601e-09	C1	LRRC1
4.26564e-08	0.904951	0.738	0.477	0.000579274	C1	CLCN3
2.41155e-14	0.903683	0.975	0.764	3.27488e-10	C1	JMJD1C
6.79898e-22	0.903149	0.988	0.445	9.23302e-18	C1	MMP7
7.18819e-15	0.902711	0.35	0.027	9.76156e-11	C1	ABCC13
6.39947e-15	0.90235	0.65	0.191	8.69047e-11	C1	ADAM8
3.91737e-12	0.901885	0.825	0.395	5.31979e-08	C1	GK
1.06878e-09	0.90128	0.762	0.436	1.4514e-05	C1	CLRN3
5.80501e-15	0.899836	0.963	0.732	7.8832e-11	C1	PSMB10
1.82102e-11	0.898817	0.675	0.286	2.47294e-07	C1	PPFIBP2
3.83613e-18	0.897558	1	0.955	5.20946e-14	C1	NFKBIA
3.74607e-13	0.897204	0.988	0.795	5.08716e-09	C1	TXNIP
9.36593e-08	0.896137	0.488	0.2	0.00127189	C1	LOC102724094
6.36982e-09	0.895045	0.5	0.173	8.65022e-05	C1	PDLIM4
2.12626e-14	0.894653	0.975	0.65	2.88745e-10	C1	PFN2
4.03544e-15	0.892713	0.762	0.259	5.48013e-11	C1	SLC22A18AS
1.31728e-06	0.892159	0.575	0.327	0.0178887	C1	NABP1
3.57727e-19	0.891942	1	0.868	4.85793e-15	C1	LITAF
8.84412e-08	0.890786	0.375	0.109	0.00120103	C1	MID2
1.13621e-11	0.88976	0.525	0.141	1.54297e-07	C1	SLC25A29
2.36764e-15	0.887099	0.95	0.541	3.21525e-11	C1	EPHA2
2.56165e-11	0.88661	0.863	0.559	3.47872e-07	C1	ST6GAL1
7.97712e-13	0.885028	0.637	0.2	1.08329e-08	C1	KIAA1211
1.47347e-16	0.884021	0.713	0.191	2.00097e-12	C1	GUCA2A
1.35109e-12	0.882992	0.362	0.045	1.83478e-08	C1	EPHA10
3.93968e-10	0.881743	0.25	0.023	5.35008e-06	C1	LINC02085
1.14752e-12	0.880997	0.938	0.591	1.55834e-08	C1	BAZ2A
8.99813e-12	0.88091	0.9	0.541	1.22195e-07	C1	ZNFX1
3.52466e-08	0.880698	0.688	0.373	0.000478649	C1	HOTAIRM1
4.77187e-18	0.878811	0.988	0.6	6.48019e-14	C1	MYOF
4.61089e-11	0.87875	0.825	0.464	6.26159e-07	C1	ANKRD13A
8.3658e-24	0.877968	1	0.905	1.13608e-19	C1	TGOLN2
4.16669e-13	0.877621	0.95	0.65	5.65836e-09	C1	CFAP36
6.62607e-08	0.877535	0.438	0.15	0.00089982	C1	SH3BP4
1.43823e-12	0.877279	0.45	0.091	1.95312e-08	C1	BTN3A3
9.46746e-09	0.877208	0.425	0.132	0.000128568	C1	CHRDL2
2.11153e-08	0.876876	0.475	0.159	0.000286746	C1	PCLO
4.45946e-16	0.876568	0.988	0.482	6.05595e-12	C1	MUC1
1.26361e-16	0.876162	0.812	0.273	1.71598e-12	C1	FUT2
9.47269e-13	0.875363	0.925	0.605	1.28639e-08	C1	SERTAD2
2.54809e-26	0.874643	1	0.95	3.46031e-22	C1	SPINT2
1.03112e-11	0.87383	0.5	0.127	1.40026e-07	C1	SLC17A4
1.56961e-13	0.873806	0.988	0.841	2.13153e-09	C1	ERRFI1
9.41643e-12	0.872522	0.75	0.3	1.27875e-07	C1	TMEM125
1.71269e-15	0.871291	0.775	0.255	2.32583e-11	C1	PRR15
2.42199e-10	0.871133	0.425	0.1	3.28906e-06	C1	FAM160A1
1.64406e-13	0.869976	0.95	0.741	2.23264e-09	C1	STAT3
1.54315e-09	0.869337	0.637	0.255	2.0956e-05	C1	PCSK5
1.1939e-15	0.868449	0.838	0.314	1.62132e-11	C1	STEAP2
4.85233e-14	0.866196	0.988	0.795	6.58947e-10	C1	MPZL1
6.69658e-07	0.864955	0.675	0.364	0.00909396	C1	PRRG1
1.63645e-07	0.864288	0.65	0.323	0.00222229	C1	CLIP2
5.09006e-09	0.863248	0.812	0.468	6.9123e-05	C1	FRMD4B
2.2407e-10	0.861318	0.238	0.018	3.04287e-06	C1	TMEM26
2.63056e-09	0.860185	0.462	0.127	3.5723e-05	C1	SMIM31
1.73102e-10	0.859891	0.7	0.3	2.35073e-06	C1	NPAS2
5.60754e-30	0.85984	1	0.995	7.61505e-26	C1	NDUFA1
2.74964e-07	0.859218	0.575	0.282	0.00373401	C1	TBC1D9
5.22385e-14	0.857272	0.938	0.605	7.09399e-10	C1	SEMA6A
3.40872e-13	0.856845	0.975	0.655	4.62904e-09	C1	ADM
1.77751e-13	0.855646	0.512	0.114	2.41386e-09	C1	BTN3A1
1.2323e-11	0.855589	0.9	0.659	1.67346e-07	C1	KIAA1522
3.82775e-13	0.855403	0.562	0.136	5.19808e-09	C1	ARHGEF38
2.3772e-14	0.854844	0.787	0.255	3.22823e-10	C1	KCNK1
2.17118e-11	0.852763	0.6	0.209	2.94846e-07	C1	OTUD1
6.90606e-13	0.852099	0.925	0.6	9.37843e-09	C1	IFT57
1.31783e-12	0.851665	0.9	0.464	1.78961e-08	C1	PYGB
3.16569e-13	0.849205	0.887	0.468	4.29901e-09	C1	C4orf19
4.65884e-16	0.848889	0.975	0.732	6.32671e-12	C1	NT5C3A
1.37168e-13	0.848094	0.95	0.536	1.86274e-09	C1	XRN1
1.22624e-08	0.847848	0.637	0.3	0.000166523	C1	PDZK1
1.62931e-18	0.847841	1	0.927	2.2126e-14	C1	ATF3
2.32062e-12	0.847768	0.95	0.732	3.1514e-08	C1	UGP2
5.62978e-19	0.847	1	0.895	7.64524e-15	C1	KLF6
9.27806e-12	0.846478	0.8	0.377	1.25996e-07	C1	RP2
9.68364e-08	0.846407	0.55	0.241	0.00131504	C1	RPGR
9.88686e-10	0.844638	0.863	0.536	1.34263e-05	C1	TP53TG1
2.31399e-12	0.843921	0.838	0.441	3.1424e-08	C1	ITGAV
6.77577e-12	0.842627	0.95	0.627	9.2015e-08	C1	LPIN2
2.94694e-22	0.842216	1	0.977	4.00194e-18	C1	TSPAN3
1.76658e-08	0.841877	0.713	0.355	0.000239901	C1	KCNK5
1.09943e-15	0.841563	0.963	0.768	1.49303e-11	C1	MAFF
6.64578e-10	0.840257	0.812	0.568	9.02497e-06	C1	NUDT14
1.15544e-09	0.83965	0.775	0.436	1.56908e-05	C1	FAM221A
3.67564e-09	0.838621	0.55	0.2	4.99153e-05	C1	IYD
9.06431e-08	0.838287	0.338	0.091	0.00123093	C1	ITGAM
8.70935e-08	0.837837	0.787	0.495	0.00118273	C1	KDM6A
1.02292e-10	0.837516	0.375	0.073	1.38913e-06	C1	FAAH2
2.79631e-11	0.836944	0.225	0.009	3.79739e-07	C1	CNTN1
1.18994e-15	0.836932	1	0.627	1.61593e-11	C1	LGALS4
3.0594e-07	0.835709	0.525	0.223	0.00415466	C1	RNASE1
2.62209e-09	0.835049	0.675	0.323	3.5608e-05	C1	ARSA
2.13412e-07	0.834763	0.625	0.295	0.00289814	C1	NIPAL3
1.5562e-23	0.834089	1	0.877	2.11333e-19	C1	BLOC1S1
1.79557e-15	0.833391	0.975	0.614	2.43839e-11	C1	MBOAT7
7.3403e-15	0.833262	0.912	0.523	9.96812e-11	C1	REL
3.18177e-16	0.832378	0.738	0.195	4.32084e-12	C1	LOC105375166
5.55731e-08	0.83139	0.438	0.145	0.000754683	C1	LOC101927851
6.26923e-11	0.83126	0.825	0.441	8.51362e-07	C1	TFE3
2.96563e-12	0.831181	0.625	0.214	4.02732e-08	C1	SMAD1
1.04194e-17	0.831031	1	0.859	1.41496e-13	C1	NECTIN2
9.92582e-09	0.830573	0.537	0.191	0.000134793	C1	BCORL1
9.38618e-09	0.829888	0.688	0.336	0.000127464	C1	PML
6.86128e-13	0.829416	0.625	0.177	9.31761e-09	C1	CT83
2.41171e-20	0.82924	1	0.932	3.2751e-16	C1	JUND
3.58056e-08	0.828724	0.425	0.141	0.00048624	C1	MGAM
2.83761e-11	0.82833	0.525	0.145	3.85348e-07	C1	KRTAP3-1
5.03241e-10	0.827269	0.8	0.5	6.83402e-06	C1	INAVA
4.33522e-16	0.827184	1	0.8	5.88723e-12	C1	YPEL5
4.8885e-08	0.826475	0.537	0.195	0.000663858	C1	COL17A1
1.49682e-17	0.826181	1	0.932	2.03268e-13	C1	ATP1B1
4.67731e-08	0.82611	0.3	0.064	0.000635178	C1	APOBEC1
1.61157e-06	0.824862	0.588	0.336	0.0218852	C1	IRF7
1.93902e-13	0.824209	0.412	0.059	2.6332e-09	C1	GMPR
3.56893e-17	0.82354	1	0.509	4.84661e-13	C1	HLA-F
1.13694e-06	0.823264	0.662	0.395	0.0154397	C1	FAM3A
7.30105e-13	0.822558	0.963	0.65	9.91483e-09	C1	UPF3B
9.14778e-12	0.82036	0.9	0.514	1.24227e-07	C1	CUL4B
2.92434e-10	0.819279	0.95	0.773	3.97125e-06	C1	UBE2Z
2.71628e-10	0.818696	0.9	0.577	3.6887e-06	C1	ENC1
2.06553e-07	0.817849	0.4	0.127	0.00280499	C1	C5orf30
1.83425e-13	0.81744	0.65	0.195	2.4909e-09	C1	ELOVL7
1.60716e-17	0.81645	0.975	0.609	2.18253e-13	C1	TMEM159
3.48295e-25	0.816077	1	0.977	4.72985e-21	C1	SLC25A5
3.50752e-11	0.816012	0.925	0.668	4.76321e-07	C1	WNK1
2.07018e-27	0.815943	1	0.941	2.8113e-23	C1	COX14
1.00108e-17	0.815742	0.887	0.305	1.35947e-13	C1	ATP10B
1.0555e-10	0.815089	0.625	0.223	1.43337e-06	C1	KITLG
1.36936e-10	0.813354	0.575	0.177	1.85959e-06	C1	PRRG2
1.29909e-11	0.812679	0.85	0.414	1.76416e-07	C1	ABHD17C
5.40703e-11	0.811248	0.7	0.273	7.34275e-07	C1	ARRB1
6.08872e-18	0.810593	1	0.955	8.26848e-14	C1	LASP1
8.31346e-09	0.809319	0.25	0.032	0.000112897	C1	CA1
1.55134e-14	0.809182	0.975	0.791	2.10672e-10	C1	DYNLT3
2.59151e-11	0.808168	0.312	0.036	3.51927e-07	C1	CXCL6
2.91354e-15	0.80729	0.988	0.677	3.95659e-11	C1	NCK2
2.21855e-13	0.807284	0.95	0.614	3.01279e-09	C1	CPEB4
7.70006e-11	0.807143	0.887	0.595	1.04567e-06	C1	SP100
1.68074e-09	0.806747	0.575	0.218	2.28245e-05	C1	PEX26
1.61942e-09	0.80658	0.688	0.291	2.19917e-05	C1	SAMD12
3.87991e-09	0.806435	0.425	0.118	5.26891e-05	C1	FLJ32255
1.13629e-17	0.806401	0.825	0.245	1.54308e-13	C1	LRATD1
1.0727e-07	0.805975	0.675	0.373	0.00145672	C1	FBXW4
1.06379e-11	0.80556	0.887	0.423	1.44462e-07	C1	TMEM30B
4.73812e-09	0.804924	0.875	0.677	6.43437e-05	C1	GEM
5.54186e-17	0.804231	1	0.909	7.52584e-13	C1	TXNRD1
2.53354e-14	0.802625	0.988	0.695	3.44055e-10	C1	CAPN2
2.0046e-14	0.802569	0.825	0.341	2.72224e-10	C1	FAM83B
1.57761e-09	0.801688	0.725	0.336	2.14239e-05	C1	ZSWIM6
8.36903e-07	0.801013	0.3	0.077	0.0113651	C1	CCRL2
3.57925e-10	0.799839	0.662	0.268	4.86062e-06	C1	STK31
1.08288e-07	0.799689	0.6	0.282	0.00147055	C1	TP53INP1
2.43843e-13	0.799113	0.938	0.614	3.31139e-09	C1	SGK1
6.6968e-10	0.799077	0.4	0.095	9.09426e-06	C1	RALGPS1
1.17229e-10	0.797238	0.388	0.082	1.59197e-06	C1	TRIB2
2.05644e-11	0.796525	0.825	0.4	2.79264e-07	C1	BMP2
7.52018e-14	0.796331	0.762	0.264	1.02124e-09	C1	EPS8L1
9.53884e-12	0.795639	0.9	0.664	1.29538e-07	C1	ARHGAP12
1.00543e-11	0.795384	0.95	0.618	1.36537e-07	C1	BTG3
4.02089e-16	0.794594	1	0.918	5.46037e-12	C1	ELF3
6.05093e-08	0.793982	0.488	0.191	0.000821716	C1	CBX7
2.01851e-07	0.793849	0.65	0.355	0.00274114	C1	MAP4K3-DT
3.28169e-11	0.793811	0.963	0.7	4.45653e-07	C1	SCML1
5.96081e-12	0.793472	0.925	0.636	8.09477e-08	C1	GATM
8.71232e-16	0.791947	1	0.832	1.18313e-11	C1	PARP14
2.50583e-15	0.790149	0.975	0.545	3.40292e-11	C1	PRSS22
3.83868e-11	0.788487	0.963	0.736	5.21293e-07	C1	DERL1
2.50336e-07	0.788397	0.812	0.5	0.00339957	C1	ARHGAP21
9.54964e-11	0.788146	0.738	0.314	1.29684e-06	C1	OTULINL
1.90224e-09	0.786593	0.537	0.195	2.58324e-05	C1	PROM2
1.95103e-11	0.785186	0.825	0.441	2.6495e-07	C1	MYO10
1.05577e-12	0.785142	0.975	0.75	1.43374e-08	C1	RAP2B
2.69938e-19	0.784716	1	0.936	3.66576e-15	C1	RTN4
5.99676e-07	0.784338	0.475	0.2	0.00814361	C1	PIK3C2B
2.24197e-10	0.7843	0.9	0.545	3.04459e-06	C1	KLF11
4.41498e-12	0.784225	0.9	0.468	5.99555e-08	C1	PBLD
5.99289e-12	0.783844	0.95	0.641	8.13835e-08	C1	LGR4
4.97106e-14	0.782597	0.262	0.005	6.7507e-10	C1	COL22A1
2.70499e-07	0.781795	0.362	0.109	0.00367338	C1	TMC8
9.15795e-11	0.781512	0.425	0.1	1.24365e-06	C1	C5orf56
2.31409e-06	0.781462	0.5	0.232	0.0314254	C1	CARD16
1.93836e-15	0.780733	0.975	0.618	2.63229e-11	C1	IFI27L2
2.85543e-12	0.780529	0.988	0.755	3.87767e-08	C1	MAGT1
5.9037e-09	0.780437	0.725	0.391	8.01723e-05	C1	MICALL2
4.28314e-09	0.779907	0.863	0.559	5.8165e-05	C1	RETSAT
6.41867e-11	0.779316	0.238	0.014	8.71656e-07	C1	ACVR1C
1.08231e-06	0.77888	0.275	0.068	0.0146977	C1	TTLL6
1.92784e-08	0.778629	0.362	0.095	0.000261801	C1	IFI44
4.17121e-11	0.776839	0.588	0.2	5.66451e-07	C1	POC1B-AS1
8.00535e-13	0.776806	0.988	0.777	1.08713e-08	C1	STOM
2.86034e-06	0.77625	0.512	0.25	0.0388434	C1	ACVR1
2.3803e-16	0.775345	0.838	0.259	3.23244e-12	C1	PLA2G10
6.09508e-07	0.774536	0.688	0.414	0.00827711	C1	POLD3
7.17022e-14	0.773204	1	0.786	9.73716e-10	C1	PLEKHB2
2.34599e-06	0.773185	0.725	0.509	0.0318585	C1	LUZP1
1.71457e-08	0.772493	0.738	0.377	0.000232838	C1	PIP4K2A
4.38217e-11	0.771365	0.95	0.714	5.95099e-07	C1	GUCD1
1.23138e-09	0.771342	0.912	0.545	1.67222e-05	C1	CPM
8.15441e-15	0.770393	0.938	0.559	1.10737e-10	C1	CSRNP1
4.7416e-08	0.77027	0.613	0.291	0.000643909	C1	HNF1A-AS1
4.85279e-19	0.77005	1	0.75	6.59009e-15	C1	SMIM22
1.7732e-09	0.770006	0.375	0.086	2.408e-05	C1	HOXA11-AS
1.40625e-08	0.76997	0.9	0.614	0.000190969	C1	SLC12A2
7.26923e-13	0.7693	0.925	0.55	9.87161e-09	C1	CASK
2.62213e-07	0.768004	0.512	0.218	0.00356086	C1	PRR26
4.46372e-11	0.767573	0.838	0.436	6.06174e-07	C1	EMP2
6.60344e-20	0.767436	1	0.932	8.96747e-16	C1	CHMP5
6.76659e-17	0.765548	1	0.945	9.18903e-13	C1	KRT19
7.00596e-18	0.765095	1	0.927	9.51409e-14	C1	PPP1R15A
7.44694e-09	0.76457	0.488	0.159	0.000101129	C1	MAP3K5
5.03034e-13	0.763904	0.95	0.809	6.8312e-09	C1	ARPC1B
8.22343e-10	0.763732	0.762	0.35	1.11674e-05	C1	TMEM63A
1.4027e-08	0.763384	0.662	0.295	0.000190486	C1	AOC1
6.0274e-07	0.76203	0.5	0.223	0.00818521	C1	FICD
2.33395e-17	0.761933	1	0.845	3.1695e-13	C1	CLDN7
4.13339e-10	0.761863	0.875	0.536	5.61314e-06	C1	RNF11
8.68843e-08	0.761278	0.75	0.409	0.00117989	C1	LINC01843
1.91168e-09	0.76085	0.863	0.577	2.59606e-05	C1	NCOA1
7.02742e-29	0.759789	1	1	9.54324e-25	C1	PRR13
1.01886e-10	0.759034	0.525	0.168	1.38361e-06	C1	COL16A1
2.98773e-08	0.759025	0.325	0.073	0.000405734	C1	NGEF
3.06733e-07	0.758775	0.7	0.377	0.00416543	C1	CARD19
2.1246e-06	0.758408	0.7	0.423	0.0288521	C1	SUSD6
9.36772e-14	0.758294	0.762	0.318	1.27214e-09	C1	QPCT
3.84924e-17	0.757864	1	0.873	5.22726e-13	C1	ZFAND5
2.07618e-07	0.757209	0.225	0.036	0.00281945	C1	SLC30A4
3.21198e-06	0.756391	0.462	0.205	0.0436186	C1	ITGA1
1.4143e-09	0.755567	0.912	0.627	1.92062e-05	C1	ZNF267
1.74865e-11	0.754549	0.963	0.845	2.37466e-07	C1	SARAF
4.3338e-08	0.75422	0.637	0.314	0.00058853	C1	OCRL
1.40992e-13	0.753573	1	0.868	1.91467e-09	C1	GPX2
1.36222e-10	0.752983	0.6	0.205	1.8499e-06	C1	TOR4A
7.50694e-11	0.752428	0.95	0.727	1.01944e-06	C1	RNF213
3.70899e-09	0.751947	0.713	0.336	5.03681e-05	C1	SLC9A1
1.10225e-14	0.751443	1	0.595	1.49686e-10	C1	SFN
2.16187e-20	0.749507	1	0.95	2.93582e-16	C1	VAMP8
1.68375e-17	0.748719	1	0.873	2.28654e-13	C1	FOSB
1.78338e-09	0.74835	0.912	0.6	2.42182e-05	C1	FBLIM1
5.33939e-07	0.748108	0.45	0.173	0.0072509	C1	FAM174A
9.91207e-13	0.747946	0.925	0.532	1.34606e-08	C1	KALRN
2.4488e-11	0.746571	0.8	0.35	3.32546e-07	C1	DTX2
2.56888e-10	0.746486	0.825	0.455	3.48854e-06	C1	CAPN15
2.85395e-08	0.746463	0.912	0.65	0.000387567	C1	CAB39
7.27272e-12	0.746129	0.95	0.718	9.87635e-08	C1	PLBD1
3.71547e-12	0.745472	0.95	0.695	5.04561e-08	C1	PNPLA2
1.4276e-11	0.744167	0.912	0.655	1.93868e-07	C1	ABI1
1.65492e-12	0.744004	0.988	0.627	2.24738e-08	C1	TCEAL4
1.95011e-08	0.743817	0.713	0.377	0.000264825	C1	CCPG1
8.35539e-10	0.743591	0.9	0.536	1.13466e-05	C1	APOL6
7.38563e-10	0.742908	0.887	0.655	1.00297e-05	C1	SMAD3
1.44811e-06	0.742539	0.675	0.395	0.0196654	C1	PLEKHG3
2.52148e-16	0.741004	1	0.982	3.42417e-12	C1	EGR1
1.20555e-11	0.740993	0.812	0.423	1.63714e-07	C1	SH3BGRL2
5.62622e-18	0.740923	1	0.955	7.6404e-14	C1	ATP1A1
4.45237e-09	0.740036	0.787	0.423	6.04632e-05	C1	CH17-340M24.3
2.41753e-09	0.739795	0.762	0.414	3.28301e-05	C1	EIF2AK3
9.98691e-08	0.739783	0.725	0.423	0.00135622	C1	FAM126B
6.37793e-11	0.738265	0.875	0.486	8.66122e-07	C1	SEL1L3
5.22073e-11	0.737935	0.775	0.364	7.08976e-07	C1	GTPBP1
4.1958e-08	0.737716	0.85	0.618	0.00056979	C1	IFI35
1.03563e-06	0.73729	0.787	0.532	0.0140638	C1	BSDC1
3.91564e-14	0.736092	0.975	0.65	5.31743e-10	C1	BCL10
3.62627e-13	0.735774	0.912	0.482	4.92448e-09	C1	TMEM54
1.64279e-07	0.735641	0.588	0.282	0.0022309	C1	ARRDC2
2.94095e-14	0.734497	0.963	0.627	3.99381e-10	C1	CDKN1A
6.98485e-09	0.734007	0.95	0.673	9.48542e-05	C1	KLF3
2.79285e-07	0.733759	0.288	0.064	0.00379269	C1	GJA1
4.30387e-14	0.733418	1	0.8	5.84466e-10	C1	CHMP1B
3.3709e-09	0.733231	0.863	0.514	4.57768e-05	C1	FBXO2
3.21191e-10	0.731815	0.875	0.518	4.36177e-06	C1	FGD4
1.99657e-12	0.731399	0.975	0.791	2.71134e-08	C1	CIR1
1.61291e-11	0.730487	0.963	0.664	2.19033e-07	C1	ISG20
4.3916e-12	0.730227	0.975	0.773	5.96379e-08	C1	USP9X
7.35507e-09	0.729764	0.675	0.355	9.98818e-05	C1	BCAM
7.39441e-19	0.729389	1	0.945	1.00416e-14	C1	SELENOW
1.35613e-16	0.728453	1	0.841	1.84163e-12	C1	CDH1
4.4907e-09	0.727846	0.8	0.405	6.09836e-05	C1	ST6GALNAC1
1.31722e-08	0.72668	0.588	0.241	0.000178878	C1	ATG4A
6.37339e-15	0.7266	0.988	0.818	8.65507e-11	C1	CD9
2.17549e-10	0.726323	0.925	0.741	2.95432e-06	C1	PGLS
6.12432e-11	0.725404	0.925	0.632	8.31682e-07	C1	XPNPEP1
1.55733e-08	0.724484	0.462	0.15	0.000211485	C1	MAP3K14
2.2771e-09	0.724274	0.512	0.159	3.0923e-05	C1	TGFA
3.35288e-15	0.724105	0.95	0.391	4.55322e-11	C1	MUC20
6.74566e-16	0.723991	1	0.909	9.16061e-12	C1	CLDN4
3.62329e-08	0.723654	0.438	0.136	0.000492043	C1	ATP2C2
7.02439e-14	0.723271	0.988	0.709	9.53912e-10	C1	CALML4
7.8487e-09	0.72279	0.812	0.505	0.000106585	C1	GABARAPL1
6.94393e-10	0.721399	0.362	0.073	9.42985e-06	C1	GRAMD1B
6.88708e-17	0.72013	1	0.836	9.35265e-13	C1	SPINT1
2.16907e-09	0.720061	0.362	0.077	2.9456e-05	C1	ARSJ
3.90998e-07	0.719545	0.713	0.414	0.00530975	C1	APOL2
2.71743e-13	0.718005	0.988	0.732	3.69027e-09	C1	PRSS3
2.16367e-12	0.716627	0.975	0.832	2.93827e-08	C1	BAIAP2L1
7.2374e-07	0.716435	0.45	0.168	0.00982839	C1	TENT5B
8.32282e-08	0.716137	0.8	0.518	0.00113024	C1	PSMD10
1.64626e-12	0.715714	0.55	0.155	2.23563e-08	C1	ABHD11-AS1
2.64259e-06	0.715226	0.662	0.414	0.0358864	C1	TENT2
1.27377e-11	0.712786	0.988	0.818	1.72978e-07	C1	TUBB2A
6.80782e-11	0.712334	0.863	0.541	9.24501e-07	C1	C1GALT1C1
3.31882e-11	0.712175	0.95	0.75	4.50696e-07	C1	JOSD1
7.93359e-09	0.711776	0.75	0.386	0.000107738	C1	MICAL3
7.59227e-10	0.711637	0.812	0.482	1.03103e-05	C1	STAT2
1.91396e-09	0.711565	0.562	0.223	2.59916e-05	C1	ZER1
8.4821e-15	0.711115	1	0.814	1.15187e-10	C1	ABRACL
2.6076e-10	0.710568	0.588	0.205	3.54112e-06	C1	LRCH4
5.50804e-13	0.710327	0.988	0.745	7.47991e-09	C1	RBM47
2.56242e-13	0.710143	1	0.836	3.47976e-09	C1	H2AFJ
2.40163e-13	0.709317	1	0.873	3.26142e-09	C1	PSMB9
2.45225e-15	0.708756	0.863	0.35	3.33015e-11	C1	PCDH1
2.60814e-07	0.708422	0.325	0.086	0.00354185	C1	CACNA2D1
6.00144e-07	0.708238	0.488	0.2	0.00814996	C1	ZNF618
2.90061e-11	0.707133	0.975	0.809	3.93902e-07	C1	EIF4EBP2
1.47279e-08	0.706033	0.938	0.623	0.000200005	C1	AFF4
4.66287e-07	0.704346	0.738	0.45	0.00633218	C1	VPS13A
2.38254e-11	0.703598	0.613	0.218	3.23549e-07	C1	CASZ1
4.13739e-08	0.702947	0.825	0.505	0.000561857	C1	ATL3
1.04585e-08	0.702921	0.825	0.495	0.000142027	C1	GSDMB
2.41342e-13	0.702226	1	0.845	3.27742e-09	C1	PLSCR1
1.27788e-07	0.701811	0.637	0.305	0.00173536	C1	STK26
5.06074e-18	0.700735	1	0.95	6.87249e-14	C1	CHMP2B
1.33664e-46	3.34139	0.986	0.134	1.81516e-42	C2	NTS
6.65534e-34	3.16095	0.638	0.026	9.03795e-30	C2	PAGE2
3.12448e-38	3.1543	1	0.338	4.24304e-34	C2	AFP
1.15673e-51	3.00754	0.971	0.061	1.57084e-47	C2	AHSG
3.13003e-50	2.91199	0.913	0.048	4.25058e-46	C2	VCX3B
8.80068e-47	2.89637	0.928	0.082	1.19513e-42	C2	TMEM132D-AS1
5.58254e-27	2.68101	0.623	0.052	7.58108e-23	C2	ANKRD1
6.79918e-39	2.62446	0.986	0.26	9.23329e-35	C2	APOM
2.25375e-48	2.56948	0.913	0.048	3.06059e-44	C2	HPX
3.60999e-44	2.54048	0.841	0.048	4.90236e-40	C2	IGFBP2
1.10443e-32	2.44316	0.58	0.009	1.49981e-28	C2	IGFBP1
1.77267e-40	2.43433	1	0.273	2.40729e-36	C2	AGT
1.17812e-25	2.42572	0.594	0.052	1.59989e-21	C2	ALB
3.46281e-42	2.3945	0.942	0.117	4.70249e-38	C2	VCX3A
1.0907e-32	2.34652	0.797	0.108	1.48118e-28	C2	GAL
4.86163e-37	2.33888	1	0.307	6.6021e-33	C2	AMBP
1.03658e-42	2.30128	0.884	0.069	1.40767e-38	C2	ITIH2
3.38396e-35	2.28407	0.855	0.104	4.59542e-31	C2	SMLR1
1.49594e-38	2.26176	0.826	0.069	2.03149e-34	C2	SERPINF2
4.21396e-32	2.24623	0.58	0.013	5.72255e-28	C2	FST
2.94428e-34	2.1945	1	0.42	3.99833e-30	C2	APOC1
2.15079e-32	2.18835	0.667	0.039	2.92077e-28	C2	LEFTY1
5.92354e-32	2.13833	0.884	0.156	8.04416e-28	C2	LINC01419
3.52665e-33	2.11459	0.739	0.069	4.78919e-29	C2	BRDT
1.63958e-34	2.10128	0.768	0.074	2.22655e-30	C2	PEG3
1.99953e-30	2.07839	0.942	0.312	2.71536e-26	C2	SERPING1
6.02705e-35	2.0658	0.681	0.035	8.18473e-31	C2	PRTG
4.09422e-41	2.05326	0.87	0.078	5.55995e-37	C2	A2M
8.04604e-35	2.04305	0.87	0.147	1.09265e-30	C2	CMTM3
1.06084e-36	2.04088	0.797	0.069	1.44062e-32	C2	IGF1R
1.31591e-39	2.0202	0.797	0.056	1.787e-35	C2	BEX4
1.75568e-25	1.95931	0.565	0.039	2.38421e-21	C2	FABP3
2.34373e-32	1.93859	1	0.286	3.18279e-28	C2	TF
3.42474e-31	1.93721	1	0.32	4.6508e-27	C2	APOE
2.34436e-42	1.93715	0.884	0.074	3.18364e-38	C2	ELOVL5
4.28642e-33	1.93659	1	0.515	5.82095e-29	C2	LOC107985911
2.47815e-26	1.934	0.623	0.052	3.36532e-22	C2	PAEP
3.66653e-27	1.92975	0.986	0.385	4.97915e-23	C2	RARRES2
1.19412e-35	1.91077	0.942	0.182	1.62161e-31	C2	MAGEB2
1.06237e-33	1.85874	0.754	0.074	1.4427e-29	C2	LRRC63
3.76316e-36	1.85864	0.739	0.048	5.11037e-32	C2	H19
5.89744e-35	1.84963	0.768	0.065	8.00872e-31	C2	MASP1
3.25764e-43	1.82396	0.826	0.039	4.42387e-39	C2	JAM3
1.86792e-43	1.82185	0.971	0.121	2.53664e-39	C2	SERPINF1
1.19496e-24	1.82159	0.449	0.009	1.62276e-20	C2	XAGE3
2.6853e-29	1.80643	0.957	0.255	3.64663e-25	C2	DUSP9
3.93231e-25	1.79641	0.986	0.299	5.34008e-21	C2	VIM
9.2969e-21	1.79481	0.841	0.316	1.26252e-16	C2	MAGEA4
1.46473e-26	1.78026	0.667	0.074	1.9891e-22	C2	MAP1B
3.95657e-24	1.77484	0.681	0.104	5.37303e-20	C2	LINC02609
1.99746e-28	1.76515	0.638	0.052	2.71255e-24	C2	HBQ1
2.52897e-30	1.75572	0.826	0.121	3.43434e-26	C2	NR2F1
7.79209e-28	1.74733	1	0.442	1.05817e-23	C2	GPC3
1.00373e-12	1.73928	0.478	0.104	1.36307e-08	C2	KNG1
1.28534e-25	1.72808	0.594	0.056	1.7455e-21	C2	ZEB1
1.42563e-23	1.72525	0.855	0.19	1.936e-19	C2	ORM2
1.07125e-28	1.7123	0.913	0.242	1.45476e-24	C2	LIMD2
1.18181e-28	1.69699	0.652	0.056	1.6049e-24	C2	TRIM71
3.18565e-26	1.6885	0.551	0.03	4.32611e-22	C2	RBP7
6.6575e-29	1.68538	0.87	0.182	9.04089e-25	C2	LOC101928000
2.2345e-09	1.68465	0.203	0.013	3.03446e-05	C2	ANGPTL8
1.10779e-23	1.6786	0.725	0.134	1.50438e-19	C2	PRAF2
9.70014e-22	1.67064	0.609	0.091	1.31728e-17	C2	FAM216A
1.13499e-25	1.66478	0.565	0.043	1.54132e-21	C2	THPO
5.87543e-29	1.66292	0.71	0.082	7.97883e-25	C2	LINC01029
2.86954e-30	1.66132	0.522	0.004	3.89684e-26	C2	PTN
1.15782e-27	1.6601	0.884	0.221	1.57232e-23	C2	UTRN
9.50255e-24	1.64991	0.986	0.294	1.29045e-19	C2	APOC3
2.07188e-14	1.64896	0.261	0.004	2.81362e-10	C2	G6PC
5.23471e-27	1.64872	1	0.545	7.10873e-23	C2	APOA2
2.19606e-30	1.64671	0.536	0.009	2.98225e-26	C2	PLEKHO1
3.52755e-23	1.62655	0.928	0.476	4.79041e-19	C2	LSP1P5
2.15932e-27	1.62498	0.536	0.022	2.93236e-23	C2	LIN28A
2.23893e-27	1.62276	1	0.381	3.04046e-23	C2	FGB
5.30441e-33	1.62057	0.623	0.022	7.20339e-29	C2	COCH
2.56912e-38	1.61123	0.681	0.013	3.48887e-34	C2	SPART
4.59144e-24	1.60804	0.623	0.082	6.23517e-20	C2	PCOLCE2
6.28752e-32	1.60554	0.797	0.095	8.53846e-28	C2	BTBD16
2.11421e-21	1.59795	0.464	0.03	2.87109e-17	C2	FGF14-AS2
3.67225e-25	1.5909	0.841	0.177	4.98691e-21	C2	FAM9B
3.76427e-22	1.5902	0.391	0.004	5.11188e-18	C2	CGA
1.71941e-20	1.58178	0.87	0.251	2.33496e-16	C2	ORM1
1.04755e-28	1.58131	0.957	0.234	1.42258e-24	C2	BEX1
2.53983e-28	1.57051	0.507	0.009	3.44909e-24	C2	KIF5C
1.09021e-29	1.56735	0.971	0.294	1.48051e-25	C2	PKIG
4.01452e-29	1.56423	0.58	0.026	5.45172e-25	C2	ATP8A2
2.65993e-21	1.56261	0.638	0.104	3.61218e-17	C2	LIPC
2.4429e-20	1.55786	0.478	0.039	3.31746e-16	C2	HAMP
2.03224e-25	1.53842	0.797	0.182	2.75979e-21	C2	ZNF529
2.85788e-29	1.53096	0.609	0.035	3.881e-25	C2	FLRT2
1.13402e-21	1.5283	0.667	0.113	1.53999e-17	C2	TSPAN4
1.77479e-28	1.52044	0.536	0.017	2.41016e-24	C2	BCAT1
5.13868e-26	1.5198	0.638	0.061	6.97832e-22	C2	SYCE1
6.01593e-32	1.51508	0.812	0.104	8.16963e-28	C2	CHRD
1.65835e-25	1.51463	0.478	0.013	2.25204e-21	C2	PRSS21
5.67804e-25	1.513	0.594	0.056	7.71078e-21	C2	GIHCG
9.4334e-26	1.50817	0.957	0.264	1.28106e-21	C2	PHGDH
3.12899e-23	1.50356	0.739	0.143	4.24917e-19	C2	LOC650226
6.38581e-30	1.50241	0.754	0.1	8.67193e-26	C2	CLSTN3
2.18365e-21	1.49444	0.58	0.074	2.9654e-17	C2	HAGHL
9.1709e-36	1.49118	0.739	0.043	1.24541e-31	C2	AKR1B1
4.44946e-14	1.48021	0.493	0.095	6.04237e-10	C2	LINC02432
3.14461e-30	1.47626	0.826	0.117	4.27038e-26	C2	MAP7D3
5.3549e-21	1.47561	0.435	0.022	7.27195e-17	C2	FAM133A
7.91167e-12	1.47167	0.29	0.026	1.07441e-07	C2	LOC101928617
3.37122e-21	1.47022	0.464	0.03	4.57811e-17	C2	ZNF667-AS1
7.35936e-29	1.46886	0.797	0.121	9.99401e-25	C2	MCAM
2.35511e-26	1.46702	0.826	0.152	3.19824e-22	C2	C5orf58
8.21003e-25	1.46581	1	0.355	1.11492e-20	C2	FGA
6.0153e-23	1.46432	0.826	0.19	8.16878e-19	C2	MTTP
6.88263e-23	1.46237	0.507	0.035	9.34661e-19	C2	MAGI2-AS3
4.76322e-15	1.45813	0.304	0.013	6.46846e-11	C2	SERPIND1
1.83967e-21	1.45753	0.928	0.377	2.49827e-17	C2	PCK1
2.8734e-23	1.45409	0.942	0.325	3.90208e-19	C2	VTN
4.22429e-22	1.4514	0.884	0.307	5.73658e-18	C2	BNIP3
1.76519e-16	1.44948	0.536	0.082	2.39713e-12	C2	APOA4
3.41451e-20	1.44368	0.783	0.225	4.6369e-16	C2	TMEM42
1.0391e-24	1.4398	0.609	0.061	1.4111e-20	C2	XIST
1.1267e-12	1.42406	0.304	0.026	1.53006e-08	C2	LOC107984282
9.55354e-22	1.41791	0.754	0.147	1.29737e-17	C2	HULC
2.91238e-24	1.41697	1	0.364	3.95502e-20	C2	FGG
2.53547e-18	1.41287	0.536	0.078	3.44317e-14	C2	SUMO1P1
4.00939e-18	1.41265	0.725	0.19	5.44475e-14	C2	FCER1G
4.98148e-17	1.40502	0.507	0.074	6.76486e-13	C2	LOC101928100
2.5673e-24	1.39811	0.899	0.264	3.48639e-20	C2	CFL2
1.65489e-21	1.3966	1	0.619	2.24734e-17	C2	LGALS1
1.85353e-21	1.39641	1	0.537	2.51709e-17	C2	RBP4
2.5031e-20	1.39489	0.783	0.216	3.3992e-16	C2	PROX1
3.53147e-13	1.38887	0.797	0.312	4.79574e-09	C2	MT1F
1.9685e-31	1.38651	0.594	0.017	2.67322e-27	C2	CXorf67
4.66559e-19	1.37833	0.565	0.091	6.33587e-15	C2	LIN28B
1.98457e-28	1.37792	0.507	0.009	2.69505e-24	C2	ELFN1
1.24924e-22	1.37483	0.928	0.407	1.69646e-18	C2	PDCD11
1.20827e-15	1.37298	0.855	0.364	1.64083e-11	C2	UCHL1
9.73759e-21	1.37071	0.841	0.242	1.32236e-16	C2	CCDC88A
6.45999e-17	1.36522	0.652	0.152	8.77267e-13	C2	OXT
2.64574e-20	1.36453	0.739	0.16	3.59291e-16	C2	LOC100421746
9.09876e-18	1.3636	0.478	0.061	1.23561e-13	C2	LOC441601
9.16124e-20	1.35453	0.551	0.074	1.2441e-15	C2	ZDBF2
2.41345e-23	1.3474	0.942	0.351	3.27747e-19	C2	MYL6B
1.72639e-20	1.34531	1	0.619	2.34444e-16	C2	SNAR-E
1.14467e-15	1.34309	0.623	0.156	1.55446e-11	C2	MT1G
3.1942e-12	1.3394	0.551	0.147	4.33772e-08	C2	PGAM2
1.8566e-24	1.33772	0.565	0.043	2.52126e-20	C2	TUBB2B
1.16209e-26	1.33316	0.522	0.017	1.57812e-22	C2	TAF7L
1.50755e-10	1.33241	0.493	0.139	2.04725e-06	C2	RAB11B-AS1
1.55882e-21	1.33176	0.971	0.55	2.11688e-17	C2	FKBP11
4.87641e-17	1.32515	0.812	0.221	6.62216e-13	C2	VGF
1.58451e-13	1.32468	0.565	0.147	2.15176e-09	C2	TFR2
7.85693e-24	1.32359	0.725	0.113	1.06697e-19	C2	NUAK1
2.89918e-33	1.32134	0.797	0.082	3.93709e-29	C2	F2R
4.9706e-12	1.31969	0.478	0.108	6.75008e-08	C2	RBP1
2.60653e-22	1.31941	0.841	0.216	3.53967e-18	C2	RAMP2
6.35967e-17	1.31867	0.507	0.074	8.63643e-13	C2	CCDC198
1.84459e-22	1.31851	0.754	0.152	2.50495e-18	C2	MAGEC2
1.02826e-20	1.31162	0.899	0.368	1.39638e-16	C2	SNHG17
6.988e-12	1.31113	0.681	0.225	9.48971e-08	C2	APOH
5.10287e-22	1.30701	0.986	0.403	6.9297e-18	C2	APOA1
2.19516e-17	1.3063	0.493	0.069	2.98103e-13	C2	LOC728485
8.13526e-21	1.30443	0.478	0.035	1.10477e-16	C2	APOC1P1
2.25846e-13	1.30178	0.594	0.165	3.06699e-09	C2	RAD51AP1
2.2737e-27	1.30159	0.58	0.035	3.08768e-23	C2	SULT1C4
3.53612e-25	1.29967	0.464	0.009	4.80206e-21	C2	FTCD
1.10327e-10	1.2967	0.42	0.091	1.49825e-06	C2	HP
2.33472e-20	1.29614	0.783	0.216	3.17055e-16	C2	SLC38A1
1.484e-18	1.29593	0.986	0.545	2.01528e-14	C2	APOB
2.10214e-15	1.28926	0.493	0.078	2.8547e-11	C2	MHENCR
1.84736e-13	1.28769	0.478	0.095	2.50871e-09	C2	MAGEC1
1.82848e-22	1.28131	0.754	0.169	2.48307e-18	C2	BAG2
1.87201e-28	1.27798	0.652	0.048	2.54219e-24	C2	TKTL1
5.62928e-21	1.27766	0.725	0.16	7.64457e-17	C2	TIMP3
2.10415e-17	1.2673	0.507	0.069	2.85743e-13	C2	TNNC1
8.16124e-17	1.26433	0.319	0.009	1.1083e-12	C2	TYROBP
2.06739e-24	1.26427	0.609	0.065	2.80751e-20	C2	LOC100507599
2.04155e-13	1.26135	0.536	0.126	2.77243e-09	C2	SYNE1
1.29877e-16	1.25439	0.681	0.173	1.76373e-12	C2	UBE2E2
2.87218e-20	1.25378	0.565	0.074	3.90042e-16	C2	GPSM3
5.65792e-21	1.2503	0.652	0.113	7.68345e-17	C2	NRBP2
5.35082e-22	1.24962	0.58	0.069	7.26642e-18	C2	LINC01410
3.24526e-16	1.24758	0.681	0.169	4.40707e-12	C2	SHC2
3.0657e-14	1.24552	0.304	0.017	4.16322e-10	C2	INHBE
8.88823e-15	1.24511	0.754	0.255	1.20702e-10	C2	IGFLR1
2.94494e-22	1.24472	0.391	0.004	3.99922e-18	C2	PAQR9
1.85294e-10	1.24415	0.565	0.177	2.51629e-06	C2	LOC101929705
1.21506e-11	1.24366	0.594	0.208	1.65005e-07	C2	NR6A1
6.6564e-21	1.24349	0.957	0.485	9.03939e-17	C2	ARID3A
3.52929e-25	1.24307	0.783	0.139	4.79278e-21	C2	SERPINB9
5.73492e-16	1.24121	0.464	0.065	7.78802e-12	C2	PAGE4
2.35215e-18	1.23895	0.913	0.489	3.19421e-14	C2	NUFIP1
2.41981e-19	1.23819	0.464	0.039	3.2861e-15	C2	ATP11C
1.14324e-20	1.23461	0.971	0.528	1.55251e-16	C2	EIF3G
4.4051e-17	1.2336	0.913	0.597	5.98213e-13	C2	PLEKHA1
5.45151e-20	1.2329	0.841	0.225	7.40314e-16	C2	CHST13
6.63052e-16	1.23069	0.768	0.238	9.00425e-12	C2	GOLGA8B
3.41862e-15	1.22997	0.855	0.442	4.64249e-11	C2	FABP5
1.70713e-25	1.22799	0.652	0.074	2.31828e-21	C2	LIX1L
3.4898e-13	1.22452	0.754	0.286	4.73915e-09	C2	HIST1H2AM
4.19939e-11	1.2245	0.551	0.169	5.70277e-07	C2	FBXO5
1.67618e-17	1.22083	0.377	0.022	2.27625e-13	C2	FOXD3-AS1
1.38998e-15	1.21943	0.261	0	1.88759e-11	C2	POPDC3
7.75748e-12	1.21829	0.348	0.048	1.05347e-07	C2	SERPINC1
2.7858e-19	1.21755	0.667	0.139	3.78311e-15	C2	ACVR2B
2.47199e-22	1.21722	0.609	0.078	3.35696e-18	C2	CTXN1
3.40685e-20	1.21314	0.681	0.126	4.6265e-16	C2	PSMA8
2.18609e-20	1.21268	0.971	0.468	2.96871e-16	C2	CSKMT
7.48833e-21	1.20912	0.464	0.03	1.01692e-16	C2	NDN
1.74655e-14	1.20674	0.42	0.056	2.37181e-10	C2	SRSF12
3.64538e-18	1.20528	0.58	0.1	4.95042e-14	C2	RTL8B
9.9623e-15	1.20394	0.725	0.247	1.35288e-10	C2	TUBB3
6.81086e-12	1.20365	0.507	0.126	9.24914e-08	C2	RBP5
5.44444e-29	1.20275	0.551	0.017	7.39355e-25	C2	TPTEP1
9.33162e-15	1.19822	0.246	0	1.26723e-10	C2	PLG
1.46704e-19	1.19736	0.739	0.173	1.99224e-15	C2	FERMT2
6.40328e-20	1.19726	0.942	0.433	8.69565e-16	C2	KIAA0355
5.36203e-15	1.19695	0.406	0.043	7.28164e-11	C2	PTPRN
4.20891e-20	1.19693	0.638	0.113	5.71569e-16	C2	ZNF529-AS1
5.59861e-18	1.19348	0.841	0.294	7.60292e-14	C2	MYH10
7.02442e-20	1.1895	0.493	0.048	9.53916e-16	C2	CECR2
3.07011e-09	1.1867	0.348	0.074	4.1692e-05	C2	LOC101928595
2.04831e-11	1.18484	0.478	0.113	2.78161e-07	C2	CHST9
2.30468e-18	1.18277	0.986	0.84	3.12976e-14	C2	RANBP1
5.34816e-19	1.18268	0.493	0.056	7.2628e-15	C2	SCARF2
1.98286e-17	1.18221	0.942	0.554	2.69273e-13	C2	TMEM99
1.87199e-21	1.18182	0.899	0.26	2.54216e-17	C2	LINC00665
6.80047e-16	1.18151	0.377	0.03	9.23503e-12	C2	C11orf53
1.21573e-17	1.18083	0.71	0.186	1.65096e-13	C2	TGFBR3
1.00728e-16	1.18078	0.42	0.039	1.36788e-12	C2	FLNC
1.1267e-18	1.17943	0.58	0.091	1.53005e-14	C2	PFAS
2.68798e-07	1.17871	0.333	0.087	0.00365028	C2	HAL
1.25763e-16	1.17509	0.333	0.013	1.70787e-12	C2	LOC101928659
1.09543e-16	1.17343	0.551	0.095	1.4876e-12	C2	LRP3
1.22095e-15	1.17261	0.783	0.312	1.65806e-11	C2	C2orf76
1.03488e-24	1.17169	1	0.615	1.40536e-20	C2	RPL21P28
2.70685e-22	1.17034	0.638	0.091	3.6759e-18	C2	ONECUT1
2.27465e-13	1.16872	0.348	0.039	3.08898e-09	C2	MEIOB
7.58558e-18	1.1669	0.42	0.035	1.03012e-13	C2	GJC1
5.16882e-17	1.1652	0.942	0.519	7.01926e-13	C2	CTSL
3.75171e-15	1.1652	0.87	0.45	5.09483e-11	C2	TIMM8A
7.60133e-19	1.161	0.623	0.117	1.03226e-14	C2	MMP11
6.46901e-13	1.16085	0.565	0.165	8.78491e-09	C2	PTPRG
2.92659e-17	1.1599	0.551	0.087	3.97431e-13	C2	A1BG
6.4235e-17	1.15924	0.899	0.433	8.72311e-13	C2	ATE1
8.55065e-16	1.15814	0.536	0.1	1.16118e-11	C2	ETNK2
1.60929e-13	1.1575	0.348	0.035	2.18541e-09	C2	TGFBR3L
1.68265e-14	1.15619	0.725	0.238	2.28504e-10	C2	ELP6
6.28378e-08	1.15608	0.174	0.013	0.000853338	C2	SLC22A9
2.90009e-13	1.15367	0.783	0.312	3.93832e-09	C2	SERPINA5
2.40621e-23	1.152	0.623	0.069	3.26764e-19	C2	RRAS2
1.02335e-18	1.14668	0.826	0.264	1.38971e-14	C2	MRPL46
8.63058e-22	1.1462	0.71	0.134	1.17203e-17	C2	MXRA8
1.92934e-16	1.14518	0.58	0.113	2.62004e-12	C2	SMIM10
2.45488e-16	1.14431	1	0.706	3.33373e-12	C2	MT2A
9.99587e-12	1.14327	0.783	0.394	1.35744e-07	C2	OSER1-DT
9.05546e-13	1.14047	0.232	0.004	1.22973e-08	C2	APCS
5.30457e-17	1.14005	0.899	0.329	7.20361e-13	C2	ITGA5
5.27376e-20	1.13863	0.667	0.126	7.16177e-16	C2	DCAF4L2
6.08761e-18	1.13735	0.942	0.39	8.26698e-14	C2	SERPINA6
1.62797e-16	1.13672	0.841	0.338	2.21078e-12	C2	SNHG11
8.68652e-18	1.13147	0.913	0.407	1.17963e-13	C2	TMEM242
1.02732e-13	1.12859	0.449	0.078	1.39509e-09	C2	MEX3A
2.34987e-22	1.12663	0.449	0.017	3.19112e-18	C2	PYY
5.15382e-20	1.12617	0.58	0.078	6.99888e-16	C2	C5
5.49826e-15	1.12202	0.652	0.169	7.46664e-11	C2	KLB
2.23931e-19	1.11863	1	0.831	3.04099e-15	C2	SNAR-C3
4.52504e-18	1.11744	0.986	0.649	6.145e-14	C2	PRAME
2.64494e-08	1.11591	0.304	0.061	0.000359183	C2	C3P1
2.47506e-15	1.11367	0.507	0.087	3.36113e-11	C2	VPS9D1-AS1
6.72441e-22	1.11286	0.507	0.039	9.13175e-18	C2	ZNF569
1.25215e-17	1.11253	0.406	0.03	1.70042e-13	C2	FBXL7
3.15969e-17	1.11187	0.768	0.242	4.29086e-13	C2	MTRF1L
8.95815e-11	1.11162	0.362	0.065	1.21652e-06	C2	UCA1
1.31257e-19	1.10952	0.928	0.437	1.78247e-15	C2	FRG1HP
2.22202e-16	1.10824	0.913	0.416	3.01751e-12	C2	DEF8
4.87378e-23	1.10672	1	0.861	6.61859e-19	C2	UQCC1
3.79286e-18	1.10504	0.783	0.221	5.1507e-14	C2	NES
2.58139e-16	1.10488	0.826	0.294	3.50553e-12	C2	TMEM56
1.74744e-20	1.10109	0.667	0.113	2.37302e-16	C2	CLEC2L
1.05412e-19	1.10036	0.638	0.108	1.43149e-15	C2	PPT2
1.10296e-11	1.09864	0.304	0.035	1.49783e-07	C2	ENPP7P13
7.82961e-14	1.09844	0.507	0.1	1.06326e-09	C2	FAM174B
5.08399e-17	1.09634	0.797	0.294	6.90406e-13	C2	TM4SF4
3.79418e-11	1.09553	0.333	0.048	5.1525e-07	C2	RYR2
4.21778e-22	1.09351	0.957	0.247	5.72775e-18	C2	F2
1.16649e-17	1.09109	0.377	0.022	1.58409e-13	C2	AGPAT4
1.51386e-18	1.09054	0.754	0.169	2.05583e-14	C2	SPON2
2.62031e-12	1.08997	0.493	0.113	3.55839e-08	C2	NAT14
8.9883e-19	1.08608	0.942	0.459	1.22061e-14	C2	RPAIN
8.26824e-14	1.08581	0.565	0.134	1.12283e-09	C2	KIAA1586
5.43845e-15	1.08535	0.42	0.052	7.38541e-11	C2	NAT8L
1.33852e-15	1.08515	0.739	0.221	1.81771e-11	C2	ETV5
1.61646e-15	1.0829	0.812	0.312	2.19515e-11	C2	BCL7A
5.01764e-12	1.08113	0.739	0.312	6.81396e-08	C2	UBXN7
1.02928e-16	1.08109	0.797	0.273	1.39777e-12	C2	LRRC61
4.87228e-18	1.08075	0.971	0.71	6.61655e-14	C2	MRPS35
2.377e-16	1.07849	0.855	0.359	3.22796e-12	C2	FRG1JP
3.18568e-10	1.07807	0.478	0.126	4.32616e-06	C2	ZNF793-AS1
1.77253e-21	1.07716	0.957	0.446	2.40709e-17	C2	CALD1
3.80112e-17	1.07672	0.42	0.039	5.16192e-13	C2	GREB1
1.53154e-09	1.07633	0.565	0.195	2.07983e-05	C2	ERICH5
1.10587e-13	1.07556	0.884	0.424	1.50177e-09	C2	NRP1
4.70193e-15	1.07282	0.638	0.147	6.38522e-11	C2	SGCB
1.2766e-10	1.07245	0.449	0.113	1.73362e-06	C2	ADGRD1
1.01874e-13	1.07036	0.42	0.061	1.38345e-09	C2	SYCE1L
1.34464e-17	1.07018	0.913	0.394	1.82603e-13	C2	QKI
1.30841e-11	1.06477	0.304	0.035	1.77682e-07	C2	ARMCX1
1.17667e-10	1.06455	0.652	0.208	1.59792e-06	C2	RGS5
2.06166e-13	1.06311	0.464	0.082	2.79974e-09	C2	TSPAN18
3.19604e-15	1.06297	0.623	0.16	4.34023e-11	C2	IKBIP
1.51844e-15	1.06242	0.449	0.056	2.06204e-11	C2	IRS2
1.82959e-11	1.0615	0.667	0.247	2.48459e-07	C2	SMARCAD1
5.98109e-17	1.061	0.696	0.182	8.12232e-13	C2	CCDC144NL-AS1
7.62798e-16	1.0604	0.623	0.139	1.03588e-11	C2	SALL4
8.88228e-15	1.05957	0.449	0.065	1.20621e-10	C2	SLC22A3
1.84728e-16	1.05744	0.942	0.506	2.50861e-12	C2	CBX5
1.916e-10	1.0574	0.652	0.268	2.60192e-06	C2	TBL1X
1.77475e-16	1.05735	0.754	0.242	2.41011e-12	C2	GNB4
2.00949e-13	1.05621	0.652	0.199	2.72889e-09	C2	CSRP2
3.13813e-12	1.05537	0.391	0.061	4.26157e-08	C2	COLEC11
2.87416e-13	1.0525	0.29	0.017	3.90311e-09	C2	GYPC
7.5433e-15	1.05148	0.652	0.173	1.02438e-10	C2	TIPIN
2.01684e-22	1.05065	0.464	0.022	2.73887e-18	C2	SOX18
5.54251e-15	1.05017	0.783	0.273	7.52673e-11	C2	RECQL
9.87886e-17	1.04997	1	0.714	1.34155e-12	C2	SNHG25
2.31448e-13	1.04906	0.449	0.082	3.14307e-09	C2	DLL3
1.48547e-12	1.04901	0.304	0.026	2.01727e-08	C2	MASP2
3.33271e-17	1.04889	0.594	0.113	4.52582e-13	C2	ABCC6P1
1.85458e-06	1.04869	0.536	0.238	0.0251852	C2	ALDOC
2.40311e-14	1.04465	0.609	0.152	3.26343e-10	C2	FHL3
1.55634e-16	1.0445	0.478	0.065	2.11351e-12	C2	ZNF605
1.70229e-12	1.04408	0.406	0.065	2.3117e-08	C2	KLF15
6.23659e-13	1.04324	0.87	0.411	8.46929e-09	C2	IFT52
1.92133e-13	1.04279	0.377	0.048	2.60917e-09	C2	AASS
2.61868e-09	1.04234	0.362	0.078	3.55617e-05	C2	HNRNPA1L2
1.28352e-15	1.04168	0.884	0.407	1.74302e-11	C2	TIMM44
1.43562e-15	1.04131	0.928	0.45	1.94957e-11	C2	CMSS1
7.31585e-12	1.04065	0.478	0.108	9.93492e-08	C2	GINS3
7.31411e-14	1.04044	0.928	0.468	9.93257e-10	C2	TCIM
1.55391e-16	1.04035	0.623	0.134	2.11021e-12	C2	H2AFY2
1.19017e-12	1.0393	0.377	0.052	1.61626e-08	C2	CABYR
9.99909e-09	1.03922	0.29	0.052	0.000135788	C2	LOC728392
2.1342e-12	1.03737	0.319	0.035	2.89825e-08	C2	FHIT
1.03257e-16	1.03686	0.768	0.203	1.40222e-12	C2	ASGR2
1.03148e-13	1.03344	0.638	0.177	1.40075e-09	C2	SLC35B4
3.8747e-07	1.03021	0.261	0.052	0.00526184	C2	C7
2.42658e-15	1.03013	0.884	0.394	3.2953e-11	C2	RRP15
1.59381e-14	1.02994	0.681	0.186	2.16439e-10	C2	TBC1D13
4.55408e-10	1.02982	0.638	0.242	6.18444e-06	C2	ILF3-DT
1.00756e-10	1.02944	0.696	0.247	1.36827e-06	C2	C11orf96
1.55154e-15	1.02909	0.652	0.169	2.10699e-11	C2	PITPNA-AS1
3.85883e-11	1.02715	0.449	0.104	5.24028e-07	C2	PRKX
3.0344e-18	1.02712	0.957	0.563	4.12072e-14	C2	IGF2BP1
4.91462e-15	1.02659	0.855	0.355	6.67405e-11	C2	EXTL2
7.79452e-22	1.02595	0.464	0.026	1.0585e-17	C2	LOC112268105
2.11816e-19	1.02582	0.609	0.091	2.87646e-15	C2	SACS
2.7624e-13	1.02557	0.609	0.186	3.75134e-09	C2	MAP3K4
6.01242e-15	1.02511	0.855	0.364	8.16487e-11	C2	WDR18
1.0402e-16	1.02448	0.942	0.589	1.41259e-12	C2	EIF4EBP1
4.20403e-16	1.02378	0.841	0.333	5.70908e-12	C2	CHID1
7.61379e-16	1.0203	0.71	0.208	1.03395e-11	C2	RMND1
9.97391e-12	1.02025	0.493	0.121	1.35446e-07	C2	MINCR
1.59669e-10	1.01771	0.261	0.026	2.1683e-06	C2	MAGEA4-AS1
4.72104e-10	1.01614	0.304	0.048	6.41117e-06	C2	CPE
3.88762e-14	1.01508	0.536	0.121	5.27939e-10	C2	LOC100289361
8.87067e-12	1.0131	0.71	0.277	1.20464e-07	C2	C11orf71
7.97266e-11	1.01007	0.797	0.42	1.08269e-06	C2	KIFC3
5.32374e-12	1.00708	0.609	0.19	7.22964e-08	C2	ZSCAN16-AS1
3.02629e-16	1.00537	0.362	0.022	4.1097e-12	C2	RIC3
2.69031e-17	1.00529	0.609	0.113	3.65344e-13	C2	NIFK-AS1
4.2249e-11	1.00429	0.565	0.182	5.73742e-07	C2	RAD54L2
2.58691e-11	1.00375	0.478	0.113	3.51303e-07	C2	PDCD6IPP2
1.62617e-10	1.0035	0.768	0.403	2.20834e-06	C2	TMEM70
1.79538e-16	1.0035	0.841	0.273	2.43813e-12	C2	FADS1
1.70291e-13	1.0021	0.899	0.463	2.31256e-09	C2	MT1X
5.06761e-15	1.00176	0.333	0.022	6.88181e-11	C2	PTHLH
4.36837e-09	0.998871	0.522	0.177	5.93225e-05	C2	GPAM
3.72484e-13	0.998707	0.739	0.268	5.05833e-09	C2	TSPAN9
1.0347e-17	0.997969	0.348	0.013	1.40512e-13	C2	GPR1-AS
8.15424e-14	0.997938	0.913	0.537	1.10735e-09	C2	MCRIP1
1.74785e-15	0.997187	0.971	0.567	2.37358e-11	C2	TSPAN6
2.84366e-14	0.997138	0.841	0.338	3.86169e-10	C2	NID1
4.03187e-17	0.996622	0.986	0.719	5.47528e-13	C2	LDHB
1.47454e-17	0.996595	0.696	0.156	2.00243e-13	C2	TUBB6
8.11258e-16	0.995947	0.928	0.463	1.10169e-11	C2	LTV1
8.03898e-10	0.995628	0.333	0.061	1.09169e-05	C2	ARHGEF26
5.38294e-13	0.994945	0.551	0.139	7.31004e-09	C2	ADAT2
2.40954e-10	0.99443	0.565	0.195	3.27215e-06	C2	ZNF248
3.82546e-21	0.992427	0.522	0.048	5.19497e-17	C2	RAB34
4.18935e-13	0.990977	0.884	0.446	5.68913e-09	C2	MRPS31
2.66428e-13	0.990451	0.899	0.519	3.61809e-09	C2	ARHGAP29
1.7728e-16	0.989224	0.928	0.442	2.40746e-12	C2	NIP7
5.37253e-13	0.986366	0.87	0.532	7.2959e-09	C2	C1QBP
1.07035e-16	0.985934	0.986	0.684	1.45354e-12	C2	CNN3
5.30637e-14	0.985873	0.783	0.286	7.20605e-10	C2	NOC3L
4.33022e-14	0.985854	0.783	0.294	5.88044e-10	C2	PDCD2L
4.54836e-15	0.984462	0.928	0.584	6.17668e-11	C2	SBNO1
7.20042e-13	0.983236	0.797	0.351	9.77817e-09	C2	SLC35E3
6.80134e-18	0.982509	0.623	0.117	9.23622e-14	C2	CT45A10
5.15909e-16	0.98155	0.435	0.048	7.00605e-12	C2	WNK3
2.71851e-10	0.980308	0.71	0.307	3.69173e-06	C2	AKAP10
1.94462e-09	0.978634	0.391	0.087	2.6408e-05	C2	CSF3R
3.05519e-12	0.977675	0.667	0.229	4.14895e-08	C2	DHPS
4.23916e-13	0.97695	0.725	0.251	5.75678e-09	C2	CMTM7
4.00652e-11	0.976174	0.739	0.307	5.44085e-07	C2	USP11
4.01608e-07	0.975366	0.681	0.338	0.00545384	C2	BCYRN1
8.39117e-13	0.974344	0.623	0.19	1.13952e-08	C2	MAGEA1
5.29557e-15	0.972209	0.986	0.779	7.19138e-11	C2	RPL22L1
2.15916e-18	0.970733	0.739	0.182	2.93213e-14	C2	COL18A1
8.03803e-18	0.970626	0.696	0.156	1.09157e-13	C2	AP1S2
6.95628e-11	0.970028	0.449	0.1	9.44663e-07	C2	MYO5A
4.31302e-11	0.969932	0.739	0.351	5.85709e-07	C2	N4BP2
3.01926e-21	0.969799	0.377	0.004	4.10015e-17	C2	AQP7P1
8.56041e-17	0.967882	0.986	0.736	1.1625e-12	C2	SNHG29
5.74251e-15	0.966654	0.304	0.013	7.79833e-11	C2	ZBTB16
8.26622e-11	0.966547	0.565	0.16	1.12255e-06	C2	CSTA
1.51355e-13	0.965864	0.507	0.1	2.05541e-09	C2	CLEC11A
5.24919e-16	0.962766	0.957	0.597	7.1284e-12	C2	ERGIC2
1.50502e-14	0.962697	0.681	0.203	2.04382e-10	C2	SLC25A26
2.27618e-13	0.960791	0.478	0.091	3.09106e-09	C2	MYEF2
8.12234e-13	0.960479	0.246	0.009	1.10301e-08	C2	CD3D
1.54596e-13	0.959248	0.754	0.29	2.09942e-09	C2	ESYT1
1.23123e-17	0.958813	0.652	0.139	1.67201e-13	C2	RBPMS2
2.77048e-18	0.958477	0.971	0.758	3.76231e-14	C2	MRPL40
1.24805e-11	0.958174	0.638	0.216	1.69485e-07	C2	KLHL42
5.45505e-08	0.958141	0.203	0.022	0.000740796	C2	TRPS1
1.1364e-15	0.956532	0.942	0.455	1.54323e-11	C2	LYRM4
6.39356e-11	0.95599	0.261	0.022	8.68245e-07	C2	FAM83C
7.77683e-11	0.955943	0.406	0.082	1.05609e-06	C2	LINC01356
5.44099e-17	0.9558	1	0.771	7.38887e-13	C2	HMGN2
1.14678e-13	0.955463	0.855	0.424	1.55733e-09	C2	SMIM10L1
1.68827e-14	0.954477	0.783	0.277	2.29267e-10	C2	EVA1B
1.77409e-06	0.953735	0.42	0.156	0.0240922	C2	LMLN
4.14455e-17	0.953699	0.362	0.017	5.6283e-13	C2	ALX1
5.0384e-15	0.953385	0.377	0.035	6.84215e-11	C2	ANKRD20A8P
3.34285e-10	0.950847	0.725	0.32	4.5396e-06	C2	CKAP2
1.46841e-14	0.949758	0.565	0.126	1.99411e-10	C2	KLHDC8B
3.35501e-09	0.949423	0.261	0.035	4.55611e-05	C2	CAMK2N2
1.71967e-06	0.948914	0.217	0.039	0.0233532	C2	F7
9.57612e-16	0.94807	0.783	0.268	1.30044e-11	C2	CD320
5.45875e-15	0.94714	0.768	0.255	7.41298e-11	C2	CHSY1
1.67514e-12	0.94713	0.522	0.121	2.27484e-08	C2	MAPK8IP2
4.88036e-18	0.946989	1	0.506	6.62753e-14	C2	FN1
5.63803e-12	0.945205	0.217	0.004	7.65644e-08	C2	SLC38A4
2.01241e-14	0.9452	0.261	0.004	2.73285e-10	C2	JHY
5.04993e-19	0.93875	0.42	0.026	6.8578e-15	C2	HRC
1.85372e-11	0.938416	0.812	0.433	2.51735e-07	C2	NPM3
7.49384e-15	0.938227	0.565	0.117	1.01766e-10	C2	HEG1
1.64027e-13	0.938216	0.884	0.485	2.22749e-09	C2	UBL7
1.4271e-12	0.936605	0.681	0.242	1.938e-08	C2	ATP1A1-AS1
2.22663e-13	0.935771	0.551	0.126	3.02376e-09	C2	CLDND2
9.13237e-17	0.934909	0.449	0.048	1.24018e-12	C2	LINC02315
1.94131e-14	0.934632	0.841	0.333	2.6363e-10	C2	TBPL1
8.54471e-13	0.93412	0.333	0.035	1.16037e-08	C2	ST6GALNAC6
3.3037e-13	0.933938	0.58	0.139	4.48643e-09	C2	NUDT7
2.17963e-12	0.93366	0.812	0.398	2.95994e-08	C2	HIC2
2.53268e-06	0.932397	0.319	0.091	0.0343938	C2	MAT1A
7.35434e-12	0.931661	0.304	0.03	9.98719e-08	C2	RASSF8-AS1
1.0848e-09	0.930893	0.826	0.472	1.47315e-05	C2	SLC39A10
9.19374e-14	0.93062	0.58	0.134	1.24851e-09	C2	KCNK9
1.12148e-08	0.929445	0.797	0.489	0.000152297	C2	LYAR
5.58219e-07	0.929376	0.261	0.052	0.00758061	C2	SOX11
2.64823e-12	0.928083	0.884	0.459	3.59629e-08	C2	UTP4
1.25204e-12	0.928053	0.536	0.126	1.70027e-08	C2	SHPRH
1.58582e-15	0.927683	0.971	0.671	2.15354e-11	C2	EMG1
4.28868e-08	0.927338	0.507	0.169	0.000582403	C2	RUFY3
2.22788e-13	0.926594	0.855	0.381	3.02546e-09	C2	MT1E
9.44242e-11	0.926584	0.449	0.108	1.28228e-06	C2	NIN
1.3e-11	0.925234	0.855	0.481	1.76539e-07	C2	MRPS25
3.45609e-10	0.925066	0.623	0.225	4.69337e-06	C2	FDX2
1.25369e-11	0.924922	0.652	0.238	1.70251e-07	C2	THOC5
3.77337e-12	0.92485	0.478	0.108	5.12423e-08	C2	DDX11
1.15617e-06	0.924706	0.652	0.338	0.0157008	C2	GLTPD2
2.17796e-11	0.923854	0.391	0.069	2.95767e-07	C2	ZNF790-AS1
3.58845e-12	0.920585	0.319	0.035	4.87311e-08	C2	CNTLN
3.60577e-12	0.919015	0.652	0.208	4.89664e-08	C2	ZNF280B
4.08302e-10	0.918917	0.565	0.19	5.54474e-06	C2	PSAT1
1.39443e-23	0.916793	0.609	0.065	1.89364e-19	C2	TTC7B
5.84826e-11	0.916634	0.478	0.113	7.94194e-07	C2	TDRD12
6.97052e-13	0.91488	0.942	0.649	9.46597e-09	C2	ADSL
5.56786e-20	0.914757	0.377	0.009	7.56115e-16	C2	C17orf100
6.19344e-19	0.913892	0.391	0.017	8.41069e-15	C2	KCNA6
1.53064e-09	0.913307	0.29	0.043	2.07861e-05	C2	TTC4
4.41898e-13	0.912292	0.928	0.55	6.00097e-09	C2	HIKESHI
1.80129e-14	0.911958	0.551	0.113	2.44616e-10	C2	UBL7-AS1
1.82166e-25	0.910975	0.464	0.009	2.47381e-21	C2	NECAB1
5.72459e-07	0.910784	0.449	0.16	0.007774	C2	FGF19
3.66499e-10	0.91032	0.667	0.281	4.97705e-06	C2	XPO5
3.08766e-17	0.910176	0.971	0.481	4.19304e-13	C2	XPOT
3.43048e-11	0.90856	0.261	0.022	4.65859e-07	C2	LNP1
1.62911e-10	0.908506	0.594	0.199	2.21233e-06	C2	ZNF433-AS1
2.84069e-10	0.908411	0.812	0.407	3.85766e-06	C2	WDR11
7.09848e-08	0.908287	0.304	0.065	0.000963974	C2	PRRT3
1.49445e-14	0.908274	0.348	0.03	2.02947e-10	C2	SLC38A3
1.22633e-09	0.908259	0.71	0.355	1.66536e-05	C2	RFC3
1.92323e-07	0.907431	0.203	0.026	0.00261174	C2	FCRLB
4.76175e-11	0.90611	0.348	0.052	6.46645e-07	C2	NUPR1
2.14188e-07	0.905385	0.319	0.078	0.00290867	C2	ROBO3
2.2751e-10	0.904245	0.406	0.091	3.08959e-06	C2	LCAT
1.41047e-09	0.904235	0.246	0.026	1.91541e-05	C2	MT1A
9.16635e-11	0.90369	0.304	0.039	1.24479e-06	C2	ZNF215
7.34652e-13	0.902787	0.768	0.299	9.97657e-09	C2	MTFR1L
9.15128e-12	0.902207	0.304	0.03	1.24274e-07	C2	COA6-AS1
9.33162e-15	0.901662	0.246	0	1.26723e-10	C2	CLDN10
2.094e-13	0.9015	0.261	0.009	2.84365e-09	C2	CPAMD8
4.41472e-15	0.901497	0.986	0.688	5.9952e-11	C2	SMIM4
1.00958e-13	0.90038	0.87	0.377	1.37101e-09	C2	CSPP1
1.44051e-11	0.897885	0.739	0.316	1.95621e-07	C2	DPCD
1.77905e-09	0.897762	0.623	0.238	2.41595e-05	C2	RAB3B
2.30226e-24	0.896626	0.855	0.169	3.12647e-20	C2	VCAN
2.19878e-08	0.896529	0.507	0.169	0.000298594	C2	FBXO30
8.47979e-15	0.895309	0.464	0.069	1.15156e-10	C2	RASSF8
1.05844e-11	0.895192	0.942	0.593	1.43736e-07	C2	IGF2R
3.59784e-13	0.895148	0.623	0.173	4.88586e-09	C2	DHX33
5.02802e-15	0.895033	0.29	0.009	6.82805e-11	C2	ZNF660
5.26618e-10	0.89386	0.435	0.108	7.15147e-06	C2	HSPB6
3.86961e-10	0.89366	0.652	0.238	5.25493e-06	C2	OBSL1
3.80797e-13	0.893236	0.652	0.195	5.17122e-09	C2	UNC119B
3.74051e-14	0.893024	0.333	0.026	5.07961e-10	C2	ZFHX4
1.53701e-12	0.892608	0.986	0.68	2.08725e-08	C2	AIG1
9.20554e-12	0.892184	0.261	0.017	1.25011e-07	C2	LHX1
1.14028e-12	0.891853	0.739	0.286	1.5485e-08	C2	GLMN
1.86764e-14	0.890667	0.971	0.615	2.53625e-10	C2	NCBP2AS2
9.26563e-20	0.890622	1	0.853	1.25827e-15	C2	SF3B5
3.68537e-16	0.889307	0.797	0.264	5.00473e-12	C2	GCSH
3.80576e-12	0.88875	0.855	0.459	5.16822e-08	C2	TEKT4P2
2.65608e-15	0.887945	1	0.597	3.60695e-11	C2	CKB
2.41064e-09	0.887871	0.449	0.13	3.27365e-05	C2	NIPBL-DT
6.08828e-08	0.887793	0.522	0.199	0.000826789	C2	CLSPN
2.83637e-09	0.887529	0.623	0.251	3.8518e-05	C2	HSPB8
6.90993e-10	0.886679	0.855	0.519	9.38368e-06	C2	TRIM24
8.71802e-11	0.88607	0.609	0.216	1.18391e-06	C2	WWOX
2.79874e-11	0.885656	0.87	0.498	3.80069e-07	C2	UBXN2A
1.77872e-17	0.884413	0.754	0.177	2.4155e-13	C2	PROC
1.41052e-08	0.883442	0.551	0.203	0.000191548	C2	COL4A1
8.86539e-12	0.88319	0.754	0.325	1.20392e-07	C2	GPALPP1
8.22845e-16	0.882235	0.377	0.03	1.11742e-11	C2	FIGNL2
4.45731e-14	0.882061	0.493	0.091	6.05303e-10	C2	LINC00537
1.67856e-10	0.882038	0.319	0.048	2.27948e-06	C2	PI16
2.33827e-14	0.880907	0.435	0.056	3.17537e-10	C2	F10
3.31593e-11	0.880842	0.855	0.446	4.50303e-07	C2	SMARCA1
8.42159e-12	0.880558	0.841	0.437	1.14365e-07	C2	XPA
4.82333e-13	0.880476	0.855	0.424	6.55008e-09	C2	VPS33A
1.17851e-10	0.879331	0.725	0.333	1.60041e-06	C2	UTP20
1.23874e-14	0.879228	0.435	0.061	1.68221e-10	C2	RORA
3.90723e-09	0.878784	0.493	0.156	5.30602e-05	C2	ANXA6
9.16756e-12	0.878334	0.928	0.636	1.24495e-07	C2	DPH3
1.44125e-10	0.877438	0.826	0.437	1.95721e-06	C2	RFC4
2.91826e-09	0.876924	0.536	0.186	3.963e-05	C2	SASH1
6.92286e-10	0.876845	0.812	0.472	9.40124e-06	C2	RCN1
8.09367e-11	0.875709	0.565	0.182	1.09912e-06	C2	DYRK4
1.83884e-16	0.875472	0.333	0.013	2.49714e-12	C2	ERVMER34-1
1.52566e-18	0.874942	0.333	0.004	2.07184e-14	C2	AQP7P3
6.59559e-13	0.873796	0.232	0.004	8.95681e-09	C2	H2BFWT
1.59337e-13	0.873652	0.362	0.039	2.1638e-09	C2	SLC28A2
3.49639e-17	0.873281	1	0.736	4.74809e-13	C2	TCEAL9
3.5528e-13	0.869653	0.783	0.303	4.82471e-09	C2	RNF2
6.52131e-09	0.869254	0.739	0.39	8.85594e-05	C2	ELMO2
3.14711e-12	0.869101	0.928	0.506	4.27377e-08	C2	CTNNAL1
1.96211e-11	0.868974	0.493	0.134	2.66454e-07	C2	MSI1
7.21144e-14	0.868586	0.783	0.277	9.79314e-10	C2	ZC3H15
2.89002e-13	0.868317	0.899	0.39	3.92465e-09	C2	BEX2
2.94995e-11	0.86753	0.855	0.45	4.00603e-07	C2	TM2D3
2.73693e-06	0.867245	0.435	0.169	0.0371675	C2	KIAA0753
3.26557e-08	0.866995	0.667	0.29	0.000443465	C2	VAC14
1.38053e-16	0.864481	1	0.779	1.87476e-12	C2	PTMS
1.78214e-10	0.864464	0.261	0.026	2.42014e-06	C2	TAFA5
1.44907e-12	0.864267	0.942	0.567	1.96783e-08	C2	RNMT
6.6484e-09	0.864173	0.594	0.234	9.02853e-05	C2	IQSEC1
3.0417e-07	0.863954	0.304	0.074	0.00413063	C2	ZFR2
7.385e-10	0.863812	0.812	0.515	1.00288e-05	C2	UBFD1
2.45512e-11	0.863596	0.42	0.082	3.33405e-07	C2	KREMEN2
6.94652e-11	0.862964	0.246	0.017	9.43337e-07	C2	CNN1
8.15926e-09	0.862914	0.565	0.208	0.000110803	C2	TK2
2.39794e-12	0.862798	0.826	0.372	3.25641e-08	C2	C12orf29
1.41004e-14	0.862722	0.667	0.169	1.91484e-10	C2	NUBPL
3.17996e-14	0.862547	0.957	0.693	4.31839e-10	C2	TCP1
1.18011e-09	0.862364	0.638	0.242	1.60259e-05	C2	TPST2
3.44587e-18	0.861772	0.391	0.022	4.67949e-14	C2	DTNA
2.32011e-12	0.860522	0.464	0.091	3.15071e-08	C2	PLAGL1
3.36209e-08	0.860474	0.725	0.377	0.000456572	C2	XPC
2.6718e-12	0.860061	0.783	0.312	3.6283e-08	C2	TGS1
3.87047e-12	0.859592	0.493	0.108	5.25609e-08	C2	ARHGEF40
6.93242e-13	0.859297	0.826	0.342	9.41422e-09	C2	TTPAL
3.10763e-10	0.859057	0.71	0.299	4.22016e-06	C2	SS18L1
1.83663e-14	0.858117	0.928	0.45	2.49414e-10	C2	C6orf120
7.75826e-13	0.8577	0.739	0.277	1.05357e-08	C2	FAIM
2.57809e-11	0.856512	0.609	0.186	3.50104e-07	C2	LINC00888
1.20305e-06	0.856372	0.188	0.026	0.0163375	C2	APOA5
1.26457e-13	0.855583	0.449	0.069	1.71728e-09	C2	ATP2A1-AS1
2.05631e-15	0.85482	0.826	0.238	2.79247e-11	C2	SNAR-I
1.77641e-13	0.854084	0.768	0.281	2.41236e-09	C2	HCG18
3.32284e-13	0.853884	0.971	0.753	4.51241e-09	C2	VKORC1
8.07136e-13	0.853384	0.232	0.004	1.09609e-08	C2	ADCY1
2.36379e-12	0.853077	0.362	0.048	3.21002e-08	C2	LBP
2.22045e-13	0.852891	0.754	0.29	3.01537e-09	C2	TULP3
6.23125e-14	0.852606	0.304	0.017	8.46203e-10	C2	KRTAP2-3
2.4822e-15	0.85248	0.971	0.732	3.37083e-11	C2	ZNF326
1.39025e-11	0.851723	0.261	0.017	1.88796e-07	C2	PLIN5
3.78081e-13	0.851659	0.29	0.017	5.13434e-09	C2	CD93
2.67148e-09	0.851479	0.812	0.502	3.62787e-05	C2	ORMDL1
6.94185e-11	0.850903	0.478	0.126	9.42704e-07	C2	PLXNC1
8.26968e-17	0.850427	0.478	0.061	1.12302e-12	C2	SPHK1
2.53624e-08	0.848882	0.681	0.325	0.000344421	C2	RRP12
8.27129e-13	0.84885	0.638	0.186	1.12324e-08	C2	METTL6
1.49296e-16	0.848801	0.783	0.225	2.02744e-12	C2	MTHFD1L
1.33304e-09	0.847993	0.638	0.255	1.81027e-05	C2	LIN37
2.84328e-16	0.847289	0.986	0.874	3.86118e-12	C2	CCT2
5.33753e-08	0.846135	0.275	0.052	0.000724836	C2	TMEM268
9.55696e-10	0.845645	0.71	0.316	1.29783e-05	C2	ABHD14A
1.32691e-06	0.845208	0.58	0.277	0.0180194	C2	MPV17L
2.42602e-12	0.844951	0.681	0.216	3.29454e-08	C2	PXMP2
2.38525e-12	0.844879	0.348	0.043	3.23918e-08	C2	ITIH5
4.38506e-17	0.844618	0.986	0.883	5.95491e-13	C2	PRDX4
6.94584e-25	0.844539	0.522	0.026	9.43244e-21	C2	MTSS2
1.68337e-10	0.844167	0.696	0.264	2.28602e-06	C2	HYAL2
4.84147e-14	0.843793	0.304	0.017	6.57472e-10	C2	SCML2
2.25161e-21	0.843378	0.739	0.134	3.05768e-17	C2	TUBA1A
8.2807e-12	0.843217	0.739	0.286	1.12452e-07	C2	ABCA1
6.81151e-14	0.841276	0.986	0.779	9.25003e-10	C2	SNHG6
3.46656e-07	0.841218	0.42	0.134	0.00470759	C2	ARHGEF17
9.03343e-11	0.840731	0.855	0.511	1.22674e-06	C2	NUP107
4.01159e-18	0.840197	0.42	0.03	5.44774e-14	C2	RTN4RL2
1.19396e-20	0.839469	0.348	0	1.6214e-16	C2	PAQR9-AS1
5.45021e-11	0.839384	0.565	0.169	7.40139e-07	C2	PIPOX
1.38356e-10	0.839366	0.696	0.286	1.87887e-06	C2	PRKAB2
1.74871e-08	0.838023	0.464	0.139	0.000237475	C2	PLK1
8.20581e-11	0.837454	0.246	0.017	1.11435e-06	C2	PRODH2
2.00932e-07	0.836843	0.406	0.126	0.00272866	C2	TSTD2
2.46103e-09	0.836381	0.217	0.017	3.34208e-05	C2	GZMM
9.04097e-16	0.83508	0.638	0.134	1.22776e-11	C2	URB1-AS1
8.32172e-15	0.834625	0.623	0.139	1.13009e-10	C2	TSACC
2.94445e-11	0.834	0.696	0.26	3.99856e-07	C2	TIMM22
2.70863e-11	0.833934	0.493	0.121	3.67832e-07	C2	ZC3HC1
2.6266e-12	0.833541	0.739	0.247	3.56693e-08	C2	CLDN6
4.11466e-10	0.832887	0.464	0.121	5.58771e-06	C2	LMCD1
1.0577e-11	0.832064	0.913	0.563	1.43635e-07	C2	RNF216P1
2.8583e-08	0.831951	0.478	0.156	0.000388158	C2	UBAC2-AS1
1.64954e-10	0.831611	0.522	0.143	2.24008e-06	C2	ZNF621
4.74917e-12	0.831325	0.217	0.004	6.44937e-08	C2	L1TD1
1.70838e-18	0.829868	0.594	0.082	2.31998e-14	C2	PAGE1
4.80546e-14	0.829763	0.565	0.126	6.52582e-10	C2	DUXAP8
4.38369e-19	0.829217	0.362	0.009	5.95304e-15	C2	LINC01535
7.4733e-12	0.829209	0.913	0.459	1.01487e-07	C2	FKBP10
2.57463e-13	0.828935	0.957	0.684	3.49634e-09	C2	CKLF
3.52562e-14	0.828647	0.551	0.126	4.78779e-10	C2	SRGAP2D
3.65639e-13	0.828367	0.928	0.515	4.96538e-09	C2	USP10
1.73958e-08	0.826922	0.435	0.13	0.000236235	C2	DNMT3B
2.35431e-10	0.825934	0.855	0.476	3.19715e-06	C2	ACAT1
6.3157e-10	0.825913	0.739	0.355	8.57672e-06	C2	PNPLA4
4.36081e-13	0.825841	0.957	0.662	5.92198e-09	C2	RB1CC1
8.29328e-08	0.825433	0.449	0.152	0.00112623	C2	CSAD
1.71616e-10	0.824923	0.551	0.173	2.33055e-06	C2	ZNRF3
9.83954e-12	0.824707	0.812	0.398	1.33621e-07	C2	TRIM13
2.92969e-09	0.822878	0.406	0.104	3.97852e-05	C2	DTX3
4.76119e-07	0.822833	0.478	0.182	0.0064657	C2	MND1
1.29052e-12	0.821551	0.957	0.714	1.75253e-08	C2	TMEM9
9.31097e-12	0.82108	0.696	0.247	1.26443e-07	C2	SNHG19
3.6922e-10	0.820868	0.826	0.442	5.01401e-06	C2	TRMT13
2.31927e-13	0.820834	0.406	0.056	3.14957e-09	C2	SLC9A3-AS1
1.70379e-14	0.820351	0.986	0.732	2.31374e-10	C2	SNHG9
1.41735e-06	0.820042	0.377	0.117	0.0192476	C2	ADAMTS1
1.38442e-06	0.819789	0.174	0.022	0.0188004	C2	CATSPERG
4.34641e-12	0.819099	0.899	0.528	5.90242e-08	C2	ALG5
4.63957e-10	0.818863	0.754	0.368	6.30054e-06	C2	ARL14EP
6.85242e-07	0.81878	0.623	0.312	0.00930559	C2	MTR
1.82838e-10	0.818446	0.826	0.442	2.48294e-06	C2	MBTPS1
4.82935e-12	0.818198	0.71	0.268	6.55826e-08	C2	M6PR
7.81032e-21	0.817945	1	0.892	1.06064e-16	C2	PSMB6
3.81657e-17	0.816472	0.507	0.065	5.18291e-13	C2	KCTD15
5.18699e-11	0.815852	0.942	0.61	7.04394e-07	C2	WDR45
2.19684e-10	0.815701	0.899	0.589	2.98332e-06	C2	EEF1E1
2.06477e-11	0.815496	0.507	0.121	2.80396e-07	C2	ZNF670
1.79152e-13	0.815461	0.681	0.216	2.43289e-09	C2	PNMA1
1.09214e-09	0.815321	0.855	0.429	1.48312e-05	C2	SNHG3
1.07251e-10	0.814866	0.58	0.177	1.45647e-06	C2	UCP2
1.48875e-12	0.814841	0.565	0.143	2.02173e-08	C2	PPM1F
9.78822e-10	0.813961	0.754	0.359	1.32924e-05	C2	MAK16
3.15134e-13	0.812807	0.319	0.026	4.27952e-09	C2	LOC101929140
3.90792e-09	0.811758	0.478	0.139	5.30696e-05	C2	SLC1A7
1.25428e-20	0.811598	0.551	0.065	1.70331e-16	C2	WTIP
1.80089e-09	0.811497	0.667	0.26	2.44561e-05	C2	MPI
7.87124e-14	0.810524	0.348	0.03	1.06891e-09	C2	ZNF568
1.49533e-09	0.810118	0.928	0.61	2.03066e-05	C2	NUP93
4.0508e-12	0.809868	0.638	0.199	5.50099e-08	C2	ACAT2
2.45789e-12	0.809734	0.797	0.364	3.33782e-08	C2	ARMT1
2.04554e-06	0.80971	0.159	0.017	0.0277784	C2	IRAK1BP1
1.7425e-13	0.809499	0.333	0.03	2.36631e-09	C2	KHDRBS3
3.14182e-07	0.809021	0.493	0.177	0.00426659	C2	METTL7A
1.46894e-12	0.808338	0.71	0.255	1.99482e-08	C2	SNHG7
1.03903e-19	0.807889	1	0.831	1.41101e-15	C2	POLR2F
5.15961e-12	0.807488	0.899	0.506	7.00675e-08	C2	TMEM181
4.00891e-07	0.807435	0.623	0.312	0.00544411	C2	CLUAP1
1.5283e-06	0.807334	0.174	0.022	0.0207543	C2	PDE6B
1.26393e-10	0.806736	0.913	0.576	1.71642e-06	C2	PTPMT1
2.23197e-12	0.806509	0.333	0.039	3.03102e-08	C2	AMDHD1
4.26423e-12	0.80601	0.783	0.359	5.79082e-08	C2	MED31
8.95286e-14	0.805576	0.71	0.199	1.2158e-09	C2	MAGEA10
7.77638e-10	0.805492	0.406	0.087	1.05603e-05	C2	PCBP4
6.89015e-14	0.804885	0.986	0.706	9.35682e-10	C2	ESD
5.44659e-07	0.804747	0.522	0.229	0.00739646	C2	RNASEH1-AS1
2.76681e-12	0.804661	0.551	0.139	3.75733e-08	C2	CCDC144B
3.40699e-12	0.804636	0.884	0.424	4.6267e-08	C2	RAP2A
2.47698e-14	0.803986	0.275	0.009	3.36374e-10	C2	DPYSL5
3.42619e-12	0.803679	0.87	0.489	4.65276e-08	C2	FMC1
1.99438e-14	0.803565	0.696	0.203	2.70837e-10	C2	SPECC1L
2.37572e-06	0.803517	0.681	0.411	0.0322623	C2	THUMPD3
9.59651e-12	0.802913	0.507	0.121	1.30321e-07	C2	CTNS
1.97208e-09	0.802728	0.449	0.117	2.67809e-05	C2	GABRB3
1.65265e-13	0.802557	0.957	0.641	2.2443e-09	C2	NME4
8.41238e-11	0.802546	0.348	0.056	1.1424e-06	C2	ASH1L-AS1
1.10605e-08	0.802366	0.609	0.26	0.000150201	C2	ZNF720
9.08191e-16	0.802072	1	0.883	1.23332e-11	C2	PFDN4
2.15139e-12	0.801953	0.957	0.779	2.92159e-08	C2	PRDX2
1.9509e-18	0.800841	1	0.983	2.64933e-14	C2	PDCD5
1.44991e-19	0.800824	0.406	0.017	1.96898e-15	C2	LAMA1
1.54279e-08	0.80074	0.797	0.45	0.000209511	C2	GPANK1
5.28339e-16	0.800354	0.971	0.385	7.17484e-12	C2	SNAR-G1
1.40537e-11	0.800288	0.87	0.416	1.9085e-07	C2	KIAA1143
2.44833e-09	0.79994	0.391	0.087	3.32483e-05	C2	FBLN2
7.19688e-10	0.799443	0.739	0.312	9.77337e-06	C2	NUP155
1.21386e-09	0.799077	0.493	0.143	1.64842e-05	C2	PRRT3-AS1
1.87835e-08	0.798618	0.464	0.152	0.00025508	C2	SIX5
1.50368e-11	0.797925	0.551	0.152	2.042e-07	C2	TWNK
3.45804e-10	0.796696	0.739	0.329	4.69601e-06	C2	ZSWIM7
1.03328e-09	0.79624	0.957	0.732	1.40319e-05	C2	CYTOR
1.66017e-10	0.795562	0.536	0.16	2.25451e-06	C2	METRN
5.43942e-08	0.794848	0.609	0.26	0.000738673	C2	SYNGR1
6.08606e-09	0.794686	0.986	0.706	8.26487e-05	C2	MPC1
5.40455e-12	0.794431	0.362	0.052	7.33938e-08	C2	CDK14
7.86247e-09	0.794361	0.696	0.325	0.000106772	C2	AGO1
3.26585e-14	0.79376	0.275	0.009	4.43502e-10	C2	CPN2
3.80205e-11	0.793236	0.42	0.082	5.16319e-07	C2	ZSCAN18
6.82857e-12	0.793208	0.812	0.359	9.27319e-08	C2	WDR70
4.4847e-10	0.792191	0.217	0.013	6.09022e-06	C2	ARMCX2
9.24918e-08	0.792141	0.275	0.052	0.00125604	C2	ZNF829
1.49747e-09	0.792135	0.42	0.108	2.03356e-05	C2	PXYLP1
1.20899e-08	0.791883	0.188	0.013	0.000164181	C2	MELTF-AS1
1.62209e-11	0.791741	0.377	0.061	2.2028e-07	C2	RFLNB
1.46405e-09	0.791187	0.449	0.117	1.98819e-05	C2	RNF144A
1.37591e-07	0.790135	0.681	0.355	0.00186848	C2	SMARCD1
4.07255e-13	0.789705	0.217	0	5.53053e-09	C2	SLCO5A1
1.28404e-13	0.789055	1	0.658	1.74373e-09	C2	FBLN1
3.62907e-10	0.788866	0.87	0.502	4.92828e-06	C2	ISCA1
5.91679e-10	0.788095	0.478	0.134	8.035e-06	C2	TIMM29
3.26585e-14	0.788016	0.275	0.009	4.43502e-10	C2	HRG
2.80977e-12	0.78613	0.681	0.229	3.81567e-08	C2	ZNF567
1.89587e-09	0.785882	0.652	0.264	2.5746e-05	C2	SUCLA2
8.2527e-12	0.785801	0.594	0.186	1.12072e-07	C2	ALG10B
2.57103e-12	0.785744	0.942	0.558	3.49146e-08	C2	NDUFAF2
4.28407e-09	0.785435	0.275	0.039	5.81777e-05	C2	SHOX2
8.26221e-11	0.785237	0.855	0.394	1.12201e-06	C2	STX8
1.10617e-09	0.785011	0.478	0.134	1.50218e-05	C2	TAF4B
5.48087e-07	0.784571	0.217	0.035	0.00744302	C2	VASH2
1.28242e-09	0.78455	0.435	0.113	1.74153e-05	C2	ESAM
9.40956e-18	0.784141	0.754	0.208	1.27782e-13	C2	FOXJ1
8.35595e-08	0.782669	0.377	0.104	0.00113474	C2	MBOAT2
2.45343e-12	0.782535	0.565	0.147	3.33175e-08	C2	ZNF445
1.62165e-09	0.78252	0.928	0.623	2.2022e-05	C2	PHACTR2
7.33594e-12	0.781504	0.986	0.745	9.96221e-08	C2	SNAR-C4
1.83172e-11	0.781209	0.884	0.403	2.48748e-07	C2	MYBL2
4.96488e-14	0.781207	0.681	0.19	6.7423e-10	C2	LINC01278
8.4423e-10	0.780642	0.87	0.472	1.14646e-05	C2	AGO2
3.2549e-08	0.780569	0.841	0.532	0.000442015	C2	PCMTD2
5.5726e-16	0.780181	0.623	0.13	7.5676e-12	C2	GNG4
2.56324e-13	0.779172	0.333	0.03	3.48088e-09	C2	ITGA9
6.54204e-12	0.779143	0.435	0.082	8.88409e-08	C2	TP73-AS1
1.49987e-07	0.779024	0.304	0.069	0.00203683	C2	MAPK8IP1
2.99428e-09	0.77877	0.739	0.346	4.06623e-05	C2	EXOSC8
2.00159e-16	0.778398	0.377	0.026	2.71815e-12	C2	AFAP1L1
3.88837e-08	0.777849	0.696	0.346	0.000528041	C2	PBRM1
1.55954e-07	0.777292	0.449	0.156	0.00211785	C2	GCAT
1.51229e-07	0.777266	0.58	0.264	0.00205369	C2	SMYD2
1.9993e-15	0.777259	0.986	0.861	2.71505e-11	C2	EIF1B
3.2629e-08	0.776592	0.246	0.035	0.000443102	C2	FRRS1L
2.21779e-12	0.776471	0.928	0.675	3.01175e-08	C2	NDUFA9
3.59341e-14	0.776458	0.971	0.662	4.87986e-10	C2	RBM26
1.38689e-13	0.775478	0.333	0.03	1.8834e-09	C2	RFPL4B
5.88896e-08	0.775127	0.449	0.143	0.000799721	C2	UNKL
5.59505e-08	0.774967	0.681	0.372	0.000759808	C2	AASDHPPT
2.36357e-06	0.774679	0.159	0.017	0.0320973	C2	LOC102723493
1.72561e-08	0.773831	0.536	0.203	0.000234338	C2	KBTBD7
9.538e-17	0.773198	1	0.918	1.29526e-12	C2	NAP1L1
1.69242e-08	0.772466	0.594	0.255	0.000229831	C2	ERCC4
2.09197e-13	0.772382	1	0.468	2.8409e-09	C2	TTR
3.83518e-14	0.772304	0.319	0.022	5.20818e-10	C2	GOLGA8N
2.3614e-12	0.771521	0.928	0.792	3.20678e-08	C2	GLO1
5.88109e-10	0.770836	0.841	0.485	7.98652e-06	C2	BMS1P20
4.14176e-10	0.770751	0.609	0.208	5.62451e-06	C2	CROCCP2
3.28766e-15	0.770363	0.638	0.139	4.46464e-11	C2	BMP4
3.42867e-09	0.770006	0.58	0.229	4.65614e-05	C2	DNAJC24
3.17737e-18	0.769776	1	0.952	4.31487e-14	C2	HIST1H2BK
1.42138e-06	0.769747	0.551	0.251	0.0193024	C2	CEP78
2.35629e-07	0.769655	0.232	0.035	0.00319984	C2	ID2-AS1
1.20899e-08	0.769171	0.188	0.013	0.000164181	C2	EBF4
1.90193e-07	0.769053	0.565	0.26	0.00258283	C2	VASN
3.44049e-12	0.768642	0.957	0.571	4.67218e-08	C2	PPIL4
5.84958e-07	0.767719	0.594	0.286	0.00794373	C2	PEX5
5.61931e-15	0.767691	0.29	0.009	7.63103e-11	C2	CPB2
9.33972e-11	0.767606	0.623	0.208	1.26833e-06	C2	TSC2
1.3579e-13	0.767023	0.246	0.004	1.84402e-09	C2	LINC01580
1.07936e-19	0.766922	0.391	0.013	1.46577e-15	C2	LINC02476
4.03453e-10	0.766637	0.232	0.017	5.4789e-06	C2	ANKRD33
3.12041e-09	0.766577	0.638	0.255	4.23752e-05	C2	EDC3
2.89239e-09	0.766436	0.551	0.169	3.92787e-05	C2	ANKZF1
9.44904e-15	0.766301	0.609	0.156	1.28318e-10	C2	ETFRF1
6.6366e-09	0.765568	0.377	0.091	9.0125e-05	C2	KIRREL1
2.95749e-08	0.765567	0.652	0.303	0.000401627	C2	CNOT10
2.22939e-09	0.764664	0.681	0.268	3.02752e-05	C2	C11orf74
1.53103e-08	0.764099	0.623	0.268	0.000207914	C2	KNTC1
1.49641e-07	0.764093	0.319	0.074	0.00203213	C2	BOLA3-AS1
2.16541e-10	0.763783	0.275	0.03	2.94063e-06	C2	NRP2
2.35846e-10	0.763749	0.783	0.416	3.20279e-06	C2	ATG9A
9.39488e-08	0.763521	0.783	0.463	0.00127582	C2	CENPN
4.44074e-08	0.763412	0.594	0.238	0.000603052	C2	TRIM52-AS1
5.89854e-08	0.762913	0.478	0.16	0.000801021	C2	RBSN
1.86107e-08	0.762858	0.754	0.381	0.000252733	C2	RABEP1
2.14992e-12	0.762814	0.377	0.052	2.91959e-08	C2	MLLT10P1
3.95153e-11	0.762654	0.913	0.584	5.36617e-07	C2	NSMCE4A
8.59138e-14	0.762495	0.42	0.056	1.16671e-09	C2	COL26A1
4.15736e-10	0.762485	0.304	0.043	5.6457e-06	C2	PIK3CG
9.98522e-09	0.762295	0.71	0.346	0.000135599	C2	ANAPC1
4.30458e-09	0.761834	0.319	0.061	5.84562e-05	C2	FHL1
8.82624e-12	0.76138	0.638	0.212	1.1986e-07	C2	PLXND1
4.12973e-09	0.760783	0.87	0.567	5.60818e-05	C2	CREB3L2
1.50471e-09	0.760601	0.478	0.139	2.04339e-05	C2	TFB1M
1.91972e-09	0.760492	0.696	0.333	2.60698e-05	C2	PDCD7
2.43572e-08	0.759614	0.275	0.048	0.000330771	C2	ZNF563
7.68054e-09	0.759143	0.333	0.069	0.000104302	C2	TRPV2
1.36638e-09	0.758912	0.377	0.082	1.85554e-05	C2	DCP1B
2.03634e-13	0.758577	0.942	0.723	2.76535e-09	C2	FRG1BP
2.40864e-09	0.758551	0.348	0.074	3.27093e-05	C2	LOC100507250
4.22129e-09	0.758259	0.754	0.368	5.73252e-05	C2	TMEM68
2.66355e-09	0.758252	0.913	0.632	3.61711e-05	C2	ENAH
1.03554e-14	0.758238	1	0.913	1.40627e-10	C2	ITGB1
1.37192e-09	0.758057	0.899	0.571	1.86307e-05	C2	NOP16
2.02825e-12	0.757942	0.971	0.727	2.75437e-08	C2	GAS5
1.93086e-11	0.757835	0.406	0.074	2.62211e-07	C2	MSRB3
4.79091e-07	0.757296	0.464	0.169	0.00650606	C2	CCDC66
2.62669e-08	0.756853	0.623	0.255	0.000356705	C2	LDOC1
1.78368e-11	0.756603	0.826	0.433	2.42223e-07	C2	CCNH
1.06395e-11	0.756454	0.275	0.022	1.44485e-07	C2	ZNF781
4.85334e-12	0.75622	0.855	0.446	6.59083e-08	C2	ARIH2
5.22905e-07	0.756155	0.42	0.143	0.00710105	C2	OXNAD1
6.29242e-15	0.755495	0.42	0.048	8.54511e-11	C2	LDLRAD3
1.35006e-06	0.755309	0.623	0.294	0.0183338	C2	CFI
2.27941e-08	0.754974	0.812	0.442	0.000309544	C2	NUDT3
1.54611e-11	0.754946	0.928	0.628	2.09962e-07	C2	C8orf33
3.8897e-11	0.754605	0.203	0.004	5.28222e-07	C2	TTYH1
8.08647e-12	0.754576	0.855	0.42	1.09814e-07	C2	TMEM101
1.33243e-10	0.753536	0.464	0.113	1.80944e-06	C2	TSPYL5
8.41832e-11	0.753522	0.725	0.281	1.14321e-06	C2	DCBLD2
5.03791e-08	0.753237	0.304	0.061	0.000684148	C2	TOB2P1
3.79725e-07	0.753175	0.594	0.281	0.00515667	C2	ARID3B
4.47257e-08	0.752719	0.797	0.476	0.000607375	C2	C5orf24
1.38024e-07	0.752694	0.522	0.216	0.00187436	C2	ZFP14
1.33965e-08	0.752671	0.203	0.017	0.000181924	C2	LOC101928764
1.77944e-08	0.752358	0.391	0.108	0.000241648	C2	MRI1
1.01249e-14	0.751736	0.623	0.143	1.37497e-10	C2	CDK10
7.28414e-13	0.751587	0.58	0.143	9.89186e-09	C2	RASD1
1.65402e-11	0.751542	0.275	0.022	2.24616e-07	C2	HORMAD1
2.10563e-07	0.750997	0.58	0.255	0.00285944	C2	MBD3
4.94238e-11	0.750863	0.275	0.026	6.71175e-07	C2	SHE
6.71405e-12	0.750809	0.942	0.468	9.11768e-08	C2	FGFR1OP2
1.00762e-12	0.75077	0.725	0.242	1.36835e-08	C2	GUSBP11
5.89594e-13	0.750301	0.957	0.563	8.00669e-09	C2	PDHB
6.60724e-07	0.750117	0.594	0.273	0.00897263	C2	AURKB
2.55099e-07	0.749968	0.522	0.225	0.00346424	C2	TCAIM
2.46203e-10	0.749868	0.957	0.784	3.34344e-06	C2	HACD3
2.84551e-07	0.749449	0.507	0.195	0.0038642	C2	B9D1
2.27178e-08	0.749032	0.623	0.247	0.000308508	C2	ABRAXAS2
7.05978e-08	0.748935	0.652	0.307	0.000958718	C2	ABCC5
2.91301e-10	0.747447	0.71	0.316	3.95587e-06	C2	FBXO45
1.6857e-14	0.746074	0.391	0.043	2.28918e-10	C2	LOC101559451
2.03961e-14	0.746016	0.275	0.009	2.76978e-10	C2	TXLNB
4.03313e-07	0.745598	0.348	0.1	0.005477	C2	CELSR2
2.17505e-12	0.745507	0.42	0.074	2.95372e-08	C2	MGC4859
7.22827e-10	0.74519	0.855	0.472	9.81598e-06	C2	PTDSS1
6.52012e-08	0.745118	0.348	0.087	0.000885432	C2	ZFP90
9.46423e-07	0.744744	0.493	0.203	0.0128524	C2	PRKAR1B
9.84688e-11	0.744639	0.42	0.087	1.33721e-06	C2	LIFR
1.74552e-09	0.744522	0.725	0.333	2.37041e-05	C2	SIAH1
1.47063e-07	0.743699	0.739	0.403	0.00199711	C2	G2E3
2.39542e-11	0.743588	0.551	0.147	3.25298e-07	C2	ACTR8
1.18164e-10	0.742844	0.261	0.022	1.60467e-06	C2	LINC01608
3.95226e-11	0.74256	0.493	0.126	5.36717e-07	C2	CECR7
1.20934e-08	0.741955	0.551	0.199	0.000164228	C2	BYSL
1.17672e-12	0.741371	0.652	0.195	1.59799e-08	C2	SNTB1
3.28506e-12	0.741177	0.971	0.81	4.46111e-08	C2	LAPTM4B
7.76185e-12	0.741111	0.841	0.424	1.05406e-07	C2	DHX8
2.04162e-19	0.740162	0.348	0.004	2.77252e-15	C2	NDRG4
1.95568e-07	0.739945	0.594	0.273	0.00265581	C2	ZMYM3
7.66767e-12	0.739412	0.696	0.247	1.04127e-07	C2	CRYBB2P1
7.4684e-12	0.739343	0.493	0.108	1.01421e-07	C2	ZNF43
3.86848e-08	0.739337	0.58	0.238	0.000525339	C2	NVL
7.64546e-17	0.739016	0.493	0.065	1.03825e-12	C2	ZNF542P
3.03753e-10	0.738996	0.797	0.407	4.12497e-06	C2	C15orf61
1.11666e-06	0.738959	0.667	0.39	0.0151642	C2	LOC100506302
2.60454e-08	0.738892	0.594	0.251	0.000353696	C2	GEMIN2
2.08401e-08	0.738419	0.536	0.186	0.000283009	C2	CHDH
2.09867e-08	0.738294	0.362	0.087	0.000285	C2	THAP7-AS1
5.68621e-07	0.738285	0.391	0.121	0.00772187	C2	BCDIN3D
9.30527e-17	0.73818	0.986	0.896	1.26366e-12	C2	WDR83OS
1.17178e-17	0.738008	0.333	0.009	1.59128e-13	C2	APBA2
4.68304e-08	0.73777	0.797	0.45	0.000635956	C2	BRCA2
2.6126e-09	0.737608	0.797	0.394	3.54791e-05	C2	HIST2H2BE
3.80523e-09	0.737538	0.826	0.489	5.1675e-05	C2	MIEF1
5.27004e-16	0.737331	0.986	0.779	7.15672e-12	C2	OSTC
3.88683e-10	0.736794	0.913	0.645	5.27831e-06	C2	SLC16A1
8.53964e-08	0.73669	0.42	0.126	0.00115968	C2	ACD
1.24032e-09	0.736481	0.826	0.468	1.68436e-05	C2	RNU2-1
3.08616e-07	0.736376	0.304	0.074	0.00419101	C2	GCSHP3
6.49381e-12	0.735992	0.855	0.368	8.81859e-08	C2	PHLDB2
2.5294e-13	0.735722	0.87	0.429	3.43492e-09	C2	PPIB
2.96139e-08	0.734717	0.319	0.069	0.000402157	C2	ZNF280A
4.75579e-15	0.73349	0.29	0.009	6.45836e-11	C2	ZFP42
2.01322e-12	0.733478	0.406	0.065	2.73395e-08	C2	SLC2A11
2.52515e-10	0.733261	0.855	0.459	3.42915e-06	C2	PPIL1
5.61064e-10	0.732022	0.609	0.216	7.61926e-06	C2	FXR2
8.77759e-16	0.73109	1	0.823	1.192e-11	C2	FXR1
3.85026e-09	0.730709	0.855	0.489	5.22866e-05	C2	KIF22
4.97055e-09	0.730588	0.725	0.329	6.75e-05	C2	WRB
3.34613e-07	0.730429	0.594	0.277	0.00454405	C2	IMMP1L
8.101e-07	0.730413	0.391	0.126	0.0110012	C2	TENM1
4.79386e-14	0.729706	0.522	0.108	6.51006e-10	C2	SLC13A3
2.93809e-10	0.729478	0.899	0.494	3.98993e-06	C2	UBE2G2
8.61359e-12	0.729353	0.725	0.208	1.16973e-07	C2	AKAP12
1.32838e-08	0.729032	0.377	0.091	0.000180394	C2	WDR27
1.53467e-10	0.728276	0.986	0.697	2.08408e-06	C2	PLIN2
1.85604e-09	0.728199	0.681	0.299	2.5205e-05	C2	DBN1
9.75614e-10	0.727909	0.319	0.052	1.32488e-05	C2	TBKBP1
5.94457e-16	0.727427	0.551	0.091	8.07273e-12	C2	GABPB1-AS1
1.02444e-14	0.726888	1	0.887	1.39119e-10	C2	PRDX6
4.07284e-08	0.72676	0.841	0.506	0.000553092	C2	RFWD3
9.8903e-13	0.726685	0.957	0.861	1.3431e-08	C2	UFD1
1.3349e-09	0.726267	0.797	0.385	1.81279e-05	C2	SVBP
1.58949e-09	0.726252	0.725	0.329	2.15852e-05	C2	SLC41A3
1.16522e-10	0.726112	0.464	0.108	1.58237e-06	C2	ANGEL1
2.20229e-11	0.725898	0.855	0.411	2.99071e-07	C2	MRPL10
5.27503e-13	0.72502	0.348	0.039	7.16349e-09	C2	HOGA1
1.80015e-06	0.724854	0.391	0.143	0.024446	C2	ALDH4A1
6.59611e-09	0.723687	0.696	0.281	8.95752e-05	C2	CADM1
2.15401e-07	0.723537	0.841	0.506	0.00292515	C2	DYNC1LI1
3.73283e-08	0.722938	0.841	0.446	0.000506919	C2	TTF1
1.07606e-12	0.722177	0.957	0.675	1.46129e-08	C2	UBA2
9.47438e-10	0.721936	0.768	0.355	1.28662e-05	C2	ESCO1
2.99682e-09	0.721354	0.377	0.087	4.06969e-05	C2	GLIDR
6.03728e-08	0.721131	0.464	0.156	0.000819863	C2	BMF
3.8304e-10	0.721029	0.348	0.061	5.20168e-06	C2	OGFRL1
1.67185e-07	0.720962	0.638	0.303	0.00227037	C2	FITM2
1.83067e-10	0.720901	0.928	0.701	2.48605e-06	C2	SIKE1
2.09521e-12	0.720897	0.29	0.022	2.84529e-08	C2	FAM95A
8.18196e-09	0.720145	0.739	0.368	0.000111111	C2	MAP3K7
1.38312e-06	0.720123	0.464	0.182	0.0187828	C2	PC
1.02482e-09	0.719746	0.348	0.065	1.3917e-05	C2	ADGRL2
9.00615e-10	0.719506	0.681	0.286	1.22303e-05	C2	KIF9
2.17663e-10	0.719123	0.899	0.485	2.95587e-06	C2	GGH
4.53558e-11	0.717256	0.667	0.238	6.15932e-07	C2	ZNF302
2.35559e-10	0.71718	0.275	0.03	3.19889e-06	C2	CD34
2.57946e-09	0.716803	0.855	0.623	3.50291e-05	C2	EIF3M
1.23246e-09	0.716757	0.565	0.186	1.67368e-05	C2	NLE1
1.14867e-08	0.716629	0.725	0.355	0.00015599	C2	MRPS2
5.57419e-08	0.716583	0.464	0.152	0.000756975	C2	ZBED3
2.74051e-11	0.716259	0.971	0.753	3.72161e-07	C2	LYPLA1
1.67669e-06	0.716194	0.275	0.069	0.0227694	C2	LINC02484
1.74969e-09	0.715912	0.623	0.234	2.37608e-05	C2	MIS12
1.68061e-19	0.715476	1	0.952	2.28226e-15	C2	HSBP1
1.73838e-09	0.715412	0.652	0.277	2.36071e-05	C2	KYAT3
9.79895e-09	0.714857	0.739	0.351	0.00013307	C2	HDHD5
1.25456e-10	0.714827	0.899	0.481	1.70369e-06	C2	GTF2H3
3.92832e-07	0.714762	0.681	0.377	0.00533466	C2	MAN1A1
8.17928e-09	0.714258	0.623	0.242	0.000111075	C2	MXRA7
8.94314e-10	0.713929	0.913	0.667	1.21448e-05	C2	MAPK1
3.53818e-10	0.713785	0.551	0.165	4.80485e-06	C2	TMEM44-AS1
2.17041e-11	0.712452	0.319	0.039	2.94742e-07	C2	LINC00383
2.32756e-14	0.712353	0.261	0.004	3.16083e-10	C2	LOC101926963
5.81836e-09	0.712288	0.42	0.113	7.90133e-05	C2	ZSCAN5A
1.69113e-06	0.711979	0.217	0.039	0.0229655	C2	SCAT1
8.53427e-11	0.711931	0.797	0.351	1.15895e-06	C2	SDHAF1
2.82401e-07	0.711539	0.725	0.377	0.003835	C2	MCM5
8.9316e-09	0.711171	0.841	0.481	0.000121291	C2	SAFB
1.01484e-08	0.710461	0.855	0.485	0.000137815	C2	SDAD1
5.7459e-16	0.710405	1	0.944	7.80294e-12	C2	MDK
1.27315e-12	0.710199	0.942	0.61	1.72893e-08	C2	H1FX
2.03383e-09	0.710129	0.391	0.095	2.76194e-05	C2	ZNF202
3.27136e-10	0.710046	0.942	0.632	4.44251e-06	C2	MRPL28
9.90563e-08	0.708038	0.594	0.242	0.00134518	C2	NXT2
5.6402e-08	0.70794	0.333	0.078	0.000765939	C2	SRRD
1.5346e-13	0.707722	1	0.797	2.08399e-09	C2	CLU
1.23772e-07	0.707405	0.623	0.277	0.00168083	C2	LINC00261
8.10448e-09	0.706993	0.681	0.294	0.000110059	C2	BAMBI
4.81483e-09	0.706973	0.87	0.485	6.53854e-05	C2	CWF19L2
4.12811e-13	0.706885	0.71	0.216	5.60597e-09	C2	HEATR1
9.28797e-09	0.706379	0.739	0.338	0.000126131	C2	CCDC18
1.19869e-09	0.706348	0.725	0.325	1.62782e-05	C2	RAI14
9.0926e-11	0.706097	0.42	0.091	1.23478e-06	C2	DKK3
6.1173e-10	0.705777	0.362	0.069	8.3073e-06	C2	POGLUT2
3.50593e-10	0.704967	0.217	0.013	4.76105e-06	C2	GBAT2
1.73622e-09	0.704176	0.899	0.688	2.35779e-05	C2	NAE1
1.045e-17	0.704176	0.333	0.009	1.41911e-13	C2	PARD6G
1.37334e-07	0.704106	0.826	0.541	0.00186499	C2	FAM45A
1.08855e-08	0.704098	0.884	0.688	0.000147826	C2	WBP4
1.01844e-11	0.70393	0.783	0.294	1.38304e-07	C2	ZNF84
2.6749e-09	0.703352	0.725	0.329	3.63251e-05	C2	LRP6
6.86204e-11	0.702371	0.594	0.182	9.31866e-07	C2	MTX3
3.43004e-09	0.700834	0.319	0.056	4.658e-05	C2	TMEM132A
4.56648e-12	0.70063	0.942	0.758	6.20128e-08	C2	PPT1
9.74563e-14	0.700137	0.957	0.403	1.32346e-09	C2	PLTP
1.77837e-38	4.78411	0.698	0.025	2.41503e-34	C3	MUCL3
9.08832e-30	4.78347	0.73	0.11	1.23419e-25	C3	MUC5AC
1.92515e-26	3.00426	0.635	0.076	2.61435e-22	C3	SPOCK2
3.25034e-36	2.9867	0.635	0.013	4.41396e-32	C3	MUC5B
2.93731e-31	2.78178	0.571	0.017	3.98886e-27	C3	PSCA
3.14866e-25	2.69048	0.683	0.105	4.27588e-21	C3	BASP1
4.47434e-09	2.6505	0.397	0.11	6.07616e-05	C3	KRT17
5.14038e-17	2.10487	0.825	0.439	6.98063e-13	C3	BACE2
3.22712e-20	2.05137	0.794	0.262	4.38243e-16	C3	KRT7
1.54999e-13	2.03731	0.524	0.135	2.10489e-09	C3	SEMA3B
5.80303e-15	1.98844	0.921	0.616	7.88051e-11	C3	TFF1
1.04665e-13	1.98817	0.508	0.118	1.42135e-09	C3	BIRC7
4.51275e-15	1.98172	0.635	0.203	6.12832e-11	C3	CA12
2.23216e-14	1.92026	0.365	0.038	3.03127e-10	C3	CCK
1.10352e-13	1.8938	0.81	0.443	1.49858e-09	C3	TFF3
7.91275e-17	1.87055	0.937	0.578	1.07455e-12	C3	CEACAM5
5.35065e-19	1.83599	0.683	0.177	7.26618e-15	C3	MSN
1.85156e-16	1.82519	0.746	0.262	2.51442e-12	C3	MSLN
8.92877e-13	1.7926	0.476	0.105	1.21253e-08	C3	AQP5
1.62524e-17	1.76695	0.397	0.03	2.20708e-13	C3	PLAC4
6.7985e-22	1.76138	0.429	0.017	9.23236e-18	C3	SPDEF
1.51546e-19	1.72657	0.921	0.515	2.05799e-15	C3	ANXA1
1.46993e-06	1.68677	0.444	0.169	0.0199617	C3	THY1
1.43726e-07	1.67424	0.476	0.156	0.0019518	C3	IGFBP5
6.07517e-21	1.60897	0.365	0.004	8.25008e-17	C3	TH
3.29333e-10	1.60818	0.889	0.932	4.47234e-06	C3	S100P
5.73131e-10	1.56787	0.651	0.346	7.78312e-06	C3	C4BPA
7.80096e-12	1.54023	0.571	0.19	1.05937e-07	C3	LAT
2.97017e-11	1.49991	0.698	0.266	4.03349e-07	C3	MGP
4.67718e-12	1.43244	0.73	0.359	6.35161e-08	C3	BCAS1
2.21019e-11	1.42768	0.635	0.241	3.00144e-07	C3	SAMD9
3.1486e-15	1.41397	0.381	0.038	4.2758e-11	C3	FAM83A
1.61417e-12	1.41074	0.524	0.131	2.19205e-08	C3	ALCAM
3.43996e-13	1.39161	0.968	0.57	4.67146e-09	C3	CEACAM6
1.45975e-10	1.37634	0.825	0.422	1.98234e-06	C3	DKK1
5.09647e-08	1.37085	0.476	0.181	0.000692101	C3	ST6GALNAC4
1.83742e-13	1.36324	0.54	0.131	2.49522e-09	C3	STEAP4
2.09226e-06	1.35839	0.587	0.3	0.0284129	C3	IGFBP7
4.9746e-12	1.35477	0.937	0.776	6.75551e-08	C3	CD55
7.98363e-15	1.34923	0.413	0.055	1.08418e-10	C3	NT5DC4
1.25648e-08	1.33589	0.825	0.73	0.000170629	C3	DDIT4
1.04062e-15	1.30484	0.397	0.038	1.41316e-11	C3	WNT7B
1.71321e-07	1.299	0.397	0.122	0.00232653	C3	CEACAM7
1.07154e-14	1.29578	0.603	0.16	1.45515e-10	C3	MXRA5
8.57704e-10	1.28995	0.413	0.101	1.16476e-05	C3	SMOC1
5.42329e-09	1.27253	0.603	0.27	7.36483e-05	C3	SH3BGRL
3.23393e-06	1.26402	0.571	0.308	0.0439168	C3	NPDC1
1.1211e-07	1.25873	0.619	0.325	0.00152246	C3	WFDC2
8.61849e-12	1.25852	0.54	0.143	1.17039e-07	C3	CPS1
4.17032e-09	1.25295	0.683	0.329	5.66329e-05	C3	SLC16A4
3.95279e-15	1.2514	0.889	0.494	5.36789e-11	C3	SFTA2
2.7504e-06	1.24675	0.413	0.16	0.0373505	C3	ANKRD36B
1.00816e-10	1.24611	0.857	0.506	1.36908e-06	C3	KLF2
1.79953e-15	1.24194	0.254	0	2.44377e-11	C3	SCGB2A1
1.33976e-07	1.23556	0.556	0.253	0.00181939	C3	CDHR2
2.00615e-15	1.23314	0.349	0.025	2.72436e-11	C3	FER1L6
2.55636e-14	1.21363	0.302	0.017	3.47154e-10	C3	SLC16A7
2.4313e-09	1.1978	0.317	0.059	3.3017e-05	C3	TRIM29
1.02175e-10	1.19517	0.54	0.165	1.38754e-06	C3	GPX8
6.95581e-09	1.18523	0.603	0.257	9.44599e-05	C3	PHLDA3
7.98546e-11	1.18435	0.857	0.684	1.08443e-06	C3	TRPM4
3.67479e-09	1.18405	0.492	0.16	4.99036e-05	C3	MUC4
1.95626e-07	1.18331	0.619	0.325	0.0026566	C3	S100A4
1.55738e-07	1.17704	0.714	0.494	0.00211492	C3	TSC22D3
1.67943e-10	1.15944	0.635	0.245	2.28067e-06	C3	MLPH
6.91643e-08	1.1569	0.587	0.304	0.000939251	C3	TESC
3.53521e-07	1.13717	0.587	0.3	0.00480082	C3	ZNF331
9.13402e-07	1.12503	0.635	0.409	0.012404	C3	FSCN1
2.11375e-08	1.12395	0.381	0.097	0.000287047	C3	C11orf86
4.31897e-11	1.12046	0.429	0.093	5.86516e-07	C3	LOC105371049
2.31686e-06	1.11089	0.286	0.076	0.031463	C3	PVT1
1.72232e-07	1.10801	0.746	0.57	0.00233891	C3	GLRX
1.88125e-07	1.09974	0.254	0.046	0.00255474	C3	SLCO1B3
1.05692e-17	1.09662	1	0.865	1.43529e-13	C3	TIMP1
1.80414e-08	1.09204	0.698	0.468	0.000245003	C3	TAF13
7.6423e-10	1.08042	0.73	0.329	1.03782e-05	C3	PLA2G10
2.90959e-07	1.07731	0.651	0.363	0.00395122	C3	IL18
1.39833e-07	1.07542	0.587	0.274	0.00189894	C3	TCEAL3
1.29629e-10	1.06774	0.905	0.768	1.76037e-06	C3	TIMP2
5.2344e-07	1.06305	0.381	0.131	0.00710831	C3	SLC7A11
1.73465e-09	1.05995	0.286	0.042	2.35565e-05	C3	C16orf74
1.44472e-12	1.0542	0.905	0.578	1.96194e-08	C3	SAP25
3.62247e-13	1.04671	0.286	0.017	4.91932e-09	C3	SELPLG
8.21192e-12	1.03499	0.524	0.139	1.11518e-07	C3	SLCO4A1
1.43277e-08	1.03379	0.302	0.055	0.00019457	C3	FER1L4
1.56039e-08	1.03193	0.492	0.165	0.000211901	C3	KYNU
2.45774e-08	1.02883	0.397	0.105	0.000333761	C3	S100A2
1.82766e-07	1.01946	0.333	0.084	0.00248196	C3	GPRIN3
3.04845e-11	1.01586	0.937	0.759	4.13979e-07	C3	TPM2
2.68939e-15	1.01205	0.952	0.852	3.65219e-11	C3	OCIAD2
1.43736e-10	0.997742	0.46	0.118	1.95194e-06	C3	IL1RN
4.8214e-13	0.996254	0.413	0.063	6.54746e-09	C3	LOC101927318
3.0267e-12	0.994383	0.937	0.789	4.11026e-08	C3	S100A16
4.45994e-07	0.987668	0.571	0.287	0.0060566	C3	PGM2L1
3.18708e-12	0.982478	0.952	0.722	4.32805e-08	C3	S100A14
4.50013e-08	0.979157	0.349	0.084	0.000611118	C3	MN1
1.69534e-07	0.978314	0.27	0.051	0.00230227	C3	CATSPER1
2.98069e-10	0.973898	0.873	0.899	4.04777e-06	C3	SYNGR2
5.55286e-08	0.973895	0.524	0.207	0.000754079	C3	MROH6
2.7788e-06	0.973393	0.429	0.165	0.0377361	C3	AK8
5.81403e-07	0.963006	0.81	0.709	0.00789546	C3	RNASET2
1.16356e-09	0.96263	0.778	0.409	1.58012e-05	C3	NR4A2
7.07191e-08	0.961252	0.683	0.435	0.000960365	C3	CD82
1.39478e-08	0.956973	0.571	0.232	0.000189411	C3	LFNG
1.12029e-07	0.956477	0.603	0.278	0.00152136	C3	SYT13
6.57912e-07	0.947349	0.619	0.329	0.00893444	C3	GNAI1
2.42383e-06	0.946996	0.19	0.03	0.0329156	C3	CYSRT1
2.11024e-12	0.942422	0.937	0.595	2.86571e-08	C3	CAPG
7.21369e-08	0.932013	0.873	0.709	0.00097962	C3	F3
2.35225e-06	0.931916	0.762	0.582	0.0319436	C3	ITGA3
3.54488e-07	0.927113	0.397	0.131	0.00481394	C3	PTGES
8.90991e-09	0.925925	0.19	0.013	0.000120997	C3	ZNF185
1.91566e-06	0.921544	0.492	0.211	0.0260146	C3	CAPS
4.26197e-09	0.91347	0.825	0.549	5.78776e-05	C3	PMEPA1
4.33031e-12	0.894033	0.984	0.785	5.88056e-08	C3	FXYD3
5.0714e-10	0.892613	0.333	0.055	6.88696e-06	C3	TMEM173
2.9315e-06	0.882508	0.762	0.456	0.0398097	C3	ZG16B
1.42224e-09	0.878969	0.889	0.494	1.9314e-05	C3	MUC12
2.01087e-11	0.878407	0.238	0.013	2.73076e-07	C3	CAPN9
6.45192e-08	0.872552	0.746	0.405	0.00087617	C3	PROCR
2.00602e-08	0.860571	0.302	0.055	0.000272417	C3	SMIM5
8.10981e-10	0.860372	0.937	0.865	1.10131e-05	C3	RABAC1
2.62704e-10	0.853367	0.937	0.502	3.56752e-06	C3	TSPAN1
1.87874e-07	0.852052	0.762	0.456	0.00255133	C3	FOXQ1
1.81528e-14	0.85164	0.952	0.962	2.46516e-10	C3	HM13
1.16564e-09	0.848858	0.206	0.013	1.58294e-05	C3	COX6B2
1.69547e-14	0.83867	1	0.979	2.30245e-10	C3	ZFP36
1.02848e-09	0.827425	0.984	0.958	1.39668e-05	C3	SRI
4.34304e-08	0.821537	0.889	0.751	0.000589785	C3	VWA1
2.10605e-06	0.812232	0.222	0.042	0.0286001	C3	TFAP2C
7.87539e-07	0.788948	0.381	0.122	0.0106948	C3	SLCO4A1-AS1
4.5127e-07	0.77745	0.778	0.549	0.00612824	C3	PLS3
1.599e-07	0.777054	0.683	0.338	0.00217144	C3	RASEF
5.53847e-13	0.76698	1	0.941	7.52125e-09	C3	S100A6
1.17267e-09	0.761196	0.222	0.017	1.59249e-05	C3	HBE1
6.13132e-08	0.760983	0.937	0.886	0.000832633	C3	IFI6
1.01122e-10	0.759503	0.984	0.806	1.37323e-06	C3	AGR2
1.2238e-07	0.750204	0.968	0.89	0.00166192	C3	FOSB
3.41395e-06	0.740654	0.54	0.249	0.0463614	C3	EHD2
1.96072e-06	0.740365	0.556	0.278	0.0266266	C3	CADPS2
2.34369e-07	0.736974	0.857	0.578	0.00318274	C3	ACHE
1.27858e-07	0.735277	0.984	0.924	0.00173632	C3	ISG15
1.49517e-08	0.732924	0.905	0.823	0.000203044	C3	S100A13
8.96275e-10	0.723546	0.206	0.013	1.21714e-05	C3	SOX21
8.59252e-09	0.716633	0.302	0.051	0.000116686	C3	CAPN8
8.2756e-08	0.715481	0.952	0.895	0.00112383	C3	TOB1
2.10774e-08	0.709738	0.905	0.549	0.000286231	C3	TMC4
3.53187e-06	0.705877	0.889	0.861	0.0479627	C3	TMEM87B
1.00183e-07	0.702794	0.921	0.835	0.00136049	C3	TES
4.04038e-56	3.6208	1	0.04	5.48683e-52	C4	VCX2
1.51709e-45	3.50554	0.979	0.099	2.06021e-41	C4	DHRS2
1.10047e-54	2.95329	0.938	0.024	1.49444e-50	C4	KRBOX1
5.47329e-30	2.52952	1	0.345	7.43273e-26	C4	CA2
4.31918e-54	2.48024	0.833	0	5.86545e-50	C4	SSX1
2.04251e-28	2.44556	1	0.429	2.77373e-24	C4	S100A9
2.02006e-36	2.32156	0.729	0.04	2.74324e-32	C4	ZNF655
6.12347e-31	2.21431	1	0.238	8.31568e-27	C4	PAGE5
1.47754e-34	2.18157	0.875	0.099	2.0065e-30	C4	FOLR1
2.05098e-32	2.13894	0.833	0.095	2.78523e-28	C4	CES1
1.78593e-29	2.11692	1	0.242	2.42529e-25	C4	VCX
1.55579e-32	2.11205	0.771	0.067	2.11277e-28	C4	SULT2A1
8.51889e-31	2.10878	1	0.302	1.15687e-26	C4	GTSF1
1.22032e-23	2.06156	0.812	0.19	1.65719e-19	C4	FES
3.01343e-32	2.04866	1	0.206	4.09224e-28	C4	PAGE2B
1.09729e-28	2.00864	1	0.254	1.49012e-24	C4	RBP2
1.64213e-22	2.00394	0.75	0.143	2.23002e-18	C4	APOD
3.77657e-31	1.98846	0.75	0.071	5.12858e-27	C4	COL21A1
8.51248e-32	1.98625	0.896	0.127	1.156e-27	C4	LINC01287
1.13508e-39	1.98327	0.625	0	1.54144e-35	C4	SHISAL2A
2.92521e-28	1.94411	0.938	0.175	3.97243e-24	C4	PRR20G
5.96051e-21	1.87864	0.896	0.27	8.09437e-17	C4	PBK
7.36774e-38	1.87632	0.792	0.048	1.00054e-33	C4	LOC101928226
1.51898e-22	1.85687	1	0.619	2.06278e-18	C4	DEFB1
8.78957e-25	1.83584	0.708	0.095	1.19362e-20	C4	KHDC1L
1.69093e-25	1.81004	0.917	0.226	2.29628e-21	C4	TUSC3
4.84911e-24	1.76623	0.771	0.127	6.58509e-20	C4	KLHL13
2.14925e-21	1.7485	0.75	0.147	2.91868e-17	C4	LINC01980
9.82307e-29	1.7396	0.479	0.004	1.33397e-24	C4	FOLR3
4.06285e-23	1.73482	0.562	0.048	5.51735e-19	C4	PDCL2
1.9098e-14	1.68216	0.646	0.171	2.59351e-10	C4	LOC101929767
1.10938e-19	1.67395	0.646	0.115	1.50654e-15	C4	SNHG8
4.6001e-15	1.66665	0.854	0.25	6.24693e-11	C4	SAA1
4.86915e-19	1.66633	0.667	0.123	6.61231e-15	C4	LINC00221
5.76713e-29	1.66172	0.854	0.111	7.83177e-25	C4	NLRP2
5.42232e-21	1.65242	1	0.512	7.36351e-17	C4	TTR
1.30546e-25	1.64978	0.708	0.079	1.77281e-21	C4	NEFH
1.83884e-19	1.63569	0.958	0.298	2.49714e-15	C4	VTRNA1-1
3.2741e-16	1.63538	0.854	0.282	4.44623e-12	C4	SNAR-I
2.5034e-25	1.62911	1	0.738	3.39962e-21	C4	RDX
6.73567e-37	1.62859	0.583	0	9.14704e-33	C4	COX8C
3.04372e-16	1.62693	0.521	0.083	4.13337e-12	C4	EDNRB
2.74137e-18	1.6088	0.604	0.095	3.72278e-14	C4	AMHR2
1.39614e-22	1.60874	1	0.663	1.89595e-18	C4	ACAA2
1.35725e-36	1.59372	0.604	0.004	1.84314e-32	C4	RGS7
2.10623e-18	1.58176	1	0.567	2.86026e-14	C4	GSTA2
1.72744e-16	1.54051	0.542	0.079	2.34586e-12	C4	TEX15
6.30945e-20	1.53786	0.917	0.294	8.56824e-16	C4	SLC7A2
5.44551e-22	1.53418	1	0.44	7.395e-18	C4	PLTP
2.97549e-15	1.52667	0.5	0.071	4.04072e-11	C4	CYP2T1P
1.39653e-22	1.51865	0.479	0.024	1.89649e-18	C4	C7orf71
1.13508e-39	1.50637	0.625	0	1.54144e-35	C4	LY6K
3.04534e-10	1.50321	0.75	0.294	4.13557e-06	C4	OLFML3
1.33784e-26	1.50147	0.583	0.032	1.81678e-22	C4	LOC400655
3.18656e-14	1.49871	0.667	0.183	4.32735e-10	C4	B4GAT1
8.34209e-18	1.49561	0.938	0.357	1.13286e-13	C4	BIRC5
2.06397e-21	1.49478	0.958	0.306	2.80287e-17	C4	F2
1.40352e-24	1.47442	0.979	0.242	1.90598e-20	C4	CLDN6
7.66928e-21	1.46849	0.542	0.048	1.04149e-16	C4	LINC01814
1.02817e-16	1.46603	0.958	0.5	1.39626e-12	C4	GAMT
6.9359e-20	1.45343	0.896	0.27	9.41896e-16	C4	HSD17B8
1.41349e-19	1.43444	0.542	0.056	1.91952e-15	C4	SLC19A3
8.92839e-16	1.43385	0.833	0.27	1.21248e-11	C4	SPAG5
7.50276e-23	1.43017	0.688	0.095	1.01888e-18	C4	ST3GAL6
8.95593e-13	1.42776	0.583	0.147	1.21622e-08	C4	SMC1B
2.49933e-15	1.42617	0.938	0.381	3.39409e-11	C4	VTRNA2-1
2.76072e-21	1.42243	1	0.679	3.74906e-17	C4	TXNL1
1.23284e-28	1.41855	0.521	0.012	1.67419e-24	C4	UPK1B
4.35915e-09	1.41824	0.229	0.02	5.91972e-05	C4	NLRP12
5.14278e-21	1.41313	0.792	0.147	6.98389e-17	C4	CFAP221
2.1632e-12	1.41229	0.625	0.159	2.93763e-08	C4	ESCO2
2.37755e-20	1.40669	0.771	0.151	3.22871e-16	C4	METTL7A
1.15719e-18	1.40583	0.479	0.04	1.57146e-14	C4	CXCL5
2.13338e-12	1.40512	0.812	0.409	2.89712e-08	C4	NUDT9
5.202e-18	1.39602	0.646	0.115	7.06432e-14	C4	SLC43A3
5.62377e-20	1.39391	0.562	0.06	7.63708e-16	C4	TFPI2
2.19338e-24	1.39278	1	0.933	2.97862e-20	C4	SUCLG1
1.0352e-20	1.39087	1	0.786	1.4058e-16	C4	MRPS23
2.33601e-15	1.38151	0.979	0.448	3.1723e-11	C4	PTTG1
1.51264e-10	1.37937	0.354	0.056	2.05417e-06	C4	PTPN13
2.16017e-09	1.37836	0.729	0.317	2.93351e-05	C4	FRAS1
2.48148e-23	1.37554	0.583	0.048	3.36985e-19	C4	GC
1.84541e-13	1.37509	0.854	0.385	2.50607e-09	C4	TPGS2
2.66899e-12	1.37338	0.562	0.127	3.62449e-08	C4	CD7
9.55916e-23	1.37207	1	0.782	1.29813e-18	C4	IER3IP1
3.28201e-11	1.37082	0.646	0.23	4.45697e-07	C4	SDC2
3.20799e-11	1.36571	0.75	0.278	4.35645e-07	C4	ETV7
1.91777e-15	1.36426	0.542	0.087	2.60434e-11	C4	LINC00239
3.8964e-14	1.3629	0.958	0.504	5.29131e-10	C4	ACTR6
1.29536e-20	1.35104	1	0.655	1.7591e-16	C4	LMAN1
6.36709e-12	1.34449	0.729	0.278	8.64651e-08	C4	TSHZ1
6.3128e-14	1.33687	0.604	0.139	8.57278e-10	C4	LOC101927746
1.35722e-17	1.33446	0.979	0.492	1.84311e-13	C4	GPR160
8.32132e-18	1.33422	0.917	0.294	1.13003e-13	C4	ZC3H15
7.40312e-21	1.31957	1	0.738	1.00534e-16	C4	NDUFV3
4.12204e-17	1.31687	0.333	0.012	5.59774e-13	C4	LINC01694
1.19142e-12	1.31156	0.292	0.02	1.61794e-08	C4	MYH4
4.33888e-15	1.30371	0.938	0.476	5.8922e-11	C4	DTYMK
3.47545e-15	1.29715	1	0.869	4.71965e-11	C4	OAT
1.03737e-17	1.29677	1	0.762	1.40875e-13	C4	SNAR-C4
5.78526e-21	1.29621	0.771	0.143	7.85638e-17	C4	BCL11A
6.53231e-14	1.2912	0.979	0.476	8.87087e-10	C4	TOP2A
4.95192e-21	1.29108	0.521	0.04	6.7247e-17	C4	SCG3
4.41738e-11	1.28659	0.646	0.206	5.99881e-07	C4	NDC80
[truncated: 833 more rows]

## Sheet: SC07
P-value	Average ln(fold change)	Percentage in this cluster	Percentage in the others	Adjusted P-value	Transcriptomic cluster	Gene
4.17558e-30	2.97719	0.979	0.528	5.02991e-26	C1	TFF3
5.13562e-15	2.43789	0.653	0.157	6.18637e-11	C1	CP
5.05337e-16	2.26923	0.833	0.371	6.08729e-12	C1	SERPINB3
2.3378e-27	2.21527	0.979	0.697	2.81612e-23	C1	TFF2
2.18514e-23	2.14415	0.778	0.101	2.63222e-19	C1	COL1A2
4.20771e-21	2.05327	0.771	0.135	5.06861e-17	C1	MUC6
4.18758e-26	1.96441	0.986	0.685	5.04436e-22	C1	PLA2G2A
1.88446e-28	1.90816	0.958	0.551	2.27002e-24	C1	GAL
4.1331e-15	1.85187	0.722	0.202	4.97873e-11	C1	CXCL17
6.33436e-07	1.77763	0.535	0.213	0.00763037	C1	SERPINB4
3.3493e-09	1.74656	0.722	0.461	4.03457e-05	C1	MMP7
1.85637e-08	1.73945	0.569	0.213	0.000223618	C1	SERPINA1
1.29886e-17	1.60432	0.944	0.629	1.5646e-13	C1	RARRES1
1.14632e-09	1.59753	0.458	0.079	1.38086e-05	C1	VSIG2
1.35779e-07	1.54394	0.417	0.101	0.00163559	C1	LYZ
1.53211e-21	1.50573	1	0.944	1.84557e-17	C1	TFF1
3.3601e-14	1.47333	0.882	0.483	4.04758e-10	C1	MUC5B
6.03138e-08	1.45062	0.278	0	0.00072654	C1	CHP2
5.41197e-10	1.43098	0.389	0.022	6.51926e-06	C1	MAOA
1.85143e-06	1.42796	0.243	0.011	0.0223023	C1	CYP2E1
1.54136e-08	1.38244	0.417	0.079	0.000185672	C1	HLA-DOA
3.83736e-12	1.33677	0.694	0.236	4.62249e-08	C1	HLA-DRB5
2.48813e-13	1.32786	0.833	0.404	2.9972e-09	C1	RHOV
5.32629e-12	1.32207	0.806	0.404	6.41604e-08	C1	CDC20
6.72255e-09	1.31432	0.819	0.618	8.09798e-05	C1	AOC1
1.4262e-08	1.30502	0.576	0.247	0.000171801	C1	ATP2C2
6.26389e-08	1.28293	0.681	0.416	0.000754549	C1	SNHG19
2.13201e-17	1.27805	0.938	0.629	2.56823e-13	C1	HLA-DRB1
7.72699e-11	1.27441	0.417	0.034	9.30793e-07	C1	SPARC
7.41116e-09	1.24057	0.347	0.022	8.92748e-05	C1	MT1L
3.28887e-07	1.22787	0.375	0.079	0.00396177	C1	SCNN1A
2.5676e-06	1.22662	0.507	0.236	0.0309293	C1	CFI
7.75964e-18	1.20783	0.965	0.663	9.34726e-14	C1	HLA-DRB6
3.83951e-09	1.20671	0.354	0.022	4.62507e-05	C1	COL3A1
4.99642e-08	1.20016	0.382	0.056	0.000601869	C1	C4orf48
3.00677e-21	1.18924	0.986	0.831	3.62195e-17	C1	HLA-DMA
2.78456e-07	1.18018	0.493	0.191	0.00335428	C1	RNF128
5.36818e-17	1.17822	0.972	0.697	6.46651e-13	C1	PPP1R1B
5.24601e-24	1.17056	1	0.899	6.31935e-20	C1	PDIA4
3.05152e-13	1.1667	0.889	0.753	3.67587e-09	C1	CRELD2
3.06884e-08	1.15815	0.646	0.315	0.000369673	C1	HEPH
2.0026e-08	1.1523	0.646	0.292	0.000241233	C1	AGR3
1.1605e-07	1.13885	0.917	0.843	0.00139794	C1	IGFBP3
2.21633e-09	1.13535	0.576	0.225	2.66979e-05	C1	IL20RA
1.65213e-06	1.10946	0.646	0.337	0.0199016	C1	LEFTY1
2.01874e-10	1.10453	0.826	0.494	2.43178e-06	C1	CCNB1
4.82565e-11	1.08625	0.979	0.854	5.81298e-07	C1	GDF15
4.78678e-07	1.08185	0.625	0.303	0.00576616	C1	COL1A1
2.92207e-09	1.08016	0.944	0.865	3.51993e-05	C1	VEGFA
3.88762e-07	1.06304	0.556	0.27	0.00468303	C1	EFNA2
3.0599e-21	1.06019	0.993	1	3.68596e-17	C1	SNHG25
2.45044e-12	1.04877	0.91	0.753	2.95179e-08	C1	SNHG9
2.00496e-06	1.04424	0.368	0.09	0.0241518	C1	CRLF1
6.28357e-14	1.0422	0.944	0.73	7.56919e-10	C1	SDF2L1
6.35506e-07	1.03971	0.632	0.36	0.0076553	C1	HMGN5
1.62672e-18	1.03068	0.986	0.989	1.95954e-14	C1	HLA-DRA
2.02937e-16	1.02271	0.979	0.876	2.44458e-12	C1	HLA-DPA1
7.90994e-12	1.01316	0.833	0.449	9.52832e-08	C1	IGFBP2
6.12083e-14	0.998576	0.965	0.966	7.37315e-10	C1	HLA-DPB1
3.12782e-07	0.997269	0.306	0.034	0.00376777	C1	LUM
1.17886e-07	0.991308	0.708	0.371	0.00142005	C1	MAD2L1
2.6451e-07	0.983947	0.542	0.236	0.00318628	C1	RAB3D
2.44474e-06	0.976226	0.597	0.382	0.0294493	C1	IPO5
3.33481e-06	0.967741	0.299	0.056	0.0401711	C1	CST4
1.85556e-06	0.960543	0.34	0.079	0.0223521	C1	MYBL2
8.56628e-09	0.958	0.819	0.629	0.000103189	C1	CCND2
9.46255e-08	0.956073	0.312	0.022	0.00113986	C1	FN1
2.97811e-07	0.900998	0.868	0.539	0.00358743	C1	CREB3L1
1.52296e-06	0.894406	0.611	0.326	0.0183456	C1	BRI3BP
1.04071e-09	0.886322	0.84	0.506	1.25363e-05	C1	PROM1
4.6985e-13	0.885028	0.938	0.843	5.65982e-09	C1	CYB5A
1.15285e-06	0.884147	0.812	0.663	0.0138873	C1	CLDN3
4.43877e-14	0.879123	0.993	0.742	5.34694e-10	C1	CLDN4
2.62419e-21	0.871713	0.972	0.989	3.1611e-17	C1	MGST1
9.18116e-08	0.868251	0.785	0.618	0.00110596	C1	SNHG3
2.69665e-06	0.864134	0.75	0.607	0.0324839	C1	NPM3
7.42178e-07	0.854021	0.736	0.562	0.00894027	C1	GAS6
9.60886e-08	0.852716	0.743	0.517	0.00115748	C1	RGS10
4.83599e-07	0.839142	0.708	0.36	0.00582543	C1	POF1B
4.53483e-13	0.83139	1	0.888	5.46265e-09	C1	KRT7
1.79299e-06	0.825025	0.264	0.022	0.0215984	C1	DCN
8.02671e-08	0.811198	0.882	0.742	0.000966897	C1	CHCHD10
1.77578e-06	0.7999	0.292	0.034	0.021391	C1	VIM
1.83468e-07	0.798934	0.84	0.73	0.00221006	C1	EIF4EBP1
8.5993e-07	0.794525	0.382	0.09	0.0103587	C1	GLB1L2
7.09919e-07	0.793869	0.931	0.685	0.00855168	C1	EFNA1
7.06224e-14	0.789341	0.972	0.921	8.50717e-10	C1	GGH
3.08971e-13	0.789291	0.958	0.978	3.72186e-09	C1	CSKMT
1.68293e-13	0.788583	0.993	0.753	2.02726e-09	C1	SMIM22
8.77907e-09	0.787469	0.938	0.843	0.000105753	C1	NUCB2
1.09727e-07	0.781368	0.833	0.775	0.00132177	C1	PRSS21
1.77239e-06	0.776747	0.569	0.281	0.0213502	C1	NT5E
6.50869e-15	0.764563	0.979	0.921	7.84037e-11	C1	KRTCAP3
2.82773e-06	0.763335	0.417	0.124	0.0340628	C1	VWA5A
1.53733e-07	0.760527	0.84	0.551	0.00185187	C1	PYCR1
1.83433e-11	0.754717	0.951	0.843	2.20963e-07	C1	HLA-H
2.40791e-10	0.744581	0.931	0.865	2.90057e-06	C1	FKBP11
2.38708e-10	0.739686	1	1	2.87547e-06	C1	SLPI
1.10411e-06	0.733131	0.854	0.843	0.0133001	C1	TMED3
4.53878e-14	0.725011	0.993	0.91	5.46741e-10	C1	PCBD1
3.37582e-13	0.711385	0.972	0.944	4.06651e-09	C1	RNASET2
2.70899e-08	0.707511	0.854	0.573	0.000326325	C1	MUC5AC
1.24709e-09	0.702317	1	0.989	1.50224e-05	C1	PI3
3.61782e-07	0.700484	0.958	0.966	0.00435803	C1	JUN
4.10144e-42	3.14476	0.958	0.043	4.9406e-38	C2	PTHLH
9.71228e-42	3.00968	1	0.07	1.16994e-37	C2	MAF
1.68677e-37	2.95998	0.979	0.108	2.03188e-33	C2	TGFBI
3.64319e-43	2.95053	0.979	0.049	4.38859e-39	C2	TNC
2.33079e-28	2.91286	1	0.459	2.80767e-24	C2	PPM1K
4.71836e-34	2.82188	0.979	0.141	5.68373e-30	C2	CD70
2.03613e-36	2.75713	1	0.135	2.45273e-32	C2	IGFBP6
9.85236e-30	2.68082	0.958	0.195	1.18681e-25	C2	TMEM158
8.68942e-27	2.6605	1	0.373	1.04673e-22	C2	IGFBP5
4.07059e-38	2.65764	0.792	0.005	4.90344e-34	C2	PRB1
9.20599e-25	2.48329	1	0.627	1.10895e-20	C2	ID3
1.31377e-33	2.41745	0.812	0.043	1.58256e-29	C2	COL8A1
7.32852e-30	2.33858	0.896	0.124	8.82793e-26	C2	TUBA1A
8.15547e-30	2.33211	0.958	0.135	9.82408e-26	C2	CCN3
1.02593e-27	2.32487	1	0.411	1.23584e-23	C2	GLRX
5.15634e-30	2.30066	1	0.249	6.21133e-26	C2	DCBLD2
3.38442e-35	2.28201	0.771	0.016	4.07687e-31	C2	SERPINE1
6.31199e-23	2.25227	1	0.551	7.60342e-19	C2	LGALS1
1.53131e-22	2.21583	0.938	0.303	1.84462e-18	C2	PRSS23
1.61122e-37	2.20298	0.833	0.022	1.94088e-33	C2	CDH19
1.7567e-27	2.19736	0.729	0.043	2.11612e-23	C2	TIMP3
4.25796e-26	2.16958	0.771	0.086	5.12913e-22	C2	APOBEC3C
5.08146e-24	2.16299	1	0.443	6.12113e-20	C2	PMP22
7.92103e-27	2.16226	0.958	0.216	9.54167e-23	C2	APOBEC3G
7.78993e-38	2.11079	0.833	0.022	9.38375e-34	C2	HAS2
3.31878e-25	2.09582	1	0.443	3.9978e-21	C2	WWTR1
2.51545e-32	2.09541	0.958	0.119	3.03011e-28	C2	PCDH7
1.57874e-34	2.08482	0.854	0.049	1.90175e-30	C2	CD163L1
1.59488e-35	2.08355	1	0.114	1.92119e-31	C2	FKBP10
6.28733e-25	2.07471	0.958	0.249	7.57372e-21	C2	CTHRC1
1.95743e-25	2.05821	0.958	0.281	2.35792e-21	C2	TGFBR2
8.15561e-29	2.05508	1	0.254	9.82425e-25	C2	CDC42EP3
7.49136e-23	2.04328	0.938	0.265	9.02409e-19	C2	IGFBP4
4.49904e-26	2.03975	1	0.4	5.41954e-22	C2	AP1S2
3.10264e-20	2.01377	0.812	0.141	3.73744e-16	C2	DIRAS3
9.29318e-22	2.00937	0.938	0.357	1.11946e-17	C2	PODXL
1.33127e-28	2.00403	0.646	0.011	1.60364e-24	C2	DHRS2
4.63592e-24	1.99412	0.875	0.178	5.58443e-20	C2	GEM
2.56333e-20	1.93073	1	0.616	3.08779e-16	C2	CAV1
5.07073e-24	1.90454	1	0.422	6.1082e-20	C2	SLC7A11
2.30311e-23	1.8815	0.771	0.097	2.77432e-19	C2	CCDC80
7.9793e-26	1.87908	0.896	0.168	9.61187e-22	C2	HIVEP3
8.80785e-24	1.86741	1	0.87	1.06099e-19	C2	COL6A1
1.39779e-29	1.85228	0.771	0.049	1.68378e-25	C2	GPC3
6.35853e-28	1.84332	0.938	0.168	7.65949e-24	C2	MIA
1.53159e-14	1.84182	0.896	0.373	1.84496e-10	C2	CCL20
7.35106e-22	1.82807	0.708	0.081	8.85508e-18	C2	FGFBP2
2.00401e-23	1.82736	1	0.53	2.41403e-19	C2	ALCAM
7.38182e-22	1.79489	0.917	0.259	8.89214e-18	C2	TNNT1
7.39075e-19	1.79278	0.854	0.222	8.9029e-15	C2	CD83
1.35027e-21	1.78928	1	0.859	1.62654e-17	C2	ID2
1.2622e-20	1.78458	1	0.708	1.52045e-16	C2	GADD45B
7.71689e-21	1.77841	0.979	0.551	9.29576e-17	C2	DST
1.88495e-19	1.76884	0.979	0.384	2.27061e-15	C2	RSAD2
1.69161e-29	1.75175	0.896	0.114	2.03771e-25	C2	SERPINI1
4.02826e-26	1.74469	0.854	0.124	4.85244e-22	C2	PIP4P2
1.10518e-30	1.73825	0.958	0.141	1.3313e-26	C2	FSCN1
3.58303e-27	1.73611	0.562	0	4.31612e-23	C2	SPINK6
1.15167e-20	1.71491	0.896	0.227	1.3873e-16	C2	LOC101927789
3.09306e-28	1.71464	0.583	0	3.7259e-24	C2	ZFPM2-AS1
7.36447e-20	1.71069	0.979	0.422	8.87125e-16	C2	LRRC8A
4.5129e-16	1.70205	0.958	0.551	5.43624e-12	C2	SPON2
7.17157e-22	1.69193	0.542	0.022	8.63888e-18	C2	SLC2A3
2.59449e-25	1.69152	0.875	0.13	3.12533e-21	C2	TSPAN5
9.75886e-22	1.6903	1	0.73	1.17555e-17	C2	NFKBIZ
9.3431e-25	1.69005	0.979	0.243	1.12547e-20	C2	APBB2
1.29135e-23	1.68235	0.708	0.07	1.55556e-19	C2	EMP3
1.95299e-20	1.67939	0.979	0.751	2.35257e-16	C2	PRNP
4.33999e-18	1.65661	0.979	0.514	5.22795e-14	C2	EREG
8.24566e-17	1.65391	1	0.568	9.93272e-13	C2	CXCL10
2.16569e-20	1.65048	0.979	0.432	2.60879e-16	C2	CAVIN1
4.64759e-20	1.63608	0.938	0.297	5.59848e-16	C2	RNASE1
4.89794e-20	1.61082	0.729	0.114	5.90006e-16	C2	CMTM3
2.32163e-20	1.60779	0.646	0.076	2.79664e-16	C2	PDE8B
4.06803e-26	1.60634	0.542	0	4.90035e-22	C2	PICSAR
5.72346e-21	1.60526	0.438	0	6.89448e-17	C2	MAP7D2
3.75339e-21	1.59734	0.729	0.108	4.52133e-17	C2	TNFRSF11B
4.21618e-31	1.5778	0.75	0.032	5.07881e-27	C2	HAS2-AS1
3.66794e-22	1.5667	0.75	0.114	4.41841e-18	C2	IGFBP7
1.35932e-16	1.56593	0.917	0.357	1.63744e-12	C2	SRPX
4.58705e-19	1.56564	0.917	0.259	5.52556e-15	C2	AMIGO2
1.68285e-17	1.56541	0.917	0.319	2.02716e-13	C2	TGFA
1.00229e-23	1.56127	0.75	0.086	1.20736e-19	C2	ST3GAL6
2.11976e-18	1.55964	0.667	0.097	2.55347e-14	C2	NTRK2
5.28945e-23	1.53691	0.479	0	6.37167e-19	C2	CSF2
2.81579e-26	1.53567	0.938	0.162	3.3919e-22	C2	CFH
3.09306e-28	1.53502	0.583	0	3.7259e-24	C2	PRB2
2.98861e-18	1.53101	0.938	0.411	3.60008e-14	C2	KIFAP3
1.3463e-19	1.5253	0.958	0.384	1.62175e-15	C2	FLJ20021
2.4647e-21	1.52072	0.688	0.076	2.96897e-17	C2	RASSF8
7.10337e-13	1.51721	0.958	0.465	8.55671e-09	C2	PRELID2
8.22605e-24	1.49898	0.521	0.005	9.9091e-20	C2	SCN9A
3.54184e-20	1.49454	0.646	0.07	4.2665e-16	C2	CXCR4
1.18769e-20	1.49403	0.958	0.335	1.4307e-16	C2	CPOX
1.5671e-18	1.4923	0.75	0.13	1.88773e-14	C2	BMP2
4.35354e-19	1.49027	0.625	0.07	5.24428e-15	C2	COL7A1
3.84143e-18	1.48541	0.583	0.059	4.62738e-14	C2	COL9A3
6.18227e-27	1.47979	0.729	0.049	7.44716e-23	C2	SRGN
6.74192e-16	1.47549	0.854	0.259	8.12132e-12	C2	SEMA3C
6.80101e-15	1.46671	0.75	0.211	8.1925e-11	C2	FAM20C
2.40952e-13	1.46116	0.542	0.086	2.90251e-09	C2	FGFR3
6.92394e-18	1.4476	0.833	0.2	8.34058e-14	C2	PRRX1
6.81315e-26	1.44512	1	0.951	8.20712e-22	C2	NAP1L1
4.33249e-18	1.44401	0.938	0.341	5.21892e-14	C2	OSBPL10
5.9734e-18	1.43799	0.958	0.384	7.19556e-14	C2	CAPRIN2
7.74348e-20	1.43379	0.625	0.065	9.32779e-16	C2	ABCG1
1.01944e-21	1.43007	0.708	0.081	1.22802e-17	C2	IFNE
8.2977e-15	1.42122	0.917	0.395	9.99541e-11	C2	LAMB1
1.11892e-19	1.41787	1	0.622	1.34785e-15	C2	TPD52L1
2.30699e-18	1.41559	0.979	0.67	2.779e-14	C2	GLS
5.96133e-28	1.4138	0.667	0.027	7.18101e-24	C2	PRR4
2.45166e-11	1.40323	0.667	0.222	2.95327e-07	C2	KANK2
1.60584e-18	1.40082	0.979	0.465	1.9344e-14	C2	TFPT
1.38695e-16	1.39444	0.979	0.643	1.67072e-12	C2	KLF10
4.21307e-16	1.39424	0.708	0.157	5.07506e-12	C2	MVB12B
6.23131e-22	1.39016	0.5	0.011	7.50624e-18	C2	B3GALT5-AS1
1.72582e-14	1.38883	0.604	0.103	2.07893e-10	C2	AKR1C2
7.70298e-17	1.37929	0.688	0.124	9.27901e-13	C2	CDKN2C
1.80123e-22	1.37642	0.771	0.097	2.16977e-18	C2	PDE4B
8.83055e-15	1.3736	0.604	0.108	1.06373e-10	C2	SBSPON
6.21043e-20	1.37272	0.458	0.011	7.48108e-16	C2	PDZD2
1.27055e-15	1.37196	0.792	0.232	1.5305e-11	C2	BICD1
1.01321e-16	1.36593	0.812	0.216	1.22051e-12	C2	CDK6
1.63269e-19	1.36282	0.542	0.038	1.96674e-15	C2	LPXN
1.03003e-15	1.35119	0.625	0.103	1.24078e-11	C2	GPR153
6.43686e-17	1.3499	0.958	0.416	7.75385e-13	C2	BTBD3
7.75564e-19	1.3487	0.958	0.389	9.34244e-15	C2	QPCT
9.35032e-12	1.34628	0.562	0.124	1.12634e-07	C2	TCN1
9.12007e-22	1.338	0.542	0.022	1.0986e-17	C2	EPHA4
8.43783e-20	1.33704	0.521	0.027	1.01642e-15	C2	RBMS3
5.29983e-16	1.33503	0.667	0.124	6.38418e-12	C2	OBSL1
4.0311e-09	1.33099	0.521	0.13	4.85586e-05	C2	PHGR1
1.06893e-15	1.32979	0.542	0.065	1.28763e-11	C2	CREG2
1.61894e-15	1.32865	0.646	0.114	1.95018e-11	C2	PHLDB1
5.28945e-23	1.32686	0.479	0	6.37167e-19	C2	CRYGS
1.07199e-15	1.3244	0.583	0.081	1.29131e-11	C2	FLRT3
7.67788e-14	1.3225	0.812	0.27	9.24877e-10	C2	BAMBI
2.8372e-16	1.31001	0.75	0.173	3.41769e-12	C2	ETS1
7.16925e-18	1.30947	0.438	0.016	8.63607e-14	C2	MRPS30-DT
1.75449e-12	1.30946	0.938	0.53	2.11346e-08	C2	DUSP2
1.39009e-14	1.30555	0.938	0.535	1.6745e-10	C2	TNFAIP3
9.6865e-20	1.3039	1	0.719	1.16684e-15	C2	OSBPL8
2.0117e-20	1.30339	1	0.811	2.4233e-16	C2	CD44
4.44577e-21	1.30212	1	0.968	5.35537e-17	C2	PPP1R15A
6.20037e-16	1.30204	1	0.611	7.46896e-12	C2	HIST1H1C
3.75569e-15	1.29603	0.854	0.297	4.52411e-11	C2	CFL2
5.29913e-10	1.2946	0.542	0.151	6.38333e-06	C2	COL5A2
1.35088e-12	1.29312	0.396	0.038	1.62727e-08	C2	SEMA5A
9.23791e-16	1.2897	0.833	0.259	1.1128e-11	C2	MAP9
2.04525e-15	1.28556	0.729	0.141	2.4637e-11	C2	SLCO1B3
1.44487e-14	1.28481	0.875	0.308	1.74049e-10	C2	ZBTB20
2.38706e-14	1.28003	0.979	0.654	2.87546e-10	C2	SLC20A1
4.50095e-18	1.27665	0.917	0.286	5.42185e-14	C2	ANXA6
3.60646e-17	1.27417	0.708	0.13	4.34434e-13	C2	NUAK1
1.33639e-19	1.27284	0.5	0.022	1.60982e-15	C2	TMEM25
1.24676e-13	1.27115	0.667	0.157	1.50185e-09	C2	PDGFC
9.02786e-09	1.26944	0.479	0.119	0.00010875	C2	RBP4
1.79758e-18	1.26668	1	0.632	2.16537e-14	C2	COMMD2
4.85682e-09	1.26117	0.271	0.022	5.85052e-05	C2	SNAR-C3
1.883e-14	1.25809	0.958	0.589	2.26826e-10	C2	HERC6
3.04826e-16	1.25808	0.708	0.135	3.67194e-12	C2	AGPAT4
1.26601e-17	1.24457	1	0.973	1.52504e-13	C2	CA2
1.18487e-12	1.2439	1	0.741	1.42729e-08	C2	CLIC3
4.10361e-15	1.24299	0.958	0.578	4.94321e-11	C2	LINC00673
1.5414e-16	1.24094	0.396	0.011	1.85677e-12	C2	LINC01550
5.55443e-22	1.23917	0.458	0	6.69087e-18	C2	FXYD6
1.22362e-13	1.23692	0.5	0.065	1.47398e-09	C2	PEG10
4.43803e-14	1.2358	0.875	0.368	5.34606e-10	C2	RAP2B
1.18239e-09	1.23183	0.396	0.065	1.42431e-05	C2	CCK
2.7959e-12	1.22915	0.938	0.589	3.36794e-08	C2	MYO10
5.88783e-19	1.22564	0.646	0.076	7.09249e-15	C2	TOX
1.24315e-13	1.2244	0.917	0.389	1.4975e-09	C2	C1S
3.07705e-16	1.22292	0.833	0.227	3.70661e-12	C2	KCNN4
8.28764e-11	1.21991	0.438	0.076	9.98329e-07	C2	RHOBTB3
2.53097e-19	1.21815	1	0.665	3.04881e-15	C2	NBDY
3.37313e-14	1.21744	0.688	0.168	4.06327e-10	C2	LPAR6
4.43086e-18	1.21497	1	0.697	5.33742e-14	C2	IFI44L
1.81735e-18	1.21461	0.708	0.108	2.18918e-14	C2	CACNA2D1
2.34455e-18	1.21457	0.625	0.07	2.82424e-14	C2	PHLDB2
4.80232e-16	1.20954	0.958	0.395	5.78487e-12	C2	USP11
2.97191e-19	1.20777	1	0.87	3.57996e-15	C2	FLNB
7.58111e-10	1.20722	0.521	0.135	9.13221e-06	C2	SGTB
4.0681e-09	1.20323	0.833	0.357	4.90043e-05	C2	HPGD
6.3093e-21	1.20057	1	0.859	7.60018e-17	C2	SH3KBP1
2.67622e-12	1.19742	0.75	0.27	3.22377e-08	C2	CGAS
1.29221e-11	1.19653	0.833	0.395	1.55659e-07	C2	MAP3K4
9.94008e-18	1.19445	1	0.827	1.19738e-13	C2	PLAUR
1.87466e-12	1.19132	0.917	0.427	2.25822e-08	C2	KLHL42
1.97681e-10	1.18574	0.708	0.276	2.38126e-06	C2	RPS6KA2
1.52665e-10	1.18556	0.479	0.092	1.839e-06	C2	DAB2
9.9233e-18	1.1851	1	0.622	1.19536e-13	C2	SH3BGRL
1.00148e-13	1.18342	0.938	0.503	1.20639e-09	C2	IFIH1
1.55301e-17	1.17996	0.542	0.049	1.87075e-13	C2	ZNF462
7.74106e-15	1.17925	0.979	0.724	9.32488e-11	C2	C12orf45
5.85503e-18	1.17824	0.583	0.059	7.05297e-14	C2	LOC100505501
1.6881e-14	1.17761	1	0.638	2.03348e-10	C2	EPB41L2
5.41798e-10	1.17379	0.562	0.157	6.52649e-06	C2	MAML2
2.2631e-07	1.17036	0.271	0.038	0.00272613	C2	IL7R
5.40435e-13	1.17001	1	0.719	6.51008e-09	C2	ARL4A
1.69791e-12	1.16994	0.854	0.362	2.0453e-08	C2	MSX1
1.19448e-10	1.16626	0.417	0.065	1.43887e-06	C2	ATL1
8.76221e-21	1.16611	0.5	0.016	1.0555e-16	C2	TMEM136
1.32742e-12	1.16358	0.812	0.286	1.59902e-08	C2	HIST1H2BD
1.34444e-17	1.16253	0.396	0.005	1.61952e-13	C2	TCHH
2.45915e-14	1.16197	1	0.746	2.96229e-10	C2	IER5
1.87353e-12	1.16196	0.875	0.373	2.25685e-08	C2	CDKN2B
4.22625e-10	1.16088	0.958	0.751	5.09094e-06	C2	CXCL8
1.70018e-18	1.15881	0.438	0.011	2.04804e-14	C2	GNG2
2.10901e-19	1.15758	1	0.908	2.54051e-15	C2	EID1
1.53627e-12	1.15704	0.896	0.384	1.85059e-08	C2	IRS2
7.92064e-10	1.15695	0.562	0.151	9.5412e-06	C2	FLJ37453
1.83733e-15	1.15273	0.771	0.195	2.21324e-11	C2	SLC26A11
4.65415e-13	1.15074	0.875	0.384	5.60639e-09	C2	NFE2L3
5.55443e-22	1.14716	0.458	0	6.69087e-18	C2	GBP6
4.22403e-12	1.146	0.708	0.2	5.08827e-08	C2	ARHGAP29
5.08403e-16	1.14417	0.875	0.254	6.12422e-12	C2	PIK3R1
5.02658e-14	1.14304	0.479	0.054	6.05502e-10	C2	LY6E-DT
3.31853e-14	1.14199	0.812	0.254	3.9975e-10	C2	CALD1
7.24287e-12	1.14135	0.646	0.178	8.72476e-08	C2	IRF2BPL
1.09193e-15	1.13413	1	0.816	1.31534e-11	C2	H2AFJ
9.17559e-12	1.13369	0.688	0.205	1.10529e-07	C2	SLC39A8
4.54179e-12	1.13062	0.958	0.551	5.47104e-08	C2	IDS
7.63448e-19	1.12742	0.417	0.005	9.1965e-15	C2	RCAN2
3.91897e-15	1.12715	0.417	0.027	4.72079e-11	C2	FYB1
4.15619e-17	1.12676	0.958	0.341	5.00655e-13	C2	TNFSF9
9.81754e-08	1.12559	0.729	0.319	0.00118262	C2	KRT15
4.00808e-17	1.12287	0.75	0.13	4.82814e-13	C2	ARHGDIB
7.24773e-11	1.12285	0.833	0.346	8.73061e-07	C2	CSRP2
1.1195e-11	1.12252	0.812	0.303	1.34855e-07	C2	TSHZ1
3.51293e-07	1.12195	0.75	0.416	0.00423168	C2	LYPD3
7.56432e-18	1.11962	1	0.589	9.11198e-14	C2	TCEAL8
7.18615e-12	1.11901	0.917	0.411	8.65644e-08	C2	OASL
3.99225e-13	1.11866	0.396	0.032	4.80907e-09	C2	TSHZ2
7.91072e-15	1.115	0.604	0.097	9.52925e-11	C2	ETV1
2.84664e-13	1.11471	0.75	0.211	3.42906e-09	C2	CLCN4
1.63075e-11	1.09993	0.667	0.189	1.96441e-07	C2	KLHL35
3.33083e-07	1.0991	0.479	0.141	0.00401232	C2	LINC00888
1.89715e-15	1.09581	1	0.703	2.28531e-11	C2	CTSL
3.66266e-09	1.09479	0.5	0.124	4.41204e-05	C2	ZSCAN31
3.14602e-13	1.09478	0.542	0.086	3.7897e-09	C2	FZD8
1.71623e-10	1.09338	0.896	0.465	2.06737e-06	C2	TCEAL3
3.0845e-12	1.0931	0.667	0.178	3.71558e-08	C2	SPTLC3
7.95259e-12	1.09276	0.771	0.286	9.57968e-08	C2	SMPD1
1.47536e-10	1.09025	0.896	0.503	1.77722e-06	C2	PPFIBP1
2.74916e-09	1.08942	0.771	0.319	3.31164e-05	C2	NRP2
1.20371e-14	1.08785	1	0.886	1.44999e-10	C2	SLC38A2
3.13032e-08	1.08046	0.979	0.724	0.000377079	C2	H1F0
1.71805e-13	1.08026	0.833	0.243	2.06956e-09	C2	SMIM29
7.28531e-19	1.07665	1	0.908	8.77589e-15	C2	ITGA6
2.39418e-10	1.07594	0.875	0.497	2.88403e-06	C2	DNTTIP1
1.24462e-11	1.07565	0.375	0.038	1.49927e-07	C2	GIHCG
2.8146e-10	1.07523	0.75	0.276	3.39046e-06	C2	INAFM2
1.00937e-20	1.07482	1	0.897	1.21589e-16	C2	TCEAL4
2.7107e-13	1.07423	0.979	0.735	3.26531e-09	C2	FOSB
9.27734e-13	1.07409	0.583	0.119	1.11755e-08	C2	SCARNA22
8.03761e-11	1.07408	0.375	0.043	9.6821e-07	C2	RORA
2.11151e-13	1.07213	0.938	0.481	2.54352e-09	C2	GULP1
4.64951e-11	1.07179	0.771	0.292	5.6008e-07	C2	SLC41A2
1.7651e-12	1.07175	0.667	0.184	2.12624e-08	C2	NEBL
1.86513e-14	1.07122	0.979	0.584	2.24674e-10	C2	CDC25B
8.18216e-07	1.06705	0.354	0.086	0.00985623	C2	CEP126
6.39911e-11	1.06663	0.917	0.535	7.70837e-07	C2	PRRG4
1.4478e-13	1.06638	0.833	0.265	1.74402e-09	C2	MSANTD4
3.1435e-16	1.06443	1	0.816	3.78666e-12	C2	SLC3A2
7.68768e-12	1.06299	0.312	0.016	9.26058e-08	C2	SELL
5.12779e-14	1.06228	0.417	0.032	6.17694e-10	C2	MSRB3
3.72463e-13	1.05817	0.979	0.535	4.48669e-09	C2	IFIT1
5.13853e-13	1.05661	1	0.908	6.18988e-09	C2	OAS1
6.55489e-21	1.05584	0.479	0.011	7.89603e-17	C2	RNU5B-1
1.12546e-13	1.05441	0.375	0.022	1.35573e-09	C2	CHRM3
2.94854e-16	1.05268	0.75	0.141	3.55181e-12	C2	LOX
2.49508e-10	1.05166	0.75	0.27	3.00557e-06	C2	RNF24
3.59621e-08	1.05108	0.479	0.13	0.0004332	C2	NR2F1-AS1
2.65563e-12	1.05016	0.979	0.627	3.19897e-08	C2	PTPN12
3.76326e-09	1.04959	0.458	0.097	4.53322e-05	C2	PTCH2
5.37065e-17	1.04895	0.354	0	6.46948e-13	C2	C20orf204
9.15452e-10	1.04895	0.896	0.503	1.10275e-05	C2	AHNAK2
2.37208e-11	1.04826	0.958	0.6	2.85741e-07	C2	ADM
4.65885e-15	1.04697	1	0.941	5.61205e-11	C2	DUSP1
3.50768e-11	1.04672	0.625	0.178	4.22535e-07	C2	HMGA2
2.34697e-16	1.04619	0.688	0.119	2.82716e-12	C2	S100A5
3.71146e-13	1.04605	0.438	0.049	4.47082e-09	C2	ST3GAL4
1.13943e-12	1.04595	0.792	0.27	1.37256e-08	C2	OXT
3.18258e-07	1.04591	0.396	0.103	0.00383373	C2	DKK3
8.43561e-17	1.04589	0.438	0.022	1.01615e-12	C2	DZIP1L
1.52621e-15	1.04427	1	0.973	1.83847e-11	C2	NFKBIA
3.84513e-13	1.04174	0.75	0.211	4.63185e-09	C2	SIX4
1.64398e-10	1.0417	0.646	0.195	1.98034e-06	C2	BCAR3
1.20054e-10	1.04163	0.479	0.092	1.44617e-06	C2	PMM1
4.28153e-12	1.0413	0.479	0.076	5.15754e-08	C2	FRMD6
1.09418e-11	1.03835	0.729	0.227	1.31806e-07	C2	ARHGEF3
1.316e-11	1.03582	0.917	0.465	1.58526e-07	C2	CCDC85B
9.64363e-16	1.03247	0.667	0.114	1.16167e-11	C2	FILIP1L
7.39156e-14	1.03056	0.854	0.265	8.90387e-10	C2	SMOX
1.03869e-10	1.02904	0.479	0.092	1.25121e-06	C2	STC1
1.19748e-11	1.02874	0.875	0.411	1.44248e-07	C2	AFF1
8.33269e-14	1.02829	0.604	0.108	1.00376e-09	C2	SENP7
3.89056e-06	1.02197	0.458	0.168	0.0468657	C2	APOLD1
1.89027e-11	1.02168	0.792	0.286	2.27702e-07	C2	HIST2H2BE
1.3311e-18	1.01947	0.479	0.022	1.60345e-14	C2	REEP2
1.91928e-12	1.01555	0.625	0.141	2.31197e-08	C2	TRIM23
1.0547e-11	1.01418	0.917	0.486	1.27049e-07	C2	CCDC82
9.48245e-10	1.0117	0.854	0.465	1.14226e-05	C2	MYADM
1.54703e-09	1.01011	0.792	0.351	1.86355e-05	C2	PDK3
1.55958e-09	1.00916	0.521	0.13	1.87867e-05	C2	GDAP1
4.76843e-14	1.00769	0.854	0.292	5.74405e-10	C2	CSRNP1
3.08651e-08	1.00715	0.396	0.086	0.000371801	C2	LETM2
4.08745e-11	1.007	0.812	0.281	4.92374e-07	C2	WDR25
3.97492e-13	1.00659	0.979	0.67	4.78819e-09	C2	KRR1
2.72994e-13	1.00526	0.729	0.211	3.28848e-09	C2	SPRY4
5.07664e-12	1.00218	0.979	0.768	6.11532e-08	C2	PMAIP1
4.30166e-11	1.00149	0.354	0.032	5.18178e-07	C2	DLX2
9.84397e-13	0.999945	0.688	0.189	1.18581e-08	C2	RGN
9.15632e-08	0.994912	0.708	0.308	0.00110297	C2	SNRK
6.75425e-17	0.994499	0.458	0.027	8.13617e-13	C2	FIRRE
1.76889e-14	0.993976	0.979	0.665	2.13081e-10	C2	C19orf66
9.59215e-14	0.992523	0.333	0.011	1.15547e-09	C2	LOC101929563
1.2328e-10	0.992399	0.333	0.032	1.48503e-06	C2	FYN
9.18722e-12	0.991696	1	0.638	1.10669e-07	C2	SUCLA2
1.29614e-12	0.991488	0.875	0.297	1.56132e-08	C2	ANTXR2
3.46698e-12	0.991021	0.958	0.557	4.17632e-08	C2	SKIL
1.36494e-11	0.990411	0.729	0.232	1.64421e-07	C2	ZFHX3
6.01261e-12	0.988932	0.938	0.416	7.24279e-08	C2	AIM2
5.79709e-15	0.987262	0.417	0.027	6.98317e-11	C2	ABCA17P
1.13935e-12	0.986393	1	0.935	1.37246e-08	C2	CXCL2
2.34697e-16	0.984552	1	0.897	2.82716e-12	C2	PLEC
9.09984e-14	0.983831	1	0.968	1.09617e-09	C2	MT2A
2.49347e-16	0.981943	0.458	0.027	3.00364e-12	C2	FGF13
3.05596e-18	0.981787	0.688	0.097	3.68121e-14	C2	BBOX1-AS1
6.78616e-14	0.981202	0.604	0.108	8.17461e-10	C2	ABCA1
2.27042e-08	0.979001	0.75	0.378	0.000273495	C2	TMX4
5.68881e-11	0.978221	0.771	0.292	6.85274e-07	C2	GALNT10
9.95397e-08	0.97442	0.417	0.103	0.00119905	C2	SPEGNB
4.70741e-16	0.973925	0.5	0.043	5.67055e-12	C2	SGCE
9.38631e-10	0.97388	0.5	0.114	1.13067e-05	C2	ITPR1
2.31913e-13	0.973135	0.771	0.205	2.79362e-09	C2	APOBEC3F
2.01654e-11	0.973118	0.938	0.551	2.42913e-07	C2	RBMS1
2.53629e-13	0.971534	0.479	0.059	3.05522e-09	C2	NR4A3
1.69271e-11	0.96967	0.542	0.108	2.03904e-07	C2	CPVL
3.09281e-16	0.967904	0.417	0.016	3.7256e-12	C2	KLF12
1.36052e-10	0.967645	0.5	0.097	1.63889e-06	C2	EIF5A2
8.1687e-11	0.967054	0.729	0.249	9.84002e-07	C2	USPL1
1.1136e-09	0.967005	0.438	0.081	1.34145e-05	C2	SLC2A12
1.04057e-06	0.965776	0.438	0.119	0.0125347	C2	LINC00239
9.61689e-15	0.965329	1	0.957	1.15845e-10	C2	IER2
1.49138e-09	0.96435	0.604	0.195	1.79651e-05	C2	PTPRJ
9.93362e-13	0.961991	0.979	0.541	1.1966e-08	C2	DNAJB4
9.66891e-10	0.959681	0.875	0.449	1.16472e-05	C2	LTBP4
1.40142e-10	0.959326	0.458	0.081	1.68815e-06	C2	CHST3
4.43064e-09	0.958578	0.875	0.438	5.33715e-05	C2	FOSL1
1.98826e-08	0.957241	0.688	0.27	0.000239505	C2	TUBB3
1.06839e-14	0.956424	0.833	0.227	1.28699e-10	C2	EGR3
1.16016e-12	0.953136	0.979	0.751	1.39753e-08	C2	AHNAK
3.36575e-11	0.950111	0.917	0.557	4.05438e-07	C2	AHR
8.83669e-08	0.947031	0.375	0.081	0.00106447	C2	MRPS31P5
2.25855e-15	0.945348	0.583	0.076	2.72064e-11	C2	PBX3
1.15871e-10	0.945105	0.979	0.584	1.39578e-06	C2	DLGAP4
3.71445e-13	0.944101	1	0.724	4.47442e-09	C2	IFI16
5.24638e-11	0.943418	0.396	0.049	6.31979e-07	C2	NAT14
8.20345e-15	0.943058	0.979	0.811	9.88188e-11	C2	NFE2L1
5.00381e-11	0.942152	0.812	0.351	6.02759e-07	C2	SEMA3A
3.09208e-10	0.941246	0.896	0.427	3.72472e-06	C2	TBPL1
4.2514e-11	0.940086	0.688	0.211	5.12124e-07	C2	WFS1
6.82407e-10	0.939594	0.479	0.097	8.22027e-06	C2	PRRT3
5.18669e-08	0.937375	0.333	0.054	0.000624789	C2	HMGA2-AS1
2.50304e-08	0.935489	0.875	0.622	0.000301517	C2	ENDOD1
5.32483e-20	0.93542	1	0.962	6.4143e-16	C2	CAST
1.39095e-09	0.935383	0.854	0.443	1.67554e-05	C2	SMURF2
1.03119e-06	0.933316	0.729	0.373	0.0124218	C2	FRMD4B
6.69511e-13	0.933061	0.979	0.865	8.06493e-09	C2	AOPEP
8.27883e-11	0.932784	0.729	0.243	9.97267e-07	C2	POGLUT3
3.88155e-11	0.932574	0.792	0.297	4.67572e-07	C2	CITED2
2.59763e-12	0.932001	0.979	0.605	3.12911e-08	C2	ZC2HC1A
6.66305e-07	0.930709	0.688	0.351	0.00802631	C2	FGFRL1
1.02274e-11	0.929375	0.958	0.681	1.232e-07	C2	RBFOX2
1.36982e-06	0.929206	0.521	0.189	0.0165008	C2	RNU4ATAC
1.41853e-08	0.928128	0.854	0.432	0.000170876	C2	ELK3
2.69265e-16	0.927623	1	0.962	3.24357e-12	C2	ANXA1
1.46695e-10	0.927029	0.521	0.114	1.76708e-06	C2	ZNF699
3.49036e-09	0.926215	0.896	0.524	4.20449e-05	C2	CRTAP
1.05077e-11	0.92607	0.792	0.314	1.26576e-07	C2	STXBP1
6.99797e-12	0.923417	0.979	0.578	8.42975e-08	C2	SHB
6.55702e-11	0.923386	0.667	0.216	7.89859e-07	C2	IL15
1.25185e-14	0.922311	1	0.951	1.50798e-10	C2	EGR1
1.45026e-10	0.921386	0.979	0.703	1.74698e-06	C2	H1FX
8.27942e-12	0.92067	0.646	0.157	9.97339e-08	C2	PAX8
1.57206e-14	0.919636	0.354	0.011	1.89371e-10	C2	APOA1
1.66878e-09	0.918459	0.979	0.87	2.01021e-05	C2	GSN
2.96264e-13	0.917438	0.396	0.032	3.5688e-09	C2	SMILR
1.26592e-11	0.916983	0.958	0.649	1.52493e-07	C2	TMED1
7.41879e-12	0.914291	0.292	0.011	8.93668e-08	C2	GASK1B
1.79022e-10	0.913176	0.979	0.632	2.15649e-06	C2	PTPRA
1.29637e-10	0.91186	0.917	0.622	1.56161e-06	C2	KIAA0355
1.25167e-09	0.911827	0.688	0.222	1.50776e-05	C2	ARC
1.99094e-08	0.911291	0.604	0.2	0.000239829	C2	LOC730098
5.15936e-12	0.9103	0.479	0.076	6.21497e-08	C2	NAP1L5
1.14165e-16	0.90832	0.479	0.032	1.37523e-12	C2	ZEB1
9.71996e-15	0.908	0.375	0.016	1.17087e-10	C2	ZNF860
3.545e-17	0.906378	0.521	0.043	4.2703e-13	C2	STK31
3.84958e-13	0.904567	1	0.724	4.63721e-09	C2	TAF7
4.79584e-11	0.90401	0.646	0.162	5.77706e-07	C2	IL18BP
2.89956e-13	0.903813	0.646	0.13	3.49281e-09	C2	PRAME
6.07004e-10	0.903444	0.938	0.481	7.31197e-06	C2	TRABD2A
5.95768e-10	0.903215	0.271	0.016	7.17662e-06	C2	ITGAM
2.97099e-11	0.903208	0.458	0.07	3.57886e-07	C2	NRP1
4.04089e-12	0.902907	0.375	0.032	4.86766e-08	C2	SDAD1P1
1.81753e-13	0.902743	0.812	0.243	2.1894e-09	C2	NPAS2
1.16597e-09	0.899804	0.542	0.141	1.40452e-05	C2	SSBP2
1.2559e-10	0.899716	0.521	0.097	1.51286e-06	C2	CASTOR1
9.81604e-08	0.898896	0.479	0.146	0.00118244	C2	CLSTN3
4.31354e-09	0.897389	0.833	0.378	5.19609e-05	C2	SPRY2
5.39676e-12	0.896862	0.354	0.027	6.50094e-08	C2	LINC00261
8.11605e-08	0.896576	0.729	0.308	0.00097766	C2	HOXA5
5.04861e-12	0.895055	0.354	0.027	6.08156e-08	C2	PROX1
2.07292e-11	0.893128	1	0.632	2.49704e-07	C2	SAMD9L
8.43141e-08	0.892112	0.542	0.173	0.00101565	C2	EVA1B
9.546e-08	0.891627	0.854	0.465	0.00114991	C2	ZADH2
3.50188e-08	0.890896	0.271	0.032	0.000421836	C2	EDARADD
3.39629e-13	0.890159	0.979	0.6	4.09117e-09	C2	RNF13
1.80387e-12	0.889362	0.688	0.178	2.17295e-08	C2	RRAGB
5.28446e-09	0.887635	0.875	0.465	6.36566e-05	C2	GPRC5C
2.65422e-12	0.884747	1	0.611	3.19728e-08	C2	LRP11
1.60641e-06	0.884169	0.708	0.351	0.0193509	C2	RRAS
4.88945e-12	0.883681	0.646	0.146	5.88983e-08	C2	SLC2A10
1.34174e-11	0.882944	0.583	0.13	1.61626e-07	C2	TCN2
3.78179e-11	0.882861	1	0.951	4.55554e-07	C2	CXCL3
4.00163e-10	0.8827	0.875	0.465	4.82037e-06	C2	MYL6B
8.45399e-11	0.882512	1	0.746	1.01837e-06	C2	MTAP
1.69603e-11	0.882509	0.583	0.141	2.04304e-07	C2	ANKRD37
9.41848e-07	0.881958	0.833	0.541	0.0113455	C2	RIN2
3.43446e-15	0.879922	0.479	0.043	4.13716e-11	C2	TLR4
7.93158e-10	0.879208	0.958	0.546	9.55439e-06	C2	HSPA6
2.46831e-11	0.876185	0.5	0.092	2.97333e-07	C2	ZXDB
3.15398e-12	0.875924	0.958	0.762	3.79929e-08	C2	C5orf15
2.40359e-08	0.874437	0.646	0.243	0.000289536	C2	ARSJ
1.21559e-10	0.873542	0.583	0.151	1.46429e-06	C2	SNX21
5.64542e-10	0.872214	0.833	0.4	6.80048e-06	C2	ETV5
4.25131e-09	0.870868	0.938	0.638	5.12113e-05	C2	WASHC3
2.06808e-11	0.870372	0.958	0.578	2.49121e-07	C2	DEDD2
4.99082e-07	0.870006	0.625	0.281	0.00601194	C2	STEAP2
1.25091e-07	0.869029	0.479	0.135	0.00150685	C2	TSPYL2
4.56201e-12	0.868735	0.604	0.135	5.49539e-08	C2	HVCN1
2.61468e-10	0.867662	0.604	0.162	3.14964e-06	C2	B4GAT1
2.53866e-14	0.867453	1	0.881	3.05807e-10	C2	PLAAT3
2.99476e-12	0.866672	0.854	0.314	3.60749e-08	C2	C8orf31
2.14215e-09	0.864759	0.688	0.249	2.58043e-05	C2	KPNA5
1.53034e-11	0.862689	0.396	0.043	1.84345e-07	C2	DOCK4
4.71031e-08	0.860651	0.812	0.422	0.000567404	C2	ENO2
4.55717e-07	0.86051	0.5	0.168	0.00548956	C2	USP30-AS1
3.31888e-10	0.860285	0.646	0.195	3.99792e-06	C2	SNX10
3.40849e-12	0.860265	0.979	0.643	4.10587e-08	C2	VAMP2
1.16356e-10	0.86	0.583	0.141	1.40162e-06	C2	ZBTB10
1.10442e-08	0.859404	0.458	0.108	0.000133039	C2	KCTD15
1.2668e-08	0.857935	0.917	0.551	0.000152599	C2	LAMC1
1.16094e-10	0.857004	0.979	0.838	1.39847e-06	C2	BTG1
1.00992e-11	0.8568	0.854	0.308	1.21655e-07	C2	GABARAPL1
8.13855e-08	0.856344	0.562	0.178	0.00098037	C2	CDKN2D
2.35009e-08	0.856135	0.854	0.416	0.000283092	C2	IL7
4.63197e-10	0.855643	0.938	0.524	5.57967e-06	C2	TRIM22
1.65771e-12	0.855301	1	0.757	1.99688e-08	C2	DEGS1
2.35946e-09	0.855298	0.833	0.422	2.8422e-05	C2	FER
5.85164e-11	0.855186	0.458	0.07	7.04888e-07	C2	NME5
7.8266e-13	0.854592	1	0.903	9.42792e-09	C2	DSC2
3.28583e-10	0.852531	0.958	0.643	3.95811e-06	C2	SOCS3
1.68469e-09	0.852396	0.396	0.065	2.02938e-05	C2	C3orf70
3.33003e-07	0.852043	0.417	0.114	0.00401135	C2	PRR3
4.80724e-12	0.851824	0.875	0.373	5.79081e-08	C2	ZBED5
3.2631e-12	0.85108	0.396	0.038	3.93073e-08	C2	NLRP1
4.90813e-11	0.850691	1	0.741	5.91233e-07	C2	MBOAT2
6.70954e-09	0.84979	1	0.93	8.08231e-05	C2	TMEM141
1.72844e-07	0.849413	0.771	0.427	0.00208207	C2	CREBRF
2.6893e-07	0.849141	0.646	0.286	0.00323953	C2	STIM1
3.9497e-09	0.847894	0.583	0.162	4.75781e-05	C2	FAM229A
7.41757e-07	0.847815	0.417	0.119	0.0089352	C2	TMEM140
6.22001e-15	0.846684	1	0.968	7.49263e-11	C2	DNAJB1
6.92118e-07	0.846096	0.271	0.043	0.00833725	C2	LOC642648
3.43074e-10	0.845017	0.833	0.373	4.13267e-06	C2	SCPEP1
4.43088e-16	0.844429	1	0.995	5.33744e-12	C2	ADIRF
1.48619e-08	0.843736	0.875	0.476	0.000179026	C2	HEXIM1
2.31358e-08	0.842934	0.854	0.454	0.000278694	C2	CLIC4
2.54566e-06	0.842684	0.417	0.124	0.030665	C2	ANXA2R
5.33985e-10	0.842215	0.708	0.249	6.43239e-06	C2	GOLT1A
9.69446e-08	0.841278	0.25	0.027	0.00116779	C2	GLDN
4.85502e-07	0.84105	0.792	0.378	0.00584835	C2	C1R
7.46008e-11	0.840743	0.771	0.249	8.98641e-07	C2	C6orf141
1.54663e-10	0.840434	0.542	0.124	1.86307e-06	C2	SHISA4
9.24011e-10	0.839262	0.833	0.297	1.11306e-05	C2	S100A9
1.59261e-12	0.838298	1	0.762	1.91846e-08	C2	ITPRID2
1.44272e-13	0.838148	0.812	0.243	1.7379e-09	C2	GLIPR1
1.08907e-06	0.837954	0.396	0.108	0.013119	C2	LINC02614
1.60732e-16	0.837756	0.625	0.086	1.93617e-12	C2	EGR2
4.47211e-09	0.836563	0.396	0.07	5.38711e-05	C2	MCC
5.71998e-09	0.836487	0.896	0.524	6.89029e-05	C2	MAGED2
3.86069e-10	0.835862	0.312	0.027	4.65059e-06	C2	PCDHB7
2.7878e-08	0.835755	0.979	0.741	0.000335818	C2	GBP1
1.35124e-09	0.835499	0.521	0.124	1.62771e-05	C2	MELTF
7.28266e-10	0.835196	0.521	0.114	8.77269e-06	C2	NEK11
7.96501e-08	0.833906	0.604	0.232	0.000959465	C2	CD274
1.09474e-11	0.833712	0.438	0.059	1.31873e-07	C2	GPR158
3.05471e-06	0.832292	0.292	0.054	0.036797	C2	CXCL9
7.67281e-09	0.832147	0.562	0.168	9.24267e-05	C2	ZNF532
1.3372e-10	0.831744	0.979	0.616	1.61079e-06	C2	OAS3
3.6685e-07	0.831592	0.812	0.449	0.00441908	C2	SECISBP2L
4.38851e-09	0.831323	0.417	0.076	5.2864e-05	C2	CASC9
1.30517e-07	0.830468	0.458	0.13	0.00157221	C2	CCDC74A
1.44024e-10	0.828981	1	0.908	1.73492e-06	C2	CDCP1
1.05536e-08	0.828684	0.729	0.292	0.000127128	C2	ZBTB7C
2.27804e-08	0.828478	0.75	0.346	0.000274412	C2	TMCC1
1.11247e-06	0.827555	0.833	0.497	0.0134008	C2	DPP4
1.23211e-15	0.826828	1	0.995	1.48419e-11	C2	ISG15
2.10834e-07	0.824413	0.479	0.146	0.0025397	C2	RCBTB2
1.36558e-08	0.823091	0.917	0.632	0.000164497	C2	ARRDC3
1.03718e-11	0.822482	1	0.8	1.24939e-07	C2	DRAP1
1.28581e-09	0.822423	0.917	0.476	1.54889e-05	C2	GCA
7.05421e-10	0.820293	0.875	0.443	8.49751e-06	C2	C5orf56
7.1318e-10	0.82023	0.396	0.059	8.59097e-06	C2	RHEBL1
3.68482e-12	0.819868	0.958	0.551	4.43874e-08	C2	RUNX1
2.01574e-10	0.819772	1	0.881	2.42816e-06	C2	TSC22D1
1.37988e-08	0.819277	0.375	0.065	0.000166221	C2	RNF144A
1.27952e-11	0.81783	0.396	0.043	1.54131e-07	C2	MYO5A
2.17594e-08	0.817277	0.708	0.286	0.000262113	C2	SMIM1
7.73349e-07	0.817203	0.833	0.514	0.00931576	C2	P3H4
3.46343e-11	0.816665	0.562	0.124	4.17205e-07	C2	WWC3
1.65096e-07	0.816251	0.521	0.168	0.00198875	C2	TMEM229B
1.2833e-09	0.814527	0.771	0.303	1.54586e-05	C2	ALOX12
2.8632e-10	0.813721	0.542	0.119	3.44901e-06	C2	GADD45G
6.19965e-09	0.813048	0.812	0.351	7.4681e-05	C2	CLK4
1.05001e-06	0.811949	0.854	0.605	0.0126484	C2	MEF2A
1.6044e-06	0.811674	0.646	0.314	0.0193266	C2	HOXA11-AS
4.87615e-11	0.811614	0.979	0.595	5.87381e-07	C2	GTF2F1
8.45555e-10	0.811537	0.979	0.741	1.01856e-05	C2	NAB1
6.99473e-11	0.810349	0.979	0.757	8.42585e-07	C2	TJP1
3.70568e-16	0.810137	1	0.978	4.46387e-12	C2	BST2
1.26836e-11	0.80959	0.917	0.411	1.52787e-07	C2	GPX8
2.65575e-16	0.808874	0.583	0.076	3.19911e-12	C2	RASGRF2
1.22464e-08	0.808637	0.979	0.6	0.00014752	C2	VSNL1
2.9051e-12	0.80847	0.458	0.059	3.49949e-08	C2	ANKRD18CP
3.91778e-07	0.806984	0.396	0.097	0.00471936	C2	PAK3
1.53446e-09	0.806809	0.875	0.405	1.84841e-05	C2	SLC25A29
2.05669e-07	0.805831	0.292	0.043	0.00247749	C2	CDC20B
1.34333e-06	0.805717	0.25	0.038	0.0161818	C2	LOC153684
9.83373e-11	0.80521	0.625	0.157	1.18457e-06	C2	COPZ2
5.45006e-09	0.803451	0.521	0.141	6.56514e-05	C2	TRERF1
8.10337e-10	0.802984	0.979	0.649	9.76132e-06	C2	PURA
3.27485e-10	0.802871	0.771	0.297	3.94489e-06	C2	ELL2
5.22024e-13	0.802544	0.833	0.281	6.28831e-09	C2	TBL1X
2.57504e-09	0.801965	0.958	0.692	3.1019e-05	C2	CNN3
1.4005e-11	0.801201	0.5	0.081	1.68704e-07	C2	RAB30
9.1411e-08	0.799899	0.25	0.027	0.00110114	C2	RASGRF2-AS1
1.05157e-09	0.79979	0.979	0.751	1.26672e-05	C2	PSIP1
2.01776e-11	0.799691	0.354	0.032	2.43059e-07	C2	WFDC3
2.01743e-07	0.799433	0.708	0.303	0.0024302	C2	MGP
4.74132e-09	0.799379	0.646	0.195	5.7114e-05	C2	SLFN12
1.50239e-09	0.798638	0.875	0.4	1.80978e-05	C2	ANKRD50
2.8718e-09	0.798403	0.854	0.432	3.45937e-05	C2	RAB24
6.74485e-16	0.797938	0.479	0.038	8.12485e-12	C2	FABP4
2.1198e-14	0.7959	1	0.892	2.55351e-10	C2	FOXP1
3.39124e-08	0.795796	0.75	0.319	0.000408509	C2	QSER1
3.90092e-08	0.79549	0.812	0.422	0.000469904	C2	RNU5F-1
3.65646e-07	0.795388	0.75	0.368	0.00440457	C2	GALK1
6.61548e-07	0.793911	0.292	0.054	0.007969	C2	F5
2.39371e-09	0.793832	0.583	0.157	2.88347e-05	C2	LRCH1
2.95945e-09	0.792442	0.938	0.659	3.56495e-05	C2	FUNDC1
2.67849e-08	0.792278	0.604	0.205	0.000322651	C2	ZNF384
1.5372e-08	0.791209	0.625	0.205	0.000185172	C2	KLF11
1.75299e-08	0.790571	0.271	0.027	0.000211166	C2	DUBR
1.70392e-11	0.790042	0.812	0.292	2.05254e-07	C2	KRT6B
5.63866e-09	0.789473	0.875	0.47	6.79233e-05	C2	HERC2P2
1.13e-10	0.788302	0.938	0.6	1.3612e-06	C2	PJA2
1.12018e-06	0.784912	0.688	0.303	0.0134937	C2	LOC93622
4.533e-08	0.784779	0.271	0.032	0.000546045	C2	CCDC73
4.24225e-12	0.78446	1	0.8	5.11021e-08	C2	PRKAR1A
4.61049e-08	0.78402	0.396	0.081	0.00055538	C2	TNNC2
6.03999e-08	0.783843	0.896	0.562	0.000727578	C2	HSPA4L
9.96019e-11	0.783021	0.542	0.108	1.1998e-06	C2	CCDC9B
1.28001e-10	0.782802	0.979	0.6	1.5419e-06	C2	DDX58
3.00361e-09	0.78264	0.938	0.659	3.61815e-05	C2	SGCB
1.05915e-08	0.782243	0.896	0.443	0.000127585	C2	BTC
5.64307e-08	0.781462	0.438	0.103	0.000679764	C2	WNT7B
3.22412e-06	0.780781	0.604	0.292	0.0388377	C2	ZNF296
3.46505e-06	0.780772	0.292	0.059	0.04174	C2	CHN1
3.6994e-10	0.780161	1	0.854	4.4563e-06	C2	S100A4
2.38623e-09	0.778554	0.75	0.27	2.87445e-05	C2	POFUT2
6.27044e-11	0.777614	0.312	0.022	7.55337e-07	C2	LOC374443
8.73183e-08	0.776856	0.542	0.173	0.00105184	C2	SPSB2
9.82365e-10	0.776795	0.917	0.438	1.18336e-05	C2	WDR72
1.95025e-09	0.776576	0.604	0.168	2.34927e-05	C2	SHC2
5.65472e-07	0.773582	0.833	0.492	0.00681168	C2	GADD45A
1.50741e-08	0.773187	0.271	0.027	0.000181583	C2	UCHL1
4.09129e-13	0.772992	1	0.876	4.92837e-09	C2	REX1BD
4.98948e-12	0.772955	1	0.881	6.01032e-08	C2	GOLM1
2.24288e-07	0.772717	0.771	0.378	0.00270177	C2	ABI2
3.15769e-12	0.771839	0.354	0.027	3.80375e-08	C2	MYO16-AS1
2.65685e-08	0.771728	0.875	0.486	0.000320044	C2	PTGS2
8.13931e-09	0.76995	0.979	0.643	9.80461e-05	C2	IFI27L1
4.0166e-13	0.769558	1	0.914	4.8384e-09	C2	PPP3CA
1.1939e-09	0.769253	0.917	0.486	1.43817e-05	C2	TM7SF2
1.67122e-09	0.769071	0.604	0.168	2.01315e-05	C2	SOSTDC1
8.4194e-09	0.76716	0.729	0.27	0.00010142	C2	ERICH5
1.86454e-06	0.765264	0.875	0.519	0.0224603	C2	LUZP1
4.87435e-11	0.764432	0.354	0.032	5.87164e-07	C2	LY6D
4.11206e-08	0.763378	0.875	0.454	0.000495339	C2	RNF139
4.83982e-08	0.763156	0.979	0.751	0.000583005	C2	PCMTD1
1.01072e-08	0.762859	0.354	0.054	0.000121751	C2	ADAM8
4.81752e-08	0.762653	0.479	0.124	0.000580319	C2	HLA-F-AS1
1.35173e-07	0.761779	0.833	0.514	0.00162829	C2	WDR41
3.52792e-11	0.758977	0.958	0.73	4.24973e-07	C2	PIN4
4.78e-13	0.75886	0.417	0.038	5.75799e-09	C2	TIMP4
4.12282e-09	0.757573	0.979	0.659	4.96635e-05	C2	PDE4D
1.6226e-08	0.757042	0.771	0.335	0.000195458	C2	B3GAT3
1.05041e-08	0.756787	0.833	0.422	0.000126533	C2	RNASE4
1.78008e-14	0.755791	1	0.924	2.14429e-10	C2	IFI27L2
1.23408e-17	0.75444	0.396	0.005	1.48657e-13	C2	GATA3
1.98179e-09	0.754065	0.896	0.449	2.38727e-05	C2	TSC22D2
2.52046e-09	0.754017	1	0.638	3.03615e-05	C2	G0S2
1.77992e-06	0.752196	0.854	0.595	0.0214409	C2	PLEKHA5
1.29579e-09	0.751961	1	0.762	1.56091e-05	C2	FCGRT
1.38388e-06	0.751104	0.875	0.519	0.0166702	C2	MRPS30
3.16603e-06	0.749659	0.792	0.481	0.038138	C2	ZNF428
1.06386e-06	0.74862	0.354	0.086	0.0128153	C2	S100A3
1.53466e-07	0.74843	0.625	0.222	0.00184865	C2	A4GALT
2.03341e-08	0.748282	0.833	0.389	0.000244944	C2	SEC23A
1.43697e-07	0.747849	0.292	0.043	0.00173098	C2	ZSWIM9
1.07497e-08	0.747462	0.896	0.562	0.000129491	C2	CDC42EP4
1.16053e-09	0.746367	0.521	0.119	1.39798e-05	C2	SLC27A1
5.1115e-09	0.746352	0.854	0.476	6.15731e-05	C2	PRCP
8.64865e-09	0.745685	0.896	0.535	0.000104182	C2	CDKN1B
1.75359e-10	0.745378	1	0.984	2.11238e-06	C2	CXCL1
2.51945e-11	0.744275	0.354	0.032	3.03492e-07	C2	IGF2BP3
1.03184e-08	0.743857	0.896	0.524	0.000124295	C2	OAZ2
2.66613e-07	0.741831	0.583	0.216	0.00321163	C2	AFAP1
2.34591e-06	0.741578	0.354	0.081	0.0282588	C2	ZNF441
5.07813e-11	0.739225	0.979	0.854	6.11711e-07	C2	IFI44
5.38998e-10	0.739218	1	0.643	6.49277e-06	C2	ZRSR2
1.06851e-10	0.738203	0.292	0.016	1.28713e-06	C2	IGSF5
1.40861e-07	0.737832	0.333	0.059	0.00169682	C2	UST
6.4881e-09	0.736693	0.625	0.189	7.81556e-05	C2	ZNHIT6
6.7888e-07	0.735352	0.562	0.2	0.00817778	C2	IRAK1BP1
1.31389e-09	0.735126	1	0.822	1.58271e-05	C2	SVIP
4.89689e-09	0.734855	0.979	0.843	5.8988e-05	C2	CAVIN3
8.86167e-13	0.734139	0.312	0.011	1.06748e-08	C2	DISP2
1.36184e-06	0.733647	0.667	0.292	0.0164047	C2	ARHGAP27P1-BPTFP1-KPNA2P3
2.73471e-07	0.733608	0.938	0.681	0.00329424	C2	GYG1
4.04229e-06	0.733176	0.521	0.2	0.0486934	C2	COQ10A
3.1792e-09	0.733064	0.979	0.67	3.82966e-05	C2	IRF7
5.99658e-09	0.732991	0.979	0.665	7.22348e-05	C2	CDKN1C
4.58056e-09	0.732959	0.667	0.232	5.51775e-05	C2	BRD3OS
3.48785e-07	0.732644	0.979	0.762	0.00420147	C2	ZC3H12A
1.5576e-09	0.732371	0.354	0.049	1.87628e-05	C2	FHDC1
1.49419e-08	0.732272	0.896	0.465	0.00017999	C2	EXOC7
8.61601e-09	0.731925	1	0.622	0.000103788	C2	MGLL
5.67113e-10	0.731776	0.646	0.189	6.83144e-06	C2	PITX2
2.93964e-08	0.731321	1	0.811	0.000354109	C2	PMEPA1
3.01152e-06	0.730632	0.646	0.281	0.0362767	C2	C19orf12
1.30153e-11	0.730511	1	0.886	1.56782e-07	C2	RABAC1
1.61207e-08	0.73027	0.708	0.259	0.000194189	C2	JARID2
2.31878e-07	0.728972	0.833	0.514	0.00279321	C2	FGFR1OP2
8.47247e-10	0.728302	0.917	0.465	1.02059e-05	C2	CHD6
3.93299e-11	0.727929	0.479	0.081	4.73768e-07	C2	LOC102723345
1.25691e-06	0.72786	0.333	0.07	0.0151407	C2	EGOT
3.02545e-09	0.727766	0.917	0.422	3.64446e-05	C2	BEX5
1.29735e-07	0.727627	0.729	0.314	0.00156279	C2	ABHD10
2.36852e-08	0.727006	0.896	0.497	0.000285312	C2	PLP2
1.91996e-11	0.726769	1	0.87	2.31279e-07	C2	MX1
9.86741e-09	0.725305	0.583	0.173	0.000118863	C2	TRIM41
1.58719e-11	0.725286	0.75	0.216	1.91193e-07	C2	ERAP2
8.83124e-09	0.724783	0.896	0.454	0.000106381	C2	IFIT2
3.03687e-08	0.724653	0.312	0.043	0.000365821	C2	BCL11B
1.16506e-07	0.722908	0.75	0.351	0.00140343	C2	MAP4K3
1.4178e-07	0.722641	0.354	0.07	0.00170789	C2	SCARNA9
2.04124e-06	0.722454	0.417	0.119	0.0245887	C2	CREB5
9.30767e-08	0.722245	0.646	0.254	0.0011212	C2	SBF1
5.50092e-08	0.721183	0.583	0.184	0.000662641	C2	MICB
9.39613e-07	0.720692	0.708	0.341	0.0113186	C2	EHBP1
5.60218e-07	0.720089	0.917	0.53	0.00674839	C2	FNBP1L
7.07382e-08	0.719096	0.875	0.535	0.000852112	C2	IL6ST
4.07068e-06	0.718596	0.458	0.162	0.0490355	C2	FLT3LG
3.34996e-08	0.718495	0.604	0.2	0.000403537	C2	TLR3
2.77548e-06	0.718099	0.438	0.141	0.0334334	C2	OSTM1
1.02775e-09	0.71802	1	0.789	1.23802e-05	C2	SERINC3
2.5633e-07	0.717755	0.896	0.503	0.00308776	C2	MPRIP
8.54051e-09	0.716577	0.688	0.243	0.000102879	C2	CCDC71L
3.94737e-13	0.715301	0.417	0.038	4.755e-09	C2	ABLIM3
2.10992e-07	0.71513	0.708	0.335	0.00254161	C2	SNAPC2
3.59289e-11	0.714583	0.688	0.184	4.32799e-07	C2	SOD3
3.30808e-08	0.714299	0.417	0.092	0.000398491	C2	PCDHB16
2.66254e-09	0.71396	1	0.854	3.2073e-05	C2	TRA2B
1.34383e-07	0.712452	0.875	0.508	0.00161877	C2	MVB12A
1.5826e-06	0.712413	0.5	0.184	0.019064	C2	CCDC84
4.27762e-09	0.712404	0.979	0.551	5.15282e-05	C2	AKR1C3
4.09815e-06	0.712237	0.312	0.07	0.0493663	C2	MICB-DT
6.17425e-07	0.712067	0.542	0.2	0.0074375	C2	PPP1R18
2.8708e-06	0.711977	0.583	0.249	0.0345817	C2	FYCO1
3.2852e-10	0.711594	1	0.822	3.95735e-06	C2	SLC2A1
1.32124e-09	0.711092	1	0.876	1.59156e-05	C2	CLK1
1.84035e-12	0.710303	0.792	0.227	2.21689e-08	C2	ZDHHC2
2.93173e-07	0.709601	0.938	0.578	0.00353156	C2	SMAD5
5.51079e-07	0.709373	0.958	0.724	0.00663829	C2	FNDC3B
7.33851e-09	0.70832	0.521	0.141	8.83997e-05	C2	SGPP1
1.35778e-06	0.707687	0.292	0.054	0.0163558	C2	PLXNA2
2.86605e-06	0.706248	0.625	0.281	0.0345244	C2	HERC3
5.3558e-07	0.705446	0.771	0.405	0.0064516	C2	SMYD2
2.40089e-10	0.704378	0.979	0.832	2.89212e-06	C2	SEPT7
1.12917e-07	0.703465	0.729	0.308	0.0013602	C2	KCTD10
1.60394e-06	0.703368	0.688	0.346	0.0193211	C2	DCBLD1
8.98531e-07	0.702608	0.542	0.189	0.0108237	C2	SOX7
8.33574e-08	0.701751	0.917	0.562	0.00100412	C2	TNFAIP8
4.5761e-08	0.701044	0.979	0.854	0.000551237	C2	CCNL1
2.38114e-40	3.67079	1	0.078	2.86832e-36	C3	KLK7
9.3192e-38	3.39557	0.976	0.078	1.12259e-33	C3	MUCL3
9.25437e-42	3.20911	0.976	0.052	1.11478e-37	C3	MUC17
1.16556e-28	3.02872	1	0.224	1.40403e-24	C3	REG4
2.88718e-32	2.91424	1	0.177	3.4779e-28	C3	KLK11
2.15046e-33	2.83576	0.927	0.089	2.59045e-29	C3	CLDN18
6.40782e-25	2.71185	1	0.401	7.71886e-21	C3	CEACAM5
1.45619e-27	2.60661	0.805	0.073	1.75412e-23	C3	AKR1B10
4.18331e-34	2.42818	0.902	0.062	5.03922e-30	C3	KLK8
2.77504e-22	2.40896	1	0.49	3.34282e-18	C3	MUC13
1.62206e-22	2.37372	1	0.484	1.95393e-18	C3	LGALS4
2.41397e-24	2.35834	0.927	0.203	2.90787e-20	C3	GPX2
5.13441e-29	2.21762	0.976	0.167	6.18491e-25	C3	TRNP1
1.18715e-25	2.21088	1	0.286	1.43004e-21	C3	CTSE
5.15541e-30	2.18667	0.854	0.068	6.2102e-26	C3	SERPINB7
6.48033e-23	2.18389	1	0.495	7.80621e-19	C3	KLK10
9.20347e-22	2.17227	1	0.547	1.10865e-17	C3	F3
8.94225e-22	2.10602	0.854	0.182	1.07718e-17	C3	AQP3
1.19572e-33	2.05996	0.902	0.062	1.44036e-29	C3	SPINK4
8.57869e-11	2.0599	0.39	0.047	1.03339e-06	C3	C6orf222
1.53031e-20	2.05784	1	0.516	1.84341e-16	C3	CEACAM6
3.45099e-17	2.05122	0.829	0.214	4.15706e-13	C3	CCL28
6.7378e-17	2.01472	0.805	0.203	8.11636e-13	C3	SDR16C5
6.6162e-20	1.9765	0.951	0.344	7.96988e-16	C3	HSPA1A
1.3924e-20	1.95799	1	0.432	1.67728e-16	C3	MUC4
1.35812e-25	1.93871	0.805	0.078	1.63599e-21	C3	SERPINB2
2.72484e-21	1.90622	0.976	0.396	3.28235e-17	C3	BIK
9.60876e-31	1.89567	0.854	0.073	1.15747e-26	C3	KLK6
5.39612e-36	1.88392	0.829	0.026	6.50016e-32	C3	CDHR2
1.01272e-26	1.87355	0.756	0.062	1.21993e-22	C3	XKR9
8.72152e-07	1.8618	0.634	0.219	0.0105059	C3	GGT5
3.40319e-18	1.85593	0.951	0.354	4.09949e-14	C3	SLC6A20
1.99121e-20	1.85321	0.902	0.214	2.39861e-16	C3	PLA2G10
3.46621e-19	1.85042	0.976	0.448	4.1754e-15	C3	CES2
2.32448e-17	1.81711	0.951	0.312	2.80006e-13	C3	SPINK1
2.83835e-19	1.76409	0.976	0.391	3.41908e-15	C3	LIPH
4.4396e-19	1.71473	0.951	0.307	5.34794e-15	C3	THOP1
1.36948e-18	1.71359	0.805	0.172	1.64968e-14	C3	SEMA3B
1.03863e-19	1.7091	1	0.625	1.25113e-15	C3	TSPAN8
2.69847e-23	1.70618	0.902	0.188	3.25057e-19	C3	SLC25A24
2.41637e-21	1.70576	0.707	0.083	2.91076e-17	C3	SFTA2
1.20165e-29	1.70068	0.683	0.016	1.44751e-25	C3	PIK3C2G
6.70272e-17	1.66981	0.829	0.255	8.0741e-13	C3	PCSK5
9.40329e-21	1.66692	0.854	0.161	1.13272e-16	C3	GCNT3
1.8519e-15	1.64082	0.976	0.495	2.2308e-11	C3	TACSTD2
5.77161e-18	1.63518	0.683	0.104	6.95248e-14	C3	RTEL1
3.52043e-19	1.62377	0.854	0.188	4.24071e-15	C3	CYP3A5
3.21892e-29	1.61574	0.829	0.062	3.87752e-25	C3	GATA6
7.67868e-16	1.57018	0.878	0.26	9.24974e-12	C3	PLAAT2
1.47336e-23	1.55335	0.537	0.01	1.77481e-19	C3	BAIAP2L2
9.42995e-18	1.51568	0.415	0.01	1.13593e-13	C3	ANXA13
1.10898e-16	1.49217	0.78	0.156	1.33588e-12	C3	KRT13
2.15953e-25	1.48429	0.707	0.047	2.60137e-21	C3	GDA
1.59979e-14	1.47525	0.756	0.208	1.92711e-10	C3	STMN3
2.70095e-17	1.47389	0.512	0.042	3.25356e-13	C3	CDH17
2.29044e-17	1.47335	0.902	0.255	2.75907e-13	C3	C4BPB
2.10684e-17	1.4696	1	0.682	2.53789e-13	C3	TMC5
1.21677e-14	1.46811	0.829	0.255	1.46572e-10	C3	TESC
3.20031e-20	1.46028	0.488	0.016	3.8551e-16	C3	SLC28A3
5.59315e-20	1.4532	0.707	0.083	6.7375e-16	C3	LRG1
4.54786e-20	1.4411	0.463	0.01	5.47836e-16	C3	FUT6
5.45573e-16	1.43939	1	0.458	6.57198e-12	C3	IL1RN
6.82781e-20	1.42064	0.951	0.255	8.22478e-16	C3	FUT3
3.58071e-15	1.41947	0.683	0.141	4.31333e-11	C3	BCAS1
2.06549e-15	1.41394	0.902	0.312	2.48809e-11	C3	PCSK9
6.07574e-24	1.39603	0.707	0.057	7.31884e-20	C3	SLC5A1
6.29716e-18	1.3918	0.439	0.016	7.58556e-14	C3	STS
6.42056e-12	1.38024	0.683	0.182	7.73421e-08	C3	GNAI1
1.76032e-16	1.37532	0.976	0.536	2.12048e-12	C3	MISP
1.59751e-13	1.37368	1	0.781	1.92436e-09	C3	RAB11FIP1
1.00239e-14	1.36667	0.927	0.438	1.20748e-10	C3	MSLN
1.49437e-14	1.36454	1	0.615	1.80012e-10	C3	LINC01133
1.70177e-12	1.35741	1	0.63	2.04995e-08	C3	WFDC21P
4.06094e-14	1.34412	0.976	0.526	4.89181e-10	C3	C3
3.55129e-14	1.34114	0.78	0.24	4.27789e-10	C3	PLLP
2.2649e-15	1.32786	0.829	0.255	2.7283e-11	C3	TBC1D2
3.31206e-16	1.32329	0.951	0.578	3.98971e-12	C3	GTF2B
2.91126e-16	1.31295	0.805	0.172	3.5069e-12	C3	XDH
4.09258e-16	1.31077	1	0.792	4.92993e-12	C3	PDZK1IP1
1.67363e-12	1.30609	0.683	0.182	2.01606e-08	C3	IL4R
1.18092e-12	1.29946	0.829	0.312	1.42254e-08	C3	FAM102A
2.02009e-13	1.29599	0.854	0.333	2.43341e-09	C3	SLC35F5
2.59344e-26	1.28717	0.561	0.005	3.12406e-22	C3	NPC1L1
1.2907e-10	1.28711	0.78	0.276	1.55478e-06	C3	MMP28
5.37952e-13	1.2866	0.951	0.448	6.48017e-09	C3	MX2
5.27328e-12	1.28189	0.366	0.031	6.3522e-08	C3	TM4SF5
1.31916e-11	1.27847	0.829	0.307	1.58906e-07	C3	ACHE
7.18736e-14	1.27518	0.756	0.198	8.6579e-10	C3	ANKRD22
2.73355e-16	1.27481	1	0.943	3.29284e-12	C3	LCN2
2.79118e-11	1.27206	0.488	0.083	3.36226e-07	C3	PUDP
8.91577e-12	1.27011	0.805	0.307	1.07399e-07	C3	PFKFB2
2.6756e-14	1.26315	0.537	0.068	3.22303e-10	C3	VSIG1
1.18153e-15	1.26047	0.927	0.38	1.42328e-11	C3	CORO2A
2.7617e-16	1.25886	0.488	0.036	3.32675e-12	C3	ANKRD40CL
1.19953e-12	1.25265	1	0.719	1.44496e-08	C3	ITGA2
2.80605e-12	1.23959	0.878	0.312	3.38017e-08	C3	BBC3
3.95194e-14	1.22562	1	0.724	4.76051e-10	C3	ABHD2
2.56356e-11	1.22208	0.756	0.255	3.08806e-07	C3	CDC42EP2
2.00049e-14	1.22174	0.634	0.109	2.40979e-10	C3	CATSPERB
5.8093e-11	1.21684	0.463	0.073	6.99788e-07	C3	DHRS9
3.60273e-14	1.19339	1	0.594	4.33984e-10	C3	OAS2
1.36505e-10	1.17787	0.927	0.521	1.64433e-06	C3	PARD6B
6.8812e-09	1.17341	0.927	0.557	8.28909e-05	C3	HMGCS1
1.27261e-12	1.17183	0.927	0.448	1.53299e-08	C3	KIF13B
2.5148e-16	1.17008	1	0.776	3.02932e-12	C3	IFNGR1
2.62298e-15	1.16792	0.854	0.224	3.15964e-11	C3	DAPP1
3.84535e-20	1.16505	0.488	0.016	4.63211e-16	C3	SMIM6
4.70785e-08	1.1636	0.512	0.151	0.000567107	C3	KCNK5
5.00474e-10	1.16087	0.78	0.323	6.02871e-06	C3	RELL1
1.72748e-09	1.1571	0.732	0.26	2.08093e-05	C3	PIP5K1B
3.68229e-10	1.15548	0.878	0.443	4.43568e-06	C3	LOC729966
1.42993e-14	1.1525	1	0.734	1.7225e-10	C3	GSKIP
6.58128e-15	1.14895	0.805	0.208	7.92781e-11	C3	CEMIP
4.59563e-18	1.14801	0.439	0.016	5.53589e-14	C3	GJB1
7.59937e-10	1.14794	0.61	0.167	9.1542e-06	C3	CLIC5
1.66342e-21	1.13969	0.439	0	2.00376e-17	C3	MYO1A
1.89798e-14	1.13648	0.805	0.198	2.28631e-10	C3	ST6GALNAC1
1.0083e-11	1.13345	0.902	0.396	1.2146e-07	C3	BPNT1
3.79062e-13	1.13147	0.659	0.151	4.56619e-09	C3	STRIP2
1.66195e-11	1.12899	0.976	0.682	2.00199e-07	C3	ABLIM1
3.0857e-12	1.12752	0.927	0.651	3.71704e-08	C3	TUBA4A
6.33005e-08	1.12348	0.756	0.375	0.000762518	C3	PCDH1
4.39072e-09	1.12178	0.829	0.391	5.28906e-05	C3	EPS8L1
1.00427e-09	1.11913	0.829	0.38	1.20974e-05	C3	WWC1
1.87369e-15	1.1184	0.463	0.036	2.25705e-11	C3	FAM83A
3.98141e-17	1.11378	0.61	0.068	4.79601e-13	C3	SLC46A3
2.5359e-08	1.11354	0.707	0.307	0.000305474	C3	IQCE
4.99945e-11	1.1071	0.634	0.161	6.02234e-07	C3	MYRF
1.00069e-10	1.10575	0.902	0.422	1.20543e-06	C3	ECM1
9.90992e-09	1.09655	0.951	0.635	0.000119375	C3	UGCG
6.29823e-11	1.09518	0.927	0.656	7.58684e-07	C3	MSMO1
4.258e-09	1.09229	0.561	0.156	5.12918e-05	C3	ASPHD2
1.95017e-10	1.08177	0.732	0.26	2.34918e-06	C3	C1orf210
3.00351e-08	1.0761	0.927	0.615	0.000361802	C3	STOM
2.98872e-15	1.07374	1	0.74	3.60021e-11	C3	AK1
1.58523e-14	1.06646	0.463	0.042	1.90957e-10	C3	IL22RA1
4.19253e-11	1.06627	0.683	0.198	5.05032e-07	C3	VAMP5
5.08902e-16	1.05996	1	0.771	6.13023e-12	C3	LACTB2
5.73338e-11	1.05942	0.976	0.589	6.90643e-07	C3	FOSL2
1.14936e-09	1.05706	0.732	0.281	1.38452e-05	C3	SLC45A4
1.46074e-12	1.05678	0.927	0.458	1.75961e-08	C3	GSDMB
1.78026e-11	1.05015	0.902	0.495	2.1445e-07	C3	BCAR1
9.73035e-11	1.0486	0.39	0.047	1.17212e-06	C3	GABRP
5.3492e-14	1.04515	1	0.693	6.44365e-10	C3	TRIM29
6.41838e-14	1.04379	1	0.906	7.73158e-10	C3	CRIP1
4.40195e-11	1.0436	0.707	0.224	5.30259e-07	C3	COL17A1
5.8248e-12	1.04058	0.878	0.391	7.01655e-08	C3	SLC30A7
5.09856e-08	1.03811	0.756	0.385	0.000614172	C3	FAM135A
2.14947e-08	1.03011	0.683	0.271	0.000258925	C3	B3GNT7
1.00167e-10	1.02654	0.756	0.266	1.20661e-06	C3	PPL
7.42892e-08	1.0263	0.927	0.656	0.000894887	C3	APOL2
7.01969e-11	1.02389	0.902	0.432	8.45592e-07	C3	MYO1E
2.92698e-08	1.02378	0.707	0.281	0.000352584	C3	NIPAL1
3.90185e-12	1.02248	0.707	0.193	4.70017e-08	C3	HENMT1
1.27213e-21	1.02092	0.561	0.026	1.53241e-17	C3	CDX1
2.45172e-09	1.02019	0.927	0.583	2.95334e-05	C3	KLF2
1.25854e-13	1.0171	0.756	0.203	1.51603e-09	C3	DOK4
3.28376e-13	1.01085	0.976	0.417	3.95561e-09	C3	LPIN1
1.46657e-09	1.00925	0.878	0.417	1.76664e-05	C3	MARVELD3
8.78791e-10	1.00774	0.951	0.672	1.05859e-05	C3	MET
2.2299e-11	1.00608	0.878	0.266	2.68614e-07	C3	PADI2
9.04059e-10	0.998409	0.854	0.453	1.08903e-05	C3	USH1C
9.30042e-07	0.99603	0.683	0.307	0.0112033	C3	WDR3
6.45874e-13	0.995924	1	0.786	7.7802e-09	C3	PSMD1
1.19112e-11	0.994602	0.78	0.266	1.43483e-07	C3	SNX8
1.40027e-12	0.99109	0.61	0.12	1.68676e-08	C3	PELI2
2.83778e-06	0.988161	0.683	0.385	0.0341839	C3	MIB2
1.02112e-11	0.983384	0.902	0.375	1.23004e-07	C3	TMPRSS4
1.07571e-10	0.982116	0.634	0.161	1.2958e-06	C3	FUT4
1.20511e-11	0.978885	1	0.901	1.45168e-07	C3	LDLR
8.23352e-07	0.978287	0.561	0.208	0.00991809	C3	MED18
5.72225e-10	0.978048	0.805	0.328	6.89302e-06	C3	VILL
2.00017e-06	0.977501	0.683	0.312	0.0240941	C3	USP25
1.40055e-10	0.97659	0.878	0.354	1.6871e-06	C3	CAPN8
2.13557e-08	0.976341	0.805	0.495	0.000257251	C3	MCU
5.12439e-13	0.97603	1	0.891	6.17285e-09	C3	TMBIM1
7.6521e-11	0.975281	0.829	0.328	9.21772e-07	C3	SLC1A1
5.97799e-16	0.972158	0.537	0.052	7.20109e-12	C3	MKRN2OS
4.80945e-09	0.9691	0.683	0.26	5.79347e-05	C3	VSIR
4.25425e-08	0.965184	0.829	0.411	0.000512467	C3	MXD1
1.86507e-13	0.964158	1	0.88	2.24666e-09	C3	ANXA4
4.53264e-08	0.963064	0.78	0.333	0.000546002	C3	CASP10
4.10423e-10	0.958782	0.561	0.135	4.94396e-06	C3	MTMR11
4.01877e-06	0.958454	0.537	0.219	0.0484101	C3	MICALL2
4.36998e-13	0.95482	0.561	0.094	5.26408e-09	C3	ABHD11-AS1
3.01598e-07	0.95283	0.805	0.422	0.00363305	C3	JOSD1
1.75932e-10	0.952413	0.976	0.833	2.11927e-06	C3	ISG20
5.03376e-10	0.949909	0.927	0.641	6.06367e-06	C3	ABHD17C
8.26635e-08	0.949512	0.951	0.667	0.000995764	C3	MUC3A
6.5363e-09	0.948729	0.927	0.573	7.87363e-05	C3	CALML4
6.62573e-10	0.948103	0.732	0.24	7.98136e-06	C3	RIPK3
1.48835e-06	0.946952	0.805	0.542	0.0179286	C3	TRAF4
1.72843e-06	0.945706	0.854	0.479	0.0208207	C3	IFIT2
5.05152e-12	0.945679	0.683	0.177	6.08506e-08	C3	NOSTRIN
4.47949e-09	0.945497	0.756	0.318	5.39599e-05	C3	TTLL12
2.9097e-09	0.9454	0.854	0.385	3.50503e-05	C3	RASEF
2.0726e-09	0.944728	0.927	0.547	2.49666e-05	C3	TRIM31
7.46712e-09	0.944522	0.683	0.24	8.9949e-05	C3	CCDC88B
2.24706e-06	0.94377	0.683	0.292	0.027068	C3	STX3
2.18168e-12	0.942629	0.976	0.495	2.62805e-08	C3	MST1R
3.68814e-10	0.938644	0.732	0.24	4.44274e-06	C3	KITLG
5.05922e-10	0.938469	0.561	0.13	6.09433e-06	C3	COL16A1
1.63787e-09	0.93821	0.537	0.13	1.97298e-05	C3	PLPP6
2.0009e-08	0.937917	0.683	0.245	0.000241029	C3	PNPLA4
1.24149e-10	0.937088	1	0.792	1.4955e-06	C3	C15orf48
2.46759e-07	0.935276	0.78	0.411	0.00297246	C3	DDX60L
1.31221e-10	0.934546	0.976	0.693	1.58069e-06	C3	IL13RA1
1.29931e-10	0.930057	0.732	0.234	1.56515e-06	C3	DENND1A
2.15846e-08	0.929226	0.829	0.438	0.000260008	C3	DYNC2LI1
3.34097e-08	0.928937	0.78	0.401	0.000402453	C3	INAVA
3.31876e-07	0.928131	0.61	0.24	0.00399778	C3	PTPRH
1.75248e-08	0.928083	0.732	0.292	0.000211104	C3	DAPK1
1.28969e-06	0.92721	0.488	0.167	0.0155356	C3	LRRC8B
1.4808e-08	0.924784	0.878	0.474	0.000178377	C3	PLCD3
1.83165e-09	0.924029	0.902	0.599	2.20641e-05	C3	HK2
2.04851e-09	0.923448	0.854	0.38	2.46764e-05	C3	SLC27A4
1.65803e-09	0.920541	0.463	0.089	1.99726e-05	C3	BICDL1
1.57469e-07	0.918391	0.78	0.391	0.00189688	C3	TNFRSF11A
1.4483e-19	0.915623	0.512	0.021	1.74462e-15	C3	GPRIN1
7.89156e-10	0.914777	0.39	0.052	9.50618e-06	C3	TOX3
8.30471e-13	0.911152	0.585	0.104	1.00039e-08	C3	EPS8L3
1.37791e-06	0.909446	0.878	0.604	0.0165983	C3	SESTD1
8.34169e-07	0.906101	0.61	0.234	0.0100484	C3	PKIB
9.36489e-08	0.8994	0.902	0.667	0.0011281	C3	RHOD
1.64491e-14	0.897196	0.537	0.062	1.98146e-10	C3	CYP2S1
4.30167e-07	0.894978	0.537	0.182	0.0051818	C3	RAB15
1.02035e-07	0.894137	0.39	0.078	0.00122911	C3	CARD6
7.00698e-11	0.892423	0.61	0.146	8.44061e-07	C3	MOB3B
4.48011e-12	0.890713	0.488	0.068	5.39674e-08	C3	PHETA1
6.16851e-07	0.890506	0.756	0.422	0.00743058	C3	FAM98A
1.78606e-08	0.888366	0.951	0.698	0.000215149	C3	LLGL2
1.99342e-08	0.888346	0.805	0.396	0.000240128	C3	FOXO3
1.18572e-10	0.886732	0.854	0.375	1.42832e-06	C3	DDAH1
5.17518e-12	0.882007	0.683	0.156	6.23403e-08	C3	DGKA
1.75867e-09	0.880361	0.976	0.766	2.11849e-05	C3	IDI1
3.39956e-12	0.879195	0.829	0.255	4.09511e-08	C3	RNF44
6.09357e-07	0.877362	0.683	0.292	0.00734031	C3	PDGFA
1.62893e-09	0.876855	0.927	0.802	1.96221e-05	C3	SERINC2
1.29803e-08	0.87414	0.902	0.531	0.00015636	C3	TRIM14
8.91193e-09	0.871914	0.951	0.557	0.000107353	C3	IFIT1
3.79126e-13	0.871323	1	0.891	4.56695e-09	C3	CLDN7
2.04368e-10	0.871216	0.756	0.245	2.46182e-06	C3	PPP1R12B
1.59694e-06	0.869703	0.805	0.411	0.0192367	C3	NSMF
4.08181e-07	0.868674	0.707	0.323	0.00491695	C3	TMEM125
9.07627e-07	0.868553	0.829	0.453	0.0109333	C3	RTP4
2.67559e-10	0.866003	0.976	0.641	3.22301e-06	C3	MGLL
9.75837e-10	0.864054	1	0.615	1.17549e-05	C3	ERBB3
1.67478e-06	0.860692	0.268	0.042	0.0201743	C3	RRAD
3.0671e-09	0.859279	0.976	0.615	3.69463e-05	C3	MYO5B
3.84648e-06	0.85816	0.488	0.156	0.0463347	C3	SCEL
2.34288e-14	0.857795	1	0.984	2.82223e-10	C3	CD24
5.89972e-14	0.857626	1	0.995	7.1068e-10	C3	CD55
8.93426e-09	0.857555	0.805	0.349	0.000107622	C3	INSR
1.25692e-09	0.855302	0.902	0.432	1.51409e-05	C3	OASL
3.30405e-08	0.854908	0.829	0.375	0.000398006	C3	C1orf116
4.35352e-09	0.854686	0.927	0.536	5.24426e-05	C3	PSCA
1.89982e-10	0.854171	1	0.839	2.28852e-06	C3	ETS2
1.31036e-08	0.850255	0.732	0.266	0.000157846	C3	SLC9A1
4.00282e-07	0.849098	0.707	0.281	0.0048218	C3	AKR7A3
7.24303e-10	0.84761	0.756	0.26	8.72496e-06	C3	TPRN
5.05661e-07	0.845036	0.707	0.312	0.0060912	C3	SERPINB8
1.5674e-13	0.841192	1	0.917	1.8881e-09	C3	ANXA11
2.60051e-06	0.838646	0.341	0.078	0.0313257	C3	GPT
8.73e-10	0.838081	0.927	0.531	1.05162e-05	C3	RHPN2
5.2109e-18	0.836294	1	0.979	6.27706e-14	C3	PRSS3
9.07317e-09	0.833982	0.976	0.661	0.000109295	C3	MLPH
3.9135e-10	0.833575	1	0.74	4.7142e-06	C3	PLXNB2
1.76615e-08	0.83338	0.366	0.057	0.000212751	C3	LINP1
1.45414e-08	0.83144	0.415	0.078	0.000175166	C3	MSN
3.63571e-07	0.831327	0.463	0.125	0.00437958	C3	MNX1
5.88989e-07	0.830972	0.829	0.516	0.00709496	C3	EFNB1
3.25713e-07	0.8309	0.854	0.484	0.00392354	C3	EIF3B
8.15769e-09	0.828204	0.927	0.609	9.82676e-05	C3	SLC35A3
1.06336e-10	0.827472	0.951	0.714	1.28092e-06	C3	RFK
1.86605e-12	0.827345	1	0.922	2.24784e-08	C3	F11R
1.0974e-06	0.824942	0.78	0.411	0.0132193	C3	SVIL
3.5312e-10	0.823216	0.78	0.339	4.25368e-06	C3	LINC00987
1.83225e-10	0.823018	0.415	0.057	2.20712e-06	C3	LOC102724094
1.17641e-10	0.819151	0.976	0.583	1.41711e-06	C3	GNAI3
1.52101e-08	0.819057	0.634	0.193	0.000183221	C3	TJP3
1.80528e-07	0.816669	0.878	0.516	0.00217464	C3	HSH2D
7.36139e-09	0.812967	0.463	0.109	8.86753e-05	C3	MUC12
1.87315e-12	0.812679	1	0.885	2.25639e-08	C3	S100A14
8.51321e-07	0.812421	0.854	0.542	0.010255	C3	SPAG1
6.49463e-08	0.811808	1	0.828	0.000782343	C3	SQLE
8.77073e-10	0.810837	0.78	0.281	1.05652e-05	C3	GPR35
3.13867e-07	0.809146	0.439	0.12	0.00378084	C3	SLC16A5
5.61733e-11	0.808108	0.39	0.042	6.76663e-07	C3	TFCP2L1
1.83567e-13	0.807936	0.415	0.031	2.21124e-09	C3	MYO7B
2.12943e-09	0.805305	0.463	0.089	2.56511e-05	C3	MEIS2
2.00811e-07	0.804853	0.683	0.271	0.00241897	C3	IFT172
1.50045e-12	0.804271	1	0.932	1.80745e-08	C3	TSPAN1
6.2994e-08	0.803574	0.878	0.5	0.000758826	C3	B3GNT3
1.19717e-07	0.801724	0.683	0.281	0.00144211	C3	CD68
2.82922e-09	0.794568	1	0.849	3.40807e-05	C3	BAG1
1.6798e-06	0.791799	0.683	0.312	0.0202348	C3	RNF170
2.20801e-11	0.789607	1	0.932	2.65977e-07	C3	LMO7
1.83363e-11	0.7864	0.537	0.094	2.20879e-07	C3	CDHR5
1.79515e-06	0.786114	0.512	0.167	0.0216243	C3	PAQR8
1.41539e-07	0.785651	0.805	0.495	0.00170498	C3	AIFM2
1.58641e-08	0.784494	0.463	0.099	0.000191099	C3	MYO15B
8.70114e-08	0.78247	1	0.724	0.00104814	C3	UBQLN1
4.45159e-07	0.782352	0.878	0.516	0.00536239	C3	PRSS8
1.35234e-08	0.781206	1	0.792	0.000162903	C3	IFIT3
2.94718e-08	0.781108	0.854	0.49	0.000355018	C3	EXOC1
1.1893e-07	0.780641	0.951	0.651	0.00143263	C3	ITGA3
1.98658e-14	0.778435	1	0.927	2.39304e-10	C3	CHMP5
2.05712e-09	0.776807	0.415	0.068	2.47801e-05	C3	SMPD3
1.98396e-07	0.775329	1	0.823	0.00238987	C3	MT1E
6.06356e-13	0.774826	1	0.958	7.30416e-09	C3	CHMP2B
4.49123e-07	0.773581	0.951	0.651	0.00541013	C3	RNU2-1
8.52626e-08	0.773269	0.732	0.297	0.00102707	C3	PTPN23
9.90459e-08	0.772671	0.878	0.464	0.00119311	C3	NSDHL
8.71504e-07	0.77187	0.854	0.5	0.0104981	C3	DR1
1.37042e-07	0.771281	0.61	0.198	0.00165081	C3	GALNT12
7.87631e-08	0.769433	0.61	0.208	0.00094878	C3	THOC5
9.71374e-08	0.768801	0.659	0.245	0.00117012	C3	DEGS2
3.95243e-06	0.76836	0.683	0.318	0.047611	C3	GLE1
1.66256e-09	0.768282	0.78	0.271	2.00273e-05	C3	CAPN5
1.25305e-12	0.76766	1	0.974	1.50943e-08	C3	FXYD3
1.25035e-06	0.766035	0.902	0.682	0.0150618	C3	RPP25L
4.96996e-08	0.765551	0.976	0.781	0.000598682	C3	MYEOV
9.14035e-08	0.765227	0.878	0.516	0.00110105	C3	TRAK1
1.4925e-08	0.763826	0.805	0.396	0.000179786	C3	FBXO32
1.28406e-10	0.763121	1	0.875	1.54677e-06	C3	MX1
2.53938e-07	0.763021	0.707	0.307	0.00305894	C3	SYK
1.11123e-09	0.761781	0.659	0.177	1.33859e-05	C3	TMEM92
1.72051e-07	0.761309	0.78	0.422	0.00207253	C3	FAM83H-AS1
1.73151e-07	0.757359	0.976	0.693	0.00208577	C3	PPP1R16A
8.87508e-07	0.75712	0.927	0.62	0.0106909	C3	CDC42EP1
1.31801e-07	0.755832	0.707	0.286	0.00158767	C3	PLCB3
1.03439e-06	0.754343	0.659	0.255	0.0124602	C3	MADD
1.39484e-07	0.753834	0.878	0.542	0.00168023	C3	CCDC6
1.57778e-10	0.752895	0.976	0.911	1.90059e-06	C3	NT5C3A
6.38501e-09	0.752737	1	0.87	7.69138e-05	C3	EPS8
9.7403e-07	0.752592	0.854	0.542	0.0117332	C3	USP3
1.96907e-06	0.752066	0.585	0.224	0.0237194	C3	GALC
3.35832e-14	0.751964	0.878	0.266	4.04544e-10	C3	SPRR3
5.42083e-07	0.750998	0.902	0.484	0.00652993	C3	ILRUN
4.62421e-07	0.749407	0.951	0.734	0.00557033	C3	RASSF6
7.33209e-07	0.74766	0.976	0.698	0.00883224	C3	PLIN3
2.21711e-08	0.747154	0.951	0.719	0.000267073	C3	TMEM106B
1.7519e-07	0.745772	0.805	0.365	0.00211034	C3	EVI5
6.43454e-12	0.74462	1	0.974	7.75105e-08	C3	CYSTM1
2.29315e-08	0.742536	0.976	0.792	0.000276232	C3	EFHD2
5.71243e-07	0.742165	0.707	0.297	0.00688119	C3	NECTIN4
5.75382e-08	0.741907	0.854	0.396	0.000693105	C3	CUTALP
6.4256e-09	0.73915	0.927	0.562	7.74028e-05	C3	SLC9A3R1
1.21804e-09	0.73853	1	0.646	1.46725e-05	C3	MYH14
7.61047e-07	0.731661	0.805	0.396	0.00916757	C3	PDPK1
3.8412e-06	0.730815	0.902	0.708	0.0462711	C3	SP110
2.34718e-07	0.729836	0.61	0.25	0.00282742	C3	PIK3C3
3.38419e-10	0.729705	1	0.979	4.07659e-06	C3	TPM1
9.50367e-07	0.728043	0.951	0.667	0.0114481	C3	PML
1.65173e-06	0.727343	0.854	0.484	0.0198967	C3	TNNC1
1.88303e-06	0.726182	0.927	0.594	0.022683	C3	CAB39
8.15598e-07	0.7249	0.561	0.177	0.00982469	C3	CES3
2.3251e-09	0.724531	0.927	0.422	2.80082e-05	C3	TST
2.82604e-06	0.724161	0.61	0.255	0.0340425	C3	ANKRD54
9.63396e-08	0.722086	1	0.938	0.00116051	C3	CFB
2.36399e-08	0.721705	0.976	0.828	0.000284766	C3	PTPRK
2.02407e-06	0.7205	0.732	0.344	0.0243819	C3	LDLRAP1
9.8839e-07	0.720409	0.976	0.667	0.0119062	C3	SHROOM3
4.00355e-07	0.720041	0.488	0.146	0.00482268	C3	RTN4R
2.09857e-06	0.719216	0.78	0.411	0.0252794	C3	TICAM1
5.8743e-08	0.718063	0.951	0.859	0.000707618	C3	JUP
3.52913e-09	0.71707	1	0.854	4.25119e-05	C3	TMEM45B
3.25952e-06	0.717048	0.39	0.109	0.0392642	C3	CRY1
1.08992e-07	0.715824	0.927	0.589	0.00131291	C3	DHCR24
1.29625e-07	0.715601	1	0.828	0.00156146	C3	CYP51A1
2.63461e-07	0.715085	0.341	0.062	0.00317366	C3	KIAA1211L
4.82891e-07	0.714713	0.976	0.693	0.00581691	C3	CDC42SE1
1.83683e-07	0.714342	0.829	0.391	0.00221265	C3	SP1
1.84909e-06	0.714066	0.756	0.354	0.0222742	C3	TRIM15
5.22122e-07	0.712876	1	0.901	0.00628948	C3	MYO6
1.42193e-09	0.711651	1	0.964	1.71286e-05	C3	DSG2
5.9343e-07	0.709354	0.902	0.651	0.00714846	C3	CDC5L
2.0236e-07	0.70795	0.439	0.109	0.00243763	C3	LPAR5
4.38251e-10	0.707925	1	0.932	5.27917e-06	C3	SERPINB5
8.17504e-07	0.707259	0.902	0.531	0.00984766	C3	RRP1B
2.64411e-06	0.706734	0.707	0.328	0.031851	C3	TNIK
2.56496e-08	0.703581	0.268	0.026	0.000308975	C3	LINC00842
1.3717e-07	0.702744	0.927	0.557	0.00165236	C3	ITPK1
1.80751e-06	0.701533	0.829	0.479	0.0217733	C3	TMEM265

## Sheet: SC08
P-value	Average ln(fold change)	Percentage in this cluster	Percentage in the others	Adjusted P-value	Transcriptomic cluster	Gene
8.9741e-14	2.47307	0.636	0.154	1.08506e-09	C1	LTF
2.63871e-17	2.38936	0.558	0.059	3.19047e-13	C1	GABRP
1.31788e-06	2.18828	0.338	0.081	0.0159344	C1	SPIB
1.70555e-16	1.88527	0.727	0.221	2.06218e-12	C1	SLC28A2
7.61349e-20	1.87535	0.935	0.676	9.20547e-16	C1	ADIRF
1.84431e-14	1.82178	0.675	0.213	2.22996e-10	C1	IL2RG
2.9659e-14	1.78701	0.662	0.199	3.58607e-10	C1	AQP1
1.88953e-10	1.5066	0.792	0.463	2.28463e-06	C1	PSCA
2.36631e-12	1.37612	0.805	0.346	2.86111e-08	C1	CD177
2.87659e-08	1.36441	0.545	0.206	0.000347808	C1	PDE4D
8.0154e-07	1.28378	0.364	0.103	0.00969142	C1	EDN3
6.10214e-08	1.27873	0.545	0.206	0.00073781	C1	ALDH3B2
2.12389e-11	1.26474	0.351	0.022	2.56799e-07	C1	FDCSP
1.09324e-11	1.25898	0.909	0.618	1.32184e-07	C1	HMGCS2
5.20623e-09	1.19792	0.636	0.287	6.29485e-05	C1	PPP1R1B
2.90035e-07	1.13151	0.468	0.147	0.00350681	C1	LBH
3.00214e-06	1.11252	0.377	0.118	0.0362988	C1	MSLN
3.07908e-17	1.10829	0.987	0.61	3.72291e-13	C1	MYEOV
5.14122e-12	1.10395	0.909	0.61	6.21625e-08	C1	FILIP1L
1.26401e-08	1.10191	0.805	0.544	0.000152832	C1	LTBP4
1.56014e-13	1.06067	0.974	0.721	1.88637e-09	C1	CD82
5.79055e-07	1.02598	0.351	0.081	0.00700135	C1	WIPF3
4.02787e-14	1.00221	1	0.728	4.8701e-10	C1	SYT13
1.94294e-17	0.992378	1	0.853	2.34921e-13	C1	TSPAN8
1.72259e-06	0.979634	0.558	0.279	0.0208278	C1	CYP4F12
4.53097e-12	0.969045	0.922	0.919	5.4784e-08	C1	GAS5
3.87277e-16	0.962913	0.987	0.89	4.68257e-12	C1	CD9
2.31893e-12	0.945863	0.974	0.654	2.80382e-08	C1	TP53I11
2.94674e-07	0.942904	0.468	0.147	0.00356291	C1	ACSF2
7.12943e-07	0.93871	0.688	0.456	0.00862019	C1	KIAA1147
1.35297e-08	0.934078	0.935	0.735	0.000163588	C1	TXNIP
1.56068e-06	0.93118	0.506	0.221	0.0188702	C1	IHH
5.54273e-13	0.919299	0.948	0.838	6.70171e-09	C1	NOP53
2.09513e-12	0.900998	0.974	0.522	2.53322e-08	C1	CMBL
2.84412e-08	0.859672	0.74	0.375	0.000343882	C1	NRBP2
3.4539e-07	0.85474	0.844	0.706	0.00417611	C1	CAPG
1.16086e-06	0.852907	0.662	0.404	0.014036	C1	IFT172
8.00958e-11	0.850465	0.948	0.618	9.68438e-07	C1	ANO1
4.65639e-16	0.848542	0.987	0.949	5.63004e-12	C1	CCND1
1.1698e-08	0.835175	0.87	0.662	0.000141441	C1	DPYSL2
6.90131e-07	0.827671	0.532	0.213	0.00834437	C1	CAPS
1.39823e-12	0.784672	0.974	0.846	1.6906e-08	C1	GSTK1
5.48612e-25	0.784109	1	1	6.63326e-21	C1	RPL13A
2.76027e-09	0.778494	0.26	0.007	3.33745e-05	C1	RGS1
1.10653e-08	0.77539	0.883	0.779	0.00013379	C1	PYCARD
7.34511e-09	0.767346	0.961	0.699	8.88098e-05	C1	SLC12A2
9.17084e-21	0.753839	1	1	1.10885e-16	C1	ITM2B
4.36648e-07	0.752534	0.818	0.632	0.00527951	C1	LETMD1
1.72115e-10	0.737542	0.961	0.809	2.08104e-06	C1	NET1
1.41869e-20	0.728674	1	1	1.71533e-16	C1	RPL37
1.19093e-15	0.715002	1	0.993	1.43995e-11	C1	SNHG5
2.91523e-07	0.714601	0.831	0.794	0.00352481	C1	RPL13AP5
1.90478e-09	0.711939	0.948	0.853	2.30307e-05	C1	SRI
1.41025e-15	0.707589	1	1	1.70514e-11	C1	ZFAS1
8.10666e-14	0.705114	1	0.963	9.80177e-10	C1	S100A6
3.30478e-07	0.703328	0.792	0.566	0.00399581	C1	CHPT1
5.45733e-39	4.99641	0.851	0	6.59846e-35	C2	APOA2
1.13088e-39	4.9447	1	0.078	1.36735e-35	C2	PRAME
1.10009e-32	4.35012	0.872	0.066	1.33012e-28	C2	TF
1.10605e-35	4.28754	0.787	0	1.33733e-31	C2	FGG
1.87113e-34	4.01448	0.957	0.102	2.26239e-30	C2	APOA1
8.08269e-29	4.00858	0.702	0.018	9.77278e-25	C2	FGA
7.06959e-38	3.97569	0.83	0	8.54784e-34	C2	APOB
1.93164e-33	3.73633	0.809	0.024	2.33555e-29	C2	VTN
1.46193e-26	3.67638	0.787	0.084	1.76763e-22	C2	AMBP
1.10605e-35	3.55252	0.787	0	1.33733e-31	C2	F2
1.95666e-18	3.55207	0.809	0.223	2.3658e-14	C2	PLA2G2A
2.45873e-29	3.47926	0.66	0	2.97285e-25	C2	VCX3A
5.15768e-23	3.46804	1	0.47	6.23615e-19	C2	SERPINA1
2.24369e-34	3.44077	0.936	0.09	2.71285e-30	C2	APOE
1.1386e-33	3.32758	0.83	0.03	1.37668e-29	C2	ZDHHC8P1
2.47869e-25	3.32309	0.66	0.03	2.99698e-21	C2	ITIH2
1.78718e-23	3.30001	0.66	0.042	2.16088e-19	C2	MEG3
5.45733e-39	3.26061	0.851	0	6.59846e-35	C2	VCX
6.53849e-34	3.24123	0.83	0.03	7.90568e-30	C2	DCDC2
7.66061e-42	3.19753	0.936	0.012	9.26244e-38	C2	QPRT
1.7269e-26	3.15012	0.766	0.06	2.088e-22	C2	FABP1
1.472e-18	3.12285	0.426	0	1.77979e-14	C2	FGB
8.56304e-32	3.07811	0.745	0.012	1.03536e-27	C2	PNMA5
6.79807e-37	3.04997	0.894	0.036	8.21955e-33	C2	GAMT
2.45873e-29	3.03198	0.66	0	2.97285e-25	C2	VCX2
1.27532e-31	2.97721	0.915	0.114	1.54198e-27	C2	ZNF280B
1.55332e-07	2.93374	0.277	0.036	0.00187812	C2	DHRS2
2.07397e-26	2.86301	1	0.578	2.50764e-22	C2	SMARCB1
1.83415e-30	2.86257	0.936	0.151	2.21767e-26	C2	HIC2
2.28916e-35	2.84295	0.872	0.036	2.76782e-31	C2	MYH10
4.29514e-32	2.81864	0.787	0.024	5.19325e-28	C2	LAMA1
1.50101e-14	2.7898	0.638	0.151	1.81487e-10	C2	SPP1
1.8541e-20	2.71154	0.532	0.018	2.24179e-16	C2	H19
5.21964e-32	2.70968	0.809	0.036	6.31106e-28	C2	FBLN1
3.49125e-22	2.69146	0.638	0.042	4.22127e-18	C2	TTR
2.43483e-16	2.68584	0.617	0.096	2.94395e-12	C2	PEG10
1.41749e-31	2.68234	0.723	0.006	1.71389e-27	C2	NEFH
1.0335e-30	2.68222	0.809	0.042	1.2496e-26	C2	BAMBI
2.56196e-21	2.68095	0.957	0.693	3.09766e-17	C2	GPC3
5.40843e-28	2.67167	0.957	0.217	6.53934e-24	C2	GUSBP11
1.79135e-26	2.66339	1	0.578	2.16592e-22	C2	DGCR6L
1.32304e-22	2.64526	0.702	0.072	1.59968e-18	C2	MMP11
2.04821e-28	2.62582	0.66	0.006	2.47649e-24	C2	APOH
5.94393e-37	2.61552	0.83	0.006	7.18681e-33	C2	CLDN6
7.28128e-16	2.59283	0.617	0.09	8.80379e-12	C2	SNAR-C3
2.7124e-25	2.51114	0.574	0	3.27956e-21	C2	PAH
2.15225e-21	2.49788	0.489	0	2.60228e-17	C2	ANKRD26P1
7.33067e-36	2.47623	0.809	0.006	8.86351e-32	C2	IGF2BP1
4.34562e-25	2.47369	0.979	0.482	5.25429e-21	C2	BCR
8.90256e-26	2.45258	1	0.747	1.07641e-21	C2	UBE2L3
7.93134e-21	2.42905	0.936	0.416	9.58978e-17	C2	CKB
1.92458e-22	2.41676	0.979	0.5	2.32701e-18	C2	GKN1
1.5394e-23	2.38249	0.979	0.536	1.86128e-19	C2	CRKL
1.40103e-12	2.3721	0.511	0.084	1.69399e-08	C2	BEX1
1.69831e-24	2.35408	0.979	0.572	2.05343e-20	C2	SNAP29
1.2188e-16	2.33748	0.426	0.012	1.47365e-12	C2	SERPINF2
2.45873e-29	2.31992	0.66	0	2.97285e-25	C2	SYCE1
3.66315e-14	2.31467	0.723	0.211	4.42912e-10	C2	UCA1
2.59092e-22	2.30633	0.872	0.199	3.13268e-18	C2	GKN2
3.26039e-24	2.30446	0.574	0.006	3.94214e-20	C2	TKTL1
2.26568e-16	2.30395	0.66	0.127	2.73943e-12	C2	SERPINA5
1.43922e-23	2.29492	0.979	0.524	1.74016e-19	C2	LAMC1
3.3589e-20	2.28597	0.915	0.343	4.06124e-16	C2	LGALS2
6.7405e-26	2.28202	1	0.651	8.14994e-22	C2	MAPK1
8.08693e-26	2.27037	1	0.566	9.7779e-22	C2	BMS1P20
1.55102e-12	2.26605	0.553	0.102	1.87534e-08	C2	ADH1B
4.30159e-21	2.26364	0.745	0.108	5.20105e-17	C2	ZNF704
2.50704e-19	2.26188	0.872	0.325	3.03126e-15	C2	PI4KA
1.90803e-17	2.25814	0.511	0.036	2.30699e-13	C2	SERPINE2
1.61506e-21	2.23717	0.809	0.163	1.95277e-17	C2	ARID3A
5.30273e-17	2.23054	0.553	0.054	6.41153e-13	C2	AGT
2.7124e-25	2.22953	0.574	0	3.27956e-21	C2	LYPD6B
1.94323e-17	2.22311	0.447	0.012	2.34956e-13	C2	RELN
1.4325e-16	2.22116	0.404	0.006	1.73203e-12	C2	DLK1
1.59318e-19	2.21296	0.766	0.139	1.92631e-15	C2	FRAS1
3.3027e-25	2.20588	0.787	0.084	3.99329e-21	C2	DMKN
2.90247e-21	2.20479	0.872	0.271	3.50938e-17	C2	TUT4
1.32127e-22	2.20286	0.809	0.151	1.59754e-18	C2	ZNF74
2.07178e-18	2.19352	0.447	0.006	2.50499e-14	C2	IQCA1
1.65429e-19	2.18751	0.574	0.042	2.0002e-15	C2	TMEM132D-AS1
2.48723e-21	2.1732	0.851	0.199	3.00732e-17	C2	RDX
4.79539e-22	2.17251	0.638	0.042	5.79811e-18	C2	FERMT2
2.84179e-20	2.16649	0.532	0.018	3.43601e-16	C2	TRIM71
1.44666e-23	2.16289	0.957	0.349	1.74916e-19	C2	LAMB1
3.28894e-26	2.161	0.979	0.295	3.97666e-22	C2	THAP7
9.92394e-28	2.16017	0.681	0.012	1.1999e-23	C2	CTAG2
4.33336e-18	2.14637	0.617	0.078	5.23946e-14	C2	REEP6
1.82138e-18	2.1453	0.681	0.096	2.20223e-14	C2	CADM1
7.10407e-15	2.14464	0.745	0.181	8.58953e-11	C2	DKK1
9.2622e-17	2.14246	0.511	0.042	1.11989e-12	C2	ITIH5
1.07343e-16	2.12891	0.766	0.211	1.29788e-12	C2	CAV2
7.21555e-20	2.09371	0.872	0.229	8.72432e-16	C2	FN1
1.67314e-17	2.08891	0.596	0.066	2.02299e-13	C2	APOM
1.32064e-16	2.08224	0.596	0.078	1.59678e-12	C2	LOC105371703
9.83029e-20	2.08029	0.936	0.398	1.18858e-15	C2	BEX3
1.71979e-23	2.08018	0.596	0.018	2.0794e-19	C2	MEG8
1.24275e-24	2.06944	0.617	0.018	1.50261e-20	C2	BEX4
2.57153e-23	2.06557	0.66	0.042	3.10923e-19	C2	MXRA8
1.86101e-22	2.04456	0.979	0.663	2.25015e-18	C2	SDF2L1
5.88985e-08	2.04018	0.404	0.09	0.000712141	C2	KCNJ13
1.11325e-21	2.03564	0.702	0.072	1.34604e-17	C2	RARRES2
3.41174e-23	2.02561	1	0.633	4.12514e-19	C2	YDJC
6.10287e-20	2.01841	0.936	0.482	7.37898e-16	C2	SLC35E3
1.4186e-12	1.99569	0.426	0.042	1.71522e-08	C2	SERPIND1
4.26624e-19	1.98144	0.553	0.036	5.15831e-15	C2	NXN
1.44551e-10	1.97843	0.34	0.03	1.74776e-06	C2	LRP2
5.08448e-09	1.97454	0.489	0.12	6.14765e-05	C2	GSTA2
1.70046e-10	1.97382	0.383	0.048	2.05602e-06	C2	NR2F1
1.65576e-16	1.97173	0.532	0.048	2.00197e-12	C2	BICC1
6.9829e-11	1.95789	0.489	0.096	8.44303e-07	C2	NUPR1
3.16454e-13	1.9557	0.511	0.072	3.82624e-09	C2	SHC2
9.00912e-21	1.95371	0.915	0.301	1.08929e-16	C2	LZTR1
5.6296e-19	1.95256	0.851	0.283	6.80675e-15	C2	VAT1
7.45778e-13	1.95121	0.447	0.048	9.0172e-09	C2	SNAR-C4
4.04657e-18	1.95001	0.596	0.066	4.89271e-14	C2	WWC2
1.1933e-13	1.94277	0.617	0.139	1.44282e-09	C2	STMN3
1.22408e-14	1.93575	0.723	0.205	1.48004e-10	C2	LOC107985911
1.45232e-16	1.93563	0.447	0.018	1.75601e-12	C2	ANKRD20A8P
4.36492e-14	1.93146	0.426	0.03	5.27762e-10	C2	PALM
1.75506e-23	1.9308	0.574	0.012	2.12204e-19	C2	MLF1
1.01579e-11	1.9183	0.426	0.054	1.22819e-07	C2	TFR2
1.59607e-21	1.9076	0.787	0.127	1.92981e-17	C2	PPM1F
2.19307e-10	1.90442	0.447	0.078	2.65164e-06	C2	ISYNA1
4.30551e-17	1.90097	0.638	0.102	5.20579e-13	C2	THAP7-AS1
9.38889e-21	1.89831	0.766	0.114	1.13521e-16	C2	SLC2A11
3.05304e-18	1.89699	0.532	0.036	3.69144e-14	C2	OLFML3
3.24267e-14	1.89162	0.574	0.102	3.92071e-10	C2	ZNF70
2.02509e-09	1.86279	0.447	0.096	2.44854e-05	C2	PROX1
1.59026e-17	1.86124	0.426	0.006	1.92278e-13	C2	DUSP9
2.34987e-22	1.85569	0.511	0	2.84123e-18	C2	SUSD3
2.04801e-15	1.84609	0.702	0.151	2.47625e-11	C2	CAV1
1.93126e-10	1.8412	0.404	0.054	2.33509e-06	C2	SCTR
2.3122e-14	1.82859	0.511	0.066	2.79568e-10	C2	LSP1P5
4.24973e-12	1.82492	0.681	0.205	5.13835e-08	C2	SERPING1
7.96945e-19	1.82034	0.957	0.663	9.63586e-15	C2	MED15
1.472e-18	1.79349	0.426	0	1.77979e-14	C2	VCX3B
6.83588e-15	1.79312	0.34	0	8.26526e-11	C2	MAGEA10
6.43023e-14	1.7914	0.511	0.066	7.77479e-10	C2	LOC391322
1.472e-18	1.78385	0.426	0	1.77979e-14	C2	LOC101928100
1.11454e-17	1.78021	0.851	0.253	1.34759e-13	C2	SMARCA1
3.77836e-17	1.76294	0.809	0.283	4.56842e-13	C2	TMEM191A
1.93303e-20	1.76135	0.468	0	2.33723e-16	C2	CCDC8
1.25556e-20	1.75897	0.979	0.62	1.5181e-16	C2	CABIN1
4.37889e-13	1.75111	0.447	0.042	5.29452e-09	C2	FAM20C
2.93181e-07	1.73539	0.426	0.114	0.00354485	C2	FGF19
1.24876e-17	1.72568	0.404	0	1.50987e-13	C2	PEG3
2.95907e-15	1.72306	0.617	0.108	3.57781e-11	C2	EGFL7
3.69759e-12	1.72096	0.468	0.066	4.47075e-08	C2	MEX3A
2.65208e-20	1.68891	0.489	0.006	3.20663e-16	C2	HUNK
3.95511e-17	1.68884	0.936	0.801	4.78212e-13	C2	GSTT1
2.2768e-17	1.6882	0.596	0.066	2.75288e-13	C2	DNAH14
7.8458e-15	1.68687	0.766	0.235	9.48635e-11	C2	CPQ
1.56386e-17	1.68418	0.489	0.024	1.89086e-13	C2	SLC7A2
3.41159e-16	1.6821	0.553	0.06	4.12495e-12	C2	H2AFY2
1.92319e-10	1.6799	0.383	0.048	2.32533e-06	C2	PIEZO2
5.39861e-14	1.67562	0.319	0	6.52746e-10	C2	FADS2
4.32887e-16	1.67401	0.596	0.09	5.23404e-12	C2	PROS1
1.62937e-12	1.66256	0.638	0.169	1.97008e-08	C2	TIMP2
2.70017e-09	1.65765	0.681	0.283	3.26478e-05	C2	HMGA2
1.48646e-13	1.65341	0.596	0.114	1.79728e-09	C2	DBN1
2.04151e-16	1.65274	0.404	0.006	2.46839e-12	C2	BHMT2
7.15352e-14	1.64967	0.489	0.054	8.64932e-10	C2	TNFRSF19
7.11519e-16	1.64708	0.83	0.265	8.60297e-12	C2	COL6A1
3.85832e-09	1.64638	0.319	0.036	4.6651e-05	C2	KLB
1.70296e-19	1.64305	0.447	0	2.05904e-15	C2	SOAT2
5.00344e-08	1.63889	0.702	0.392	0.000604965	C2	HHEX
1.32737e-12	1.6386	0.489	0.066	1.60492e-08	C2	TBX3
3.37409e-18	1.62993	0.553	0.042	4.07961e-14	C2	TNNI3
2.34987e-22	1.62701	0.511	0	2.84123e-18	C2	APOA4
6.01677e-13	1.62024	0.383	0.024	7.27488e-09	C2	ZNF667-AS1
9.47816e-13	1.61814	0.426	0.042	1.146e-08	C2	NES
3.9047e-24	1.61764	1	0.88	4.72117e-20	C2	CCT2
2.01027e-08	1.61679	0.617	0.259	0.000243062	C2	SERPINA3
2.15295e-17	1.61174	0.936	0.428	2.60313e-13	C2	TCEAL9
1.00527e-15	1.61138	0.66	0.12	1.21547e-11	C2	PHLDB2
3.73503e-11	1.60983	0.298	0.012	4.51603e-07	C2	ZNF528
1.19753e-08	1.60266	0.426	0.09	0.000144793	C2	CBX6
1.14634e-16	1.59936	0.936	0.608	1.38604e-12	C2	EXT2
9.02342e-22	1.58889	1	0.747	1.09102e-17	C2	RAP1B
1.7063e-07	1.58844	0.447	0.133	0.00206309	C2	PHGDH
7.10561e-13	1.58589	0.319	0.006	8.59139e-09	C2	CLTRN
8.8295e-18	1.58287	0.66	0.102	1.06758e-13	C2	CFL2
1.40198e-16	1.58001	0.532	0.054	1.69514e-12	C2	KLHL22
9.19435e-15	1.57547	0.362	0.006	1.11169e-10	C2	LINC01287
2.82618e-08	1.57245	0.468	0.127	0.000341713	C2	TET1
6.77119e-12	1.56954	0.383	0.03	8.18704e-08	C2	CX3CL1
7.3937e-13	1.5649	0.34	0.012	8.93973e-09	C2	HSPB8
1.472e-18	1.56087	0.426	0	1.77979e-14	C2	MAGEB2
5.39861e-14	1.55946	0.319	0	6.52746e-10	C2	CFAP74
1.86433e-16	1.55439	0.426	0.012	2.25416e-12	C2	ZNF334
1.50136e-08	1.5494	0.617	0.253	0.000181529	C2	PAPSS2
3.29095e-18	1.54397	0.979	0.807	3.97909e-14	C2	LY6E
3.5435e-06	1.54394	0.787	0.536	0.0428444	C2	KCNQ1OT1
7.42517e-17	1.54184	0.957	0.705	8.97778e-13	C2	RAB3IP
1.91393e-07	1.53957	0.34	0.06	0.00231413	C2	TSPAN18
1.32721e-16	1.5317	0.426	0.012	1.60473e-12	C2	CERCAM
2.58937e-09	1.53102	0.553	0.157	3.13081e-05	C2	FZD4
8.26303e-11	1.52462	0.723	0.277	9.99083e-07	C2	GAL
5.18398e-11	1.5241	0.638	0.187	6.26794e-07	C2	TBL1X
1.5758e-15	1.52352	0.383	0.006	1.9053e-11	C2	LINC01659
1.36795e-13	1.51841	0.553	0.084	1.65399e-09	C2	NRCAM
5.54188e-13	1.51739	0.426	0.036	6.70069e-09	C2	CNTNAP2
6.0691e-14	1.51077	0.894	0.464	7.33815e-10	C2	SERPINH1
3.10013e-12	1.50894	0.745	0.283	3.74837e-08	C2	KLHL5
1.34196e-10	1.50624	0.872	0.759	1.62257e-06	C2	ENC1
1.24876e-17	1.50129	0.404	0	1.50987e-13	C2	RNF212
5.17302e-13	1.5006	0.574	0.102	6.2547e-09	C2	YPEL1
2.22679e-10	1.49999	0.468	0.096	2.69242e-06	C2	KIAA1586
6.83588e-15	1.49921	0.34	0	8.26526e-11	C2	CERS4
8.52612e-14	1.49491	0.34	0.006	1.03089e-09	C2	TNNT1
2.6992e-15	1.49322	0.532	0.06	3.2636e-11	C2	ZNF814
2.26817e-09	1.49267	0.745	0.428	2.74245e-05	C2	ASAP1
2.33074e-13	1.4897	0.766	0.247	2.8181e-09	C2	WWTR1
1.70296e-19	1.48764	0.447	0	2.05904e-15	C2	TDRD9
1.21333e-09	1.4853	0.553	0.163	1.46704e-05	C2	FSTL1
2.40979e-18	1.48449	0.511	0.024	2.91367e-14	C2	TDRD12
5.24227e-09	1.48446	0.362	0.054	6.33842e-05	C2	NDN
4.19733e-10	1.47229	0.489	0.102	5.075e-06	C2	GPC1
3.44119e-15	1.47105	0.872	0.349	4.16074e-11	C2	C4orf48
4.00821e-11	1.47052	0.34	0.024	4.84633e-07	C2	SLC7A4
7.21816e-14	1.46955	0.383	0.018	8.72748e-10	C2	LDOC1
2.32324e-07	1.46852	0.574	0.229	0.00280903	C2	EFNA2
8.06487e-13	1.4681	0.362	0.018	9.75123e-09	C2	LINC01511
1.0276e-13	1.46001	0.702	0.193	1.24247e-09	C2	CTSL
4.25201e-10	1.4572	0.745	0.367	5.1411e-06	C2	LOC100294145
1.34553e-09	1.45525	0.383	0.054	1.62688e-05	C2	NR5A2
1.13164e-11	1.45355	0.468	0.072	1.36827e-07	C2	WASF3
7.16813e-14	1.45182	0.34	0.006	8.66698e-10	C2	ETNK2
3.34687e-14	1.45093	0.83	0.331	4.04671e-10	C2	TSPAN6
2.33618e-15	1.45079	0.383	0.006	2.82468e-11	C2	ZNF528-AS1
1.59543e-11	1.44788	0.979	0.729	1.92904e-07	C2	SCD
3.05528e-10	1.4463	0.574	0.145	3.69414e-06	C2	PTPRG
8.44849e-12	1.44493	0.468	0.072	1.02151e-07	C2	FNBP1
2.1136e-13	1.44016	0.915	0.614	2.55555e-09	C2	YEATS4
8.0538e-12	1.4336	0.468	0.066	9.73785e-08	C2	FSCN1
6.94553e-18	1.43097	1	0.837	8.39783e-14	C2	CHKA
1.23725e-06	1.4308	0.489	0.175	0.0149596	C2	LOC101929705
1.89136e-12	1.42934	0.83	0.392	2.28684e-08	C2	FRS2
2.93251e-11	1.42835	0.468	0.072	3.5457e-07	C2	RAB3B
4.93737e-19	1.4279	1	0.855	5.96978e-15	C2	CHCHD10
9.33907e-13	1.42573	0.787	0.259	1.12919e-08	C2	UTRN
1.94127e-07	1.42329	0.574	0.223	0.00234719	C2	SERPINB9
3.10865e-06	1.42159	0.319	0.072	0.0375867	C2	LOC650226
5.39861e-14	1.41952	0.319	0	6.52746e-10	C2	MAGEA8
1.76752e-10	1.41839	0.489	0.102	2.13711e-06	C2	NIN
1.02283e-12	1.41287	0.404	0.03	1.2367e-08	C2	SPART
1.03741e-18	1.40694	1	0.735	1.25433e-14	C2	CAND1
8.50695e-16	1.40072	0.362	0	1.02858e-11	C2	SMO
1.00724e-07	1.39862	0.596	0.241	0.00121785	C2	POFUT2
3.74086e-10	1.39505	0.426	0.072	4.52308e-06	C2	DIPK1B
1.14751e-08	1.39391	0.596	0.217	0.000138746	C2	SLCO2A1
1.49802e-15	1.38968	0.426	0.018	1.81126e-11	C2	A1BG
1.7264e-08	1.37924	0.489	0.139	0.00020874	C2	TRIB3
2.54376e-09	1.37445	0.66	0.241	3.07566e-05	C2	DHRS7
5.19876e-07	1.36639	0.468	0.157	0.00628582	C2	CFI
1.78127e-10	1.3659	0.617	0.175	2.15373e-06	C2	ALDH5A1
5.69465e-09	1.36269	0.66	0.259	6.8854e-05	C2	ZMYM3
1.73204e-06	1.36055	0.468	0.175	0.0209421	C2	SPSB1
4.88555e-10	1.35997	0.681	0.265	5.90712e-06	C2	MAPK8IP1
1.54624e-08	1.35269	0.277	0.024	0.000186956	C2	SCARF2
1.04005e-16	1.35187	0.383	0	1.25752e-12	C2	PNMA6E
3.20933e-08	1.35157	0.66	0.301	0.00038804	C2	BCL11A
1.38901e-10	1.34894	0.511	0.102	1.67946e-06	C2	ZSCAN18
1.31121e-13	1.34677	0.851	0.349	1.58539e-09	C2	PPIL2
5.44202e-14	1.34362	0.426	0.03	6.57994e-10	C2	TMEM191C
3.84755e-07	1.34075	0.319	0.054	0.00465207	C2	NYNRIN
5.71187e-14	1.3388	0.532	0.072	6.90623e-10	C2	RNF130
1.48866e-12	1.33233	0.915	0.651	1.79994e-08	C2	PRMT2
9.78064e-13	1.33203	0.362	0.018	1.18258e-08	C2	WNK3
1.92137e-09	1.33036	0.957	0.813	2.32313e-05	C2	CSPP1
1.05635e-08	1.32944	0.362	0.054	0.000127724	C2	CMTM3
1.05833e-13	1.32834	0.34	0.006	1.27963e-09	C2	OBSL1
3.39104e-10	1.32737	0.723	0.295	4.10011e-06	C2	PFN2
1.35776e-07	1.32607	0.723	0.464	0.00164167	C2	ANO6
3.27803e-09	1.31982	0.489	0.12	3.96347e-05	C2	NT5DC3
2.03179e-07	1.31558	0.447	0.127	0.00245664	C2	GAA
3.13773e-10	1.31544	0.34	0.03	3.79383e-06	C2	APOC3
8.50695e-16	1.31308	0.362	0	1.02858e-11	C2	GNAZ
5.8148e-10	1.30882	0.809	0.41	7.03067e-06	C2	SCARB1
1.09512e-07	1.30552	0.277	0.03	0.00132411	C2	SPACA6
7.19213e-08	1.30219	0.83	0.494	0.0008696	C2	LINC00261
1.20523e-13	1.30088	0.617	0.12	1.45725e-09	C2	BCAM
7.05585e-08	1.2982	0.809	0.542	0.000853122	C2	GMNN
1.91572e-11	1.29643	0.383	0.036	2.3163e-07	C2	CXXC4
1.92457e-10	1.2959	0.426	0.06	2.327e-06	C2	KHDRBS3
7.12791e-09	1.29176	0.383	0.066	8.61835e-05	C2	PPT2
3.87554e-07	1.29139	0.383	0.09	0.00468592	C2	MST1P2
2.00744e-08	1.28794	0.319	0.042	0.00024272	C2	LINC01637
7.1628e-12	1.28734	0.319	0.012	8.66055e-08	C2	GNG7
3.83205e-10	1.28722	0.34	0.03	4.63333e-06	C2	TSPAN33
2.1893e-06	1.28715	0.702	0.416	0.0264709	C2	CAMSAP3
3.87673e-10	1.28558	0.383	0.048	4.68736e-06	C2	EVA1B
1.54483e-14	1.28468	0.957	0.657	1.86786e-10	C2	MDM2
9.74116e-13	1.28191	0.383	0.024	1.1778e-08	C2	ZNF415
1.94022e-12	1.28177	1	0.982	2.34592e-08	C2	HSPA1A
1.53914e-11	1.27921	0.851	0.578	1.86097e-07	C2	PLD3
2.76217e-07	1.27823	0.681	0.428	0.00333974	C2	CREB3L2
2.68406e-07	1.27219	0.298	0.048	0.0032453	C2	SPTLC3
1.76658e-06	1.27139	0.489	0.175	0.0213597	C2	DERL3
3.11482e-11	1.26737	0.872	0.584	3.76613e-07	C2	NUP107
5.48533e-07	1.26016	0.596	0.247	0.00663231	C2	CRIP2
1.06962e-07	1.25926	0.34	0.054	0.00129328	C2	FBXO2
3.22866e-10	1.25816	0.702	0.301	3.90378e-06	C2	FLNA
1.36311e-06	1.2545	0.319	0.066	0.0164814	C2	ANXA9
4.31134e-12	1.25232	1	0.934	5.21284e-08	C2	HSPA1B
2.76448e-07	1.25195	0.383	0.09	0.00334253	C2	ITGA5
1.49536e-11	1.24925	0.362	0.03	1.80803e-07	C2	FHL3
3.82731e-08	1.24909	0.596	0.223	0.00046276	C2	SERPINA4
7.74576e-09	1.24707	0.809	0.47	9.3654e-05	C2	ITSN1
1.17884e-11	1.24462	0.383	0.03	1.42534e-07	C2	ORM2
1.63832e-07	1.23909	0.723	0.452	0.00198089	C2	MRS2
3.54785e-12	1.23776	0.766	0.223	4.28971e-08	C2	GTSF1
6.19836e-11	1.23144	0.83	0.524	7.49444e-07	C2	PPT1
2.78347e-07	1.22641	0.745	0.41	0.00336549	C2	FARP1
1.49145e-12	1.22441	0.362	0.018	1.80331e-08	C2	DRICH1
3.08389e-07	1.22389	0.702	0.392	0.00372873	C2	CBX5
1.32031e-07	1.21515	0.298	0.042	0.00159639	C2	ZNF204P
9.80413e-13	1.21313	0.957	0.711	1.18542e-08	C2	CPSF6
1.91479e-09	1.21146	0.298	0.024	2.31517e-05	C2	FADS1
4.00821e-11	1.20758	0.34	0.024	4.84633e-07	C2	AIF1L
6.6455e-13	1.20146	0.362	0.018	8.03508e-09	C2	CHST13
7.50134e-10	1.19584	0.532	0.127	9.06987e-06	C2	TMEM99
1.64258e-08	1.19277	0.617	0.223	0.000198604	C2	EXOC6B
9.3652e-10	1.19183	0.553	0.139	1.13235e-05	C2	ZNF701
1.51258e-08	1.19127	0.362	0.054	0.000182886	C2	PRSS16
1.15429e-06	1.19031	0.319	0.066	0.0139565	C2	CEP112
2.21398e-08	1.19007	0.574	0.199	0.000267692	C2	LIMD2
2.05403e-07	1.18788	0.511	0.163	0.00248352	C2	ZNF556
1.35923e-07	1.18515	0.447	0.114	0.00164345	C2	TCF7L1
5.12375e-11	1.18284	0.298	0.012	6.19513e-07	C2	LIN28B
1.40368e-08	1.18206	0.596	0.223	0.000169719	C2	QKI
6.577e-09	1.17986	0.787	0.386	7.95226e-05	C2	RTL8C
3.19723e-10	1.17613	0.277	0.012	3.86577e-06	C2	GCNT2
7.58179e-07	1.17401	0.447	0.133	0.00916714	C2	GNB4
1.46657e-07	1.17283	0.532	0.175	0.00177323	C2	ZNF83
5.52087e-09	1.16251	0.66	0.247	6.67529e-05	C2	SOAT1
6.88799e-10	1.16175	0.851	0.566	8.32827e-06	C2	LARGE2
4.33678e-09	1.16069	0.83	0.458	5.2436e-05	C2	CDYL
3.60299e-08	1.15917	0.532	0.175	0.000435638	C2	CD276
6.75086e-07	1.15668	0.404	0.108	0.00816246	C2	BAIAP2-DT
6.75654e-09	1.15658	0.319	0.036	8.16933e-05	C2	TPD52L1
3.03275e-07	1.14669	0.638	0.283	0.0036669	C2	CYTOR
3.50758e-10	1.14401	0.83	0.584	4.24102e-06	C2	CBX1
7.57162e-09	1.14316	0.936	0.777	9.15485e-05	C2	STAT1
6.9919e-08	1.14055	0.66	0.325	0.00084539	C2	SLC39A5
1.33544e-08	1.14036	0.255	0.018	0.000161469	C2	ELOVL2
2.55238e-13	1.13993	0.957	0.855	3.08608e-09	C2	ADI1
6.69729e-08	1.13973	0.277	0.03	0.00080977	C2	ARMCX1
5.23263e-11	1.13492	0.83	0.313	6.32678e-07	C2	GPX1
6.78577e-12	1.13223	0.894	0.699	8.20468e-08	C2	SCARB2
1.76577e-09	1.12973	0.851	0.608	2.135e-05	C2	EXT1
2.97667e-08	1.12959	0.383	0.072	0.00035991	C2	UBE2E2
4.56057e-09	1.1269	0.809	0.482	5.51418e-05	C2	CNN3
1.78974e-07	1.12685	0.809	0.5	0.00216397	C2	PAQR8
4.29569e-12	1.12526	0.383	0.03	5.19392e-08	C2	RIMKLB
1.22831e-13	1.12351	0.979	0.759	1.48515e-09	C2	UQCC2
1.71263e-11	1.11829	0.936	0.759	2.07074e-07	C2	DYRK2
1.83212e-06	1.11788	0.255	0.036	0.0221522	C2	FLRT3
2.03723e-07	1.11764	0.681	0.325	0.00246321	C2	PBX2
4.34863e-07	1.10947	0.574	0.229	0.00525793	C2	CLDN3
2.95753e-08	1.10942	0.787	0.584	0.000357594	C2	PDIA6
8.21419e-07	1.10694	0.617	0.259	0.00993178	C2	SYNGR1
3.32447e-09	1.10404	0.383	0.06	4.01962e-05	C2	FAM169A
2.99124e-10	1.10262	0.574	0.139	3.61671e-06	C2	OSBPL1A
1.81704e-11	1.10172	0.83	0.361	2.19699e-07	C2	LPGAT1
4.96112e-09	1.10095	0.681	0.289	5.99849e-05	C2	PTK7
9.6635e-15	1.09789	0.766	0.241	1.16841e-10	C2	CALD1
2.73238e-12	1.09722	0.404	0.036	3.30373e-08	C2	PLOD2
2.61173e-09	1.09701	0.872	0.608	3.15784e-05	C2	MCRIP1
3.44986e-10	1.09551	0.766	0.331	4.17123e-06	C2	DUSP22
1.33742e-06	1.09449	0.766	0.506	0.0161707	C2	HEXB
6.44682e-07	1.09388	0.234	0.024	0.00779485	C2	LRRN1
8.30928e-08	1.09317	0.681	0.301	0.00100467	C2	FAM3B
1.98308e-06	1.09166	0.277	0.048	0.0239774	C2	IGFBP6
6.19481e-07	1.08843	0.723	0.404	0.00749015	C2	CCDC167
1.05007e-06	1.08605	0.574	0.229	0.0126963	C2	GRB14
4.29046e-12	1.08041	0.979	0.837	5.18759e-08	C2	NFE2L1
1.16401e-07	1.07941	0.766	0.446	0.0014074	C2	DNMT3A
7.88809e-13	1.07937	0.979	0.699	9.53749e-09	C2	SQLE
1.08772e-08	1.07776	0.426	0.084	0.000131516	C2	SCRN1
2.98757e-10	1.07457	0.915	0.723	3.61227e-06	C2	CKAP4
1.6153e-08	1.07378	0.553	0.175	0.000195306	C2	NT5C3B
3.54253e-08	1.07354	0.362	0.06	0.000428327	C2	APOBEC3C
2.27628e-08	1.07297	0.745	0.386	0.000275225	C2	C16orf87
9.82815e-10	1.07227	0.979	0.916	1.18832e-05	C2	ID2
2.74919e-09	1.06842	0.383	0.054	3.32404e-05	C2	TUSC3
2.93485e-10	1.06793	0.34	0.03	3.54853e-06	C2	MST1L
6.2467e-13	1.06776	0.319	0.006	7.55289e-09	C2	DLL3
4.87713e-07	1.06772	0.596	0.247	0.00589694	C2	MDM1
1.16392e-07	1.06283	0.277	0.03	0.00140729	C2	ZNF419
2.54791e-06	1.06054	0.596	0.259	0.0308068	C2	FRG1JP
4.03583e-10	1.05832	0.277	0.012	4.87972e-06	C2	FBXO17
1.07802e-06	1.05456	0.298	0.054	0.0130343	C2	JCAD
2.38447e-06	1.04855	0.851	0.777	0.0288306	C2	APP
4.01815e-06	1.0456	0.766	0.512	0.0485834	C2	PTGR1
2.33263e-06	1.04414	0.532	0.235	0.0282039	C2	P3H4
5.90852e-08	1.04013	0.766	0.494	0.000714399	C2	PPIL1
2.78155e-07	1.03678	0.277	0.036	0.00336317	C2	PPP1R3C
1.08197e-06	1.03239	0.745	0.512	0.0130821	C2	TMEM135
7.65021e-07	1.02773	0.426	0.12	0.00924986	C2	USP13
3.60488e-07	1.02762	0.255	0.03	0.00435867	C2	P3H2
2.78721e-08	1.02575	0.34	0.054	0.000337002	C2	FAM222A
2.79662e-06	1.0253	0.404	0.133	0.033814	C2	ZNF322
1.42966e-06	1.02337	0.383	0.096	0.017286	C2	TUBB3
2.2984e-08	1.02182	0.277	0.024	0.0002779	C2	SEMA4F
1.37433e-06	1.0204	0.787	0.512	0.0166171	C2	UBXN2A
3.16875e-14	1.01537	0.936	0.922	3.83134e-10	C2	TBCA
4.01686e-08	1.01496	0.936	0.837	0.000485678	C2	ATP2B1
4.21061e-07	1.01354	0.745	0.404	0.00509105	C2	PLBD2
1.26684e-06	1.01304	0.277	0.042	0.0153174	C2	PDZK1
2.63534e-08	1.01292	0.809	0.53	0.000318639	C2	ITM2C
1.74967e-13	1.01023	0.979	0.898	2.11553e-09	C2	CALU
2.10135e-06	1.00965	0.723	0.428	0.0254075	C2	PRXL2A
2.90535e-06	1.00447	0.277	0.048	0.0351286	C2	PARP11
2.62553e-06	1.00388	0.277	0.048	0.0317453	C2	DPYSL3
2.56083e-08	1.00299	0.489	0.12	0.000309629	C2	BEX2
1.91479e-09	1.00282	0.298	0.024	2.31517e-05	C2	PNPLA4
3.66869e-06	1.00175	0.383	0.114	0.0443581	C2	TUBB6
6.44664e-07	1.00093	0.277	0.042	0.00779463	C2	EFEMP2
2.49238e-11	0.999853	0.404	0.042	3.01353e-07	C2	WTIP
1.58552e-14	0.99877	0.957	0.886	1.91705e-10	C2	GLO1
4.05021e-07	0.994307	0.319	0.054	0.00489711	C2	SNX10
5.72278e-12	0.9904	0.34	0.018	6.91942e-08	C2	GRK3
2.05233e-06	0.990207	0.66	0.307	0.0248147	C2	NRP1
1.51359e-06	0.98897	0.723	0.458	0.0183008	C2	PLOD1
3.2245e-08	0.988472	0.447	0.096	0.000389874	C2	GABARAPL1
1.20531e-09	0.988269	0.511	0.114	1.45735e-05	C2	ECHDC3
2.56286e-07	0.987639	0.83	0.554	0.00309876	C2	DSCR8
9.3742e-09	0.986971	0.426	0.084	0.000113343	C2	SMIM1
1.74476e-07	0.986593	0.787	0.482	0.00210959	C2	DOCK1
9.81018e-07	0.985276	0.66	0.319	0.0118615	C2	ULK1
3.73838e-15	0.984006	1	0.904	4.52008e-11	C2	KMT5B
5.83067e-08	0.984002	0.447	0.108	0.000704986	C2	BCORL1
6.97213e-08	0.983607	0.319	0.048	0.000843	C2	ZNF134
2.82676e-11	0.974965	0.957	0.795	3.41783e-07	C2	FLOT1
3.10836e-08	0.969196	0.319	0.042	0.000375832	C2	RFLNB
2.39272e-08	0.965482	0.319	0.042	0.000289304	C2	ZNF268
2.67037e-06	0.959016	0.383	0.102	0.0322875	C2	SERPINF1
2.77649e-06	0.958663	0.319	0.072	0.0335705	C2	HAAO
9.62831e-09	0.954353	0.681	0.253	0.000116416	C2	ABCA1
6.13092e-07	0.952522	0.809	0.729	0.0074129	C2	RCN2
9.5003e-07	0.951094	0.298	0.054	0.0114868	C2	PDLIM4
1.24768e-07	0.944714	0.298	0.042	0.00150857	C2	MB21D2
1.45647e-06	0.943026	0.298	0.054	0.0176101	C2	ADGRD1
5.38953e-07	0.94297	0.787	0.422	0.00651648	C2	CCDC144NL-AS1
7.83741e-08	0.940553	0.83	0.627	0.000947621	C2	MCFD2
1.43469e-08	0.938915	0.872	0.633	0.000173468	C2	PCYOX1
2.39179e-17	0.935299	1	1	2.89191e-13	C2	NDUFS8
6.43394e-09	0.932793	0.894	0.687	7.77928e-05	C2	SUMO3
5.31558e-07	0.930979	0.255	0.03	0.00642707	C2	ANO7
3.48827e-06	0.930495	0.511	0.211	0.0421767	C2	SCARNA22
1.43022e-06	0.927366	0.915	0.741	0.0172928	C2	IL32
2.17824e-09	0.923818	0.319	0.03	2.63371e-05	C2	FBLN2
1.29038e-07	0.923561	0.638	0.253	0.0015602	C2	IGSF3
1.26396e-09	0.919939	0.447	0.084	1.52826e-05	C2	LIPF
1.91623e-08	0.917617	0.745	0.265	0.000231692	C2	IGF2BP3
1.79874e-08	0.917591	0.915	0.813	0.000217485	C2	GTF3C6
9.08481e-09	0.91618	0.957	0.795	0.000109844	C2	PTMS
2.84298e-09	0.914154	0.936	0.675	3.43745e-05	C2	NDUFV3
3.50521e-08	0.913058	0.83	0.446	0.000423814	C2	APOC1
1.32221e-06	0.911752	0.723	0.41	0.0159869	C2	FAM8A1
2.88383e-16	0.909366	1	0.994	3.48683e-12	C2	HSP90B1
4.11741e-07	0.908351	0.319	0.048	0.00497836	C2	KIRREL1
7.4809e-07	0.902849	0.723	0.416	0.00904515	C2	ADAM17
6.77681e-08	0.898803	0.957	0.861	0.000819384	C2	MGST2
4.58517e-08	0.893005	0.915	0.693	0.000554393	C2	NRBP1
3.80855e-06	0.877417	0.83	0.675	0.0460492	C2	ABT1
1.6298e-11	0.877313	0.979	0.91	1.97059e-07	C2	BAG6
1.76984e-08	0.877095	0.255	0.018	0.000213992	C2	SYT15
2.5086e-08	0.861424	0.255	0.018	0.000303315	C2	COLEC11
9.1479e-08	0.855898	0.298	0.036	0.00110607	C2	ZNF585A
5.54305e-08	0.85468	0.298	0.036	0.00067021	C2	RBP7
7.26989e-09	0.848192	1	0.837	8.79002e-05	C2	TAOK1
1.02802e-14	0.845976	1	0.988	1.24298e-10	C2	CALR
3.33148e-06	0.836327	0.745	0.5	0.040281	C2	AGRN
2.95623e-06	0.833509	0.809	0.639	0.0357438	C2	PON2
1.48459e-08	0.832548	0.255	0.018	0.000179502	C2	TBCEL
8.60312e-07	0.829246	0.255	0.036	0.010402	C2	PGBD1
3.54916e-06	0.822081	0.489	0.175	0.0429129	C2	PPP1R9A
1.18226e-10	0.819519	1	0.922	1.42948e-06	C2	LRP5
2.3899e-09	0.817617	0.957	0.892	2.88963e-05	C2	EML4
1.10633e-10	0.8166	1	0.964	1.33766e-06	C2	PRPF4B
2.7013e-06	0.814827	0.872	0.723	0.0326614	C2	WNK1
3.55321e-08	0.812807	0.872	0.608	0.000429619	C2	TESMIN
2.11181e-08	0.811803	0.957	0.873	0.000255339	C2	C6orf62
6.15287e-15	0.808861	1	0.928	7.43943e-11	C2	ABCF1
7.16388e-07	0.808221	0.894	0.639	0.00866184	C2	TACC1
3.75557e-13	0.804943	1	0.952	4.54085e-09	C2	PPP6R3
3.96722e-06	0.802573	0.447	0.151	0.0479676	C2	TBC1D7
6.57314e-07	0.799532	0.468	0.133	0.00794758	C2	BCYRN1
1.45621e-06	0.79794	0.915	0.825	0.017607	C2	MRPS18B
1.70399e-06	0.794657	0.638	0.295	0.020603	C2	CUL7
6.89165e-09	0.792354	0.957	0.867	8.33269e-05	C2	API5
1.49236e-06	0.791264	0.851	0.711	0.0180442	C2	MRPS28
9.45562e-08	0.787056	0.872	0.705	0.00114328	C2	DICER1
2.63411e-08	0.773728	0.979	0.861	0.00031849	C2	HSPA5
1.98793e-06	0.770881	0.489	0.163	0.024036	C2	KIFAP3
1.07089e-07	0.770682	0.957	0.831	0.00129481	C2	GLG1
2.00849e-07	0.768174	0.936	0.819	0.00242846	C2	SUPT16H
1.43681e-11	0.767159	0.979	0.922	1.73725e-07	C2	NAP1L1
1.46104e-07	0.763425	0.936	0.735	0.00176654	C2	PRPF8
2.33671e-06	0.761466	0.319	0.066	0.0282531	C2	CIB2
1.31867e-06	0.758095	0.872	0.753	0.0159441	C2	KRT10
5.4797e-14	0.755085	0.979	0.982	6.62551e-10	C2	APLP2
2.12743e-06	0.753542	0.872	0.723	0.0257227	C2	GNS
9.80403e-07	0.753128	0.915	0.681	0.0118541	C2	ZNF451
1.60913e-06	0.752611	0.83	0.56	0.0194559	C2	PCCB
1.89798e-06	0.742535	0.936	0.825	0.0229484	C2	TFRC
5.67263e-07	0.733931	0.362	0.078	0.00685877	C2	GPX3
4.14068e-08	0.72793	0.936	0.861	0.00050065	C2	HSD17B12
1.15278e-06	0.721408	0.979	0.934	0.0139382	C2	TUBB
2.05797e-07	0.720121	0.936	0.771	0.00248829	C2	USP34
1.24427e-12	0.715886	1	1	1.50445e-08	C2	S100A10
4.66007e-08	0.714486	0.447	0.096	0.00056345	C2	KCNK9
4.06159e-07	0.712464	0.723	0.313	0.00491087	C2	PRAP1
1.8934e-06	0.7007	0.894	0.741	0.022893	C2	PSMD11
2.36919e-06	0.700021	0.936	0.873	0.0286459	C2	SMS
9.37289e-35	2.90813	0.872	0.03	1.13328e-30	C3	DMBT1
1.13469e-26	2.48716	0.979	0.223	1.37195e-22	C3	ZG16B
6.25813e-29	2.48154	0.915	0.114	7.56671e-25	C3	REG1A
1.56122e-21	2.46617	0.979	0.657	1.88767e-17	C3	PGC
1.84867e-22	2.13959	0.936	0.241	2.23522e-18	C3	CXCL17
1.13971e-22	2.09324	1	0.349	1.37802e-18	C3	BPIFB1
8.39852e-18	1.62485	1	0.729	1.01547e-13	C3	OLFM4
8.1736e-22	1.61518	0.851	0.139	9.8827e-18	C3	SPDEF
3.05436e-18	1.53887	1	0.494	3.69303e-14	C3	MSMB
4.12824e-19	1.43446	0.681	0.072	4.99146e-15	C3	CAPN6
9.13657e-13	1.40186	0.468	0.048	1.1047e-08	C3	WFDC2
2.07307e-10	1.33337	0.66	0.193	2.50655e-06	C3	RNU4-2
2.17044e-13	1.30982	0.809	0.247	2.62428e-09	C3	DUSP2
8.11713e-15	1.30346	0.83	0.211	9.81442e-11	C3	CEP55
6.57123e-17	1.29008	0.957	0.325	7.94527e-13	C3	CXCR4
8.14658e-16	1.28169	0.809	0.175	9.85003e-12	C3	A4GNT
4.95856e-14	1.27693	0.915	0.319	5.9954e-10	C3	NPW
1.83592e-14	1.20242	0.83	0.211	2.21982e-10	C3	SOX2
8.65548e-11	1.19237	0.447	0.066	1.04653e-06	C3	RNU4-1
1.57478e-10	1.18885	0.702	0.211	1.90407e-06	C3	ESCO2
2.382e-12	1.1873	1	0.795	2.88008e-08	C3	RNU2-1
8.33038e-13	1.18033	0.936	0.44	1.00723e-08	C3	VSIG1
1.76192e-14	1.16123	0.915	0.337	2.13034e-10	C3	PI3
3.61751e-12	1.16054	0.957	0.59	4.37393e-08	C3	FKBP11
1.43048e-11	1.15591	0.426	0.048	1.72959e-07	C3	RNU5E-1
3.58871e-15	1.13268	0.638	0.096	4.33911e-11	C3	EYA2
6.25842e-11	1.1282	0.447	0.072	7.56706e-07	C3	HIST1H3G
3.90239e-15	1.11657	0.553	0.06	4.71838e-11	C3	LRMDA
9.41865e-13	1.11479	0.957	0.488	1.13881e-08	C3	ALDH3A1
6.63634e-09	1.09749	0.702	0.289	8.024e-05	C3	SLC27A5
4.99501e-14	1.09259	0.766	0.193	6.03946e-10	C3	FAM43A
2.54814e-09	1.09155	0.787	0.331	3.08096e-05	C3	TK1
1.00029e-13	1.08377	0.957	0.452	1.20945e-09	C3	RCN3
2.14184e-08	1.07171	0.766	0.373	0.00025897	C3	AURKA
5.63452e-13	1.06774	0.936	0.44	6.8127e-09	C3	GALNT6
3.99494e-13	1.06649	1	0.614	4.83028e-09	C3	PIGR
3.37475e-08	1.05325	0.66	0.241	0.000408041	C3	AURKB
2.02423e-13	1.05297	1	0.554	2.4475e-09	C3	MT1G
2.5494e-09	1.05288	0.426	0.072	3.08248e-05	C3	MCM10
2.34065e-09	1.04426	0.638	0.211	2.83008e-05	C3	RNU4ATAC
5.16688e-20	1.03732	0.83	0.139	6.24727e-16	C3	WFDC21P
2.59566e-10	1.03724	0.83	0.301	3.13842e-06	C3	EPHB3
1.86878e-16	1.02834	0.404	0.006	2.25955e-12	C3	PQLC2L
1.02057e-09	1.02208	0.851	0.416	1.23398e-05	C3	KDELR3
3.2603e-09	1.01851	0.723	0.271	3.94203e-05	C3	CDCA8
2.33364e-08	1.01754	0.511	0.133	0.000282161	C3	CIT
2.15555e-09	1.01697	0.468	0.09	2.60627e-05	C3	CDCA2
5.82579e-09	1.01173	0.83	0.373	7.04397e-05	C3	C3
4.68788e-09	1.00778	0.723	0.265	5.66811e-05	C3	CDK1
1.61386e-06	1.0024	0.553	0.217	0.0195132	C3	HMMR
2.34177e-12	0.996255	0.979	0.512	2.83143e-08	C3	PITHD1
1.5494e-06	0.992697	0.83	0.494	0.0187338	C3	PTTG1
1.64957e-11	0.99042	0.766	0.229	1.99449e-07	C3	CYP2B7P
1.36549e-06	0.986965	0.426	0.12	0.0165102	C3	PLK1
3.33249e-10	0.986173	0.723	0.235	4.02932e-06	C3	SLC17A9
3.80929e-09	0.982844	0.766	0.361	4.60581e-05	C3	NTHL1
8.32895e-13	0.981969	0.723	0.169	1.00705e-08	C3	KCNQ1
5.02213e-11	0.97915	0.532	0.102	6.07225e-07	C3	ZNF503
3.25903e-08	0.97526	0.851	0.398	0.00039405	C3	NUSAP1
5.48936e-13	0.975175	0.894	0.307	6.63719e-09	C3	MIA
6.91752e-07	0.972402	0.574	0.211	0.00836398	C3	ORC6
9.85221e-12	0.970217	1	0.518	1.19123e-07	C3	SAP25
2.0729e-10	0.966343	0.574	0.12	2.50634e-06	C3	ATP13A4
9.12903e-08	0.965725	0.34	0.054	0.00110379	C3	RBP4
5.92095e-09	0.965576	0.851	0.458	7.15902e-05	C3	CLN3
5.19814e-11	0.96342	1	0.723	6.28508e-07	C3	HERPUD1
3.85765e-10	0.963226	0.83	0.361	4.66428e-06	C3	HLA-DQB1
2.85589e-06	0.962794	0.532	0.193	0.0345306	C3	KIF4A
3.05148e-10	0.957822	0.702	0.193	3.68955e-06	C3	FMOD
9.0944e-12	0.956966	0.766	0.205	1.0996e-07	C3	RAD51AP1
1.83192e-08	0.952505	0.511	0.127	0.000221497	C3	COL9A2
2.14757e-08	0.950756	0.489	0.12	0.000259663	C3	PTCH2
1.49652e-08	0.949599	0.383	0.066	0.000180945	C3	HIST1H2BM
4.53158e-12	0.949136	1	0.904	5.47914e-08	C3	ID1
1.03099e-10	0.948891	0.957	0.572	1.24657e-06	C3	HLA-DMA
1.12238e-10	0.948091	0.319	0.018	1.35707e-06	C3	LOC101926892
2.14138e-10	0.941167	0.681	0.187	2.58915e-06	C3	HIST1H2BG
1.26957e-10	0.929056	0.574	0.133	1.53504e-06	C3	ADTRP
4.11645e-11	0.922279	1	0.645	4.97719e-07	C3	ZC3H12A
1.68476e-09	0.920928	0.766	0.271	2.03704e-05	C3	HLA-DMB
1.37593e-07	0.916341	0.596	0.223	0.00166363	C3	TROAP
7.60652e-07	0.911348	0.745	0.361	0.00919704	C3	RFC3
3.52703e-10	0.909232	0.894	0.398	4.26453e-06	C3	KCNN4
6.40388e-13	0.908576	1	0.964	7.74293e-09	C3	TFF1
1.716e-08	0.906889	0.511	0.127	0.000207481	C3	TMEM267
2.96611e-11	0.905797	1	0.566	3.58632e-07	C3	ATF7IP2
7.06935e-12	0.904991	1	0.813	8.54756e-08	C3	HLA-DRA
6.47201e-07	0.904849	0.34	0.066	0.00782531	C3	EGR2
1.12819e-11	0.902491	1	0.813	1.3641e-07	C3	MT1E
7.33169e-11	0.900565	0.34	0.024	8.86475e-07	C3	RNU5D-1
4.26694e-12	0.897604	0.957	0.614	5.15915e-08	C3	ISOC2
6.69635e-11	0.896243	1	0.614	8.09655e-07	C3	HLA-DPB1
3.54425e-08	0.895463	0.617	0.193	0.000428535	C3	MNS1
7.13338e-11	0.894819	0.957	0.464	8.62497e-07	C3	IGFBP2
6.42262e-08	0.893373	0.894	0.44	0.000776559	C3	TOP2A
9.44186e-12	0.892873	1	0.657	1.14161e-07	C3	MT1X
1.16428e-07	0.892429	0.383	0.072	0.00140773	C3	KIF20A
2.36196e-10	0.88985	0.915	0.398	2.85584e-06	C3	UBE2C
2.94881e-06	0.886795	0.766	0.398	0.0356541	C3	PCLAF
1.30462e-07	0.885231	0.872	0.488	0.00157741	C3	PPIH
1.33615e-10	0.88507	0.915	0.422	1.61554e-06	C3	CMSS1
5.26879e-07	0.884272	0.489	0.157	0.0063705	C3	PTGER2
2.0304e-07	0.878782	0.83	0.47	0.00245496	C3	SNRNP25
2.87592e-06	0.8751	0.702	0.319	0.0347727	C3	MYBL2
2.923e-08	0.872439	0.787	0.331	0.00035342	C3	CCNO
2.12834e-09	0.871222	0.957	0.53	2.57338e-05	C3	DEGS2
5.35341e-12	0.871199	0.574	0.096	6.47281e-08	C3	CREB3L4
1.25254e-07	0.868324	0.66	0.235	0.00151444	C3	PTPRZ1
2.63126e-06	0.865805	0.298	0.054	0.0318146	C3	RNVU1-6
9.77639e-09	0.863878	0.915	0.62	0.000118206	C3	GGCT
2.71411e-10	0.86303	0.681	0.187	3.28163e-06	C3	CLEC2L
7.09436e-09	0.857982	0.872	0.524	8.57779e-05	C3	MCRIP2
1.40592e-10	0.854763	0.809	0.277	1.6999e-06	C3	RASAL1
2.64407e-07	0.853795	0.638	0.229	0.00319694	C3	KIF11
1.40636e-06	0.845508	0.617	0.253	0.0170043	C3	GINS2
4.00917e-10	0.842393	0.851	0.361	4.84749e-06	C3	WDR24
1.03185e-06	0.841314	0.723	0.337	0.0124761	C3	IMPDH1
7.87514e-07	0.840493	0.596	0.211	0.00952183	C3	TWNK
1.29598e-07	0.836935	0.638	0.235	0.00156697	C3	UBE2S
5.7196e-08	0.835219	0.745	0.295	0.000691557	C3	ZWINT
8.10887e-10	0.833678	0.915	0.524	9.80443e-06	C3	CKMT1A
3.21959e-07	0.83273	0.702	0.301	0.0038928	C3	C18orf21
6.37194e-13	0.830218	1	0.873	7.70431e-09	C3	ALDH2
4.50875e-08	0.828863	0.489	0.12	0.000545152	C3	WDHD1
1.21706e-12	0.82617	1	0.765	1.47154e-08	C3	C9orf16
1.32269e-11	0.82422	0.957	0.548	1.59927e-07	C3	FCGBP
2.00318e-07	0.821967	0.617	0.235	0.00242205	C3	PPFIA3
5.48884e-09	0.818349	0.766	0.289	6.63655e-05	C3	CEACAM7
3.51492e-08	0.817299	0.809	0.349	0.000424989	C3	CDC20
1.48853e-06	0.817287	0.638	0.265	0.0179978	C3	AQP5
1.6957e-07	0.816248	0.83	0.386	0.00205028	C3	TPX2
2.56423e-06	0.816199	0.638	0.319	0.0310041	C3	RAD1
1.28233e-06	0.815683	0.362	0.078	0.0155047	C3	HLA-DOA
9.99364e-09	0.81503	0.809	0.349	0.000120833	C3	CCNB1
7.03159e-08	0.81433	0.787	0.355	0.000850189	C3	PRR34-AS1
5.67844e-09	0.812482	0.766	0.319	6.8658e-05	C3	ZNF764
8.91993e-09	0.810615	0.979	0.639	0.000107851	C3	MRPS12
1.18114e-06	0.809346	0.404	0.096	0.0142811	C3	FZD2
3.22383e-06	0.806859	0.702	0.355	0.0389793	C3	PYCR3
2.49707e-07	0.804277	0.787	0.422	0.00301921	C3	JADE1
1.2663e-08	0.799334	1	0.783	0.000153108	C3	SEC11C
5.5799e-07	0.796969	0.66	0.259	0.00674665	C3	KIF2C
4.96746e-07	0.79655	0.894	0.566	0.00600615	C3	C20orf27
3.02006e-06	0.796537	0.383	0.096	0.0365155	C3	KIF23
1.10982e-09	0.79618	0.957	0.56	1.34188e-05	C3	MYO10
6.07248e-07	0.794633	0.596	0.223	0.00734223	C3	PARPBP
6.34876e-09	0.79425	0.766	0.307	7.67629e-05	C3	CLPB
8.25594e-08	0.794222	0.894	0.464	0.000998226	C3	AVPI1
4.20811e-10	0.793801	0.532	0.102	5.08803e-06	C3	CATSPERB
3.46522e-11	0.793148	0.66	0.163	4.1898e-07	C3	FAM83D
8.83505e-12	0.791144	1	0.964	1.06825e-07	C3	TFF2
9.97188e-10	0.790627	0.83	0.289	1.2057e-05	C3	CA8
2.48487e-07	0.789645	0.511	0.157	0.00300446	C3	TCF19
5.18874e-11	0.789329	0.723	0.193	6.2737e-07	C3	SNHG18
4.35377e-08	0.787706	0.766	0.319	0.000526414	C3	NPDC1
2.17716e-08	0.782503	0.638	0.211	0.00026324	C3	DNALI1
3.60658e-07	0.778139	0.553	0.187	0.00436072	C3	MT1L
2.34393e-07	0.777884	0.638	0.235	0.00283404	C3	CWF19L1
6.10524e-07	0.777725	0.383	0.084	0.00738184	C3	E2F8
1.40761e-09	0.773833	0.979	0.783	1.70194e-05	C3	DCTPP1
2.4261e-08	0.772398	0.851	0.506	0.000293339	C3	HARS
2.98696e-06	0.769078	0.83	0.476	0.0361153	C3	KIF20B
2.12681e-07	0.767954	0.298	0.042	0.00257153	C3	CRABP1
4.59555e-10	0.767937	1	0.663	5.55647e-06	C3	ANO1
1.17516e-08	0.764658	1	0.88	0.000142089	C3	EGR1
5.37294e-08	0.764039	0.83	0.41	0.000649642	C3	ASPHD1
7.18378e-11	0.763906	1	0.639	8.68591e-07	C3	SLPI
3.47783e-08	0.763061	0.745	0.295	0.000420504	C3	FAM122B
2.53321e-06	0.762237	0.915	0.518	0.0306291	C3	HIST1H2AM
1.41948e-11	0.76126	0.596	0.12	1.71629e-07	C3	RNU5F-1
3.51477e-06	0.758891	0.596	0.271	0.0424971	C3	CRNDE
1.18824e-08	0.757155	0.809	0.373	0.00014367	C3	TMEM220
2.01159e-07	0.755836	0.298	0.042	0.00243222	C3	RNF183
1.73155e-06	0.755178	0.745	0.373	0.0209361	C3	ZNF131
3.45835e-07	0.750821	0.851	0.398	0.00418149	C3	HELLS
1.2341e-08	0.750774	0.723	0.259	0.000149215	C3	TIMM21
6.90011e-07	0.748812	0.489	0.133	0.00834292	C3	PRDM16-DT
1.72655e-09	0.748264	1	0.512	2.08757e-05	C3	SLC1A5
4.87526e-08	0.745226	0.66	0.235	0.000589468	C3	CCDC146
7.41324e-10	0.743078	1	0.578	8.96334e-06	C3	KIAA1324
2.99267e-09	0.741563	0.383	0.054	3.61843e-05	C3	TMCO6
9.20369e-08	0.739137	0.894	0.5	0.00111282	C3	LAGE3
3.59235e-08	0.7386	0.957	0.602	0.000434351	C3	RPL26L1
7.05399e-08	0.736538	0.957	0.639	0.000852898	C3	HSD17B4
3.88642e-07	0.733053	0.787	0.367	0.00469907	C3	DPCD
1.61848e-08	0.730335	0.468	0.102	0.00019569	C3	CDCA5
8.35229e-07	0.730317	0.894	0.494	0.0100988	C3	MTHFD2
5.69656e-08	0.729152	0.957	0.777	0.000688771	C3	DCXR
5.42454e-08	0.728586	0.915	0.56	0.000655881	C3	FAR1
4.45391e-09	0.728232	0.723	0.259	5.38522e-05	C3	RPP25
4.20021e-07	0.727516	0.851	0.392	0.00507847	C3	UBE2T
3.29659e-07	0.726567	0.319	0.054	0.0039859	C3	TRAIP
6.79969e-07	0.725095	0.426	0.108	0.0082215	C3	C11orf53
2.44923e-08	0.723587	0.915	0.554	0.000296137	C3	PNPO
4.11177e-07	0.720847	0.957	0.645	0.00497154	C3	GALE
9.60757e-07	0.719611	0.447	0.12	0.0116165	C3	LOC100134868
8.62872e-07	0.718396	0.596	0.217	0.010433	C3	ICAM3
4.4927e-11	0.718061	0.979	0.795	5.43212e-07	C3	TUBB2A
5.47238e-08	0.714777	1	0.572	0.000661666	C3	CREB3L1
7.05666e-10	0.714521	1	0.777	8.5322e-06	C3	TMC5
3.09121e-08	0.713955	0.936	0.627	0.000373759	C3	NOB1
7.10713e-10	0.713397	1	0.831	8.59323e-06	C3	HLA-DRB1
1.72771e-07	0.712466	0.894	0.578	0.00208897	C3	DBR1
1.61998e-07	0.711009	0.872	0.554	0.00195872	C3	SS18L2
4.68602e-07	0.710673	0.574	0.181	0.00566586	C3	MT1H
2.72057e-08	0.710189	0.894	0.506	0.000328945	C3	RPIA
3.9244e-07	0.709843	0.766	0.404	0.004745	C3	ACPP
1.1034e-06	0.709153	0.489	0.151	0.0133412	C3	DLGAP1-AS1
3.37679e-07	0.705178	0.383	0.078	0.00408287	C3	SLC2A10
4.22634e-09	0.704185	0.979	0.578	5.11006e-05	C3	VSIG2
3.5906e-06	0.701375	0.979	0.675	0.0434139	C3	EBP
3.93199e-08	0.700267	0.66	0.229	0.000475416	C3	RNF24
1.9511e-39	3.80089	1	0.058	2.35907e-35	C4	CXCL5
9.5429e-41	3.76335	1	0.047	1.15383e-36	C4	IDO1
1.22085e-29	3.43619	1	0.222	1.47613e-25	C4	CEACAM6
2.03385e-40	3.25344	1	0.047	2.45913e-36	C4	AGR3
5.12317e-42	3.22522	0.976	0.023	6.19442e-38	C4	SLC6A14
8.82188e-24	3.1679	1	0.637	1.06665e-19	C4	FGFR2
9.9339e-24	3.15362	1	0.643	1.20111e-19	C4	WDR11
2.11213e-24	3.09957	1	0.544	2.55378e-20	C4	REG4
8.1284e-27	3.02063	0.738	0.035	9.82804e-23	C4	SPINK4
2.5101e-32	2.95778	1	0.158	3.03497e-28	C4	AKR1C3
5.4663e-33	2.87636	1	0.135	6.60931e-29	C4	ALDH1A1
4.01407e-35	2.86844	0.929	0.064	4.85341e-31	C4	TFPI
3.96592e-28	2.72344	0.976	0.199	4.7952e-24	C4	ANXA10
1.48653e-29	2.7142	0.952	0.146	1.79737e-25	C4	SH3BGRL
1.23327e-36	2.68301	0.929	0.041	1.49114e-32	C4	SMIM31
2.05175e-33	2.59398	0.857	0.041	2.48077e-29	C4	GALNT5
4.53333e-41	2.59	0.929	0.012	5.48124e-37	C4	FRMD3
5.9657e-26	2.51882	0.857	0.111	7.21313e-22	C4	IL1R2
3.40777e-29	2.5078	0.952	0.129	4.12034e-25	C4	ATP10B
1.22223e-31	2.5067	0.905	0.07	1.4778e-27	C4	COL1A2
5.98098e-26	2.39941	1	0.298	7.2316e-22	C4	TIMP1
2.74492e-19	2.39939	0.571	0.029	3.31888e-15	C4	SAA1
2.602e-24	2.38208	0.786	0.088	3.14607e-20	C4	ANXA1
4.02516e-32	2.36301	0.976	0.105	4.86682e-28	C4	CAVIN3
1.75363e-22	2.36171	0.952	0.281	2.12031e-18	C4	GCNT3
8.27746e-29	2.34892	0.857	0.064	1.00083e-24	C4	KRT6B
1.30832e-20	2.33224	0.81	0.14	1.58188e-16	C4	ALDOB
1.31425e-16	2.27741	0.976	0.38	1.58906e-12	C4	MUC3A
4.28854e-18	2.24842	0.69	0.099	5.18527e-14	C4	ADAM28
3.4803e-27	2.24247	0.952	0.152	4.20803e-23	C4	SLFN5
2.81721e-28	2.23996	0.952	0.158	3.40629e-24	C4	POF1B
6.22861e-34	2.21043	0.833	0.023	7.53101e-30	C4	PRDM1
5.95948e-34	2.2054	0.881	0.041	7.20561e-30	C4	HMGN5
2.99406e-30	2.19469	0.714	0.012	3.62011e-26	C4	IFI44L
3.04426e-23	2.18133	0.857	0.129	3.68081e-19	C4	TP53INP2
1.52811e-15	2.14615	0.619	0.082	1.84764e-11	C4	LAIR2
1.8809e-30	2.14034	0.976	0.117	2.2742e-26	C4	CXCL8
2.21907e-28	2.13293	0.81	0.058	2.68308e-24	C4	NPSR1
5.66353e-27	2.12029	1	0.187	6.84778e-23	C4	MYBPC1
1.00639e-26	2.10416	0.857	0.076	1.21682e-22	C4	MUC17
1.71948e-18	2.09192	0.976	0.357	2.07902e-14	C4	PHGR1
1.91431e-23	2.09155	1	0.304	2.3146e-19	C4	GBP2
2.29974e-08	2.0872	0.5	0.111	0.000278062	C4	DUOX2
6.47725e-20	2.08322	0.524	0.018	7.83164e-16	C4	ADGRF1
3.50873e-18	2.08313	0.881	0.263	4.2424e-14	C4	DDX60
2.22388e-24	2.07581	0.81	0.082	2.68889e-20	C4	COL1A1
3.50301e-16	2.06934	0.762	0.17	4.23549e-12	C4	LINC01559
1.81394e-18	2.06602	0.976	0.55	2.19324e-14	C4	WARS
2.85928e-18	2.04369	0.881	0.205	3.45715e-14	C4	VIM
1.54322e-18	2.04158	1	0.491	1.86591e-14	C4	CEACAM5
6.47272e-22	2.04143	1	0.351	7.82616e-18	C4	TCIM
3.23094e-28	2.03128	0.738	0.029	3.90653e-24	C4	BATF2
9.08788e-28	2.01346	0.619	0	1.09882e-23	C4	CT83
6.46931e-29	2.01327	0.857	0.07	7.82204e-25	C4	IFI44
2.41562e-22	2.00744	1	0.585	2.92073e-18	C4	CTSS
2.64921e-19	2.00639	0.976	0.357	3.20316e-15	C4	TGM2
2.60406e-22	1.99383	0.976	0.281	3.14857e-18	C4	ISG20
6.16785e-30	1.99368	0.714	0.012	7.45754e-26	C4	LOC105375166
1.66289e-19	1.99226	1	0.596	2.0106e-15	C4	MUC13
2.00686e-28	1.98392	0.738	0.029	2.42649e-24	C4	SLC7A11
2.40436e-27	1.98307	0.643	0.006	2.90711e-23	C4	COL3A1
8.86348e-23	1.97833	0.762	0.088	1.07168e-18	C4	GULP1
9.90004e-24	1.95124	0.667	0.035	1.19701e-19	C4	KYNU
3.26876e-31	1.9464	0.714	0.006	3.95226e-27	C4	GABRA2
6.53284e-19	1.94502	0.786	0.14	7.89886e-15	C4	PCLO
1.60337e-16	1.93368	0.857	0.222	1.93863e-12	C4	RGS5
3.03195e-31	1.92407	0.738	0.012	3.66593e-27	C4	SCN2A
3.60653e-20	1.91931	0.548	0.023	4.36066e-16	C4	PCDH7
1.60508e-21	1.91303	0.976	0.304	1.9407e-17	C4	EPSTI1
4.92416e-20	1.90211	1	0.491	5.95381e-16	C4	TMEM176B
8.24609e-21	1.88968	0.762	0.105	9.97034e-17	C4	IFI16
3.20608e-28	1.88486	0.952	0.123	3.87648e-24	C4	RASSF6
5.91452e-32	1.87418	0.762	0.012	7.15124e-28	C4	COL6A3
1.12768e-26	1.8737	0.619	0.006	1.36347e-22	C4	DLGAP1-AS5
2.92915e-15	1.86825	0.905	0.292	3.54164e-11	C4	GBP4
7.72131e-22	1.86102	0.69	0.058	9.33584e-18	C4	DPYD
1.35348e-06	1.83494	0.333	0.064	0.0163649	C4	MYH11
1.4135e-20	1.82886	0.69	0.064	1.70907e-16	C4	IGFBP5
8.42891e-19	1.82087	0.452	0.006	1.01914e-14	C4	WDR11-AS1
3.12904e-22	1.79159	0.5	0	3.78332e-18	C4	UGT2A3
1.32575e-19	1.78675	0.738	0.099	1.60297e-15	C4	ACE2
8.10535e-18	1.76984	1	0.678	9.80018e-14	C4	GSN
5.12053e-14	1.76823	0.452	0.035	6.19124e-10	C4	THY1
3.7454e-21	1.76062	0.476	0	4.52857e-17	C4	DSG3
5.01382e-15	1.76058	0.643	0.105	6.06221e-11	C4	FUT3
2.32573e-16	1.75762	0.976	0.421	2.81203e-12	C4	SLC40A1
1.35914e-16	1.75678	0.857	0.222	1.64333e-12	C4	SAMD9
3.37171e-18	1.75451	0.976	0.333	4.07674e-14	C4	CDH17
4.81016e-14	1.75345	0.952	0.585	5.81596e-10	C4	APOL1
4.25842e-20	1.75243	1	0.596	5.14886e-16	C4	IFITM1
3.16432e-19	1.74998	0.952	0.351	3.82598e-15	C4	PLAC8
3.06269e-22	1.74481	0.857	0.123	3.7031e-18	C4	ANXA13
1.51484e-19	1.7349	0.69	0.07	1.83159e-15	C4	NTRK2
1.46726e-17	1.72814	0.952	0.462	1.77406e-13	C4	SERPINB5
4.1105e-22	1.72612	0.881	0.175	4.97001e-18	C4	OAS2
7.1092e-16	1.72022	0.929	0.333	8.59573e-12	C4	GBP1
2.43219e-12	1.71212	0.405	0.029	2.94076e-08	C4	MUC2
1.20338e-12	1.69935	0.881	0.345	1.45501e-08	C4	MYO15B
5.40113e-15	1.67545	0.881	0.287	6.53051e-11	C4	IL1RN
1.0109e-17	1.67002	0.952	0.281	1.22227e-13	C4	MACC1
1.4496e-16	1.66823	0.81	0.205	1.75272e-12	C4	PHLDA1
1.801e-08	1.6674	0.643	0.193	0.000217758	C4	TAGLN
8.51614e-22	1.66265	0.548	0.012	1.02969e-17	C4	CFH
2.43498e-17	1.66127	0.976	0.48	2.94413e-13	C4	GSKIP
2.4658e-17	1.64178	0.952	0.333	2.9814e-13	C4	DST
3.47048e-14	1.6392	1	0.491	4.19616e-10	C4	LCN2
3.75033e-11	1.62608	0.762	0.269	4.53453e-07	C4	ACHE
4.60064e-16	1.62409	0.857	0.281	5.56263e-12	C4	NT5E
1.24162e-17	1.62037	0.881	0.24	1.50124e-13	C4	EMP1
1.22913e-16	1.61963	0.405	0.006	1.48614e-12	C4	POSTN
3.4838e-16	1.61818	0.857	0.275	4.21226e-12	C4	CPVL
5.96608e-12	1.61498	0.714	0.175	7.21359e-08	C4	COL4A1
5.1497e-18	1.6067	0.667	0.082	6.22651e-14	C4	MACROD2
1.54457e-14	1.60647	0.452	0.035	1.86754e-10	C4	PRKACB
2.11955e-13	1.60485	0.405	0.023	2.56275e-09	C4	TCN1
2.04329e-24	1.59968	0.548	0	2.47054e-20	C4	ANKRD18B
1.3848e-24	1.59943	0.762	0.058	1.67436e-20	C4	PSD3
9.29624e-15	1.59674	0.905	0.509	1.12401e-10	C4	FHL2
3.77011e-12	1.59082	0.857	0.287	4.55844e-08	C4	SPARC
6.1969e-16	1.58924	0.929	0.409	7.49267e-12	C4	PMAIP1
2.37476e-14	1.58773	0.929	0.433	2.87132e-10	C4	MSMO1
4.14301e-20	1.58379	1	0.509	5.00931e-16	C4	DUSP4
1.31445e-15	1.57948	0.905	0.304	1.5893e-11	C4	WHAMM
4.66749e-14	1.57926	0.405	0.023	5.64347e-10	C4	HDAC9
2.43114e-14	1.57688	0.929	0.556	2.93949e-10	C4	DDIT4
1.34927e-21	1.56951	0.667	0.041	1.6314e-17	C4	CCDC198
2.9543e-18	1.5596	1	0.725	3.57204e-14	C4	CD55
1.9265e-09	1.55743	0.405	0.058	2.32933e-05	C4	A2M
1.71138e-16	1.55494	1	0.433	2.06922e-12	C4	NEB
1.90256e-14	1.55378	0.976	0.526	2.30039e-10	C4	CORO2A
3.465e-07	1.55142	0.262	0.029	0.00418953	C4	SAA2
1.12063e-16	1.55119	0.976	0.404	1.35495e-12	C4	CEACAM1
5.05632e-22	1.54201	0.619	0.029	6.1136e-18	C4	TNS4
8.69561e-18	1.54007	0.714	0.111	1.05139e-13	C4	ALCAM
1.43413e-15	1.53242	0.381	0.006	1.73401e-11	C4	TNFSF13B
6.62021e-29	1.52856	0.643	0	8.00449e-25	C4	DCN
1.38265e-22	1.52764	0.619	0.029	1.67176e-18	C4	TPBG
3.31904e-16	1.52755	0.976	0.52	4.01306e-12	C4	GBP3
8.32863e-11	1.52479	0.429	0.053	1.00702e-06	C4	HHLA2
1.37352e-06	1.52391	0.286	0.047	0.0166073	C4	GPA33
3.79341e-11	1.52126	0.429	0.047	4.58661e-07	C4	CALCRL
7.86866e-16	1.52037	0.476	0.029	9.51399e-12	C4	CDHR2
3.49148e-16	1.51848	0.69	0.105	4.22155e-12	C4	SLCO4A1-AS1
4.8491e-23	1.51732	0.571	0.012	5.86305e-19	C4	LOXL2
9.99793e-21	1.5161	0.69	0.07	1.20885e-16	C4	PRSS12
1.62148e-17	1.51588	0.976	0.579	1.96054e-13	C4	PRSS3
9.18827e-17	1.51277	0.786	0.17	1.11095e-12	C4	CASP10
2.61435e-19	1.51028	0.69	0.076	3.16101e-15	C4	LIPG
4.13082e-24	1.50962	0.762	0.064	4.99458e-20	C4	AK7
9.99215e-16	1.5046	0.524	0.047	1.20815e-11	C4	SEMA3C
3.96977e-18	1.50264	0.595	0.053	4.79985e-14	C4	ELOVL5
1.2508e-13	1.50237	0.786	0.222	1.51234e-09	C4	OASL
1.54793e-13	1.50171	0.595	0.099	1.8716e-09	C4	FAM177B
2.18234e-14	1.49845	0.405	0.018	2.63867e-10	C4	CXCL11
3.99987e-14	1.49387	0.881	0.31	4.83625e-10	C4	MXRA5
8.77787e-13	1.49315	0.619	0.129	1.06133e-08	C4	NMU
3.69039e-17	1.48548	0.952	0.421	4.46205e-13	C4	AHR
7.68349e-13	1.48438	0.857	0.339	9.29011e-09	C4	VILL
1.37768e-07	1.48384	0.286	0.035	0.00166576	C4	MUC4
4.01056e-12	1.48369	0.833	0.333	4.84916e-08	C4	MX1
1.88371e-17	1.47532	0.929	0.287	2.27759e-13	C4	FAM135A
7.90516e-13	1.46498	0.881	0.392	9.55813e-09	C4	HIF1A
1.93017e-10	1.46086	0.69	0.187	2.33377e-06	C4	MGP
6.65015e-21	1.45728	1	0.947	8.04069e-17	C4	IFI27
3.96359e-06	1.45641	0.429	0.123	0.0479238	C4	MCAM
2.64009e-12	1.45623	0.81	0.304	3.19214e-08	C4	SAV1
4.38669e-20	1.45617	0.452	0	5.30394e-16	C4	BANK1
1.6965e-14	1.45405	0.976	0.48	2.05124e-10	C4	LAMA3
1.14112e-15	1.44942	0.881	0.269	1.37973e-11	C4	AK1
2.00017e-17	1.44603	0.905	0.251	2.4184e-13	C4	TNFRSF11A
1.30628e-17	1.44191	1	0.637	1.57943e-13	C4	TC2N
1.09218e-15	1.4417	0.857	0.287	1.32056e-11	C4	SOCS6
5.86283e-17	1.44139	0.524	0.035	7.08874e-13	C4	BAAT
3.14613e-11	1.43878	0.429	0.053	3.80399e-07	C4	SULT1B1
3.72045e-13	1.43082	0.833	0.228	4.49839e-09	C4	PCK1
2.25686e-15	1.42996	1	0.515	2.72877e-11	C4	CCL20
1.05559e-16	1.42713	0.976	0.55	1.27632e-12	C4	HLA-F
6.18136e-14	1.42277	0.976	0.497	7.47388e-10	C4	ACSS2
4.25105e-15	1.42129	0.976	0.538	5.13995e-11	C4	CXCL3
9.04515e-12	1.42028	0.833	0.31	1.09365e-07	C4	EFNB1
5.24338e-08	1.42008	0.262	0.023	0.000633977	C4	VNN2
1.48984e-12	1.41912	0.357	0.018	1.80136e-08	C4	AKR1C4
4.11128e-13	1.41846	0.857	0.287	4.97094e-09	C4	RASEF
4.19505e-15	1.41795	1	0.509	5.07223e-11	C4	CXCL2
1.18679e-14	1.4179	0.952	0.509	1.43495e-10	C4	TYMP
5.22645e-15	1.41652	0.952	0.363	6.3193e-11	C4	LAMC2
1.54537e-14	1.41548	0.476	0.041	1.86851e-10	C4	NEXN
1.54117e-20	1.41397	0.548	0.018	1.86343e-16	C4	VNN1
8.05591e-21	1.4108	0.548	0.018	9.74039e-17	C4	COL12A1
1.6277e-08	1.40892	0.857	0.456	0.000196805	C4	TSPAN1
1.41993e-10	1.40319	0.905	0.409	1.71683e-06	C4	ASS1
1.08232e-13	1.39859	0.857	0.31	1.30863e-09	C4	CD58
5.36357e-15	1.39786	0.714	0.146	6.48509e-11	C4	LSAMP
8.96017e-11	1.39558	0.643	0.175	1.08337e-06	C4	ACSL1
2.35874e-25	1.39069	0.81	0.064	2.85196e-21	C4	A1CF
1.23031e-18	1.38475	1	0.947	1.48757e-14	C4	AGR2
9.70841e-15	1.38279	0.952	0.386	1.17384e-10	C4	BCL2L15
8.38501e-15	1.38247	0.69	0.123	1.01383e-10	C4	TOR4A
4.34111e-13	1.38169	1	0.637	5.24884e-09	C4	GOLM1
2.50813e-13	1.37782	0.571	0.094	3.03259e-09	C4	FOSL1
1.14111e-13	1.3776	0.643	0.117	1.37971e-09	C4	COL6A2
4.7812e-17	1.37645	0.548	0.047	5.78095e-13	C4	TRIM22
6.51418e-20	1.37552	0.619	0.047	7.8763e-16	C4	ANTXR2
1.94009e-12	1.37291	0.524	0.076	2.34576e-08	C4	CASP1
2.18858e-15	1.37269	0.5	0.041	2.64621e-11	C4	ALPK1
1.74208e-08	1.37104	0.881	0.491	0.000210635	C4	CDC42EP5
3.23645e-09	1.3704	0.762	0.251	3.91319e-05	C4	COL4A2
4.98791e-19	1.36877	1	0.889	6.03088e-15	C4	PGK1
2.07641e-06	1.36303	0.31	0.058	0.0251058	C4	LAMA4
7.8698e-21	1.35935	0.5	0.006	9.51538e-17	C4	LUM
4.98176e-12	1.35842	0.548	0.088	6.02344e-08	C4	MOGAT3
5.08944e-22	1.35592	0.595	0.023	6.15364e-18	C4	TAAR3P
5.2673e-21	1.35574	0.5	0.006	6.3687e-17	C4	FEZF1-AS1
1.96037e-18	1.35518	1	0.825	2.37028e-14	C4	LRP10
6.84669e-11	1.35494	0.786	0.304	8.27833e-07	C4	ANK3
1.25613e-14	1.35393	0.69	0.129	1.51878e-10	C4	DENND1A
2.06095e-13	1.35206	0.905	0.421	2.49189e-09	C4	SLC25A25
3.00368e-19	1.3484	0.643	0.058	3.63175e-15	C4	IL33
6.54028e-21	1.34581	0.738	0.082	7.90785e-17	C4	PLAU
1.10051e-10	1.34544	0.881	0.415	1.33063e-06	C4	HMGCS1
6.96102e-13	1.34534	0.905	0.357	8.41657e-09	C4	F3
2.83872e-11	1.34231	0.905	0.468	3.43229e-07	C4	ETS2
2.09324e-13	1.33902	0.548	0.076	2.53094e-09	C4	SLC6A20
8.59897e-15	1.3353	0.643	0.117	1.0397e-10	C4	PIGA
4.78605e-14	1.33467	0.881	0.281	5.78681e-10	C4	CDHR5
1.18928e-13	1.33191	0.857	0.31	1.43795e-09	C4	SLC22A18
3.21524e-16	1.33182	0.833	0.187	3.88755e-12	C4	RND3
1.10655e-16	1.32985	1	0.497	1.33793e-12	C4	ARL5B
1.77449e-11	1.32837	0.929	0.52	2.14554e-07	C4	MXD1
1.71943e-13	1.32561	0.905	0.374	2.07896e-09	C4	SPTSSA
8.69823e-14	1.32529	0.905	0.351	1.0517e-09	C4	SEC23A
4.60708e-15	1.32522	0.714	0.14	5.57042e-11	C4	STEAP1
2.85936e-17	1.32181	0.905	0.251	3.45725e-13	C4	CYP2C18
8.54208e-17	1.31852	0.833	0.164	1.03282e-12	C4	HKDC1
5.94013e-17	1.31779	0.714	0.111	7.18221e-13	C4	DLST
1.32e-09	1.31766	0.81	0.48	1.59601e-05	C4	RAB27B
1.70323e-15	1.31715	0.476	0.029	2.05938e-11	C4	TMEM47
3.21236e-19	1.31477	0.595	0.041	3.88406e-15	C4	F2R
8.23642e-14	1.30971	0.952	0.579	9.95866e-10	C4	SFN
3.5437e-14	1.30887	0.857	0.275	4.28469e-10	C4	IGFBP4
1.79619e-14	1.30854	0.548	0.07	2.17177e-10	C4	STARD4
4.79509e-13	1.30769	1	0.626	5.79775e-09	C4	PIGR
2.55104e-17	1.30528	1	0.813	3.08446e-13	C4	MARCKS
8.54767e-16	1.30464	0.929	0.298	1.0335e-11	C4	BRWD3
7.31909e-17	1.30068	0.762	0.129	8.84951e-13	C4	ARHGEF38
5.79097e-13	1.30046	0.905	0.38	7.00186e-09	C4	ITGA2
5.3813e-09	1.29589	0.476	0.088	6.50652e-05	C4	THBS1
6.72924e-09	1.2957	0.452	0.099	8.13632e-05	C4	LOC729966
1.33808e-12	1.29428	0.571	0.082	1.61788e-08	C4	COL15A1
5.61985e-16	1.29266	0.524	0.041	6.79496e-12	C4	KRCC1
1.05567e-13	1.29018	0.881	0.444	1.27641e-09	C4	SEMA4B
1.02113e-15	1.28939	0.929	0.532	1.23465e-11	C4	PBDC1
1.7619e-16	1.28692	0.595	0.064	2.13031e-12	C4	DMD
5.61428e-16	1.2816	0.976	0.351	6.78822e-12	C4	CXCL1
2.50147e-17	1.27992	0.643	0.064	3.02453e-13	C4	SATB1
7.6127e-11	1.27986	0.5	0.088	9.20452e-07	C4	LPAR6
5.82966e-13	1.2769	0.857	0.322	7.04864e-09	C4	CHM
3.47038e-10	1.27609	0.524	0.111	4.19603e-06	C4	EGLN3
1.06357e-11	1.27591	0.548	0.099	1.28596e-07	C4	CMPK2
2.82622e-15	1.26736	0.762	0.164	3.41718e-11	C4	DTD1
2.82459e-13	1.26513	0.762	0.222	3.41521e-09	C4	GSTZ1
1.22066e-15	1.26434	0.69	0.123	1.4759e-11	C4	CNTRL
7.72865e-15	1.2599	0.881	0.304	9.3447e-11	C4	TTYH3
1.87754e-10	1.25896	0.619	0.164	2.27013e-06	C4	ATP2C2
1.92395e-28	1.25863	0.69	0.012	2.32625e-24	C4	INHBA
1.16593e-19	1.25857	0.571	0.029	1.40972e-15	C4	TNC
9.86453e-09	1.25719	0.667	0.269	0.000119272	C4	GLE1
5.45858e-20	1.25692	0.5	0.012	6.59997e-16	C4	TRIM54
3.73043e-09	1.2565	0.595	0.17	4.51047e-05	C4	GK
2.21144e-14	1.25613	0.619	0.099	2.67385e-10	C4	CCDC88A
2.96012e-21	1.25426	0.643	0.041	3.57908e-17	C4	MESP1
7.87642e-13	1.25129	0.524	0.07	9.52338e-09	C4	NR4A3
1.37738e-14	1.24732	0.452	0.029	1.66539e-10	C4	COL5A2
1.3726e-14	1.24726	0.976	0.62	1.65961e-10	C4	INF2
3.12974e-14	1.24427	0.952	0.708	3.78416e-10	C4	SLC35A3
3.82441e-12	1.24166	0.857	0.392	4.6241e-08	C4	LRRC8A
4.70756e-08	1.24115	0.762	0.339	0.000569191	C4	MAP3K8
1.94739e-07	1.24039	0.31	0.041	0.00235459	C4	CD93
1.36208e-16	1.23777	1	0.421	1.64689e-12	C4	TMEM176A
2.92064e-10	1.23191	0.881	0.52	3.53135e-06	C4	CCDC68
2.03257e-16	1.22985	0.595	0.064	2.45758e-12	C4	KITLG
2.34832e-12	1.22546	0.976	0.556	2.83935e-08	C4	RDH11
2.2864e-10	1.22462	0.381	0.041	2.76448e-06	C4	STX19
9.36408e-12	1.21831	0.952	0.485	1.13221e-07	C4	CDCP1
1.8945e-15	1.21731	0.571	0.064	2.29064e-11	C4	TPK1
1.34912e-12	1.21622	0.786	0.251	1.63122e-08	C4	FRRS1
1.19287e-14	1.21503	0.548	0.058	1.4423e-10	C4	ECM1
1.72673e-07	1.21421	0.69	0.292	0.00208779	C4	HK2
2.41525e-10	1.21245	0.881	0.491	2.92028e-06	C4	ADGRE5
1.59587e-11	1.20797	0.857	0.392	1.92956e-07	C4	FUT8
1.84015e-13	1.20443	0.714	0.152	2.22493e-09	C4	MICAL1
3.81853e-09	1.20394	0.595	0.152	4.61699e-05	C4	IGFBP3
3.5662e-12	1.19512	0.952	0.754	4.31189e-08	C4	CYP51A1
1.06615e-12	1.19262	0.905	0.374	1.28908e-08	C4	LOC389602
5.52907e-13	1.19127	0.476	0.047	6.68519e-09	C4	GJA1
2.1596e-13	1.18956	0.976	0.754	2.61118e-09	C4	LAD1
2.32097e-09	1.18886	0.762	0.304	2.80628e-05	C4	MARVELD3
1.67417e-08	1.18679	0.786	0.368	0.000202424	C4	LPIN1
1.74836e-10	1.185	0.667	0.199	2.11394e-06	C4	CRYBG1
4.3098e-08	1.18305	0.786	0.38	0.000521098	C4	GTF3C5
1.67743e-06	1.18268	0.452	0.146	0.0202818	C4	TMEM144
4.47527e-13	1.18095	0.429	0.035	5.41105e-09	C4	APOBEC1
6.91855e-13	1.18059	0.976	0.444	8.36522e-09	C4	BAIAP2L2
5.00354e-12	1.18019	0.905	0.503	6.04978e-08	C4	TMEM30B
8.1349e-12	1.17965	0.905	0.439	9.83591e-08	C4	INPP1
3.97346e-10	1.17963	0.452	0.076	4.80431e-06	C4	DNAJB4
5.61605e-09	1.17747	0.881	0.474	6.79036e-05	C4	XAF1
2.31497e-14	1.17686	0.929	0.339	2.79902e-10	C4	RBPMS
2.50091e-10	1.17684	0.881	0.515	3.02385e-06	C4	MYO5B
6.22283e-11	1.17645	0.714	0.205	7.52402e-07	C4	ETS1
4.63612e-14	1.17582	0.833	0.234	5.60553e-10	C4	TAF7
2.25695e-09	1.17397	0.857	0.491	2.72888e-05	C4	APOL6
4.9079e-09	1.17235	0.5	0.111	5.93415e-05	C4	HEPH
6.44626e-12	1.16944	1	0.789	7.79417e-08	C4	CYP3A5
1.04278e-13	1.16746	0.786	0.211	1.26083e-09	C4	GEM
6.20691e-17	1.16679	0.381	0	7.50478e-13	C4	ETV1
6.31326e-12	1.16525	0.929	0.404	7.63336e-08	C4	HPGD
3.48995e-09	1.16518	0.429	0.076	4.21969e-05	C4	SULT2B1
3.90417e-15	1.16431	0.857	0.269	4.72053e-11	C4	TAF9B
3.03144e-11	1.16282	0.952	0.567	3.66532e-07	C4	CLDN1
9.56895e-20	1.16274	1	0.895	1.15698e-15	C4	LGALS3BP
5.03236e-16	1.15827	0.857	0.251	6.08463e-12	C4	ARL14
1.12827e-08	1.15738	0.69	0.292	0.000136419	C4	MGAT5
1.72686e-15	1.15719	0.429	0.018	2.08795e-11	C4	PLAT
1.06551e-11	1.15267	0.952	0.561	1.28831e-07	C4	EPS8
1.37836e-12	1.15135	0.905	0.497	1.66658e-08	C4	RLIM
1.98903e-09	1.15077	0.714	0.281	2.40493e-05	C4	CHSY1
1.88861e-21	1.15006	0.571	0.018	2.28352e-17	C4	MMP2
2.96542e-12	1.14925	0.762	0.199	3.58549e-08	C4	ARHGEF40
1.17117e-08	1.148	0.81	0.363	0.000141606	C4	TLE4
1.47283e-07	1.14416	0.976	0.614	0.0017808	C4	PDZK1IP1
1.6056e-13	1.14405	0.381	0.018	1.94133e-09	C4	CYMP
3.68101e-10	1.14287	0.667	0.193	4.45071e-06	C4	ARPIN
1.06588e-08	1.14127	0.738	0.281	0.000128875	C4	TRIM15
1.15797e-11	1.14075	0.69	0.181	1.40011e-07	C4	CCR6
1.25518e-10	1.1356	0.548	0.105	1.51763e-06	C4	DUSP10
3.4839e-10	1.13421	0.571	0.129	4.21238e-06	C4	ARHGEF2
4.23714e-07	1.1342	0.786	0.298	0.00512312	C4	IGFBP7
2.45939e-12	1.1325	0.976	0.655	2.97364e-08	C4	ITGB4
4.32754e-07	1.13221	0.524	0.158	0.00523243	C4	ARHGAP6
4.34189e-12	1.13062	0.881	0.392	5.24977e-08	C4	EPB41L2
2.20098e-13	1.12871	0.905	0.363	2.66121e-09	C4	RABGAP1L
7.40887e-10	1.12843	0.881	0.474	8.95806e-06	C4	INSIG1
4.89844e-16	1.12765	1	0.854	5.9227e-12	C4	ATRX
6.4751e-14	1.12512	0.857	0.251	7.82905e-10	C4	IGF2BP3
2.20686e-15	1.12395	0.405	0.012	2.66832e-11	C4	FEZF1
1.35086e-06	1.12165	0.667	0.281	0.0163333	C4	TICAM1
1.74635e-12	1.12104	0.952	0.608	2.11151e-08	C4	TUT7
3.08158e-11	1.12085	0.905	0.526	3.72593e-07	C4	TAP1
1.4111e-11	1.11958	0.762	0.228	1.70616e-07	C4	ERCC6L2
9.83043e-11	1.11743	0.548	0.099	1.1886e-06	C4	ZBED5-AS1
9.8731e-13	1.11265	0.333	0.012	1.19376e-08	C4	AADACP1
7.08725e-11	1.11249	1	0.667	8.5692e-07	C4	IDI1
5.77296e-16	1.11092	1	0.883	6.98009e-12	C4	CIB1
3.55211e-09	1.11037	0.667	0.211	4.29486e-05	C4	ODF2L
4.23695e-16	1.11015	1	0.848	5.1229e-12	C4	DSG2
4.8478e-11	1.10906	0.786	0.298	5.86148e-07	C4	TMEM38B
1.34078e-10	1.10856	0.619	0.152	1.62114e-06	C4	KLHL25
2.84763e-15	1.10854	0.976	0.292	3.44307e-11	C4	GPX1
9.84632e-11	1.10777	0.762	0.251	1.19052e-06	C4	ZBTB1
3.0092e-11	1.10745	0.571	0.123	3.63843e-07	C4	MCUB
1.23501e-13	1.10659	0.905	0.316	1.49325e-09	C4	SKAP2
2.78277e-11	1.10606	0.976	0.649	3.36464e-07	C4	MLPH
4.80287e-11	1.10594	0.69	0.187	5.80715e-07	C4	SLC25A25-AS1
8.93217e-15	1.10586	0.571	0.07	1.07999e-10	C4	TMEM154
1.13014e-14	1.10559	1	0.585	1.36646e-10	C4	FAM129B
1.30311e-13	1.10533	0.405	0.023	1.57559e-09	C4	XKR9
5.20595e-11	1.10494	0.976	0.836	6.29452e-07	C4	ERO1A
4.51684e-09	1.10457	0.833	0.462	5.46131e-05	C4	FBXW5
2.01351e-10	1.10441	0.571	0.123	2.43453e-06	C4	EEPD1
5.41738e-07	1.10379	0.548	0.181	0.00655016	C4	ZER1
1.97132e-10	1.10012	0.952	0.655	2.38353e-06	C4	TMEM45B
1.04353e-13	1.09999	0.476	0.047	1.26174e-09	C4	HSPA4L
2.05977e-13	1.09925	0.476	0.047	2.49046e-09	C4	OSGIN1
1.22996e-10	1.09699	0.881	0.45	1.48714e-06	C4	ICA1
5.57396e-15	1.09226	1	0.737	6.73947e-11	C4	AKAP13
1.91081e-14	1.09187	0.619	0.094	2.31036e-10	C4	PON3
1.98343e-08	1.09173	0.81	0.345	0.000239817	C4	OAS3
7.93955e-12	1.09149	0.905	0.409	9.59972e-08	C4	NAB1
1.02427e-13	1.0884	0.976	0.708	1.23844e-09	C4	LACTB2
1.20649e-06	1.08822	0.952	0.632	0.0145877	C4	AMN
3.57139e-09	1.08758	0.571	0.146	4.31816e-05	C4	CCDC120
1.43482e-11	1.08748	0.976	0.719	1.73484e-07	C4	ISG15
3.51496e-10	1.08525	0.857	0.415	4.24994e-06	C4	DAB2IP
7.60023e-11	1.08502	0.786	0.339	9.18943e-07	C4	ACOT9
2.14534e-09	1.08401	0.548	0.129	2.59393e-05	C4	TMEM184A
2.43864e-10	1.08281	0.643	0.158	2.94856e-06	C4	ME1
9.52672e-10	1.08184	1	0.813	1.15188e-05	C4	SOD2
1.07333e-07	1.08043	0.429	0.094	0.00129776	C4	TTLL6
6.29314e-10	1.0777	0.857	0.404	7.60903e-06	C4	FNDC3A
1.13147e-09	1.07487	0.643	0.17	1.36807e-05	C4	SAMD9L
4.38867e-11	1.0739	0.952	0.766	5.30634e-07	C4	LDLR
1.16403e-13	1.07359	1	0.877	1.40743e-09	C4	IFI6
2.17891e-13	1.07205	0.571	0.082	2.63452e-09	C4	CLIC5
8.56358e-12	1.07131	0.952	0.526	1.03542e-07	C4	FAM102A
2.24424e-10	1.07102	0.833	0.392	2.71351e-06	C4	CTSC
7.88396e-10	1.07073	0.81	0.368	9.5325e-06	C4	PDE12
1.22329e-08	1.07023	0.714	0.263	0.000147908	C4	MTHFR
4.74687e-11	1.06897	0.405	0.041	5.73944e-07	C4	BGN
5.28434e-13	1.06882	0.976	0.83	6.38929e-09	C4	ABHD2
1.72045e-11	1.06864	0.31	0.012	2.08019e-07	C4	C3P1
2.83548e-11	1.06689	0.857	0.275	3.42837e-07	C4	GLRX
9.46953e-11	1.06502	0.857	0.398	1.14496e-06	C4	MYD88
1.64646e-12	1.06387	1	0.807	1.99074e-08	C4	SDCBP
2.26846e-09	1.06295	0.476	0.094	2.74279e-05	C4	CEMIP
1.63581e-14	1.06183	0.357	0.006	1.97785e-10	C4	BTC
1.04915e-09	1.06083	1	0.871	1.26853e-05	C4	S100A16
1.46382e-11	1.05639	0.857	0.357	1.7699e-07	C4	TRIM14
3.86208e-06	1.05377	0.595	0.246	0.0466964	C4	UBR7
4.53855e-09	1.05309	0.929	0.456	5.48757e-05	C4	CDC25B
1.1499e-11	1.05308	0.81	0.269	1.39034e-07	C4	TCAIM
6.8968e-09	1.04968	0.333	0.041	8.33892e-05	C4	INPP4B
4.54052e-10	1.04883	0.833	0.363	5.48994e-06	C4	NR4A2
3.13167e-07	1.0481	0.81	0.386	0.00378651	C4	CACFD1
1.39818e-14	1.04778	0.5	0.047	1.69054e-10	C4	ARHGAP24
5.66801e-07	1.046	0.667	0.275	0.0068532	C4	CLDN12
2.75046e-09	1.0447	0.405	0.064	3.32558e-05	C4	ENDOV
1.27971e-08	1.04439	0.952	0.608	0.00015473	C4	CAPN5
1.2916e-06	1.04378	0.619	0.234	0.0156168	C4	HS3ST1
1.81076e-12	1.04344	0.714	0.17	2.18938e-08	C4	CARD16
1.88192e-09	1.04169	0.548	0.135	2.27543e-05	C4	NAIF1
4.75275e-13	1.04021	0.976	0.807	5.74655e-09	C4	CDC42EP1
1.34671e-06	1.03798	0.738	0.415	0.016283	C4	TJP3
3.1086e-12	1.03735	0.976	0.69	3.7586e-08	C4	CNIH1
1.20547e-08	1.03692	0.857	0.421	0.000145753	C4	SULT1C2
1.6145e-06	1.03688	0.905	0.608	0.0195209	C4	CLDN23
3.41885e-11	1.03652	1	0.772	4.13374e-07	C4	CYBA
2.29447e-07	1.03628	0.333	0.053	0.00277424	C4	HAPLN3
4.30708e-10	1.03574	0.667	0.193	5.20769e-06	C4	SLC18B1
1.29451e-09	1.03512	0.929	0.643	1.56519e-05	C4	NT5C3A
7.05482e-10	1.03389	0.976	0.789	8.52998e-06	C4	LMO7
1.1774e-08	1.02986	0.857	0.509	0.00014236	C4	HNMT
3.00877e-06	1.02974	0.69	0.304	0.036379	C4	FAM3D
3.94409e-13	1.02892	1	0.784	4.76879e-09	C4	NCOA7
9.80641e-07	1.02825	0.476	0.14	0.0118569	C4	EID2
3.19259e-11	1.02762	0.571	0.111	3.86016e-07	C4	AKR1C1
1.11068e-07	1.02672	0.405	0.082	0.00134293	C4	RUSC1-AS1
4.73503e-14	1.02648	1	0.702	5.72513e-10	C4	BAG1
1.43185e-19	1.02592	1	0.515	1.73125e-15	C4	MMP1
1.37731e-10	1.0254	0.857	0.38	1.6653e-06	C4	SNX7
5.25339e-15	1.02208	0.667	0.099	6.35187e-11	C4	GABRB3
6.25342e-09	1.02195	0.833	0.392	7.561e-05	C4	CSRNP1
1.34168e-20	1.01999	0.548	0.018	1.62223e-16	C4	COL5A1
1.86e-06	1.01949	0.286	0.047	0.0224893	C4	SLC28A3
1.07752e-10	1.01749	0.905	0.503	1.30283e-06	C4	MAX
3.4716e-10	1.01744	0.952	0.567	4.19751e-06	C4	IDH2
1.47249e-10	1.01637	0.929	0.532	1.78038e-06	C4	PLCD3
1.16893e-11	1.01523	0.976	0.789	1.41335e-07	C4	FDFT1
4.96866e-12	1.01477	0.976	0.591	6.00761e-08	C4	SETX
2.12427e-09	1.01418	0.429	0.064	2.56845e-05	C4	TIMP3
1.38628e-09	1.01352	0.286	0.018	1.67615e-05	C4	PXDN
2.99549e-10	1.0134	0.524	0.094	3.62185e-06	C4	BHLHE41
1.61193e-07	1.01333	0.571	0.181	0.00194898	C4	TMTC2
4.10916e-09	1.01035	0.833	0.433	4.96838e-05	C4	MPP5
1.26676e-09	1.00886	0.786	0.292	1.53164e-05	C4	ABCB7
1.98699e-07	1.00734	0.69	0.322	0.00240247	C4	SLC27A4
1.49017e-09	1.0069	0.762	0.246	1.80177e-05	C4	ST3GAL1
1.61509e-06	1.00644	0.5	0.146	0.0195281	C4	COL17A1
1.43413e-15	1.00587	0.381	0.006	1.73401e-11	C4	AREG
9.32621e-09	1.00583	0.762	0.298	0.000112763	C4	DIAPH2
4.51465e-10	1.00517	0.929	0.637	5.45866e-06	C4	DECR1
2.41903e-13	1.00442	0.976	0.743	2.92484e-09	C4	MAPK1IP1L
4.87771e-10	1.00273	0.738	0.251	5.89764e-06	C4	IRF8
3.054e-08	0.998119	0.452	0.094	0.000369259	C4	ELF3-AS1
2.24239e-09	0.996496	0.833	0.357	2.71127e-05	C4	FRMD4B
3.39756e-12	0.996492	0.976	0.637	4.10798e-08	C4	PLSCR1
4.04711e-12	0.996197	0.619	0.117	4.89336e-08	C4	IL22RA1
6.55017e-10	0.995746	0.881	0.485	7.91981e-06	C4	ABHD17C
1.10737e-10	0.995152	0.929	0.544	1.33892e-06	C4	MRPL50
7.4368e-13	0.992014	0.405	0.029	8.99183e-09	C4	LONRF2
1.51843e-10	0.991037	0.333	0.023	1.83593e-06	C4	FAM129A
1.42743e-10	0.990398	0.881	0.409	1.7259e-06	C4	TNFRSF1B
5.34072e-10	0.987879	0.643	0.17	6.45746e-06	C4	IRAK2
1.02694e-11	0.987065	0.5	0.07	1.24167e-07	C4	L3MBTL3
8.83635e-14	0.985335	0.381	0.018	1.0684e-09	C4	ASB9
9.20954e-09	0.984712	0.833	0.497	0.000111353	C4	MBD2
2.40249e-13	0.983835	0.738	0.17	2.90485e-09	C4	TNFRSF10A
4.69278e-09	0.982929	0.81	0.339	5.67404e-05	C4	CDKN3
1.31004e-10	0.982211	0.5	0.082	1.58397e-06	C4	CRISPLD2
1.56729e-09	0.981533	0.881	0.421	1.89501e-05	C4	BPNT1
2.94503e-08	0.980006	0.929	0.649	0.000356084	C4	UBE2L6
9.30406e-11	0.978724	0.833	0.357	1.12495e-06	C4	AP5M1
8.61812e-11	0.977574	0.738	0.216	1.04202e-06	C4	OSBPL10
6.61696e-10	0.977184	0.81	0.333	8.00057e-06	C4	GALC
4.82551e-07	0.975779	0.69	0.292	0.00583453	C4	STOM
3.9959e-09	0.972595	0.786	0.368	4.83144e-05	C4	GLRX2
3.78934e-08	0.972478	0.857	0.409	0.000458169	C4	TENT5A
1.08885e-13	0.972338	0.833	0.205	1.31653e-09	C4	C1R
5.96538e-10	0.971893	0.929	0.433	7.21274e-06	C4	MST1R
1.23804e-07	0.971027	0.905	0.561	0.00149691	C4	MET
8.10686e-08	0.970778	0.524	0.158	0.0009802	C4	TMEM53
2.37763e-14	0.970323	0.405	0.018	2.87479e-10	C4	TINAG
5.71079e-08	0.968629	0.643	0.228	0.000690491	C4	STK26
2.71926e-14	0.967671	0.667	0.105	3.28786e-10	C4	NPNT
1.03344e-11	0.966075	1	0.596	1.24953e-07	C4	PON2
9.84557e-11	0.964615	0.5	0.082	1.19043e-06	C4	ZNF714
5.57874e-11	0.963962	0.619	0.146	6.74525e-07	C4	TRMO
7.71786e-10	0.963527	0.857	0.392	9.33166e-06	C4	LPCAT4
1.10432e-07	0.963162	0.81	0.409	0.00133523	C4	PIP5K1B
5.06103e-08	0.96136	0.262	0.023	0.000611929	C4	CAPN3
1.71375e-06	0.960285	0.238	0.029	0.0207209	C4	ABCA10
4.34617e-10	0.959146	0.833	0.345	5.25495e-06	C4	ARHGAP27
1.86302e-07	0.955132	0.81	0.357	0.00225258	C4	SFTA2
4.15219e-07	0.953131	0.714	0.357	0.00502042	C4	UCHL5
1.39116e-11	0.952864	0.619	0.129	1.68205e-07	C4	SGCB
6.71189e-07	0.952337	0.69	0.287	0.00811535	C4	PTPN23
1.33595e-06	0.951141	0.286	0.047	0.0161529	C4	FBN1
9.93557e-13	0.946629	0.381	0.023	1.20131e-08	C4	STRIP2
1.05302e-08	0.945038	0.905	0.731	0.000127321	C4	VPS13A
3.82069e-07	0.944205	0.31	0.047	0.00461959	C4	SMIM5
2.28674e-11	0.94367	1	0.807	2.76489e-07	C4	PSMB9
1.60293e-14	0.94135	0.429	0.023	1.9381e-10	C4	SLC17A4
5.55157e-09	0.941118	0.929	0.637	6.7124e-05	C4	IFNGR1
4.40565e-09	0.940888	0.738	0.24	5.32687e-05	C4	EHBP1L1
5.25603e-12	0.940179	0.976	0.684	6.35507e-08	C4	PPP4R3A
6.75657e-08	0.939013	0.929	0.567	0.000816937	C4	MVD
5.55852e-07	0.938919	0.643	0.263	0.00672081	C4	SYK
1.98436e-13	0.937244	0.381	0.018	2.39928e-09	C4	C6orf223
5.43656e-08	0.936923	0.81	0.357	0.000657334	C4	ATG9A
1.19049e-07	0.935552	0.357	0.064	0.00143942	C4	MREG
3.04345e-08	0.935218	0.738	0.339	0.000367984	C4	RBMXL1
1.90531e-07	0.930751	0.571	0.175	0.00230371	C4	FLCN
2.23879e-09	0.929951	0.786	0.322	2.70692e-05	C4	STK17B
5.645e-18	0.929072	0.405	0	6.82537e-14	C4	AGMO
1.17613e-08	0.928897	0.405	0.064	0.000142206	C4	STXBP1
2.48996e-06	0.928554	0.238	0.029	0.0301061	C4	CDH11
1.0516e-07	0.927336	0.857	0.456	0.00127149	C4	KIF16B
6.13561e-10	0.926507	0.976	0.62	7.41857e-06	C4	GSDMB
3.13226e-11	0.926431	0.476	0.064	3.78722e-07	C4	C2CD4A
1.35986e-10	0.925848	0.548	0.105	1.64421e-06	C4	SLFN13
2.06785e-06	0.925556	0.357	0.076	0.0250024	C4	MUC5B
1.94285e-10	0.925445	0.524	0.099	2.34911e-06	C4	BATF
4.91007e-07	0.925161	0.881	0.538	0.00593677	C4	MAP2K3
3.64514e-10	0.923327	1	0.784	4.40734e-06	C4	MGST1
1.85332e-11	0.922801	0.976	0.678	2.24085e-07	C4	MISP
4.55432e-09	0.92275	0.976	0.678	5.50662e-05	C4	SRC
6.3417e-11	0.921466	0.952	0.731	7.66775e-07	C4	ACAA2
5.99927e-10	0.921191	0.357	0.035	7.25372e-06	C4	STK31
1.0464e-08	0.920488	0.929	0.649	0.00012652	C4	SH3KBP1
1.55249e-06	0.920335	0.262	0.035	0.0187712	C4	LHFPL6
2.31667e-07	0.920243	0.81	0.456	0.00280108	C4	CRYL1
2.74069e-10	0.920147	0.952	0.608	3.31377e-06	C4	PSEN1
7.59666e-10	0.919539	0.905	0.532	9.18512e-06	C4	AOPEP
3.24396e-08	0.919424	0.381	0.064	0.000392227	C4	FREM2
1.18944e-10	0.918345	0.952	0.76	1.43815e-06	C4	RNASE4
2.50135e-07	0.917451	0.667	0.269	0.00302438	C4	SPOPL
2.08921e-07	0.917171	0.643	0.251	0.00252607	C4	GTPBP1
1.84668e-15	0.917084	0.452	0.023	2.23282e-11	C4	TMEM158
1.40146e-13	0.916741	0.833	0.205	1.69451e-09	C4	TEP1
3.63255e-08	0.91643	0.881	0.532	0.000439211	C4	SLC31A1
1.94325e-08	0.91628	0.952	0.789	0.000234959	C4	XBP1
1.03257e-10	0.915877	0.571	0.123	1.24849e-06	C4	CCDC71L
1.96969e-08	0.915523	0.81	0.374	0.000238155	C4	NCBP1
5.22711e-11	0.914408	0.976	0.649	6.3201e-07	C4	C14orf119
1.53943e-07	0.913195	0.81	0.351	0.00186133	C4	RAPGEFL1
2.40927e-11	0.912823	1	0.836	2.91305e-07	C4	EPS8L3
2.91637e-08	0.912456	0.929	0.567	0.000352618	C4	SH3GLB2
9.18292e-11	0.911877	0.357	0.029	1.11031e-06	C4	THBS2
3.84663e-10	0.910549	0.976	0.778	4.65096e-06	C4	EFHD2
6.28781e-10	0.910236	0.548	0.123	7.60259e-06	C4	MGAM2
1.3954e-12	0.908893	0.833	0.228	1.68718e-08	C4	OVOL1
3.20341e-08	0.907781	0.667	0.222	0.000387324	C4	UBA7
1.60527e-07	0.906932	0.643	0.228	0.00194093	C4	ATG2B
9.55627e-07	0.906178	0.81	0.585	0.0115545	C4	ALAS1
1.09698e-11	0.903487	0.357	0.023	1.32635e-07	C4	RPS6KL1
2.0156e-07	0.903459	0.667	0.251	0.00243706	C4	SC5D
4.77221e-09	0.900588	0.929	0.497	5.77008e-05	C4	PPM1A
1.23734e-08	0.900548	0.833	0.404	0.000149606	C4	APOOL
1.95123e-13	0.89976	1	0.842	2.35923e-09	C4	SLC44A1
5.13046e-10	0.897855	0.857	0.374	6.20324e-06	C4	TLNRD1
6.97006e-10	0.894553	1	0.713	8.4275e-06	C4	SP100
1.21247e-06	0.894039	0.548	0.211	0.01466	C4	KIF27
6.36905e-08	0.893976	0.881	0.585	0.000770082	C4	GSR
3.52591e-07	0.893599	0.81	0.404	0.00426318	C4	ARSD
2.27266e-13	0.892691	1	0.86	2.74787e-09	C4	ARHGDIA
2.52921e-11	0.891982	1	0.936	3.05807e-07	C4	KRT19
6.91531e-10	0.889932	0.762	0.251	8.3613e-06	C4	KLHDC10
9.13863e-12	0.88851	1	0.749	1.10495e-07	C4	PLS1
6.46695e-07	0.888078	0.452	0.123	0.00781919	C4	SASH1
8.86071e-09	0.88758	0.786	0.333	0.000107135	C4	FAM102B
2.21652e-11	0.886997	0.976	0.69	2.68e-07	C4	TMPRSS4
4.36341e-09	0.886344	0.833	0.409	5.2758e-05	C4	CLOCK
1.30109e-09	0.88429	0.714	0.24	1.57315e-05	C4	WDR44
6.08809e-11	0.882637	0.643	0.152	7.36111e-07	C4	AGA
3.03105e-07	0.881832	0.833	0.398	0.00366484	C4	FMO5
2.21916e-10	0.881683	0.595	0.129	2.68318e-06	C4	IYD
1.45188e-09	0.881263	0.643	0.175	1.75547e-05	C4	RHBDF2
2.97635e-10	0.880305	0.976	0.942	3.5987e-06	C4	SYNE2
2.35037e-09	0.879565	0.952	0.708	2.84183e-05	C4	MAGT1
1.90049e-08	0.878836	0.976	0.532	0.000229789	C4	SNX9
6.73339e-08	0.878378	0.833	0.427	0.000814134	C4	ADAP1
1.63371e-10	0.878357	0.786	0.246	1.97532e-06	C4	PCSK9
5.80963e-10	0.877488	0.833	0.351	7.02443e-06	C4	SMAD4
3.25229e-10	0.876623	0.69	0.187	3.93235e-06	C4	WLS
8.20217e-10	0.87643	1	0.842	9.91724e-06	C4	KLF4
4.75022e-07	0.874762	0.738	0.327	0.00574349	C4	TBC1D1
3.24396e-08	0.874103	0.381	0.064	0.000392227	C4	HTR2B
4.4599e-10	0.874018	0.452	0.07	5.39246e-06	C4	PRKXP1
2.2193e-06	0.872779	0.619	0.24	0.0268335	C4	LOC100419583
1.5383e-09	0.871184	0.762	0.251	1.85996e-05	C4	LINC00467
1.82352e-08	0.870861	0.69	0.275	0.000220482	C4	DPY19L1
2.53479e-11	0.870627	1	0.813	3.06481e-07	C4	ADAM9
8.95761e-11	0.870465	0.81	0.275	1.08306e-06	C4	MSRB2
3.17028e-11	0.867839	1	0.795	3.83319e-07	C4	RNF213
1.91458e-09	0.867411	0.881	0.474	2.31492e-05	C4	IFI30
1.52001e-08	0.866512	0.929	0.602	0.000183784	C4	PPP1R15B
3.6978e-10	0.866043	1	0.947	4.47101e-06	C4	CLDN4
1.77277e-07	0.865645	0.762	0.368	0.00214346	C4	SBNO2
1.3744e-09	0.864139	0.786	0.269	1.66179e-05	C4	LINC01843
1.69629e-07	0.864008	0.857	0.556	0.00205099	C4	UBA6
1.83257e-12	0.862845	0.333	0.012	2.21576e-08	C4	MRVI1
2.2632e-07	0.862127	0.762	0.386	0.00273643	C4	GCLM
1.35717e-08	0.861306	0.81	0.357	0.000164095	C4	FAM221A
2.94306e-07	0.86127	0.595	0.211	0.00355845	C4	CGAS
1.08629e-07	0.861131	0.69	0.269	0.00131343	C4	SNRK
4.31653e-08	0.861106	0.881	0.433	0.000521912	C4	GSS
6.73276e-09	0.861081	0.714	0.24	8.14057e-05	C4	MEIS2
6.30344e-09	0.86066	0.714	0.246	7.62149e-05	C4	ZCCHC2
4.04815e-09	0.860416	0.833	0.392	4.89462e-05	C4	RIN2
7.42522e-08	0.857903	0.929	0.468	0.000897783	C4	HOXB7
1.61144e-08	0.857678	0.905	0.468	0.00019484	C4	PFKP
8.33606e-09	0.857035	0.81	0.357	0.000100791	C4	UNC45A
1.57718e-06	0.856776	0.286	0.047	0.0190697	C4	ADGRG7
9.49656e-08	0.855718	0.905	0.614	0.00114823	C4	QSOX1
7.25986e-08	0.855602	0.976	0.725	0.00087779	C4	CEBPD
5.29573e-15	0.854616	1	0.971	6.40307e-11	C4	GPX2
8.84626e-09	0.854356	0.929	0.591	0.00010696	C4	PTP4A1
9.12473e-07	0.854309	0.69	0.345	0.0110327	C4	PSMD5
7.96898e-07	0.854081	0.857	0.538	0.00963529	C4	TRIM56
2.08671e-09	0.853569	0.952	0.696	2.52304e-05	C4	FAM120AOS
3.31311e-15	0.852165	0.429	0.018	4.00588e-11	C4	SCN3A
6.77455e-14	0.852144	0.786	0.175	8.19111e-10	C4	CRAT
1.13883e-06	0.850957	0.452	0.123	0.0137696	C4	SDSL
2.72401e-06	0.850571	0.81	0.544	0.032936	C4	KCTD3
4.17879e-10	0.850234	0.643	0.164	5.05258e-06	C4	MAP3K5
1.20236e-09	0.849748	0.524	0.105	1.45378e-05	C4	PCSK5
8.93181e-07	0.848446	0.714	0.304	0.0107995	C4	KCNK6
1.72045e-11	0.848359	0.31	0.012	2.08019e-07	C4	LIF
6.64108e-07	0.848263	0.476	0.135	0.00802973	C4	NEDD4
2.50538e-09	0.845758	0.857	0.357	3.02926e-05	C4	AP1G2
1.93156e-06	0.845554	0.548	0.181	0.0233544	C4	ATG7
2.09111e-08	0.845226	0.738	0.269	0.000252836	C4	ARMT1
1.39335e-08	0.844705	0.738	0.304	0.00016847	C4	CCDC88C
5.34042e-07	0.844205	0.69	0.269	0.00645711	C4	ETV7
2.02606e-07	0.843394	0.833	0.468	0.0024497	C4	PRPS2
1.12519e-08	0.843189	0.667	0.222	0.000136047	C4	BRMS1L
2.03945e-08	0.842454	0.952	0.632	0.00024659	C4	OAS1
7.82207e-07	0.842306	0.667	0.281	0.00945767	C4	TRAF2
1.06631e-15	0.841695	0.595	0.064	1.28927e-11	C4	OTC
1.26728e-12	0.841118	0.429	0.035	1.53226e-08	C4	BMP4
1.65093e-08	0.841011	0.929	0.632	0.000199614	C4	CHD1
3.50316e-08	0.83932	0.714	0.292	0.000423568	C4	KIAA0391
1.62123e-09	0.838832	1	0.713	1.96023e-05	C4	BAZ1A
1.9431e-10	0.838302	1	0.678	2.3494e-06	C4	ACBD5
4.7099e-09	0.83783	0.929	0.515	5.69474e-05	C4	HPRT1
5.20389e-07	0.837799	0.571	0.193	0.00629203	C4	OTUD3
1.37834e-08	0.837475	0.976	0.614	0.000166656	C4	KCNK1
2.27427e-06	0.83716	0.619	0.269	0.0274982	C4	TRIM21
3.90474e-06	0.836716	0.548	0.187	0.0472122	C4	NFIL3
4.01007e-07	0.836458	0.833	0.45	0.00484858	C4	CTTNBP2NL
5.31906e-08	0.836213	0.786	0.345	0.000643128	C4	F2RL1
1.52477e-07	0.834411	0.929	0.713	0.0018436	C4	AHSA1
1.33275e-18	0.834266	0.5	0.018	1.61143e-14	C4	IL11
9.85049e-08	0.834202	0.262	0.023	0.00119102	C4	CCDC162P
6.44551e-10	0.832989	0.976	0.766	7.79327e-06	C4	HSPH1
1.95355e-07	0.831659	0.81	0.374	0.00236204	C4	FRK
6.19486e-08	0.827579	0.857	0.468	0.000749021	C4	EFNB2
6.52406e-07	0.825831	0.833	0.515	0.00788824	C4	MAGEA6
2.73054e-07	0.825464	0.643	0.228	0.00330149	C4	MIGA2
4.25823e-08	0.824312	0.905	0.62	0.000514862	C4	FAT1
1.65229e-06	0.823428	0.571	0.199	0.0199779	C4	EXD3
3.4574e-09	0.822498	0.905	0.55	4.18034e-05	C4	CLMN
5.67733e-07	0.822195	0.714	0.31	0.00686446	C4	DNAL1
8.3482e-10	0.821532	0.714	0.222	1.00938e-05	C4	C4orf33
5.29928e-09	0.820539	1	0.895	6.40737e-05	C4	MUC1
3.08215e-09	0.818944	0.381	0.047	3.72663e-05	C4	RNF186
4.448e-08	0.818626	0.833	0.374	0.000537808	C4	COPRS
7.38707e-07	0.818424	0.857	0.491	0.00893171	C4	DOCK5
2.33752e-11	0.816276	1	0.737	2.8263e-07	C4	MPST
3.88751e-13	0.81618	0.381	0.018	4.70039e-09	C4	CXCL9
2.15049e-10	0.815645	0.976	0.766	2.60016e-06	C4	EWSR1
6.10715e-10	0.815605	0.524	0.099	7.38415e-06	C4	OSR2
4.7668e-10	0.815398	0.976	0.795	5.76354e-06	C4	ACTR3
2.14758e-08	0.814423	0.905	0.673	0.000259664	C4	PRKAR1A
3.33747e-08	0.814209	0.952	0.637	0.000403534	C4	NAMPT
2.08621e-06	0.813324	0.619	0.263	0.0252243	C4	ARHGEF3
1.58664e-06	0.813132	0.881	0.497	0.019184	C4	TNFAIP3
6.23863e-07	0.812075	0.929	0.661	0.00754312	C4	RPA3
2.88361e-06	0.810854	1	0.977	0.0348657	C4	NEAT1
3.98733e-15	0.809152	0.5	0.035	4.82108e-11	C4	LOC399975
8.64171e-07	0.80666	0.929	0.62	0.0104487	C4	RALGPS2
2.46707e-06	0.806347	0.571	0.211	0.0298293	C4	RP2
9.45436e-08	0.806001	0.905	0.567	0.00114313	C4	PNP
3.42331e-13	0.805813	1	0.901	4.13913e-09	C4	WDR45B
2.33392e-08	0.805702	0.976	0.661	0.000282194	C4	KLF2
1.14297e-11	0.802348	1	0.865	1.38197e-07	C4	PSMA6
1.82367e-07	0.801811	0.833	0.427	0.002205	C4	PNMA1
2.78747e-09	0.801543	0.857	0.427	3.37033e-05	C4	EPB41L5
1.72246e-10	0.801057	1	0.725	2.08262e-06	C4	IRF9
1.78449e-08	0.800768	0.929	0.591	0.000215763	C4	CAPN1
6.43156e-08	0.799116	0.905	0.596	0.00077764	C4	IRAK1
4.22702e-07	0.795795	0.571	0.175	0.00511089	C4	NAA30
9.69304e-11	0.79559	1	0.901	1.17199e-06	C4	ATP1B1
7.73558e-12	0.795523	0.524	0.07	9.35309e-08	C4	FHIT
1.11332e-07	0.795345	0.976	0.655	0.00134612	C4	KIF13B
1.86402e-06	0.794067	0.976	0.708	0.0225379	C4	LOC284454
1.68411e-09	0.793755	0.548	0.117	2.03626e-05	C4	LOC727896
2.96484e-06	0.793673	0.905	0.684	0.0358479	C4	ATP8B1
8.77195e-10	0.793633	0.929	0.579	1.06062e-05	C4	GNPNAT1
4.90391e-09	0.791553	0.643	0.181	5.92931e-05	C4	PTPRH
5.14535e-07	0.790898	0.667	0.263	0.00622124	C4	WFS1
7.59117e-08	0.790307	0.762	0.322	0.000917848	C4	RAPGEF5
1.01106e-07	0.788948	0.952	0.713	0.00122247	C4	BACE2
1.29341e-08	0.788751	1	0.766	0.000156387	C4	PRR15L
3.5708e-07	0.788492	0.81	0.439	0.00431745	C4	SOWAHC
3.82014e-08	0.788147	0.833	0.368	0.000461893	C4	DSC2
7.34416e-09	0.787791	0.833	0.345	8.87982e-05	C4	CCDC85C
2.75983e-07	0.787394	0.881	0.468	0.00333691	C4	GPCPD1
9.80901e-09	0.786908	0.333	0.041	0.000118601	C4	SPATA17
9.36625e-07	0.786266	0.952	0.655	0.0113247	C4	MGLL
1.76775e-07	0.784395	0.619	0.211	0.00213739	C4	SMPDL3A
8.82917e-09	0.783543	0.786	0.298	0.000106754	C4	LRRC28
4.33858e-10	0.782679	0.476	0.076	5.24577e-06	C4	KIAA0895
4.32789e-09	0.782382	0.857	0.468	5.23285e-05	C4	TSPYL1
1.72045e-11	0.782173	0.31	0.012	2.08019e-07	C4	ACVR1C
1.74496e-07	0.781265	0.5	0.129	0.00210983	C4	FAM126A
1.00421e-07	0.780442	0.905	0.573	0.00121419	C4	CPSF2
6.10108e-09	0.779882	0.667	0.205	7.37681e-05	C4	FAM118B
7.89309e-13	0.779329	1	0.982	9.54353e-09	C4	HLA-C
1.06912e-08	0.779012	0.69	0.228	0.000129268	C4	RASGEF1B
1.44945e-08	0.778817	0.976	0.813	0.000175253	C4	PARP14
1.23441e-07	0.778698	0.595	0.175	0.00149252	C4	RMI1
5.05725e-07	0.777764	0.881	0.55	0.00611472	C4	MBOAT7
7.43251e-10	0.774509	0.738	0.269	8.98665e-06	C4	CCN2
1.82907e-09	0.77449	0.738	0.234	2.21153e-05	C4	DUSP8
8.00695e-09	0.774384	0.929	0.684	9.6812e-05	C4	TJP2
1.79944e-14	0.773706	0.357	0.006	2.17571e-10	C4	ZC3H12D
5.44062e-07	0.7726	0.786	0.363	0.00657825	C4	PLXNB1
1.49042e-09	0.772568	0.976	0.883	1.80206e-05	C4	CAST
1.30046e-08	0.772315	0.976	0.795	0.000157238	C4	PDCD6IP
5.05314e-10	0.771946	0.976	0.83	6.10975e-06	C4	SHISA5
3.61128e-07	0.771743	0.976	0.708	0.0043664	C4	SQLE
2.23623e-07	0.771721	0.976	0.632	0.00270382	C4	CAB39
2.93246e-07	0.771227	0.881	0.52	0.00354564	C4	SLC35D2
4.06123e-06	0.769321	0.905	0.731	0.0491044	C4	JAG1
9.24543e-10	0.768101	0.881	0.363	1.11787e-05	C4	RALGAPA1
6.8143e-08	0.767656	0.69	0.263	0.000823917	C4	ZNF592
2.02384e-06	0.767366	0.31	0.058	0.0244703	C4	DIPK1A
1.19763e-06	0.766399	0.571	0.199	0.0144806	C4	FKTN
1.50292e-07	0.765475	0.976	0.632	0.00181718	C4	CDC42BPB
2.30257e-09	0.765208	0.405	0.058	2.78403e-05	C4	DUSP5
4.0544e-09	0.764706	0.952	0.626	4.90217e-05	C4	LINC01578
5.36652e-08	0.764606	0.452	0.094	0.000648866	C4	FAM13A
1.31108e-12	0.764165	1	1	1.58522e-08	C4	HLA-B
5.37174e-08	0.763941	0.976	0.509	0.000649497	C4	PCF11
2.2152e-07	0.76378	0.667	0.228	0.00267839	C4	EXTL3
5.61327e-08	0.763716	0.738	0.287	0.0006787	C4	SESN2
2.52384e-06	0.762099	0.595	0.234	0.0305158	C4	ASB7
7.30439e-07	0.761555	0.929	0.579	0.00883173	C4	HNF4G
2.26214e-06	0.761399	0.619	0.228	0.0273515	C4	UPP1
2.10438e-06	0.761263	0.833	0.556	0.025444	C4	PKP3
1.39079e-10	0.758556	0.31	0.018	1.6816e-06	C4	SPNS2
3.94738e-11	0.758522	0.619	0.129	4.77278e-07	C4	SPAG16
1.02796e-07	0.756152	0.69	0.24	0.0012429	C4	SLCO2B1
9.87605e-08	0.755747	0.976	0.596	0.00119411	C4	PDLIM5
1.24999e-07	0.755184	0.381	0.064	0.00151136	C4	GDA
4.91501e-09	0.754664	0.952	0.474	5.94274e-05	C4	SKA2
2.83529e-08	0.75382	0.595	0.158	0.000342814	C4	TBC1D13
7.06199e-09	0.753404	0.929	0.801	8.53866e-05	C4	CHMP2B
3.04145e-07	0.751741	0.381	0.076	0.00367742	C4	C9orf40
2.76159e-09	0.751667	1	0.754	3.33904e-05	C4	YWHAG
1.64477e-07	0.749955	0.452	0.111	0.00198869	C4	NCR3LG1
1.11279e-09	0.748985	0.952	0.696	1.34547e-05	C4	MIA2
1.49237e-06	0.748847	0.952	0.684	0.0180442	C4	HDHD3
3.47197e-08	0.7481	0.976	0.673	0.000419796	C4	USP9X
6.59157e-07	0.748041	0.929	0.719	0.00796987	C4	NGRN
4.6343e-07	0.74769	0.667	0.281	0.00560333	C4	SCCPDH
2.49413e-06	0.747172	0.429	0.111	0.0301565	C4	BOK
2.10751e-07	0.746843	0.69	0.287	0.00254818	C4	TRIM31-AS1
6.75963e-08	0.746613	0.881	0.526	0.000817307	C4	MYO5C
8.83307e-07	0.746528	0.429	0.111	0.0106801	C4	STK16
1.80641e-09	0.745989	0.5	0.094	2.18413e-05	C4	CCDC122
5.08523e-09	0.745783	1	0.673	6.14855e-05	C4	PIM3
6.26914e-10	0.745278	0.5	0.082	7.58002e-06	C4	TUBA1A
9.24365e-07	0.744186	0.857	0.579	0.0111765	C4	RTCA
4.91353e-07	0.743198	0.952	0.614	0.00594095	C4	PARP4
3.52035e-07	0.742319	0.452	0.111	0.00425645	C4	SDHAF4
9.12536e-08	0.742141	0.929	0.614	0.00110335	C4	RABL6
8.13932e-09	0.741896	1	0.825	9.84125e-05	C4	ACIN1
1.8792e-11	0.741891	0.976	0.936	2.27214e-07	C4	TMED10
1.68876e-06	0.740822	0.833	0.398	0.0204188	C4	HR
4.51638e-09	0.737613	1	0.936	5.46075e-05	C4	HLA-E
8.56471e-08	0.73677	0.905	0.526	0.00103556	C4	C1GALT1C1
9.38666e-08	0.736382	0.405	0.076	0.00113494	C4	TGFBI
1.34883e-09	0.736356	0.952	0.532	1.63088e-05	C4	RTN4
1.32191e-08	0.736212	1	0.713	0.000159832	C4	LSM8
1.62828e-06	0.734995	0.524	0.181	0.0196875	C4	SLC45A3
1.10927e-09	0.734755	1	0.702	1.34122e-05	C4	TST
1.42802e-11	0.73453	1	1	1.72662e-07	C4	HLA-A
2.3576e-07	0.733878	0.905	0.474	0.00285057	C4	VPS13D
8.54946e-09	0.733851	0.357	0.047	0.000103372	C4	GNAI1
2.34055e-06	0.732969	0.238	0.029	0.0282996	C4	GPRIN3
3.18919e-06	0.732478	0.548	0.199	0.0385605	C4	ELK1
1.1342e-09	0.731704	0.976	0.649	1.37136e-05	C4	SLC25A24
8.98467e-08	0.73144	0.881	0.532	0.00108634	C4	EXOC5
3.16163e-10	0.73	0.524	0.094	3.82273e-06	C4	ENPP1
3.26979e-06	0.729679	0.595	0.228	0.0395351	C4	JAK2
1.84585e-10	0.728671	1	0.789	2.23182e-06	C4	SURF4
8.49419e-07	0.728525	0.81	0.374	0.0102703	C4	NFKB1
1.5324e-08	0.726904	0.762	0.263	0.000185283	C4	CYTOR
2.07501e-12	0.726359	1	0.936	2.5089e-08	C4	FAM120A
9.41499e-09	0.726074	0.976	0.953	0.000113837	C4	CD164
3.44164e-06	0.725512	0.857	0.462	0.0416129	C4	SPIRE2
1.81219e-07	0.724582	0.667	0.228	0.00219112	C4	C6orf222
1.62966e-06	0.723872	0.929	0.614	0.0197042	C4	ASCC3
4.12781e-07	0.723609	0.905	0.614	0.00499093	C4	CTBP1
2.26741e-06	0.723246	0.881	0.573	0.0274152	C4	PPP6C
2.41557e-07	0.723097	0.81	0.374	0.00292067	C4	SAMHD1
7.9725e-07	0.72277	0.881	0.614	0.00963955	C4	TMEM165
5.86482e-08	0.722757	0.952	0.556	0.000709116	C4	BAG5
2.08908e-06	0.722716	0.714	0.363	0.0252591	C4	ANKRD22
6.51116e-07	0.722272	0.786	0.38	0.00787264	C4	PIK3C2B
5.28668e-07	0.721563	0.786	0.474	0.00639213	C4	SMARCD2
1.61788e-06	0.719483	0.714	0.333	0.0195617	C4	TMPRSS3
1.29038e-07	0.718927	0.476	0.117	0.00156019	C4	CCDC88B
1.99495e-06	0.718578	0.881	0.649	0.0241209	C4	C1orf21
5.20037e-08	0.718535	0.905	0.526	0.000628776	C4	CDC73
2.80048e-06	0.718229	1	0.772	0.0338606	C4	GOLGA2
9.70785e-10	0.717499	0.667	0.175	1.17378e-05	C4	SIPA1L2
8.40558e-08	0.717239	0.81	0.38	0.00101632	C4	ARHGAP32
2.29717e-06	0.716768	0.548	0.187	0.0277751	C4	NUBPL
1.40894e-06	0.715876	0.81	0.409	0.0170355	C4	SH3D19
1.09696e-06	0.715444	0.905	0.608	0.0132634	C4	CASP4
4.81251e-07	0.71536	0.81	0.526	0.00581881	C4	SMIM19
5.42307e-07	0.715204	0.929	0.614	0.00655704	C4	ALYREF
2.78526e-09	0.715069	0.357	0.041	3.36765e-05	C4	GPR143
5.57638e-08	0.714534	0.929	0.567	0.00067424	C4	CANT1
2.62427e-08	0.714326	0.929	0.509	0.000317301	C4	MAPKAP1
4.60001e-07	0.713949	0.786	0.363	0.00556187	C4	RBM18
1.14835e-07	0.713088	0.976	0.655	0.00138847	C4	DNM2
1.89704e-07	0.712738	0.643	0.234	0.00229371	C4	TDRD7
2.57623e-08	0.71271	0.452	0.088	0.000311492	C4	GPC4
1.71676e-07	0.712198	0.286	0.035	0.00207573	C4	NEIL3
8.28772e-08	0.711882	1	0.971	0.00100207	C4	CTSD
1.12868e-07	0.711861	0.929	0.632	0.00136469	C4	PTPA
1.76692e-10	0.711403	0.333	0.023	2.13638e-06	C4	HRH1
1.0084e-07	0.711096	0.857	0.45	0.00121925	C4	RBM41
7.78183e-07	0.710856	0.738	0.31	0.00940901	C4	SNX13
6.17366e-07	0.710772	0.857	0.444	0.00746457	C4	DCAF5
6.71269e-08	0.710761	0.952	0.602	0.000811631	C4	HLA-DPA1
1.4218e-07	0.710194	0.952	0.515	0.00171909	C4	BCL7B
1.76041e-08	0.709624	1	0.825	0.000212851	C4	PSMB8
5.50168e-09	0.7083	0.929	0.52	6.65208e-05	C4	MARK3
5.89875e-11	0.706496	0.595	0.117	7.13218e-07	C4	EP400P1
2.65246e-06	0.703808	0.786	0.427	0.0320709	C4	COX11
1.13193e-07	0.702191	0.357	0.058	0.00136861	C4	FBXL19-AS1
1.79939e-06	0.701402	0.881	0.626	0.0217564	C4	IL13RA1
6.13324e-07	0.700976	0.595	0.211	0.0074157	C4	NLN
9.69197e-07	0.700612	0.81	0.433	0.0117186	C4	FUT4
6.85591e-09	0.700276	0.571	0.152	8.28948e-05	C4	C5orf30
3.58428e-07	0.700183	0.905	0.497	0.00433376	C4	GRK2
3.96077e-07	0.700072	1	0.918	0.00478897	C4	NFKBIA

## Sheet: SC13
P-value	Average ln(fold change)	Percentage in this cluster	Percentage in the others	Adjusted P-value	Transcriptomic cluster	Gene
9.11038e-19	2.33802	0.929	0.525	1.23965e-14	C1	FGFR2
5.82001e-18	2.03698	0.929	0.738	7.91929e-14	C1	S100A9
3.22453e-17	1.95152	0.946	0.68	4.38761e-13	C1	WDR11
1.71441e-18	1.86195	0.625	0.041	2.3328e-14	C1	ST8SIA6-AS1
2.58027e-14	1.85874	0.804	0.303	3.51098e-10	C1	ETV1
5.31302e-19	1.85512	0.839	0.205	7.22943e-15	C1	DLC1
2.44846e-06	1.8479	0.018	0.361	0.0333162	C1	CD69
3.33233e-18	1.76945	0.625	0.049	4.5343e-14	C1	KRT6B
2.7706e-19	1.76753	0.893	0.279	3.76995e-15	C1	DMKN
2.82545e-12	1.72382	0.768	0.213	3.84459e-08	C1	KRT81
8.43908e-18	1.71294	0.554	0.016	1.14831e-13	C1	KRT6A
1.10585e-19	1.67087	0.661	0.041	1.50474e-15	C1	UGT2B11
3.77171e-12	1.64337	0.786	0.344	5.13217e-08	C1	ECM1
1.81973e-22	1.63872	0.696	0.025	2.4761e-18	C1	HOPX
2.65464e-18	1.62219	0.679	0.066	3.61217e-14	C1	THBS2
9.37256e-23	1.56766	0.661	0.008	1.27532e-18	C1	UPK2
1.73273e-15	1.5675	0.518	0.025	2.35772e-11	C1	NFE4
3.19314e-14	1.551	0.464	0.016	4.3449e-10	C1	IGFBP5
2.72838e-11	1.52756	0.393	0.025	3.71251e-07	C1	ODAPH
5.51591e-18	1.4964	0.679	0.074	7.5055e-14	C1	GP2
1.92522e-16	1.45829	0.982	0.926	2.61965e-12	C1	IFITM2
1.82139e-13	1.45189	0.929	0.689	2.47837e-09	C1	CRTAP
3.9706e-12	1.4386	0.911	0.607	5.4028e-08	C1	CLIC3
5.13562e-16	1.42501	0.679	0.098	6.98803e-12	C1	LY6D
4.66285e-13	1.42346	0.768	0.27	6.34474e-09	C1	TNS4
1.35044e-07	1.40142	0.696	0.311	0.00183755	C1	UGT2B4
3.96215e-07	1.37333	0.804	0.533	0.0053913	C1	CENPF
2.06009e-16	1.36534	0.982	0.869	2.80316e-12	C1	ORMDL3
2.85532e-11	1.36152	0.893	0.623	3.88523e-07	C1	S100A2
5.60629e-08	1.36113	0.786	0.598	0.000762848	C1	CD7
1.56756e-06	1.34495	0.607	0.262	0.0213297	C1	BPIFA2
2.39499e-09	1.34279	0.607	0.205	3.25887e-05	C1	A1BG
6.55595e-19	1.33482	1	1	8.92068e-15	C1	MIEN1
4.09952e-18	1.31906	1	0.926	5.57821e-14	C1	ERBB2
3.42127e-16	1.28525	0.5	0.008	4.65533e-12	C1	SV2A
5.74231e-07	1.26186	0.321	0.049	0.00781357	C1	LINC00665
1.04816e-14	1.25344	0.554	0.057	1.42624e-10	C1	LGALS7
4.24294e-23	1.25068	0.714	0.025	5.77336e-19	C1	CSF2
4.41937e-07	1.24773	0.714	0.426	0.00601344	C1	BAIAP2-DT
2.38158e-12	1.21911	0.589	0.098	3.24062e-08	C1	KHDRBS3
4.49426e-12	1.18935	0.536	0.082	6.11534e-08	C1	SUSD4
1.6299e-19	1.18252	1	0.992	2.2178e-15	C1	CRIP1
4.46685e-09	1.17796	0.679	0.328	6.07804e-05	C1	NNMT
8.78548e-18	1.1757	0.554	0.016	1.19544e-13	C1	SCGB1A1
1.51664e-10	1.17566	0.911	0.754	2.0637e-06	C1	MIB2
3.76876e-10	1.17496	0.714	0.27	5.12815e-06	C1	CENPM
1.17946e-09	1.17177	0.786	0.369	1.60489e-05	C1	SURF2
3.41834e-06	1.16366	0.286	0.041	0.0465133	C1	PLAT
4.19406e-08	1.16352	0.661	0.279	0.000570686	C1	SLC15A2
6.6478e-11	1.16126	0.786	0.369	9.04566e-07	C1	LCK
3.93893e-10	1.15575	0.893	0.533	5.3597e-06	C1	VSTM2L
1.6958e-09	1.13439	0.857	0.648	2.30747e-05	C1	PHLDA1
1.42749e-15	1.13135	1	0.787	1.94238e-11	C1	STARD3
3.63849e-08	1.12503	0.464	0.107	0.000495089	C1	LAT
7.82121e-07	1.12391	0.607	0.27	0.0106423	C1	NR2F1
3.63265e-12	1.12329	0.964	0.91	4.94294e-08	C1	GLB1
4.6284e-12	1.11864	0.786	0.336	6.29786e-08	C1	PPIB
2.59695e-08	1.11706	0.893	0.697	0.000353367	C1	SPRY1
2.38447e-12	1.11668	0.982	0.877	3.24455e-08	C1	LRATD1
4.164e-09	1.11658	1	0.861	5.66595e-05	C1	RNU2-1
8.72413e-13	1.11089	0.946	0.664	1.18709e-08	C1	AQP5
4.74585e-17	1.10963	0.661	0.066	6.45767e-13	C1	MCF2L-AS1
4.82032e-12	1.10575	0.786	0.27	6.55902e-08	C1	NT5DC2
1.16408e-08	1.10387	0.661	0.262	0.000158397	C1	SALL4
8.461e-11	1.09574	0.964	0.754	1.15129e-06	C1	GTF3A
2.8515e-12	1.09553	0.946	0.893	3.88004e-08	C1	CDK2AP1
1.07461e-06	1.08924	0.732	0.393	0.0146222	C1	TCN1
5.15916e-09	1.08818	0.786	0.402	7.02006e-05	C1	SOX2
1.1538e-09	1.08597	0.893	0.41	1.56998e-05	C1	RBP1
1.19394e-06	1.08189	0.911	0.762	0.0162459	C1	IFITM1
1.6594e-08	1.07811	0.357	0.041	0.000225795	C1	TMPRSS11E
8.78121e-09	1.06778	0.625	0.205	0.000119486	C1	GINS1
1.02144e-08	1.06673	0.571	0.18	0.000138988	C1	ZNF93
1.35025e-07	1.05466	0.714	0.311	0.00183729	C1	C6orf15
3.504e-14	1.05293	0.982	0.885	4.76789e-10	C1	NME1
1.99228e-06	1.05172	0.554	0.221	0.027109	C1	BMP4
2.94056e-09	1.05091	0.5	0.107	4.00122e-05	C1	NPW
1.87146e-11	1.05006	0.946	0.541	2.54649e-07	C1	ITGB1BP1
7.37809e-10	1.04381	0.589	0.139	1.00394e-05	C1	ANXA2R
1.6607e-08	1.03818	0.893	0.77	0.000225971	C1	CYTOR
6.54052e-08	1.03163	0.339	0.041	0.000889968	C1	LINC02550
1.10855e-06	1.02426	0.429	0.123	0.015084	C1	HOXB-AS3
4.91775e-09	1.01288	1	1	6.69158e-05	C1	WSB1
1.37902e-08	1.0047	0.857	0.623	0.000187644	C1	FOXC1
2.50196e-07	1.00252	0.411	0.098	0.00340442	C1	MARVELD1
6.63681e-09	0.999981	0.518	0.123	9.03071e-05	C1	SLCO4A1-AS1
6.90931e-07	0.9945	0.429	0.115	0.0094015	C1	CCN3
2.58147e-09	0.991098	0.5	0.098	3.51261e-05	C1	PRAC1
2.8098e-10	0.988777	0.875	0.492	3.82329e-06	C1	SAPCD2
5.01704e-11	0.984275	0.982	0.893	6.82668e-07	C1	MUC5B
2.78456e-08	0.984198	0.339	0.033	0.000378895	C1	IL27RA
5.76796e-08	0.983381	0.768	0.443	0.000784846	C1	MYBL2
2.21044e-06	0.981143	0.25	0.025	0.0300775	C1	POU3F2
8.18165e-07	0.979388	0.554	0.221	0.0111328	C1	PTK7
1.72383e-09	0.975975	0.554	0.139	2.34562e-05	C1	LSP1P5
1.07368e-06	0.974636	0.839	0.59	0.0146096	C1	FLNA
9.39421e-21	0.965233	1	0.992	1.27827e-16	C1	HMGN1
1.48599e-08	0.949261	0.857	0.648	0.000202199	C1	ARRDC3
5.29589e-12	0.946337	0.482	0.049	7.20612e-08	C1	NCCRP1
1.22928e-06	0.943834	0.321	0.057	0.0167268	C1	ZNF727
1.40561e-08	0.943633	0.804	0.426	0.000191262	C1	IFIT1
2.48663e-07	0.943016	0.679	0.336	0.00338356	C1	LPAR6
2.99713e-09	0.942937	0.982	0.934	4.0782e-05	C1	GSDMB
4.59631e-12	0.94079	1	0.828	6.2542e-08	C1	PGAP3
1.87698e-11	0.936477	1	0.91	2.55401e-07	C1	PPP1R1B
3.90061e-08	0.934698	0.518	0.139	0.000530756	C1	LOC101927318
1.07625e-07	0.933438	0.964	0.623	0.00146445	C1	GUCA2A
3.67162e-09	0.931263	0.964	0.902	4.99597e-05	C1	CNN2
9.47473e-10	0.928238	0.982	0.885	1.28923e-05	C1	LMAN1
5.29008e-08	0.926995	0.893	0.631	0.000719821	C1	HDDC2
6.01036e-11	0.91938	1	0.893	8.1783e-07	C1	SEC11C
2.72815e-06	0.917155	0.339	0.066	0.0371219	C1	TMEM158
3.52119e-06	0.912778	0.714	0.451	0.0479129	C1	JPT2
1.51752e-06	0.912011	0.732	0.516	0.0206489	C1	CMTM7
4.30684e-07	0.911471	0.982	0.918	0.00586032	C1	DUSP6
4.18121e-09	0.909454	0.946	0.82	5.68937e-05	C1	BID
1.91574e-07	0.904598	0.661	0.27	0.00260674	C1	MYH10
2.47107e-07	0.90307	0.75	0.393	0.00336239	C1	CTAG2
4.11883e-11	0.902245	0.839	0.336	5.6045e-07	C1	FFAR4
1.91566e-12	0.899978	1	0.943	2.60665e-08	C1	ASS1
3.23489e-07	0.89839	0.929	0.82	0.00440171	C1	PARP1
1.90362e-06	0.895639	0.911	0.795	0.0259025	C1	ARL5A
1.88397e-07	0.894867	0.607	0.238	0.00256352	C1	NKILA
1.00068e-07	0.886008	0.661	0.262	0.00136163	C1	LDAH
1.87016e-10	0.882988	0.946	0.803	2.54472e-06	C1	PAXX
1.08699e-09	0.880681	0.964	0.893	1.47907e-05	C1	TRIP6
4.42804e-07	0.878511	0.768	0.484	0.00602523	C1	SUMF1
2.08863e-07	0.8775	1	0.68	0.002842	C1	SPINK4
2.08401e-07	0.872249	0.929	0.738	0.00283571	C1	CBX1
1.2482e-07	0.872085	0.804	0.549	0.00169842	C1	MAD2L1
1.6421e-06	0.865766	0.625	0.303	0.0223441	C1	PROM2
4.93258e-09	0.865349	0.911	0.721	6.71176e-05	C1	GTF2A2
3.29835e-07	0.864888	0.661	0.328	0.00448806	C1	NOTCH1
2.05773e-13	0.863326	1	0.91	2.79996e-09	C1	NDUFS6
2.40748e-09	0.862854	0.946	0.721	3.27585e-05	C1	TOP2A
5.18994e-08	0.861523	0.964	0.885	0.000706195	C1	AGRN
2.30086e-13	0.860105	0.982	0.992	3.13078e-09	C1	IFITM3
2.10112e-06	0.856823	0.911	0.746	0.0285899	C1	OIP5-AS1
2.00083e-11	0.854663	0.946	0.893	2.72253e-07	C1	TOMM20
1.2463e-06	0.854425	0.446	0.123	0.0169584	C1	EVA1A
2.70726e-07	0.851499	0.786	0.508	0.00368377	C1	CDKN2C
2.09929e-06	0.846526	0.929	0.762	0.0285651	C1	POLD2
6.14097e-07	0.845624	0.679	0.41	0.00835602	C1	HSPB8
1.22073e-12	0.84398	1	0.959	1.66105e-08	C1	GRB7
6.73056e-15	0.839814	0.982	0.934	9.15827e-11	C1	SUMO2
1.40797e-08	0.833753	0.625	0.221	0.000191582	C1	CHRNA5
6.14242e-08	0.832638	0.893	0.77	0.0008358	C1	PTMS
2.50311e-06	0.829388	0.929	0.852	0.0340598	C1	NBDY
2.84447e-06	0.828559	0.821	0.607	0.0387047	C1	CTDSPL
1.38076e-06	0.828019	0.964	0.795	0.018788	C1	DMBT1
1.72074e-10	0.826058	0.857	0.426	2.34141e-06	C1	LAMB1
2.57662e-07	0.82595	0.357	0.057	0.00350601	C1	MCM10
2.31245e-06	0.824849	0.482	0.164	0.0314655	C1	NOTCH3
4.28062e-08	0.821572	0.732	0.311	0.000582463	C1	PNMT
3.29854e-08	0.819922	0.714	0.303	0.000448832	C1	CARD11
2.01778e-08	0.816206	0.929	0.648	0.00027456	C1	SPRY2
9.36636e-08	0.814464	0.5	0.131	0.00127448	C1	DSCC1
1.22871e-10	0.813861	1	0.967	1.67191e-06	C1	RPL22
2.03311e-07	0.813641	0.857	0.68	0.00276645	C1	SLC27A3
6.59021e-07	0.811054	0.982	0.877	0.00896729	C1	EIF4EBP1
1.28646e-06	0.810685	0.857	0.721	0.0175048	C1	NUP93
9.57145e-10	0.809044	0.446	0.066	1.30239e-05	C1	AIF1L
2.47946e-09	0.805325	0.982	0.746	3.3738e-05	C1	LDHB
8.9098e-10	0.804867	0.964	0.885	1.21236e-05	C1	UBE2E3
3.84032e-10	0.804739	0.964	0.869	5.22552e-06	C1	PPT1
3.40641e-06	0.803482	0.821	0.566	0.0463511	C1	WBP4
1.44702e-11	0.803116	1	0.902	1.96896e-07	C1	CCT5
9.35916e-07	0.802761	0.554	0.221	0.012735	C1	SKA3
5.16815e-09	0.801799	0.964	0.91	7.03231e-05	C1	TUBB
3.17459e-09	0.797589	0.732	0.336	4.31967e-05	C1	SOD3
1.91827e-08	0.794679	0.982	0.902	0.000261019	C1	NDUFAF8
3.94303e-07	0.788205	0.732	0.393	0.00536529	C1	ACYP1
3.81089e-15	0.786504	1	0.984	5.18548e-11	C1	RPL18A
9.16464e-07	0.785586	0.732	0.443	0.0124703	C1	ETV4
4.43855e-07	0.782337	0.732	0.361	0.00603953	C1	LOC107985911
7.58674e-08	0.781585	0.571	0.213	0.00103233	C1	ZNF385A
1.64574e-06	0.780775	0.75	0.525	0.0223935	C1	SNTB1
3.14076e-06	0.779283	0.732	0.5	0.0427363	C1	HSD17B7
6.8954e-08	0.778324	0.929	0.861	0.000938257	C1	MRPS15
1.59455e-06	0.77795	0.321	0.057	0.0216971	C1	ZNF750
3.6924e-12	0.777699	0.571	0.09	5.02424e-08	C1	IL17RD
1.64541e-06	0.772972	0.821	0.541	0.0223891	C1	TSEN15
5.59736e-11	0.770417	0.375	0.016	7.61632e-07	C1	OSGEPL1-AS1
2.2482e-07	0.767117	0.946	0.877	0.00305913	C1	MRPL36
2.64185e-07	0.766319	0.964	0.877	0.00359476	C1	SNRPD1
1.96988e-11	0.765773	1	0.984	2.68041e-07	C1	AGR3
1.69095e-06	0.758273	0.714	0.385	0.0230088	C1	ZMYM3
1.79837e-07	0.758252	0.964	0.885	0.00244705	C1	DLGAP4
1.67362e-12	0.756592	1	0.943	2.2773e-08	C1	YBX1
1.49487e-07	0.755259	0.964	0.893	0.00203407	C1	DPYSL2
3.67976e-09	0.749772	0.429	0.066	5.00705e-05	C1	ELAC1
4.70497e-07	0.748512	0.554	0.197	0.00640205	C1	VSNL1
4.76106e-08	0.746857	0.429	0.09	0.000647837	C1	MYCN
1.81853e-11	0.742505	0.393	0.016	2.47447e-07	C1	LINC02241
2.80277e-06	0.741959	0.571	0.238	0.0381372	C1	COL11A2
7.674e-07	0.73968	0.571	0.221	0.010442	C1	SKA1
1.34636e-08	0.736511	0.946	0.926	0.000183199	C1	SNRPE
2.03318e-15	0.736357	1	0.992	2.76654e-11	C1	RPL7A
3.26204e-09	0.735678	0.357	0.033	4.43865e-05	C1	UGT2B28
2.42099e-08	0.735305	0.946	0.82	0.000329423	C1	SIVA1
2.30339e-06	0.734837	0.518	0.197	0.0313422	C1	SKP2
1.81035e-09	0.732934	0.411	0.049	2.46334e-05	C1	TGFB1I1
2.18154e-18	0.732771	1	0.992	2.96843e-14	C1	SERF2
1.20502e-06	0.729636	0.518	0.189	0.0163967	C1	KLK6
1.06479e-07	0.726552	0.982	0.902	0.00144886	C1	PDCD6
4.8664e-08	0.724895	0.339	0.041	0.000662171	C1	IPW
2.3775e-07	0.723162	0.982	0.967	0.00323507	C1	HMGB1
7.02984e-17	0.723085	1	1	9.56551e-13	C1	RPL37
1.19929e-11	0.72295	1	0.975	1.63188e-07	C1	BSG
1.89358e-06	0.722462	0.571	0.246	0.025766	C1	NEMP1
2.00719e-18	0.719859	1	1	2.73119e-14	C1	RPL32
1.67726e-16	0.719599	1	1	2.28224e-12	C1	RPS18
3.24201e-09	0.71725	1	0.984	4.41141e-05	C1	RPL21
6.44867e-07	0.714057	0.679	0.287	0.00877471	C1	SLC4A11
4.19162e-08	0.713959	0.429	0.09	0.000570354	C1	FBXL13
1.13107e-16	0.710072	1	0.984	1.53905e-12	C1	RPL14
4.17618e-07	0.709873	0.571	0.213	0.00568253	C1	SIX1
2.15528e-10	0.708562	0.982	0.943	2.93269e-06	C1	SET
4.73552e-09	0.707372	1	0.975	6.44362e-05	C1	POLR2L
1.16073e-11	0.705987	0.982	0.975	1.5794e-07	C1	NOP10
4.05979e-08	0.705797	0.982	0.959	0.000552416	C1	ISG15
2.20786e-06	0.704332	0.286	0.041	0.0300423	C1	TNNT1
4.19906e-08	0.700375	0.732	0.402	0.000571365	C1	TUBB3
1.91819e-29	3.43618	0.978	0.158	2.61008e-25	C2	BAAT
7.92679e-30	3.38907	0.978	0.15	1.0786e-25	C2	PTGDS
5.7839e-25	3.24424	1	0.451	7.87015e-21	C2	HLA-DPA1
3.31657e-34	3.12286	0.911	0.008	4.51286e-30	C2	GC
5.28669e-32	3.08979	1	0.105	7.1936e-28	C2	LINC02365
1.99609e-33	3.00527	0.956	0.045	2.71608e-29	C2	AQP1
1.08238e-23	3.00328	1	0.496	1.4728e-19	C2	APOC1
6.7259e-28	3.00148	0.956	0.128	9.15193e-24	C2	BPIFA1
1.02144e-27	2.93453	0.978	0.211	1.38987e-23	C2	HLA-DQB1
9.92979e-28	2.92626	1	0.226	1.35115e-23	C2	RRAD
1.68862e-28	2.92597	1	0.173	2.2977e-24	C2	HLA-DQA1
1.22632e-25	2.89402	0.956	0.211	1.66866e-21	C2	FCER1G
2.32189e-28	2.86667	1	0.211	3.1594e-24	C2	GPR183
2.55096e-37	2.86398	0.978	0.008	3.47109e-33	C2	HLA-DOA
1.21416e-31	2.85958	0.978	0.105	1.6521e-27	C2	SPP1
2.34249e-27	2.83755	1	0.226	3.18742e-23	C2	C1QB
1.03995e-32	2.82727	0.911	0.03	1.41506e-28	C2	LINC02009
9.97759e-25	2.80418	1	0.398	1.35765e-20	C2	HLA-DRB5
5.62667e-24	2.78423	0.889	0.12	7.65621e-20	C2	MT1H
3.05936e-25	2.76545	1	0.286	4.16288e-21	C2	CALB1
3.97398e-33	2.70273	0.867	0	5.4074e-29	C2	RHOXF1-AS1
6.76244e-23	2.69122	1	0.654	9.20165e-19	C2	HLA-DRA
2.04111e-22	2.66292	0.978	0.459	2.77734e-18	C2	GPNMB
5.48037e-19	2.60913	0.956	0.571	7.45715e-15	C2	MT1G
8.31557e-32	2.60902	0.978	0.09	1.1315e-27	C2	CCL3
6.05519e-19	2.60406	0.933	0.353	8.2393e-15	C2	ANKRD1
4.97168e-27	2.52747	0.844	0.06	6.76496e-23	C2	SEMA3E
4.83891e-24	2.52225	1	0.632	6.5843e-20	C2	IL6ST
2.24173e-23	2.50477	1	0.451	3.05032e-19	C2	APOE
1.24144e-29	2.49875	0.933	0.083	1.68923e-25	C2	C1QC
1.36356e-22	2.48592	1	0.571	1.85539e-18	C2	HLA-DPB1
8.63669e-25	2.45792	0.978	0.248	1.17519e-20	C2	NUPR1
5.80641e-22	2.4532	0.956	0.361	7.90079e-18	C2	AKR1C2
1.09123e-29	2.411	0.911	0.06	1.48483e-25	C2	CHRDL2
4.97249e-26	2.40745	0.978	0.233	6.76606e-22	C2	HLA-DMB
2.82784e-22	2.30944	0.911	0.226	3.84784e-18	C2	CA12
3.38608e-21	2.30528	0.978	0.436	4.60744e-17	C2	G0S2
3.10845e-25	2.29612	0.933	0.143	4.22967e-21	C2	VNN2
1.18248e-31	2.28195	0.867	0.015	1.609e-27	C2	ANKRD65
5.94015e-27	2.26274	0.956	0.158	8.08276e-23	C2	TYROBP
7.00176e-29	2.2272	0.822	0.023	9.5273e-25	C2	ABCA12
3.37251e-37	2.19945	0.956	0	4.58898e-33	C2	PRSS56
8.83956e-22	2.16867	0.844	0.143	1.2028e-17	C2	LINC01436
4.5276e-21	2.16295	0.956	0.353	6.16071e-17	C2	TMEM37
6.97156e-31	2.15059	0.933	0.045	9.48621e-27	C2	PLEK
1.07926e-21	2.13752	0.667	0.023	1.46855e-17	C2	MUC15
2.59871e-31	2.11434	0.889	0.015	3.53606e-27	C2	FGF13
2.21187e-22	2.07701	1	0.895	3.0097e-18	C2	CD74
1.12651e-22	2.0769	0.933	0.211	1.53284e-18	C2	PCDH7
8.08511e-23	2.07396	1	0.94	1.10014e-18	C2	HLA-DRB1
3.50925e-20	2.06591	0.978	0.564	4.77504e-16	C2	PELO
6.02558e-25	2.05908	0.978	0.256	8.19901e-21	C2	ITGB2
1.86302e-21	2.04223	1	0.586	2.53501e-17	C2	AKR1C1
5.73952e-25	2.00509	0.911	0.113	7.80976e-21	C2	VTCN1
3.44588e-30	2.00504	0.8	0	4.68881e-26	C2	LOC200772
2.45501e-19	2.00224	0.911	0.293	3.34054e-15	C2	IL1R1
4.64997e-22	1.99726	0.889	0.203	6.32721e-18	C2	CHI3L1
5.03222e-20	1.98898	0.978	0.489	6.84735e-16	C2	HLA-DMA
7.40644e-19	1.98043	0.889	0.286	1.00779e-14	C2	COLCA1
1.28956e-20	1.97487	0.933	0.338	1.7547e-16	C2	CTSL
1.9915e-27	1.96812	0.933	0.105	2.70983e-23	C2	QKI
2.43912e-20	1.9542	0.667	0.038	3.31892e-16	C2	CES1
3.96414e-34	1.93885	0.889	0	5.39401e-30	C2	OLR1
5.62632e-22	1.9187	0.978	0.308	7.65573e-18	C2	CXCL9
1.67407e-29	1.90364	0.822	0.015	2.27791e-25	C2	NKAIN4
2.91971e-22	1.90156	1	0.925	3.97285e-18	C2	SOD2
4.39666e-19	1.90084	0.822	0.128	5.98254e-15	C2	ELF5
1.84265e-30	1.88802	0.822	0.008	2.5073e-26	C2	MS4A6A
6.18815e-16	1.8827	0.644	0.09	8.42021e-12	C2	ALB
3.00764e-30	1.87962	0.956	0.06	4.0925e-26	C2	AIF1
5.3203e-18	1.87391	1	0.835	7.23933e-14	C2	MMP7
1.36396e-12	1.85972	0.733	0.218	1.85595e-08	C2	CALHM6
1.51788e-21	1.85734	1	0.669	2.06538e-17	C2	REG3A
1.5708e-18	1.8473	0.822	0.18	2.13739e-14	C2	MAGEA11
1.02134e-19	1.83888	1	0.662	1.38974e-15	C2	MOCS2
1.11551e-19	1.83028	0.933	0.316	1.51787e-15	C2	LINC00847
1.11893e-17	1.82487	0.911	0.376	1.52253e-13	C2	METTL7A
2.53331e-16	1.80514	0.956	0.519	3.44708e-12	C2	DHX29
1.21617e-25	1.8024	0.711	0.008	1.65484e-21	C2	CLEC19A
2.01911e-13	1.79996	0.933	0.556	2.7474e-09	C2	PDK4
1.71765e-19	1.79776	0.978	0.301	2.33721e-15	C2	CCL4
7.21306e-19	1.79663	0.978	0.556	9.81482e-15	C2	ACP5
6.79761e-21	1.79412	0.956	0.301	9.24951e-17	C2	UCHL1
4.18564e-23	1.78286	0.956	0.286	5.69541e-19	C2	C1QA
7.20757e-13	1.76376	0.756	0.248	9.80735e-09	C2	SLCO1B3
1.16277e-27	1.76272	0.933	0.083	1.58218e-23	C2	GLIS3
4.31002e-16	1.75462	0.822	0.241	5.86464e-12	C2	BCL7A
1.41723e-22	1.7497	0.956	0.241	1.92842e-18	C2	NFIC
4.85642e-28	1.74954	0.8	0.015	6.60813e-24	C2	CLIC2
2.40221e-17	1.74416	1	0.812	3.26869e-13	C2	IGFL2-AS1
1.02424e-18	1.73126	0.978	0.609	1.39368e-14	C2	FN1
2.19127e-16	1.72416	0.933	0.383	2.98166e-12	C2	LOC100128653
8.17454e-18	1.70824	0.733	0.113	1.11231e-13	C2	LILRB4
6.23537e-22	1.7059	0.6	0	8.48446e-18	C2	ADH1B
8.88867e-23	1.69594	0.867	0.128	1.20948e-18	C2	LAIR1
6.84687e-16	1.69141	0.622	0.075	9.31653e-12	C2	APBB1IP
1.93454e-16	1.69004	0.956	0.421	2.63233e-12	C2	SERPING1
7.96107e-19	1.6826	0.822	0.143	1.08326e-14	C2	COLEC11
6.0266e-22	1.67446	0.978	0.323	8.20039e-18	C2	AOX1
2.27511e-17	1.66974	0.978	0.729	3.09575e-13	C2	TM4SF4
3.70402e-31	1.66329	0.822	0	5.04006e-27	C2	TREM2
2.13223e-17	1.66318	0.778	0.143	2.90132e-13	C2	GSTA2
1.28632e-18	1.66173	0.733	0.098	1.7503e-14	C2	SLC3A1
3.12871e-29	1.64702	0.778	0	4.25723e-25	C2	CIITA
1.11355e-18	1.64515	0.956	0.338	1.5152e-14	C2	PBLD
8.73737e-23	1.63422	0.956	0.173	1.18889e-18	C2	PRKCH
2.95495e-12	1.63103	0.822	0.406	4.0208e-08	C2	HMGCS2
2.56342e-16	1.6302	0.889	0.308	3.48805e-12	C2	CSF1
4.80077e-16	1.62601	0.956	0.466	6.5324e-12	C2	RHOQ
4.89151e-15	1.62331	0.956	0.541	6.65587e-11	C2	SNX18
8.52385e-24	1.61996	0.667	0.008	1.15984e-19	C2	TWIST1
2.96537e-17	1.61947	0.956	0.519	4.03498e-13	C2	RRAGD
6.58227e-14	1.61684	0.578	0.075	8.95649e-10	C2	ZFPM2-AS1
1.56986e-20	1.61378	0.867	0.188	2.1361e-16	C2	CERS4
6.02581e-15	1.61264	0.978	0.579	8.19931e-11	C2	CXCL17
2.32297e-17	1.6121	0.867	0.278	3.16087e-13	C2	NR1H4
4.32446e-20	1.60441	0.844	0.188	5.88429e-16	C2	HCG27
6.64736e-14	1.60298	0.733	0.188	9.04506e-10	C2	SAMD5
4.09109e-16	1.60168	0.778	0.195	5.56675e-12	C2	CREBL2
1.33049e-26	1.5989	0.733	0.008	1.8104e-22	C2	RIPOR3
1.42374e-19	1.59428	0.644	0.038	1.93729e-15	C2	SERPINA4
3.62246e-18	1.59249	0.6	0.03	4.92909e-14	C2	MOGAT1
7.34593e-17	1.59228	0.978	0.398	9.99561e-13	C2	CRABP2
3.70858e-17	1.58787	0.822	0.188	5.04626e-13	C2	PAH
3.0535e-16	1.58125	0.778	0.165	4.15489e-12	C2	HLA-G
1.48089e-19	1.57268	1	0.85	2.01505e-15	C2	PLIN2
1.115e-16	1.57183	0.956	0.541	1.51718e-12	C2	SAP25
2.95569e-15	1.56968	0.911	0.474	4.0218e-11	C2	GABARAPL1
2.69405e-19	1.56758	0.978	0.571	3.6658e-15	C2	LGALS1
2.52642e-24	1.56256	0.822	0.075	3.43769e-20	C2	LRRC36
1.67273e-14	1.56105	0.844	0.263	2.27608e-10	C2	ITGA1
1.77708e-18	1.55915	0.978	0.812	2.41808e-14	C2	PLAAT4
2.36021e-12	1.55714	0.533	0.068	3.21154e-08	C2	CD163
2.64966e-17	1.55613	0.756	0.143	3.60539e-13	C2	EGR2
1.63859e-18	1.55586	0.511	0	2.22963e-14	C2	FCGR2A
3.27595e-25	1.55485	0.778	0.038	4.45758e-21	C2	BIRC7
4.34958e-24	1.54951	0.867	0.12	5.91847e-20	C2	FCGR3A
9.81016e-17	1.5495	0.978	0.88	1.33487e-12	C2	CLU
9.31916e-20	1.54839	0.867	0.15	1.26806e-15	C2	LOC102723649
1.11407e-15	1.54747	0.778	0.165	1.51592e-11	C2	DAPL1
9.62371e-11	1.53798	0.667	0.18	1.3095e-06	C2	SLC19A3
3.20853e-12	1.53764	0.822	0.368	4.36585e-08	C2	TTC32
5.02879e-17	1.52516	0.911	0.301	6.84267e-13	C2	AMBP
6.79154e-20	1.52112	0.756	0.09	9.24124e-16	C2	HPN
6.17443e-16	1.52033	0.689	0.09	8.40155e-12	C2	IGSF6
7.12632e-17	1.51964	0.822	0.203	9.69678e-13	C2	LOC100996583
4.09646e-11	1.51903	0.867	0.481	5.57405e-07	C2	PTGR1
4.64586e-22	1.51482	0.933	0.233	6.32162e-18	C2	CD83
1.69366e-18	1.51264	0.867	0.218	2.30456e-14	C2	STS
1.29698e-13	1.5099	0.867	0.383	1.76481e-09	C2	CTHRC1
2.65116e-28	1.50947	0.822	0.023	3.60744e-24	C2	ADGRD1
8.25531e-23	1.50525	0.622	0	1.1233e-18	C2	EGF
9.73537e-16	1.50328	1	0.767	1.32469e-11	C2	DDIT3
5.26739e-18	1.5017	0.8	0.143	7.16733e-14	C2	ZBED5-AS1
6.62197e-19	1.50148	0.556	0.008	9.01051e-15	C2	IFNL1
1.0465e-10	1.50096	0.911	0.564	1.42397e-06	C2	CLDN2
1.32613e-12	1.49797	0.533	0.075	1.80446e-08	C2	LINC02038
6.41686e-14	1.49704	0.867	0.383	8.73143e-10	C2	MPP7
1.06119e-22	1.49338	0.667	0.015	1.44396e-18	C2	TMEM213
2.54807e-16	1.49319	0.978	0.699	3.46716e-12	C2	GSTM3
4.71695e-19	1.49091	0.644	0.038	6.41836e-15	C2	MITF
2.45011e-16	1.48912	0.556	0.03	3.33387e-12	C2	CYP2E1
7.64583e-18	1.48523	0.911	0.361	1.04037e-13	C2	CCRL2
1.56359e-14	1.48354	0.756	0.173	2.12758e-10	C2	VEPH1
3.60817e-18	1.48313	0.844	0.218	4.90963e-14	C2	EPHX1
9.92477e-28	1.48289	0.778	0.008	1.35046e-23	C2	PIFO
7.7193e-13	1.47951	0.889	0.489	1.05037e-08	C2	ACSL1
1.15849e-16	1.47357	0.689	0.098	1.57635e-12	C2	FGL2
4.94318e-21	1.46755	0.711	0.053	6.72619e-17	C2	RTN4RL2
2.5579e-14	1.46498	0.889	0.414	3.48054e-10	C2	TPD52L1
4.49468e-15	1.46267	0.933	0.564	6.11591e-11	C2	SCAMP5
3.86165e-17	1.4611	0.844	0.195	5.25454e-13	C2	C20orf194
3.41178e-13	1.46065	0.911	0.459	4.6424e-09	C2	LY96
1.67705e-25	1.45495	0.689	0	2.28196e-21	C2	MAT1A
7.95077e-24	1.45395	0.822	0.075	1.08186e-19	C2	LINC00174
9.66267e-19	1.45347	1	0.992	1.3148e-14	C2	HES1
8.45407e-19	1.45122	0.978	0.346	1.15034e-14	C2	PDLIM3
5.067e-21	1.44513	0.844	0.143	6.89467e-17	C2	MTSS2
2.00148e-16	1.44412	0.933	0.406	2.72341e-12	C2	TNFRSF14-AS1
4.55592e-13	1.44224	0.889	0.481	6.19925e-09	C2	FMNL2
6.83265e-16	1.44082	0.867	0.301	9.29719e-12	C2	GRAMD1C
6.03488e-18	1.43444	0.8	0.158	8.21166e-14	C2	MGC32805
7.51846e-13	1.43369	0.778	0.226	1.02304e-08	C2	ZNF114
1.68507e-17	1.43283	0.6	0.038	2.29287e-13	C2	MT1DP
3.71856e-14	1.43248	0.978	0.684	5.05985e-10	C2	RETREG1
5.48159e-13	1.43224	0.822	0.316	7.4588e-09	C2	APOBEC3D
3.10351e-15	1.43217	0.422	0	4.22295e-11	C2	ANKRD30A
1.61157e-16	1.43173	1	0.812	2.19287e-12	C2	NDUFS4
2.314e-11	1.43016	0.711	0.248	3.14866e-07	C2	C11orf53
3.32706e-11	1.42539	0.8	0.338	4.52713e-07	C2	LONRF3
8.29944e-12	1.42477	0.622	0.113	1.1293e-07	C2	KRTAP3-1
2.60347e-13	1.42284	0.956	0.662	3.54255e-09	C2	GSTA1
1.78108e-18	1.42218	0.956	0.383	2.42352e-14	C2	LAPTM5
2.02983e-26	1.41953	0.711	0	2.76199e-22	C2	PLPPR1
2.63386e-15	1.41752	0.911	0.301	3.5839e-11	C2	LINC01278
2.48174e-19	1.4171	0.733	0.098	3.37691e-15	C2	TRIM16L
2.40059e-27	1.4166	0.733	0	3.26649e-23	C2	CLEC2B
5.07172e-17	1.41188	0.778	0.158	6.90109e-13	C2	ASB9
3.06748e-15	1.41042	0.733	0.128	4.17392e-11	C2	LOC101927630
8.45965e-15	1.41013	0.533	0.038	1.1511e-10	C2	LOC442497
1.83121e-17	1.40669	0.667	0.068	2.49173e-13	C2	CD53
1.19706e-17	1.40502	0.756	0.12	1.62884e-13	C2	FUT1
5.39748e-24	1.40452	0.689	0.015	7.34435e-20	C2	STOX2
5.68727e-14	1.40215	0.933	0.737	7.73867e-10	C2	PGD
2.38019e-14	1.39137	0.978	0.662	3.23873e-10	C2	ALCAM
8.46996e-27	1.39115	0.756	0.008	1.15251e-22	C2	A2M
3.031e-17	1.38885	1	0.797	4.12429e-13	C2	PIGR
1.10483e-17	1.38801	1	0.91	1.50334e-13	C2	MUC20
2.45663e-13	1.38704	0.978	0.714	3.34273e-09	C2	CPVL
1.66778e-17	1.38658	0.756	0.143	2.26935e-13	C2	PALM3
1.57251e-13	1.38358	0.4	0.008	2.13972e-09	C2	SLC30A2
4.79202e-17	1.38336	0.822	0.203	6.5205e-13	C2	C11orf96
3.54868e-18	1.38142	0.533	0.008	4.82869e-14	C2	WNT7B
2.03523e-18	1.37747	1	0.97	2.76934e-14	C2	SLC40A1
6.67667e-23	1.37286	1	0.361	9.08494e-19	C2	SRGN
1.23608e-18	1.37126	0.644	0.038	1.68193e-14	C2	TENM1
4.39789e-12	1.36952	0.822	0.331	5.98421e-08	C2	IL20RA
7.45763e-14	1.36603	0.8	0.256	1.01476e-09	C2	PEX11A
3.30394e-12	1.36547	0.489	0.053	4.49568e-08	C2	CYP2B7P
3.20771e-21	1.36391	0.711	0.045	4.36474e-17	C2	C14orf132
1.67705e-25	1.36029	0.689	0	2.28196e-21	C2	BLK
1.19026e-15	1.35989	0.978	0.85	1.61959e-11	C2	ADGRG1
4.10417e-15	1.35684	0.956	0.677	5.58455e-11	C2	ICAM1
5.40682e-16	1.35349	0.467	0.008	7.35706e-12	C2	ADA2
1.18388e-13	1.34907	1	0.699	1.61091e-09	C2	EVADR
7.27755e-16	1.3476	0.956	0.414	9.90257e-12	C2	OGFRL1
2.28043e-13	1.34582	0.933	0.459	3.10298e-09	C2	CLCF1
4.19167e-12	1.34318	0.711	0.188	5.70361e-08	C2	EPHB1
3.5528e-12	1.34263	0.511	0.068	4.8343e-08	C2	IRX3
9.97525e-12	1.34235	0.644	0.165	1.35733e-07	C2	CLDN11
3.32578e-14	1.34227	0.956	0.654	4.52539e-10	C2	HEIH
6.19969e-19	1.34072	0.778	0.098	8.43592e-15	C2	RTP4
4.22283e-13	1.33642	0.889	0.414	5.746e-09	C2	NINJ1
6.33164e-13	1.3361	0.889	0.421	8.61546e-09	C2	C2CD4B
5.84703e-23	1.33439	0.667	0.015	7.95605e-19	C2	SERPINA5
3.65793e-13	1.33339	0.667	0.128	4.97734e-09	C2	CCDC171
2.42676e-13	1.33231	0.844	0.346	3.3021e-09	C2	ZDHHC17
9.81337e-16	1.32402	0.933	0.391	1.33531e-11	C2	C11orf71
1.44561e-18	1.32374	0.622	0.038	1.96704e-14	C2	CAGE1
3.18221e-14	1.32332	0.911	0.406	4.33004e-10	C2	GAA
2.36179e-19	1.32084	0.533	0	3.21369e-15	C2	MASP1
6.44103e-18	1.32054	0.689	0.083	8.76431e-14	C2	ZNF689
3.65982e-19	1.31832	0.711	0.06	4.97991e-15	C2	LRRC69
6.6088e-21	1.3159	0.622	0.015	8.9926e-17	C2	MCOLN3
6.51183e-10	1.3153	0.756	0.301	8.86065e-06	C2	FLJ37453
3.02416e-16	1.31513	0.533	0.023	4.11498e-12	C2	LDLRAD1
8.89962e-25	1.31466	0.711	0.015	1.21097e-20	C2	COL5A3
1.6039e-13	1.31372	0.778	0.278	2.18242e-09	C2	PARP3
1.57316e-12	1.30934	0.644	0.143	2.1406e-08	C2	TEAD2
4.91222e-13	1.30932	0.733	0.203	6.68406e-09	C2	RARRES2
9.82802e-22	1.30815	1	0.962	1.3373e-17	C2	LAMP2
6.05585e-13	1.3059	0.978	0.955	8.24019e-09	C2	ARL14
6.63935e-18	1.30589	0.689	0.075	9.03417e-14	C2	MMP9
1.03695e-20	1.30485	0.6	0.008	1.41097e-16	C2	ZNF385B
2.45488e-12	1.29923	0.978	0.692	3.34036e-08	C2	FOSL1
2.38589e-09	1.29775	0.844	0.519	3.24648e-05	C2	EVA1C
5.49311e-11	1.29413	0.578	0.128	7.47447e-07	C2	LINC01606
6.24485e-15	1.29293	0.667	0.105	8.49736e-11	C2	LOC257396
3.25872e-26	1.29227	0.756	0.015	4.43414e-22	C2	CD52
4.84564e-16	1.29044	0.444	0	6.59347e-12	C2	LINC00494
1.91871e-21	1.2901	0.622	0.008	2.61079e-17	C2	ADAMDEC1
2.08965e-12	1.28988	0.933	0.617	2.84339e-08	C2	GULP1
2.20047e-15	1.28774	0.489	0.015	2.99418e-11	C2	ERICH6-AS1
1.98934e-13	1.28623	0.956	0.632	2.7069e-09	C2	DRAM1
7.7668e-10	1.28572	0.6	0.143	1.05683e-05	C2	PPM1N
1.82922e-28	1.28449	0.778	0.008	2.48902e-24	C2	SLAMF8
2.21174e-14	1.28009	0.711	0.128	3.00951e-10	C2	LINC01186
1.33859e-15	1.27867	0.711	0.12	1.82142e-11	C2	ITIH4
1.79356e-09	1.27833	0.8	0.383	2.44049e-05	C2	DNAJC16
4.70884e-11	1.27798	0.867	0.496	6.40732e-07	C2	LURAP1L
8.394e-12	1.27472	0.933	0.647	1.14217e-07	C2	TMED5
2.16058e-10	1.27472	1	0.925	2.9399e-06	C2	LYPD2
3.5851e-16	1.27463	0.533	0.03	4.87825e-12	C2	CYP4X1
2.3452e-11	1.27457	0.933	0.647	3.19112e-07	C2	ABCD3
2.53403e-13	1.27355	0.844	0.331	3.44806e-09	C2	CABLES2
2.46605e-18	1.27324	0.6	0.038	3.35556e-14	C2	TUBB4A
3.10836e-13	1.27323	0.8	0.301	4.22954e-09	C2	LINC01770
3.1281e-11	1.27221	0.822	0.323	4.25641e-07	C2	NUDCD2
3.24715e-11	1.26963	0.911	0.617	4.41839e-07	C2	HABP2
7.82029e-10	1.26922	0.867	0.451	1.06411e-05	C2	TMEM70
3.26191e-19	1.26895	0.733	0.075	4.43849e-15	C2	DPYD
1.08843e-13	1.26014	0.867	0.353	1.48103e-09	C2	MTERF3
1.36093e-13	1.25959	0.956	0.519	1.85181e-09	C2	CPM
1.80502e-14	1.25924	0.911	0.361	2.45609e-10	C2	SLC46A3
3.75239e-14	1.25781	0.556	0.06	5.10588e-10	C2	FLJ31104
4.06332e-14	1.25557	0.733	0.188	5.52897e-10	C2	AFAP1-AS1
2.18757e-09	1.25479	0.622	0.195	2.97663e-05	C2	GRAMD1B
2.50391e-11	1.25468	0.778	0.293	3.40707e-07	C2	APH1B
2.76002e-07	1.25441	0.311	0.038	0.00375556	C2	TET1
5.59213e-13	1.24869	0.889	0.444	7.60921e-09	C2	CXCR4
1.46938e-16	1.24813	1	0.504	1.99939e-12	C2	SLC43A3
6.45832e-18	1.24773	0.778	0.128	8.78783e-14	C2	APOL4
2.62141e-16	1.24538	0.644	0.075	3.56695e-12	C2	GBP5
7.07294e-13	1.24512	0.822	0.271	9.62415e-09	C2	RASSF4
1.57179e-15	1.24503	0.511	0.023	2.13874e-11	C2	CYP7B1
1.79817e-11	1.24112	0.711	0.241	2.44677e-07	C2	TANC2
8.9698e-09	1.23894	0.778	0.481	0.000122052	C2	RPL39L
1.01952e-11	1.23539	0.956	0.594	1.38727e-07	C2	AGAP1
5.96207e-14	1.23502	0.978	0.647	8.11259e-10	C2	SPON2
1.72893e-19	1.23491	0.711	0.06	2.35256e-15	C2	TNS1
6.86163e-10	1.23476	0.867	0.571	9.33662e-06	C2	PRSS21
1.55628e-11	1.23464	0.956	0.722	2.11763e-07	C2	HBEGF
6.51736e-13	1.23347	0.733	0.18	8.86817e-09	C2	RMI1
5.16196e-23	1.23164	0.778	0.068	7.02387e-19	C2	CCL18
1.3977e-14	1.22819	0.978	0.842	1.90185e-10	C2	SEPHS2
1.75384e-13	1.22695	0.956	0.549	2.38645e-09	C2	GCLM
4.51904e-16	1.2266	0.733	0.135	6.14906e-12	C2	SDC3
6.46765e-13	1.2255	0.689	0.165	8.80053e-09	C2	PKHD1
2.95308e-11	1.22524	0.933	0.647	4.01826e-07	C2	ANO10
1.39032e-14	1.2244	0.667	0.105	1.89181e-10	C2	DNAH12
2.70989e-15	1.22235	0.533	0.03	3.68735e-11	C2	SDC2
4.52535e-13	1.22207	0.689	0.15	6.15764e-09	C2	KLHDC8B
2.49234e-11	1.22059	0.889	0.511	3.39133e-07	C2	AP5Z1
1.31878e-08	1.21992	0.644	0.241	0.000179446	C2	ARHGAP29
2.05802e-26	1.21958	0.756	0.015	2.80035e-22	C2	MIOX
4.84564e-16	1.2184	0.444	0	6.59347e-12	C2	SFTPA2
2.44088e-15	1.21826	0.756	0.173	3.3213e-11	C2	HEMK1
1.60907e-11	1.21785	0.911	0.504	2.18946e-07	C2	CLIC6
5.98367e-13	1.21688	0.711	0.165	8.14197e-09	C2	LINC01504
1.98584e-10	1.2144	0.844	0.391	2.70214e-06	C2	HIP1
8.00102e-09	1.21392	0.933	0.759	0.00010887	C2	GPX3
1.66658e-14	1.21187	0.956	0.481	2.26772e-10	C2	RNF130
5.26635e-11	1.21174	0.933	0.579	7.16592e-07	C2	ACYP2
1.01152e-12	1.2067	0.444	0.03	1.37637e-08	C2	TRPV6
3.92566e-12	1.20594	0.8	0.248	5.34164e-08	C2	CYBB
1.65106e-11	1.20577	0.689	0.173	2.2466e-07	C2	NAV2
2.84467e-12	1.20535	0.733	0.203	3.87074e-08	C2	HENMT1
7.41966e-17	1.20382	0.467	0	1.00959e-12	C2	FXYD2
4.42775e-12	1.20337	0.933	0.624	6.02483e-08	C2	ZBTB20
2.57399e-06	1.20101	0.6	0.286	0.0350243	C2	LINC01881
2.19161e-09	1.20092	0.689	0.248	2.98213e-05	C2	KRCC1
1.75452e-12	1.19783	0.889	0.406	2.38737e-08	C2	HIRIP3
8.46462e-12	1.19676	0.711	0.203	1.15178e-07	C2	APOL3
7.58344e-19	1.19565	0.711	0.068	1.03188e-14	C2	LYNX1
4.84564e-16	1.19421	0.444	0	6.59347e-12	C2	RDH8
3.21579e-13	1.19323	0.956	0.797	4.37572e-09	C2	CBR1
2.08232e-13	1.193	0.711	0.158	2.83341e-09	C2	KLHL35
1.11379e-17	1.19256	0.489	0	1.51554e-13	C2	GMFG
4.07878e-16	1.1891	0.978	0.97	5.55e-12	C2	GDF15
7.20977e-13	1.18793	0.933	0.466	9.81033e-09	C2	ATF5
1.45911e-08	1.18564	0.556	0.143	0.000198542	C2	KANSL1L
2.94573e-11	1.18488	0.867	0.481	4.00825e-07	C2	MTREX
2.54527e-15	1.18042	1	0.88	3.46334e-11	C2	IFI30
3.23877e-14	1.18006	0.6	0.075	4.40699e-10	C2	SLC15A3
4.15336e-11	1.17977	0.933	0.489	5.65147e-07	C2	FGGY
3.41723e-10	1.17747	0.8	0.308	4.64982e-06	C2	EID3
6.74721e-13	1.17708	0.956	0.737	9.18093e-09	C2	TMEM134
1.92408e-09	1.17613	0.467	0.09	2.6181e-05	C2	RASSF2
7.49179e-08	1.1746	0.422	0.083	0.00101941	C2	E2F8
6.18523e-10	1.17351	0.889	0.541	8.41624e-06	C2	SPAG16
2.01399e-12	1.17004	0.956	0.782	2.74043e-08	C2	RDH10
1.52304e-10	1.1692	0.711	0.233	2.0724e-06	C2	KLHDC7B
3.25283e-12	1.16872	0.711	0.203	4.42613e-08	C2	CDH16
1.94723e-08	1.16775	0.444	0.09	0.00026496	C2	EFCAB2
1.96289e-10	1.16586	0.867	0.383	2.67091e-06	C2	CA13
3.57426e-10	1.16538	0.889	0.639	4.8635e-06	C2	RIDA
8.99884e-08	1.16394	0.533	0.15	0.00122447	C2	LOC100996664
4.85763e-12	1.16357	1	0.729	6.60977e-08	C2	BIRC3
1.88842e-10	1.1596	0.756	0.278	2.56958e-06	C2	HIST1H2BG
2.29371e-13	1.15949	0.489	0.038	3.12104e-09	C2	BOK-AS1
2.07738e-08	1.15822	0.8	0.459	0.000282669	C2	PATZ1
4.61919e-10	1.15722	0.578	0.128	6.28533e-06	C2	SMIM10
1.64458e-11	1.15676	0.711	0.203	2.23778e-07	C2	RNF144B
8.95331e-11	1.15663	0.933	0.767	1.21828e-06	C2	MIA2
4.37228e-15	1.15517	1	0.805	5.94936e-11	C2	ECHDC1
5.59627e-13	1.15387	0.956	0.609	7.61484e-09	C2	NCBP2
1.64198e-12	1.15378	0.911	0.429	2.23424e-08	C2	SESN2
4.51667e-12	1.15334	0.733	0.226	6.14583e-08	C2	RENBP
5.59952e-10	1.15057	0.756	0.338	7.61927e-06	C2	CDK14
5.40154e-11	1.14972	0.978	0.827	7.34988e-07	C2	NUCB2
4.33059e-19	1.14944	0.733	0.083	5.89263e-15	C2	FCGR2B
7.27719e-09	1.14939	0.822	0.429	9.90207e-05	C2	LOC101927789
5.22748e-11	1.1491	0.756	0.271	7.11303e-07	C2	SSPN
6.52976e-12	1.14576	0.956	0.519	8.88504e-08	C2	TCEAL3
3.43362e-09	1.1438	0.556	0.143	4.67213e-05	C2	FAM161A
3.49013e-09	1.14291	0.867	0.459	4.74902e-05	C2	GM2A
4.9517e-08	1.13903	0.356	0.045	0.000673778	C2	SLC1A3
5.84084e-11	1.13746	0.933	0.82	7.94763e-07	C2	RAMP1
2.83847e-14	1.13603	0.711	0.15	3.86231e-10	C2	HERC3
5.8519e-12	1.13594	0.933	0.511	7.96268e-08	C2	APOO
1.85174e-13	1.13406	0.867	0.308	2.51966e-09	C2	LBX2-AS1
3.41006e-10	1.13189	0.867	0.406	4.64007e-06	C2	TUT4
1.59506e-12	1.13137	0.867	0.406	2.17039e-08	C2	NRP1
1.18499e-11	1.13082	0.956	0.624	1.61242e-07	C2	ACADM
3.97361e-10	1.13066	0.822	0.383	5.40688e-06	C2	LMAN2L
2.40729e-17	1.13034	0.978	0.662	3.2756e-13	C2	IL1B
1.8631e-12	1.12967	0.444	0.03	2.53512e-08	C2	TMEM178B
7.76824e-13	1.12907	0.822	0.293	1.05702e-08	C2	ENTPD1
2.5189e-09	1.12902	0.578	0.135	3.42746e-05	C2	PRIM1
3.33413e-08	1.12639	0.711	0.316	0.000453675	C2	LRIG2
1.08727e-13	1.1252	0.667	0.135	1.47944e-09	C2	CTF1
4.64653e-11	1.12451	0.956	0.504	6.32253e-07	C2	EXPH5
1.88567e-13	1.12336	0.756	0.203	2.56583e-09	C2	RAD17
5.64015e-11	1.12277	0.867	0.602	7.67455e-07	C2	NEURL3
1.46657e-12	1.12186	0.467	0.038	1.99557e-08	C2	IPCEF1
2.94664e-11	1.12113	0.489	0.068	4.0095e-07	C2	POMZP3
6.70987e-20	1.1199	0.578	0.008	9.13012e-16	C2	RTN1
2.50763e-09	1.11847	0.822	0.383	3.41213e-05	C2	PHYH
3.10351e-15	1.11774	0.422	0	4.22295e-11	C2	NLRP1
1.08247e-07	1.11644	0.911	0.602	0.00147291	C2	MT1F
3.16467e-09	1.1163	0.867	0.549	4.30616e-05	C2	LTV1
2.65265e-09	1.11592	0.733	0.338	3.60946e-05	C2	AKR1C4
7.40437e-14	1.11586	1	0.835	1.00751e-09	C2	HMGN3
4.08685e-11	1.11453	0.889	0.451	5.56098e-07	C2	ZNF704
3.64945e-13	1.11431	0.844	0.308	4.96581e-09	C2	PCSK6
1.39723e-07	1.11291	0.6	0.226	0.00190121	C2	LINC00346
5.20145e-13	1.11233	0.978	0.684	7.07762e-09	C2	KLHL21
6.32674e-12	1.11177	0.933	0.586	8.6088e-08	C2	STRBP
8.9818e-16	1.11125	0.756	0.15	1.22215e-11	C2	KLHL15
5.2083e-12	1.11107	0.911	0.466	7.08694e-08	C2	CYBRD1
3.33416e-20	1.10921	0.556	0	4.53679e-16	C2	DOCK9-DT
2.76931e-13	1.10903	0.978	0.789	3.7682e-09	C2	CCNC
1.50741e-12	1.10895	0.556	0.083	2.05114e-08	C2	DAGLA
4.2586e-11	1.10663	0.733	0.256	5.79467e-07	C2	NRCAM
1.05087e-12	1.10623	0.622	0.128	1.42992e-08	C2	SMIM25
9.37372e-13	1.10312	0.933	0.579	1.27548e-08	C2	UCP2
2.15003e-12	1.10276	0.844	0.376	2.92554e-08	C2	SEC22A
1.664e-13	1.10231	0.978	0.639	2.26421e-09	C2	LIPA
6.35889e-13	1.10219	0.911	0.436	8.65254e-09	C2	ISCA1
5.64996e-13	1.10199	0.822	0.263	7.6879e-09	C2	FAIM
6.97631e-12	1.09973	0.889	0.406	9.49267e-08	C2	BLVRA
6.05807e-18	1.09897	1	0.985	8.24321e-14	C2	AKR1C3
5.76482e-07	1.09756	0.489	0.135	0.00784419	C2	LINC00853
1.57664e-10	1.09615	0.933	0.744	2.14533e-06	C2	OTUD6B-AS1
1.32965e-08	1.09486	0.911	0.662	0.000180926	C2	RNASEH2C
4.89242e-09	1.0926	0.533	0.12	6.65711e-05	C2	PIP
4.46405e-08	1.09134	0.867	0.489	0.000607423	C2	VASN
1.6078e-09	1.09021	0.778	0.361	2.18773e-05	C2	SERAC1
1.94066e-11	1.08821	0.911	0.662	2.64065e-07	C2	PLA1A
1.85485e-11	1.08749	0.933	0.549	2.52389e-07	C2	GGT6
2.84756e-10	1.08718	0.756	0.263	3.87467e-06	C2	MTERF2
3.65297e-10	1.08717	0.911	0.632	4.9706e-06	C2	PPP1R3B
7.08946e-10	1.087	0.889	0.534	9.64663e-06	C2	ACO1
6.76784e-08	1.08677	0.556	0.158	0.0009209	C2	ISYNA1
1.80497e-12	1.08564	0.689	0.18	2.45603e-08	C2	RNF157
8.11216e-13	1.08522	0.822	0.271	1.10382e-08	C2	CASTOR3
5.27759e-14	1.08356	0.556	0.06	7.18121e-10	C2	CTSO
1.3363e-10	1.08069	0.844	0.421	1.8183e-06	C2	IQSEC1
2.24339e-11	1.08046	0.956	0.654	3.05258e-07	C2	AGTRAP
4.3444e-08	1.07976	0.556	0.143	0.000591142	C2	ORM2
3.73184e-11	1.07944	0.733	0.233	5.07792e-07	C2	ZNF688
2.36179e-19	1.07896	0.533	0	3.21369e-15	C2	CD70
1.75798e-13	1.07893	0.756	0.188	2.39209e-09	C2	SYBU
4.75958e-16	1.07783	0.756	0.143	6.47636e-12	C2	ZFP90
4.01885e-12	1.0772	0.8	0.293	5.46844e-08	C2	TAAR3P
4.54414e-08	1.07647	0.822	0.451	0.000618322	C2	NT5DC3
1.80282e-14	1.07483	0.578	0.068	2.4531e-10	C2	AIFM3
2.69663e-14	1.07321	0.711	0.143	3.66931e-10	C2	BEX5
2.50134e-10	1.07262	0.889	0.579	3.40357e-06	C2	FAM53C
2.52705e-14	1.07187	0.733	0.135	3.43856e-10	C2	POPDC3
2.08424e-14	1.07157	0.489	0.023	2.83602e-10	C2	CATSPERG
6.38085e-08	1.07151	0.6	0.188	0.000868243	C2	KIF27
1.24164e-20	1.07032	0.622	0.015	1.6895e-16	C2	C1orf162
3.26141e-25	1.0698	0.711	0.008	4.4378e-21	C2	CSF1R
5.20073e-13	1.0677	0.667	0.135	7.07663e-09	C2	RCAN2
9.44221e-09	1.06681	0.844	0.451	0.00012848	C2	GPN3
2.30773e-10	1.06633	0.4	0.038	3.14013e-06	C2	CDH26
1.81835e-13	1.06586	1	0.85	2.47422e-09	C2	MGAT1
2.53398e-12	1.06575	0.956	0.752	3.44798e-08	C2	CUL4B
8.25531e-23	1.06474	0.622	0	1.1233e-18	C2	MMP19
4.67804e-10	1.06439	0.911	0.669	6.36541e-06	C2	PKIB
4.47074e-19	1.06314	0.556	0.008	6.08334e-15	C2	KCNK3
1.53433e-16	1.06281	0.644	0.06	2.08777e-12	C2	FANCB
1.06919e-09	1.06218	0.867	0.541	1.45485e-05	C2	MCEE
2.05939e-09	1.06209	0.533	0.113	2.80222e-05	C2	FAM111B
8.52147e-21	1.06193	0.711	0.045	1.15952e-16	C2	LINC01521
5.11401e-14	1.06052	0.822	0.263	6.95864e-10	C2	CD14
3.79733e-15	1.05939	0.933	0.323	5.16702e-11	C2	EMP3
1.03304e-13	1.05684	1	0.722	1.40565e-09	C2	WARS
1.4537e-09	1.05604	0.756	0.308	1.97805e-05	C2	ENPP5
3.03693e-21	1.05597	1	0.992	4.13235e-17	C2	SQSTM1
7.41966e-17	1.05485	0.467	0	1.00959e-12	C2	ENO1-AS1
8.06114e-15	1.0546	0.444	0.008	1.09688e-10	C2	CFAP221
1.86963e-12	1.05252	0.911	0.398	2.54401e-08	C2	EPS15L1
1.96457e-07	1.05175	0.667	0.263	0.0026732	C2	MARCH8
2.29768e-07	1.05166	0.533	0.15	0.00312645	C2	ORC6
2.41719e-09	1.04995	0.556	0.128	3.28906e-05	C2	SEPT6
7.60311e-10	1.04991	0.911	0.534	1.03456e-05	C2	UBE2Q2
7.39528e-19	1.04972	0.756	0.098	1.00628e-14	C2	MNDA
1.93458e-10	1.04948	0.933	0.759	2.63239e-06	C2	CPNE3
6.23537e-22	1.04829	0.6	0	8.48446e-18	C2	LINC01270
4.96905e-07	1.04779	0.756	0.459	0.00676138	C2	ANXA9
4.07547e-14	1.04745	1	0.827	5.5455e-10	C2	MRPL20
4.48285e-11	1.04706	0.889	0.534	6.09981e-07	C2	TCTA
7.04579e-13	1.04598	0.911	0.436	9.58721e-09	C2	SPSB1
1.21148e-12	1.04486	0.778	0.211	1.64846e-08	C2	ALDH3B2
1.65043e-11	1.04287	0.933	0.602	2.24574e-07	C2	RNF223
1.16904e-11	1.04244	0.844	0.398	1.59071e-07	C2	NCBP2AS2
5.41884e-16	1.03887	0.644	0.075	7.37342e-12	C2	LOC102724297
1.37979e-07	1.03672	0.867	0.564	0.00187748	C2	KAT8
1.17752e-09	1.03611	0.889	0.511	1.60226e-05	C2	KNOP1
3.56498e-16	1.03502	0.711	0.09	4.85087e-12	C2	MST1P2
7.19113e-09	1.03397	0.933	0.737	9.78497e-05	C2	HEXB
6.93018e-09	1.03384	0.889	0.662	9.42989e-05	C2	ACAT1
4.69426e-11	1.03361	0.956	0.744	6.38748e-07	C2	ATP6V1C1
1.50949e-15	1.0326	1	0.925	2.05396e-11	C2	AKR1A1
5.45879e-10	1.03257	0.933	0.541	7.42778e-06	C2	SYNJ2
6.48622e-11	1.03249	0.822	0.368	8.82579e-07	C2	ARRB2
7.54943e-10	1.03236	0.978	0.88	1.02725e-05	C2	CTSC
8.86264e-11	1.03195	0.911	0.752	1.20594e-06	C2	MRPL43
1.30415e-08	1.03119	0.4	0.06	0.000177456	C2	C16orf74
5.31711e-08	1.02974	0.378	0.06	0.000723499	C2	DKK1
5.2853e-19	1.02932	0.622	0.03	7.19171e-15	C2	LAMP5
3.33074e-10	1.02887	0.911	0.489	4.53214e-06	C2	NAGK
3.54082e-09	1.02579	0.333	0.023	4.81799e-05	C2	C5
9.79069e-07	1.02517	0.489	0.143	0.0133222	C2	LOC100288175
5.66516e-18	1.02435	0.689	0.075	7.70858e-14	C2	PEX11G
4.60168e-09	1.02414	0.667	0.271	6.26151e-05	C2	LST1
9.10395e-07	1.02218	0.733	0.414	0.0123877	C2	EAF2
2.23797e-19	1.02023	0.556	0.008	3.04521e-15	C2	LINC02041
5.66815e-12	1.02018	1	1	7.71266e-08	C2	LCN2
1.095e-10	1.01903	0.889	0.421	1.48997e-06	C2	NUDT8
1.03651e-14	1.01891	0.6	0.075	1.41038e-10	C2	NXN
6.61667e-12	1.01881	0.978	0.782	9.0033e-08	C2	SPTSSA
4.43778e-08	1.01872	0.756	0.353	0.000603849	C2	ADGRF4
7.982e-07	1.01714	0.911	0.684	0.0108611	C2	RDX
1.94196e-10	1.0169	0.978	0.759	2.64242e-06	C2	TANK
3.21804e-23	1.01655	0.667	0.008	4.37878e-19	C2	SH2D3C
1.75491e-08	1.01648	0.889	0.684	0.000238791	C2	MAN1A1
1.75606e-14	1.01617	0.467	0.023	2.38948e-10	C2	SNED1
5.04716e-08	1.01615	0.689	0.263	0.000686767	C2	RSPH1
7.99287e-09	1.01527	0.978	0.827	0.000108759	C2	TAF9
1.32688e-13	1.01521	0.622	0.083	1.80548e-09	C2	SYNGR1
6.64939e-09	1.01489	0.889	0.632	9.04782e-05	C2	H6PD
3.43448e-09	1.01256	0.956	0.85	4.6733e-05	C2	CCN1
4.6246e-13	1.01071	0.978	0.902	6.2927e-09	C2	TXNRD1
1.34114e-08	1.01054	0.889	0.632	0.000182488	C2	OXR1
1.61204e-10	1.01031	0.956	0.699	2.1935e-06	C2	CNN3
1.32064e-14	1.00922	1	0.88	1.79699e-10	C2	ZNF655
3.67772e-08	1.0088	0.844	0.519	0.000500427	C2	RAB30-DT
5.61136e-07	1.00841	0.8	0.549	0.00763538	C2	TMEM242
2.54652e-11	1.00818	0.511	0.075	3.46505e-07	C2	SYNM
4.68138e-07	1.00699	0.8	0.511	0.00636995	C2	ZC3H12C
1.64073e-10	1.00644	0.911	0.564	2.23254e-06	C2	RPP25L
8.46992e-09	1.00522	0.8	0.376	0.00011525	C2	NECTIN3
9.9564e-19	1.00373	1	1	1.35477e-14	C2	FTH1
2.63833e-07	1.00253	0.267	0.023	0.00358998	C2	RIIAD1
1.53227e-10	1.00229	0.822	0.444	2.08497e-06	C2	SLC38A9
2.37979e-14	1.00152	0.578	0.06	3.23819e-10	C2	PDE4B
6.47921e-10	1.00125	0.956	0.752	8.81626e-06	C2	NDUFA8
5.5838e-07	1.00069	0.844	0.609	0.00759788	C2	MTURN
1.59162e-12	1.00025	0.756	0.188	2.16572e-08	C2	STEAP2
3.81831e-10	0.99922	0.844	0.383	5.19557e-06	C2	FZD6
1.79246e-10	0.99761	0.933	0.564	2.439e-06	C2	ALDH3A2
1.70191e-08	0.997484	0.844	0.541	0.000231579	C2	GPR137B
2.93767e-11	0.99746	0.911	0.489	3.99729e-07	C2	AGA
4.08397e-10	0.997415	0.889	0.692	5.55705e-06	C2	ZDHHC13
8.68441e-13	0.997216	1	0.805	1.18169e-08	C2	VEGFB
1.81954e-12	0.996844	0.978	0.812	2.47585e-08	C2	ZC3H15
4.29669e-15	0.995111	0.689	0.12	5.8465e-11	C2	PTPDC1
4.75249e-10	0.995094	0.578	0.128	6.46672e-06	C2	FAM200A
1.2623e-12	0.994523	0.511	0.053	1.71761e-08	C2	RIMKLB
4.17703e-09	0.994403	0.556	0.128	5.68369e-05	C2	SLC22A15
2.16764e-09	0.992248	0.867	0.579	2.94951e-05	C2	GGA2
3.09721e-10	0.991644	0.311	0.008	4.21437e-06	C2	MCIDAS
2.75827e-11	0.991611	0.978	0.85	3.75318e-07	C2	LPIN2
1.72171e-17	0.989955	0.733	0.098	2.34273e-13	C2	MS4A7
2.27405e-08	0.989615	0.756	0.406	0.00030943	C2	BDH1
2.01523e-07	0.989385	0.822	0.564	0.00274212	C2	CLIP4
1.60421e-12	0.989125	0.978	0.902	2.18285e-08	C2	ZNF292
2.05501e-12	0.987782	0.422	0.023	2.79625e-08	C2	IL4I1
1.01843e-08	0.987008	0.667	0.256	0.000138578	C2	ZNF747
1.33769e-11	0.986302	0.933	0.489	1.8202e-07	C2	C1S
1.73642e-07	0.985944	0.733	0.308	0.00236275	C2	MAPRE3
1.43944e-11	0.984988	0.8	0.293	1.95864e-07	C2	KLHL2
7.83816e-16	0.983895	0.711	0.105	1.06654e-11	C2	LOC728743
3.00666e-08	0.981103	0.644	0.248	0.000409116	C2	CBR3-AS1
1.80707e-08	0.980604	0.733	0.308	0.000245888	C2	SPIRE1
6.89067e-12	0.980093	0.978	0.85	9.37614e-08	C2	TMEM14A
3.42032e-13	0.979635	0.422	0.015	4.65403e-09	C2	FGL1
1.52174e-06	0.979549	0.711	0.383	0.0207064	C2	TRAF3IP1
6.43745e-08	0.979431	0.356	0.045	0.000875944	C2	LRRIQ1
1.89366e-15	0.978692	0.733	0.12	2.5767e-11	C2	BTN2A2
1.03639e-10	0.977303	0.933	0.684	1.41022e-06	C2	NFKBIE
3.67002e-12	0.977271	1	0.902	4.9938e-08	C2	TPP1
2.21526e-22	0.976704	0.644	0.008	3.0143e-18	C2	FAM149A
7.01539e-22	0.975915	0.667	0.023	9.54584e-18	C2	HSD11B1
4.27592e-08	0.975236	0.911	0.602	0.000581824	C2	CCDC28A
9.60174e-07	0.974676	0.867	0.624	0.0130651	C2	WDR44
3.22962e-10	0.972483	0.756	0.286	4.39455e-06	C2	HSD17B14
2.06286e-09	0.972355	0.8	0.361	2.80694e-05	C2	LYRM9
6.63451e-11	0.971496	0.889	0.534	9.02758e-07	C2	EEPD1
8.08218e-14	0.970441	0.978	0.895	1.09974e-09	C2	ASAH1
2.85562e-09	0.970316	0.867	0.564	3.88564e-05	C2	FBLN1
2.7715e-06	0.970119	0.6	0.263	0.0377118	C2	GPR157
3.57696e-09	0.970015	0.889	0.534	4.86717e-05	C2	FCF1
6.44065e-12	0.969306	0.6	0.105	8.76379e-08	C2	SNCAIP
4.78877e-15	0.969076	0.556	0.038	6.51608e-11	C2	ITGAM
3.40761e-12	0.96898	0.444	0.03	4.63673e-08	C2	USP30-AS1
3.50701e-14	0.967094	0.978	0.925	4.772e-10	C2	TRIB1
1.48804e-06	0.966565	0.911	0.639	0.0202478	C2	COMMD1
1.90888e-10	0.966285	0.911	0.609	2.59741e-06	C2	MTAP
1.0523e-09	0.96603	0.844	0.444	1.43187e-05	C2	VWA5A
5.04935e-10	0.96354	0.867	0.474	6.87064e-06	C2	LZTFL1
1.15369e-10	0.963117	0.978	0.654	1.56982e-06	C2	PPP1R9A
2.04676e-15	0.96296	0.511	0.023	2.78503e-11	C2	HEY2
4.09996e-10	0.961836	0.711	0.248	5.57881e-06	C2	CTNS
6.85538e-10	0.959823	0.911	0.564	9.32812e-06	C2	MFSD4A
8.40058e-11	0.957985	0.956	0.782	1.14307e-06	C2	HINT3
5.81486e-10	0.957741	0.378	0.03	7.91229e-06	C2	S1PR3
3.14013e-08	0.957346	0.889	0.602	0.000427277	C2	TMEM245
2.31394e-06	0.956595	0.444	0.128	0.0314857	C2	CABYR
2.92658e-06	0.956563	0.822	0.504	0.039822	C2	SLC28A3
1.00562e-10	0.956047	0.6	0.135	1.36834e-06	C2	RNASEH1-AS1
9.601e-10	0.954845	0.933	0.586	1.30641e-05	C2	DNMT1
3.55287e-12	0.953623	0.844	0.316	4.8344e-08	C2	FKBP15
2.95936e-08	0.953593	0.756	0.316	0.000402681	C2	SLC25A29
1.29305e-11	0.95141	0.533	0.068	1.75946e-07	C2	TCTEX1D2
2.97269e-12	0.95107	0.644	0.12	4.04494e-08	C2	AXL
1.03811e-14	0.950392	1	0.985	1.41255e-10	C2	NCOA7
7.30506e-08	0.94922	0.667	0.278	0.000993999	C2	OSCP1
3.47493e-12	0.948933	0.533	0.068	4.72833e-08	C2	SNN
7.06916e-07	0.947453	0.444	0.105	0.009619	C2	ALMS1
1.37742e-08	0.947213	0.933	0.699	0.000187426	C2	ADTRP
2.76751e-11	0.946259	0.956	0.722	3.76575e-07	C2	SLC29A1
1.35444e-09	0.944897	0.978	0.789	1.84298e-05	C2	HSD17B11
4.36724e-09	0.944701	0.6	0.173	5.9425e-05	C2	NKAPP1
5.99264e-10	0.944036	0.667	0.211	8.15419e-06	C2	TMEM86A
4.1403e-18	0.943188	0.6	0.03	5.63371e-14	C2	PLPP1
2.03867e-12	0.942755	0.489	0.053	2.77402e-08	C2	ZDBF2
2.05417e-09	0.94243	0.956	0.699	2.79511e-05	C2	FNBP1L
1.60352e-09	0.941503	0.956	0.729	2.18191e-05	C2	CP
9.60436e-10	0.940716	0.756	0.316	1.30687e-05	C2	TMEM237
8.95592e-09	0.940243	0.778	0.391	0.000121863	C2	UTP23
3.15796e-11	0.940121	0.489	0.06	4.29703e-07	C2	ZNF341-AS1
1.33137e-11	0.939893	0.6	0.105	1.8116e-07	C2	PLAGL1
1.8471e-17	0.937884	0.689	0.083	2.51335e-13	C2	TNFSF9
1.27443e-08	0.936809	0.289	0.015	0.000173412	C2	CELF4
2.8905e-08	0.93487	0.778	0.383	0.000393311	C2	DENND2D
2.50456e-06	0.93461	0.644	0.331	0.0340795	C2	GPRC5B
3.75751e-12	0.932103	0.689	0.165	5.11285e-08	C2	MT1M
2.92462e-09	0.931986	0.911	0.632	3.97952e-05	C2	CPTP
2.47829e-08	0.931544	0.911	0.647	0.000337221	C2	NBN
3.07913e-12	0.931182	0.489	0.045	4.18978e-08	C2	MFAP3L
2.07336e-10	0.931157	0.8	0.316	2.82122e-06	C2	LRMDA
3.65836e-09	0.930015	0.511	0.105	4.97793e-05	C2	RASL11A
1.54175e-09	0.929525	0.356	0.03	2.09787e-05	C2	CD86
4.504e-08	0.929071	0.711	0.293	0.00061286	C2	ZNF618
7.62911e-10	0.928934	1	0.85	1.03809e-05	C2	REG1A
5.29934e-12	0.928322	0.556	0.083	7.21081e-08	C2	ART5
3.76053e-11	0.928147	0.956	0.684	5.11695e-07	C2	CHPT1
6.23665e-08	0.927675	0.844	0.639	0.000848621	C2	ANKMY2
1.28716e-16	0.927228	0.778	0.12	1.75144e-12	C2	C1orf54
4.51552e-08	0.926674	0.911	0.782	0.000614427	C2	TCEAL4
8.64369e-11	0.925395	0.956	0.887	1.17615e-06	C2	RERE
3.23518e-07	0.922609	0.756	0.414	0.00440211	C2	IQCB1
5.79528e-07	0.922085	0.778	0.391	0.00788564	C2	ARID5B
6.31942e-18	0.921492	0.667	0.053	8.59884e-14	C2	ANO5
1.11578e-08	0.920764	0.778	0.331	0.000151824	C2	MUC16
2.25396e-08	0.919593	0.867	0.444	0.000306696	C2	TARSL2
2.98783e-09	0.919101	0.822	0.383	4.06554e-05	C2	STAG3
5.16472e-13	0.918982	0.978	0.962	7.02764e-09	C2	VWA1
1.84713e-06	0.916808	0.889	0.714	0.0251339	C2	KLF9
1.27736e-09	0.916467	0.644	0.173	1.7381e-05	C2	GNB4
5.29028e-10	0.916253	0.933	0.609	7.19849e-06	C2	DDI2
4.60861e-21	0.915905	0.578	0	6.27094e-17	C2	CLEC7A
2.22082e-06	0.91556	0.689	0.338	0.0302188	C2	SLFN13
4.68934e-17	0.915423	0.622	0.045	6.38079e-13	C2	DPY19L2P3
1.84872e-08	0.914428	0.867	0.662	0.000251555	C2	SAT2
2.1328e-10	0.914199	0.867	0.421	2.9021e-06	C2	COLCA2
2.23536e-08	0.914056	0.644	0.203	0.000304165	C2	DHRS4L2
1.21138e-06	0.913648	0.911	0.632	0.0164832	C2	SLC6A20
1.5867e-09	0.913325	0.867	0.496	2.15902e-05	C2	CPQ
8.31668e-14	0.910191	1	0.895	1.13165e-09	C2	GPX4
1.50853e-09	0.90895	0.822	0.383	2.05265e-05	C2	PTGFRN
6.98583e-08	0.908941	0.822	0.504	0.000950561	C2	CDIP1
8.79534e-12	0.908094	0.978	0.865	1.19678e-07	C2	TIMM13
1.71486e-08	0.907732	0.756	0.383	0.000233341	C2	CLCN7
3.76177e-08	0.907413	0.733	0.383	0.000511864	C2	ZNF337
1.23335e-07	0.907329	0.911	0.549	0.00167822	C2	DCPS
8.41545e-10	0.907267	0.711	0.241	1.14509e-05	C2	CERCAM
9.27727e-15	0.906962	0.978	0.925	1.26236e-10	C2	EIF1B
3.18847e-08	0.906555	0.756	0.323	0.000433854	C2	PNPLA4
1.16011e-06	0.902531	0.822	0.391	0.0157857	C2	PIK3IP1
6.20495e-11	0.902426	0.556	0.105	8.44307e-07	C2	MS4A4A
4.46248e-18	0.901505	0.711	0.068	6.0721e-14	C2	PPP1R3C
7.43181e-07	0.901458	0.711	0.368	0.0101125	C2	QTRT1
3.01785e-07	0.901127	0.422	0.083	0.00410638	C2	LINC02018
1.09171e-08	0.90106	0.711	0.278	0.000148548	C2	NEU4
2.03742e-09	0.898379	0.956	0.835	2.77231e-05	C2	CAMTA1
1.63925e-12	0.897841	0.378	0.008	2.23053e-08	C2	TMEM225B
1.89787e-08	0.897645	0.956	0.662	0.000258243	C2	UXS1
1.97492e-16	0.897083	0.889	0.256	2.68727e-12	C2	TTC7B
8.02942e-10	0.896702	0.667	0.226	1.09256e-05	C2	OGDHL
1.39669e-12	0.896482	0.578	0.098	1.90048e-08	C2	CDK20
1.2025e-13	0.896475	0.378	0	1.63624e-09	C2	SNRK-AS1
1.45366e-10	0.896448	0.644	0.158	1.97799e-06	C2	NETO2
5.79471e-14	0.894312	0.6	0.068	7.88486e-10	C2	ICAM4
2.6197e-07	0.894269	0.667	0.278	0.00356463	C2	ZNF268
2.40778e-08	0.893879	0.867	0.564	0.000327626	C2	SGCE
6.6529e-11	0.893805	0.689	0.173	9.0526e-07	C2	ZC2HC1A
1.73244e-06	0.893404	0.467	0.15	0.0235733	C2	LRRC8E
1.69753e-10	0.893128	1	0.917	2.30983e-06	C2	PSMB9
5.0045e-10	0.892357	0.978	0.887	6.80962e-06	C2	RMND5A
1.11379e-17	0.892051	0.489	0	1.51554e-13	C2	PODN
3.00012e-07	0.891484	0.889	0.782	0.00408227	C2	LRG1
3.35475e-09	0.891083	0.978	0.789	4.56481e-05	C2	MOSPD1
2.50443e-10	0.89086	0.978	0.91	3.40778e-06	C2	ZKSCAN1
3.91467e-11	0.890522	0.711	0.188	5.32669e-07	C2	C21orf91
1.06365e-08	0.889164	0.6	0.188	0.00014473	C2	SGSM1
1.51583e-09	0.888073	0.911	0.594	2.06259e-05	C2	PPM1H
1.04633e-07	0.887713	0.489	0.113	0.00142374	C2	DDX20
4.22167e-10	0.886995	1	0.857	5.74443e-06	C2	GADD45B
3.74313e-09	0.88687	0.956	0.737	5.09328e-05	C2	NUP50
1.16501e-06	0.886453	0.6	0.226	0.0158523	C2	MELTF
3.4648e-07	0.885686	0.733	0.323	0.00471456	C2	LOC100506083
2.2533e-07	0.885396	0.844	0.519	0.00306607	C2	IRF2
5.30462e-09	0.884208	0.933	0.684	7.218e-05	C2	ITFG1
3.11488e-07	0.883202	0.778	0.406	0.00423842	C2	RMI2
3.76826e-07	0.882384	0.867	0.662	0.00512747	C2	FYTTD1
6.13e-19	0.882239	0.6	0.023	8.34108e-15	C2	HAVCR2
2.88209e-07	0.881694	0.911	0.714	0.00392166	C2	OARD1
9.17473e-07	0.88143	0.867	0.541	0.0124841	C2	CARD16
6.86829e-09	0.880619	0.844	0.481	9.34568e-05	C2	CCDC34
5.57298e-12	0.880303	0.578	0.098	7.58315e-08	C2	LINC00472
1.8442e-07	0.880254	0.956	0.692	0.0025094	C2	PLPP3
1.02039e-16	0.878957	0.822	0.158	1.38844e-12	C2	PTPRC
2.06598e-10	0.878827	0.311	0.008	2.81118e-06	C2	TTBK1
7.56605e-08	0.878666	0.867	0.586	0.00102951	C2	DRG1
1.08606e-09	0.87771	0.978	0.692	1.47781e-05	C2	EMC2
1.08454e-09	0.87567	0.511	0.09	1.47574e-05	C2	BBOF1
8.08135e-07	0.875205	0.756	0.406	0.0109963	C2	MAD2L2
4.49798e-09	0.875011	0.844	0.459	6.1204e-05	C2	DMD
9.29762e-07	0.873981	0.578	0.233	0.0126513	C2	MBTPS2
2.52761e-07	0.873224	0.867	0.647	0.00343931	C2	ATAD3B
1.02098e-06	0.873122	0.8	0.436	0.0138924	C2	KATNA1
5.06611e-09	0.872665	0.889	0.511	6.89346e-05	C2	FAM83H-AS1
1.24412e-09	0.872575	0.622	0.165	1.69288e-05	C2	TMEM116
2.02967e-07	0.871487	0.889	0.609	0.00276178	C2	PRCP
1.30891e-10	0.870548	0.956	0.782	1.78103e-06	C2	SCIN
1.43609e-09	0.870149	0.733	0.271	1.95409e-05	C2	ZNF438
1.21044e-07	0.868999	0.956	0.782	0.00164704	C2	NASP
1.10861e-07	0.86878	0.733	0.323	0.00150849	C2	MAP7D2
1.52579e-12	0.868495	1	0.865	2.07614e-08	C2	CLINT1
7.90787e-11	0.868458	0.978	0.88	1.07602e-06	C2	TKT
1.63859e-18	0.867744	0.511	0	2.22963e-14	C2	EGR4
7.0355e-12	0.86735	0.578	0.083	9.5732e-08	C2	BICD2
3.27171e-13	0.866675	1	0.97	4.45182e-09	C2	DBI
1.69189e-11	0.866354	0.556	0.098	2.30216e-07	C2	SWSAP1
6.70891e-08	0.86635	0.8	0.474	0.000912882	C2	CSRNP2
5.21922e-07	0.865698	0.533	0.188	0.00710179	C2	LINC01980
2.31017e-08	0.863944	0.378	0.053	0.000314344	C2	LOC105369201
1.37458e-07	0.863794	0.667	0.263	0.00187039	C2	PANX1
3.55989e-07	0.863585	0.867	0.617	0.00484394	C2	SMIM29
7.06163e-11	0.862989	0.6	0.128	9.60877e-07	C2	ATP6V1FNB
3.64903e-08	0.862352	0.822	0.459	0.000496524	C2	PDK3
4.20917e-21	0.862111	0.6	0.008	5.72742e-17	C2	PKD1L2
5.39467e-12	0.862066	0.578	0.098	7.34053e-08	C2	COQ10A
8.05579e-12	0.861605	0.978	0.827	1.09615e-07	C2	GRHPR
1.22841e-09	0.861553	0.378	0.038	1.67149e-05	C2	MAATS1
9.77928e-09	0.861141	0.733	0.278	0.000133067	C2	IL23A
5.98124e-08	0.859611	0.889	0.632	0.000813867	C2	C11orf68
2.85914e-10	0.859463	0.444	0.053	3.89043e-06	C2	CNTD2
7.54212e-10	0.858725	0.956	0.609	1.02626e-05	C2	OVOL1
4.01684e-11	0.85867	0.556	0.105	5.46571e-07	C2	LINC01426
7.32317e-07	0.858334	0.467	0.135	0.00996463	C2	PHYHD1
1.30939e-09	0.857296	0.889	0.586	1.78169e-05	C2	NEURL1
3.0739e-16	0.856791	0.622	0.053	4.18265e-12	C2	WNT10A
5.29929e-08	0.856781	0.911	0.564	0.000721074	C2	ZBTB33
9.58905e-10	0.854393	0.778	0.353	1.30478e-05	C2	CMC4
5.76072e-11	0.854365	0.533	0.083	7.83861e-07	C2	RORC
1.35725e-09	0.854118	0.978	0.752	1.84681e-05	C2	UBE2L6
8.58452e-11	0.852762	0.844	0.376	1.1681e-06	C2	DDX54
2.44776e-08	0.852147	0.933	0.782	0.000333067	C2	MRPL2
1.7029e-08	0.851747	0.356	0.038	0.000231714	C2	C2orf15
2.10157e-09	0.851318	1	0.835	2.85961e-05	C2	UPF3B
1.31725e-15	0.849385	0.889	0.368	1.79238e-11	C2	RGS1
3.70418e-07	0.849363	0.644	0.286	0.00504028	C2	WASH3P
1.46368e-10	0.849162	1	0.865	1.99164e-06	C2	KLF10
5.18763e-07	0.849006	0.622	0.241	0.00705881	C2	PHTF1
7.6621e-09	0.847738	0.711	0.263	0.000104258	C2	SUSD1
3.56342e-07	0.847649	0.689	0.308	0.00484875	C2	DEPTOR
7.04619e-08	0.847499	0.933	0.805	0.000958775	C2	RPF2
8.771e-07	0.846895	0.867	0.805	0.0119347	C2	NFIB
1.38378e-12	0.846677	1	0.932	1.88291e-08	C2	ITLN1
4.68738e-12	0.846676	0.667	0.143	6.37812e-08	C2	CLTRN
2.05308e-08	0.846448	0.333	0.03	0.000279363	C2	ATP1A1-AS1
7.08944e-09	0.846261	0.933	0.797	9.64661e-05	C2	UBE2J2
2.35468e-10	0.845933	0.711	0.218	3.20402e-06	C2	MOB3C
1.77873e-07	0.8457	0.911	0.752	0.00242031	C2	MRPL30
3.59889e-06	0.845496	0.844	0.654	0.0489702	C2	MCM3
1.0338e-07	0.845212	0.933	0.82	0.0014067	C2	GTF2H5
1.11218e-07	0.843115	0.911	0.805	0.00151334	C2	RBM38
1.064e-07	0.842673	0.889	0.602	0.00144779	C2	ILF3-DT
1.63403e-06	0.842555	0.689	0.316	0.0222342	C2	SMARCA1
4.82381e-07	0.842195	0.667	0.286	0.00656376	C2	SUPT3H
2.99384e-12	0.842064	0.422	0.023	4.07372e-08	C2	NUDT13
1.20352e-09	0.842043	0.644	0.195	1.63763e-05	C2	SLC25A5-AS1
6.0706e-07	0.841962	0.533	0.173	0.00826027	C2	ZNF514
2.51501e-09	0.841066	0.689	0.226	3.42218e-05	C2	SMIM1
4.00344e-08	0.840925	0.911	0.549	0.000544748	C2	FAM111A
2.75009e-10	0.840923	0.733	0.241	3.74205e-06	C2	BCL2A1
3.82408e-07	0.840219	0.644	0.308	0.00520342	C2	GLE1
1.77013e-16	0.839824	0.533	0.023	2.40861e-12	C2	TNKS2-AS1
2.39225e-06	0.839185	0.822	0.519	0.0325514	C2	FBXO25
3.01653e-08	0.838782	0.933	0.744	0.000410459	C2	TULP4
3.62044e-08	0.838035	0.778	0.376	0.000492634	C2	TMEM254
8.92888e-07	0.837245	0.6	0.248	0.0121495	C2	MARCH9
1.23706e-12	0.836645	1	0.88	1.68327e-08	C2	HTATIP2
3.067e-08	0.835733	0.911	0.812	0.000417327	C2	NR2F2
5.4966e-10	0.83495	0.978	0.827	7.47923e-06	C2	MRPL54
8.16989e-09	0.833463	0.978	0.767	0.000111168	C2	COTL1
6.50939e-09	0.833337	0.933	0.707	8.85732e-05	C2	CHKA
4.9235e-12	0.833005	0.422	0.023	6.69941e-08	C2	LOC101928295
9.27213e-07	0.832467	0.733	0.376	0.0126166	C2	PRPS2
1.2025e-13	0.831607	0.378	0	1.63624e-09	C2	C3P1
1.69578e-06	0.83141	0.711	0.338	0.0230745	C2	PPARGC1A
7.30317e-19	0.83082	0.556	0.008	9.93743e-15	C2	VSIG4
1.5164e-09	0.830699	0.956	0.857	2.06337e-05	C2	CTSA
7.28022e-13	0.829928	0.356	0	9.90619e-09	C2	BVES
5.76954e-12	0.82861	0.733	0.173	7.85061e-08	C2	C17orf100
3.53975e-06	0.828572	0.978	0.895	0.0481654	C2	KRT20
7.22818e-08	0.828535	0.933	0.767	0.000983539	C2	CDC5L
2.63917e-06	0.82842	0.333	0.06	0.0359111	C2	FHAD1
4.37753e-08	0.828123	0.933	0.82	0.000595651	C2	KLHL24
5.52197e-09	0.828066	0.889	0.639	7.51374e-05	C2	SLC25A4
9.23997e-07	0.82785	0.644	0.263	0.0125728	C2	DUSP28
1.37525e-08	0.827662	0.933	0.594	0.00018713	C2	HIPK3
1.65156e-06	0.827054	0.356	0.075	0.0224728	C2	CHKB-DT
5.41714e-08	0.826284	0.289	0.023	0.00073711	C2	WDR78
1.69473e-10	0.826231	0.978	0.842	2.30603e-06	C2	DHRS3
4.82173e-16	0.825254	0.778	0.15	6.56093e-12	C2	NUBPL
8.9196e-11	0.824681	0.933	0.549	1.21369e-06	C2	BST2
8.13128e-07	0.824628	0.756	0.429	0.0110642	C2	CCZ1B
1.91911e-16	0.824553	0.511	0.015	2.61134e-12	C2	DLG5-AS1
1.79725e-12	0.824408	0.378	0.008	2.44551e-08	C2	RHOXF1P1
2.53721e-10	0.824335	0.867	0.361	3.45238e-06	C2	NR3C1
9.67497e-09	0.823824	0.667	0.188	0.000131647	C2	C17orf97
2.84092e-07	0.822863	0.533	0.15	0.00386564	C2	BBOX1-AS1
1.37721e-07	0.822764	0.844	0.586	0.00187397	C2	RNF38
2.08175e-06	0.822744	0.844	0.684	0.0283264	C2	TUBA4A
1.44842e-08	0.822594	0.933	0.564	0.000197086	C2	SNAP29
2.32473e-11	0.822513	1	0.932	3.16326e-07	C2	RAB2A
2.32302e-07	0.821282	0.711	0.353	0.00316093	C2	SCN3A
1.23958e-11	0.820853	0.778	0.241	1.6867e-07	C2	SLC27A4
2.47239e-15	0.820118	0.711	0.113	3.36418e-11	C2	FAM222A
1.54074e-14	0.820044	0.489	0.023	2.09648e-10	C2	TLR2
2.61048e-07	0.819587	0.933	0.662	0.00355208	C2	SLC35F6
1.8958e-11	0.819068	1	0.865	2.57962e-07	C2	PDHA1
3.71092e-09	0.81892	0.533	0.12	5.04944e-05	C2	MARK1
1.37503e-08	0.81836	0.8	0.414	0.0001871	C2	NPL
5.6667e-12	0.817801	1	0.97	7.71067e-08	C2	CEBPB
3.44484e-08	0.817084	0.733	0.346	0.000468739	C2	C7orf25
1.13887e-09	0.816919	1	0.82	1.54966e-05	C2	CETN2
6.25527e-07	0.816632	0.911	0.624	0.00851155	C2	CXorf56
1.54142e-16	0.816488	1	1	2.09741e-12	C2	ARF4
2.47393e-07	0.816425	0.867	0.541	0.00336628	C2	APIP
4.76528e-08	0.816162	0.867	0.564	0.000648411	C2	ZBED5
5.96958e-07	0.815815	0.8	0.444	0.00812281	C2	PIGK
1.79725e-12	0.81528	0.378	0.008	2.44551e-08	C2	ARMH1
1.34919e-06	0.813901	0.756	0.444	0.0183584	C2	SIAH1
9.77083e-08	0.813873	0.911	0.647	0.00132952	C2	MPV17
4.54259e-19	0.813253	0.578	0.015	6.18111e-15	C2	MYOM2
3.28607e-11	0.812805	0.978	0.827	4.47135e-07	C2	SLC25A25
3.03051e-06	0.81259	0.378	0.083	0.0412361	C2	P2RX7
6.49288e-09	0.812245	0.889	0.451	8.83486e-05	C2	PRKAA2
8.70401e-08	0.811837	0.933	0.774	0.00118435	C2	TARDBP
4.3846e-11	0.811765	1	0.925	5.96612e-07	C2	BCL3
2.01209e-14	0.810556	0.733	0.135	2.73786e-10	C2	HAUS8
3.61547e-06	0.809586	0.622	0.278	0.0491957	C2	CABP4
1.86111e-08	0.809475	0.911	0.677	0.000253241	C2	SNX2
9.60457e-09	0.809446	1	0.789	0.000130689	C2	SOCS3
6.02991e-08	0.809382	0.356	0.045	0.00082049	C2	C21orf59-TCP10L
4.53586e-07	0.808917	0.867	0.632	0.00617194	C2	ANKRD13A
1.50058e-08	0.808908	0.8	0.376	0.000204184	C2	REEP6
9.33737e-07	0.807678	0.889	0.707	0.0127054	C2	PHF6
1.54138e-11	0.807302	0.511	0.068	2.09735e-07	C2	TCTN1
1.60193e-07	0.807098	0.911	0.632	0.00217975	C2	SAMD9L
1.31891e-06	0.805864	0.911	0.729	0.0179464	C2	HILPDA
5.27116e-08	0.805517	0.733	0.331	0.000717247	C2	FAM114A2
5.68231e-07	0.805037	0.4	0.09	0.00773192	C2	ALDH1L1
4.13664e-07	0.804852	0.578	0.203	0.00562873	C2	PROC
1.13963e-08	0.804535	0.822	0.406	0.000155069	C2	TXNDC15
2.37479e-08	0.804369	0.6	0.18	0.000323138	C2	C6orf141
2.69975e-11	0.803964	0.978	0.594	3.67355e-07	C2	KIF1B
2.15914e-07	0.803681	0.911	0.669	0.00293794	C2	TIMM10
6.97408e-10	0.803542	0.978	0.895	9.48964e-06	C2	ATP5PB
1.28826e-08	0.803512	0.933	0.714	0.000175294	C2	API5
6.32652e-09	0.803049	0.689	0.256	8.60849e-05	C2	ANKRD6
5.97582e-08	0.802312	0.911	0.639	0.00081313	C2	CAPS
1.59984e-09	0.802233	0.933	0.654	2.1769e-05	C2	SMPDL3A
2.33299e-07	0.801769	0.378	0.068	0.0031745	C2	PIK3C2G
4.39364e-08	0.801695	0.378	0.053	0.000597842	C2	LINC01123
2.74314e-08	0.801308	0.822	0.436	0.00037326	C2	FBXO6
2.35277e-12	0.800781	0.556	0.083	3.20142e-08	C2	ERVK13-1
[truncated: 1,157 more rows]

## Sheet: SC17
P-value	Average ln(fold change)	Percentage in this cluster	Percentage in the others	Adjusted P-value	Transcriptomic cluster	Gene
[truncated: 1,642 more rows]
