# Supplementary material for: Integrative single-cell multiomics analyses dissect molecular signatures of intratumoral heterogeneities and differentiation states of human gastric cancer
Source: Natl Sci Rev. 2023 Apr 11;10(6):nwad094. doi: 10.1093/nsr/nwad094 (PMC10281500; doi:10.1093/nsr/nwad094)
Supplement: nwad094_Supplemental_Files [file nwad094_supplemental_files.zip › Table S5.xlsx]

## Sheet: group info
Patient	Transcriptomic clusters with better-differentiation states	Transcriptomic clusters with poorer-differentiation states
SC02	C2	C1
SC06	C1,C3,C5	C2,C4
SC07	C1,C3	C2
SC08	C1,C3,C4	C2
SC13	C4	C1,C2,C3
SC17	C1,C3,C4	C2,C5

## Sheet: better-differentiation states
The up-regulated genes of cancer cells with better-differentiation states within each mGC patient
P-value	Average ln(fold change)	Percentage in this cluster	Percentage in the others	Adjusted P-value	Transcriptomic cluster	Patient
2.8844e-35	-2.33839	0.56	0.899	4.17863e-31	CREB3L1	SC02
3.82746e-45	-2.1752	0.664	0.966	5.54484e-41	PRSS8	SC02
1.17168e-20	-2.07068	0.483	0.818	1.69742e-16	HLA-DRB6	SC02
3.68943e-34	-2.04676	0.483	0.905	5.34488e-30	LINC01133	SC02
3.55562e-27	-2.00013	0.371	0.811	5.15103e-23	SYCP2	SC02
3.63925e-26	-1.98797	0.595	0.885	5.27218e-22	PDZK1IP1	SC02
1.05852e-32	-1.94063	0.69	0.946	1.53348e-28	TSPAN1	SC02
7.43688e-24	-1.93147	0.509	0.831	1.07738e-19	AQP5	SC02
7.10831e-52	-1.91915	0.879	1	1.02978e-47	MUC1	SC02
1.19541e-15	-1.89897	0.547	0.818	1.73178e-11	MUC5B	SC02
7.97308e-15	-1.89	0.228	0.588	1.15506e-10	DUOX2	SC02
1.07061e-19	-1.85047	0.789	0.905	1.55099e-15	HLA-DRA	SC02
2.37056e-06	-1.84853	0.284	0.493	0.0343422	LYPD2	SC02
3.93336e-23	-1.84654	0.306	0.736	5.69826e-19	LOC389602	SC02
6.7968e-29	-1.84328	0.565	0.885	9.84652e-25	GCNT3	SC02
1.20097e-39	-1.83166	0.496	0.946	1.73984e-35	MECOM	SC02
1.95674e-17	-1.82631	0.19	0.574	2.83473e-13	SLC6A20	SC02
8.63286e-25	-1.82451	0.362	0.784	1.25064e-20	GALNT5	SC02
1.25866e-25	-1.80896	0.28	0.723	1.82343e-21	PCDH7	SC02
2.63519e-19	-1.80662	0.754	0.932	3.81759e-15	BPIFB1	SC02
1.1346e-13	-1.80356	0.353	0.669	1.64369e-09	HLA-DPB1	SC02
1.29543e-36	-1.80086	0.448	0.912	1.87668e-32	SH3KBP1	SC02
2.35597e-11	-1.79734	0.677	0.878	3.4131e-07	GSTA1	SC02
1.60926e-15	-1.79244	0.672	0.872	2.33134e-11	DMBT1	SC02
9.74412e-39	-1.78679	0.418	0.899	1.41163e-34	NFIB	SC02
3.46179e-10	-1.78134	0.474	0.716	5.01509e-06	CYP2B6	SC02
5.974e-26	-1.76241	0.388	0.811	8.65453e-22	TNFSF15	SC02
1.48513e-19	-1.76039	0.728	0.905	2.15151e-15	MMP7	SC02
4.09011e-26	-1.75678	0.401	0.804	5.92534e-22	VSIG2	SC02
2.31599e-07	-1.74876	0.31	0.541	0.00335518	CEACAM7	SC02
2.90151e-14	-1.73867	0.427	0.736	4.20341e-10	HLA-DPA1	SC02
3.3415e-15	-1.73726	0.349	0.682	4.84084e-11	CCL28	SC02
3.06858e-34	-1.73212	0.56	0.939	4.44546e-30	MYOF	SC02
3.38274e-42	-1.72908	0.78	0.986	4.90058e-38	SGPP2	SC02
1.55949e-21	-1.72876	0.806	0.919	2.25924e-17	ADH1C	SC02
5.25079e-33	-1.72834	0.612	0.912	7.60682e-29	TRNP1	SC02
1.58699e-12	-1.72826	0.332	0.628	2.29908e-08	SAA2	SC02
1.48938e-23	-1.71839	0.341	0.75	2.15766e-19	B3GNT5	SC02
2.42925e-21	-1.71297	0.323	0.723	3.51925e-17	PBLD	SC02
7.15306e-22	-1.71277	0.22	0.642	1.03626e-17	ALDH3B1	SC02
5.07545e-23	-1.71007	0.44	0.797	7.3528e-19	GBP3	SC02
3.71852e-38	-1.70812	0.651	0.946	5.38702e-34	KCNK1	SC02
3.09948e-29	-1.70397	0.237	0.757	4.49021e-25	RAB27B	SC02
6.29364e-29	-1.70309	0.638	0.919	9.1176e-25	TRIM31	SC02
4.28456e-20	-1.70062	0.384	0.777	6.20705e-16	MXRA5	SC02
4.05742e-27	-1.69755	0.267	0.73	5.87798e-23	IQGAP2	SC02
1.65104e-30	-1.69548	0.703	0.953	2.39186e-26	ZG16B	SC02
1.07231e-29	-1.69419	0.853	0.98	1.55346e-25	CTSE	SC02
4.37165e-24	-1.69196	0.164	0.649	6.33321e-20	HLA-DRB5	SC02
1.45725e-28	-1.687	0.448	0.831	2.11112e-24	ST6GALNAC1	SC02
1.44721e-09	-1.68592	0.172	0.446	2.09657e-05	MUCL3	SC02
2.3712e-16	-1.68578	0.409	0.743	3.43515e-12	LGALS2	SC02
6.99626e-32	-1.67889	0.853	0.966	1.01355e-27	RNASE1	SC02
1.08602e-20	-1.67026	0.263	0.662	1.57332e-16	FAM83B	SC02
3.07034e-11	-1.6677	0.388	0.682	4.44801e-07	CYP2B7P	SC02
9.87824e-40	-1.66438	0.81	0.993	1.43106e-35	LY6E	SC02
3.23718e-30	-1.66126	0.509	0.878	4.68971e-26	CXCL16	SC02
1.45044e-21	-1.66046	0.457	0.851	2.10125e-17	CXCL17	SC02
2.0539e-19	-1.65643	0.375	0.723	2.97549e-15	SPDEF	SC02
1.04369e-24	-1.65501	0.397	0.824	1.512e-20	CASP10	SC02
1.234e-25	-1.65367	0.185	0.662	1.7877e-21	SLFN13	SC02
2.56433e-26	-1.6535	0.5	0.892	3.71494e-22	FMOD	SC02
7.46625e-32	-1.65017	0.922	0.986	1.08164e-27	CLDN18	SC02
2.43928e-38	-1.64497	0.522	0.959	3.53379e-34	CD82	SC02
4.64032e-37	-1.6391	0.655	0.932	6.72243e-33	CDC42EP1	SC02
2.13329e-28	-1.6282	0.422	0.838	3.0905e-24	STEAP2	SC02
1.13418e-31	-1.62695	0.733	0.939	1.64309e-27	CFB	SC02
2.66315e-10	-1.6259	0.461	0.662	3.8581e-06	PAGE2	SC02
3.48592e-20	-1.62272	0.241	0.642	5.05005e-16	HORMAD1	SC02
1.15088e-20	-1.62202	0.284	0.676	1.66728e-16	BCL2L15	SC02
4.38597e-32	-1.61652	0.379	0.872	6.35395e-28	STEAP1	SC02
8.59739e-24	-1.61051	0.608	0.878	1.2455e-19	HSD17B2	SC02
1.13294e-17	-1.60741	0.517	0.824	1.6413e-13	HLA-DRB1	SC02
9.69062e-20	-1.60709	0.172	0.581	1.40388e-15	STK31	SC02
2.93967e-11	-1.60554	0.168	0.466	4.2587e-07	TM4SF20	SC02
5.65613e-39	-1.60031	0.728	0.973	8.19404e-35	MLPH	SC02
1.9354e-27	-1.59827	0.737	0.946	2.80382e-23	SMIM24	SC02
3.65148e-22	-1.59741	0.5	0.838	5.2899e-18	SULT1C2	SC02
1.13863e-36	-1.59337	0.966	1	1.64953e-32	PIGR	SC02
4.39355e-15	-1.58743	0.384	0.709	6.36493e-11	ADRA2A	SC02
8.4589e-41	-1.58715	0.905	0.993	1.22544e-36	CD44	SC02
1.13292e-21	-1.58301	0.134	0.581	1.64127e-17	F5	SC02
2.0909e-25	-1.58237	0.5	0.865	3.02908e-21	KCNN4	SC02
2.88387e-20	-1.57914	0.194	0.635	4.17786e-16	NUDT8	SC02
2.49196e-19	-1.5757	0.164	0.568	3.61011e-15	TLN2	SC02
4.22013e-14	-1.57482	0.496	0.757	6.1137e-10	RPS4Y1	SC02
4.42635e-23	-1.57136	0.203	0.642	6.41246e-19	INAVA	SC02
5.65829e-29	-1.56963	0.181	0.696	8.19717e-25	BLNK	SC02
1.81992e-07	-1.56852	0.478	0.696	0.00263651	EVADR	SC02
2.38757e-25	-1.56605	0.293	0.757	3.45887e-21	C4orf19	SC02
1.26305e-23	-1.5659	0.172	0.635	1.82978e-19	TNIK	SC02
4.33773e-25	-1.5652	0.651	0.919	6.28407e-21	IL18	SC02
6.39161e-21	-1.56186	0.336	0.757	9.25953e-17	GULP1	SC02
3.33004e-40	-1.55941	0.724	0.973	4.82424e-36	PLBD1	SC02
1.32294e-32	-1.55939	0.659	0.946	1.91655e-28	CDC42EP5	SC02
1.81103e-17	-1.5588	0.845	0.959	2.62364e-13	REG4	SC02
7.20895e-12	-1.5586	0.237	0.527	1.04436e-07	IL2RG	SC02
4.60564e-27	-1.55453	0.918	0.986	6.67219e-23	PI3	SC02
4.02966e-20	-1.55331	0.44	0.804	5.83777e-16	ITM2A	SC02
1.49634e-22	-1.55141	0.435	0.831	2.16775e-18	CYP3A5	SC02
4.95802e-18	-1.54392	0.293	0.662	7.18269e-14	SFTA2	SC02
3.00341e-17	-1.53295	0.526	0.804	4.35104e-13	PLAAT4	SC02
2.96856e-13	-1.53226	0.853	0.946	4.30056e-09	LTF	SC02
3.6647e-20	-1.53075	0.216	0.622	5.30904e-16	SLC4A4	SC02
4.04062e-35	-1.52729	0.634	0.946	5.85364e-31	DDAH1	SC02
6.38902e-25	-1.5254	0.384	0.818	9.25577e-21	TCEA3	SC02
1.02543e-18	-1.52407	0.793	0.932	1.48553e-14	ANXA1	SC02
1.5283e-20	-1.52399	0.353	0.736	2.21405e-16	GALNT6	SC02
1.02407e-15	-1.522	0.841	0.98	1.48357e-11	HMGCS2	SC02
3.39548e-20	-1.52061	0.328	0.703	4.91903e-16	ANKRD22	SC02
1.35144e-12	-1.52023	0.345	0.635	1.95783e-08	BAIAP2L2	SC02
2.06489e-11	-1.51876	0.224	0.527	2.99141e-07	VSIG1	SC02
2.1406e-12	-1.51835	0.797	0.932	3.10109e-08	GPC3	SC02
6.68135e-19	-1.51771	0.388	0.784	9.67927e-15	CES2	SC02
2.8038e-24	-1.51682	0.836	0.959	4.06187e-20	LCN2	SC02
2.90591e-15	-1.51378	0.694	0.851	4.20979e-11	SAA1	SC02
2.75609e-20	-1.51132	0.401	0.757	3.99275e-16	GSTM4	SC02
3.67213e-17	-1.50744	0.474	0.757	5.31981e-13	ITGB6	SC02
9.19772e-41	-1.50608	0.716	0.986	1.33247e-36	MTUS1	SC02
1.65925e-34	-1.50449	0.841	0.986	2.40375e-30	CA2	SC02
3.0091e-30	-1.50239	0.75	0.932	4.35928e-26	FHL2	SC02
9.49034e-14	-1.50171	0.147	0.473	1.37486e-09	PTPRZ1	SC02
9.97519e-11	-1.49962	0.539	0.797	1.44511e-06	C3	SC02
5.4748e-19	-1.49254	0.677	0.912	7.93134e-15	DPP4	SC02
4.98197e-29	-1.49123	0.733	0.953	7.21738e-25	BCAS1	SC02
9.45478e-16	-1.49025	0.086	0.419	1.36971e-11	ERN2	SC02
4.13537e-17	-1.48213	0.272	0.642	5.99091e-13	HABP2	SC02
3.1946e-37	-1.47932	0.759	0.98	4.62801e-33	GPRC5A	SC02
3.12501e-15	-1.47747	0.414	0.709	4.52721e-11	OSMR	SC02
7.24051e-09	-1.46765	0.772	0.926	0.000104893	FCGBP	SC02
1.27503e-21	-1.45217	0.448	0.824	1.84713e-17	SH3BGRL	SC02
1.01729e-31	-1.44835	0.793	0.953	1.47375e-27	BACE2	SC02
7.35453e-25	-1.44734	0.918	0.98	1.06545e-20	CLU	SC02
7.24889e-24	-1.44158	0.491	0.845	1.05015e-19	CHCHD10	SC02
1.28487e-16	-1.44055	0.194	0.568	1.86139e-12	GGT6	SC02
5.86147e-10	-1.44035	0.19	0.48	8.49151e-06	MUC4	SC02
1.58238e-22	-1.44031	0.332	0.77	2.29239e-18	KITLG	SC02
5.86096e-32	-1.43891	0.75	0.932	8.49077e-28	BAIAP2L1	SC02
7.95483e-13	-1.43561	0.612	0.831	1.15242e-08	MUC6	SC02
3.17212e-07	-1.43374	0.073	0.257	0.00459545	ADGRF1	SC02
4.5573e-16	-1.4332	0.366	0.723	6.60216e-12	MUC3A	SC02
9.17356e-14	-1.42763	0.254	0.595	1.32897e-09	PPP1R1B	SC02
1.69493e-14	-1.42339	0.254	0.588	2.45544e-10	NOSTRIN	SC02
1.7777e-18	-1.42336	0.28	0.649	2.57536e-14	PLLP	SC02
5.39747e-14	-1.42326	0.25	0.608	7.81932e-10	MMP1	SC02
6.26019e-14	-1.41969	0.228	0.561	9.06913e-10	CACNA2D1	SC02
2.60952e-12	-1.41467	0.31	0.642	3.78041e-08	CLDN2	SC02
8.962e-20	-1.41322	0.578	0.851	1.29832e-15	LDHB	SC02
5.91064e-21	-1.40895	0.349	0.75	8.56274e-17	ADAM28	SC02
2.05373e-18	-1.40837	0.366	0.75	2.97523e-14	MFSD4A	SC02
2.01649e-18	-1.40656	0.513	0.831	2.92129e-14	LIPH	SC02
8.7035e-30	-1.40387	0.746	0.953	1.26088e-25	CPVL	SC02
4.44599e-24	-1.40364	0.237	0.703	6.44091e-20	STK26	SC02
6.86617e-23	-1.40317	0.259	0.709	9.94702e-19	CKMT1A	SC02
1.66259e-08	-1.39831	0.172	0.426	0.000240859	CD177	SC02
2.02982e-35	-1.39821	0.793	0.966	2.9406e-31	GSTM3	SC02
1.3605e-14	-1.3976	0.198	0.574	1.97096e-10	DAPK1	SC02
4.76517e-19	-1.39742	0.366	0.77	6.9033e-15	GBP1	SC02
1.2964e-18	-1.39534	0.379	0.75	1.87809e-14	GPRC5B	SC02
7.50797e-10	-1.39363	0.319	0.561	1.08768e-05	BICC1	SC02
2.10033e-21	-1.39222	0.237	0.682	3.04275e-17	MCRIP2	SC02
1.1057e-23	-1.39121	0.573	0.858	1.60183e-19	AGR3	SC02
8.32227e-48	-1.38953	1	1	1.20565e-43	AGR2	SC02
2.85675e-24	-1.38929	0.905	0.986	4.13858e-20	CD74	SC02
2.50038e-30	-1.38809	0.978	1	3.62229e-26	TFF1	SC02
9.73558e-32	-1.38734	0.806	0.966	1.41039e-27	SPATS2L	SC02
1.58727e-09	-1.38495	0.237	0.5	2.29947e-05	BST2	SC02
4.20117e-19	-1.38325	0.302	0.682	6.08623e-15	SLC19A3	SC02
4.25411e-18	-1.38283	0.698	0.899	6.16293e-14	IFITM1	SC02
2.8714e-20	-1.37287	0.228	0.655	4.1598e-16	TCIRG1	SC02
4.31001e-23	-1.37132	0.487	0.831	6.2439e-19	KLF11	SC02
1.37564e-09	-1.36974	0.211	0.48	1.99289e-05	CTAG2	SC02
4.41988e-19	-1.36668	0.336	0.73	6.40308e-15	AMN	SC02
1.60589e-23	-1.36623	0.259	0.73	2.32646e-19	FOXA1	SC02
1.4348e-07	-1.36573	0.172	0.405	0.0020786	CXCL6	SC02
5.24688e-20	-1.36559	0.224	0.642	7.60116e-16	SAMD5	SC02
7.35059e-18	-1.36413	0.315	0.682	1.06488e-13	CAPN8	SC02
1.60027e-08	-1.36407	0.392	0.628	0.000231831	AADAC	SC02
2.02314e-17	-1.36158	0.284	0.682	2.93092e-13	FRMD4B	SC02
5.29633e-18	-1.35528	0.263	0.649	7.67279e-14	KLHL24	SC02
2.55555e-11	-1.34922	0.379	0.662	3.70222e-07	MIA	SC02
2.32543e-15	-1.34902	0.336	0.669	3.36885e-11	SEMA3C	SC02
3.29858e-20	-1.34711	0.31	0.73	4.77865e-16	EGFR	SC02
1.01224e-19	-1.34659	0.582	0.865	1.46643e-15	MPZL2	SC02
1.91813e-14	-1.34545	0.19	0.541	2.77879e-10	MROH6	SC02
6.22268e-27	-1.3454	0.483	0.872	9.01479e-23	IRF8	SC02
2.93701e-25	-1.34115	0.569	0.885	4.25484e-21	MMP15	SC02
8.65826e-20	-1.34065	0.461	0.818	1.25432e-15	RASEF	SC02
2.3669e-19	-1.33984	0.586	0.872	3.42893e-15	HLA-DMA	SC02
8.22471e-23	-1.33967	0.608	0.905	1.19151e-18	COBLL1	SC02
4.98368e-21	-1.33861	0.534	0.838	7.21986e-17	RRAS	SC02
7.17256e-17	-1.33772	0.293	0.682	1.03909e-12	SLC18B1	SC02
6.28778e-17	-1.33174	0.517	0.831	9.10911e-13	LAMC2	SC02
9.71059e-24	-1.33165	0.435	0.838	1.40677e-19	TRPM4	SC02
9.22616e-13	-1.33046	0.108	0.399	1.33659e-08	LOC101927318	SC02
6.55371e-38	-1.328	0.944	1	9.49435e-34	SLPI	SC02
3.67873e-21	-1.32634	0.241	0.689	5.32937e-17	EXPH5	SC02
2.72149e-24	-1.32365	0.642	0.919	3.94262e-20	ZNF587	SC02
4.17775e-14	-1.32083	0.341	0.642	6.05231e-10	TOR4A	SC02
1.78904e-29	-1.31876	0.694	0.953	2.59179e-25	SLC40A1	SC02
2.77685e-15	-1.31771	0.267	0.642	4.02282e-11	SOD3	SC02
4.60923e-25	-1.31771	0.595	0.885	6.67739e-21	AGRN	SC02
2.75317e-22	-1.31744	0.638	0.919	3.98851e-18	GATM	SC02
2.54528e-07	-1.31428	0.194	0.412	0.00368735	CYP2W1	SC02
3.78725e-32	-1.31351	0.841	0.986	5.48659e-28	SYNE2	SC02
1.0804e-21	-1.31308	0.496	0.845	1.56517e-17	CAPN5	SC02
1.59867e-08	-1.31021	0.194	0.426	0.0002316	KYNU	SC02
8.24711e-33	-1.30699	0.547	0.946	1.19476e-28	ARHGAP18	SC02
4.40553e-16	-1.30638	0.159	0.514	6.3823e-12	MEST	SC02
5.75959e-21	-1.30211	0.341	0.757	8.34392e-17	RNPEPL1	SC02
3.31518e-34	-1.30044	0.754	0.966	4.80271e-30	TMBIM1	SC02
1.11364e-13	-1.29733	0.453	0.709	1.61333e-09	SGMS2	SC02
2.46816e-12	-1.29619	0.194	0.507	3.57563e-08	PDE4D	SC02
1.52203e-13	-1.29532	0.172	0.507	2.20496e-09	C6orf141	SC02
4.72257e-14	-1.28591	0.207	0.547	6.84158e-10	PRDM16	SC02
6.04441e-14	-1.28462	0.155	0.48	8.75654e-10	THRB	SC02
5.80805e-21	-1.28114	0.815	0.973	8.41412e-17	ARL14	SC02
3.49921e-26	-1.27718	0.711	0.953	5.0693e-22	ONECUT2	SC02
7.36278e-18	-1.27436	0.207	0.608	1.06665e-13	LRIG3	SC02
6.20782e-11	-1.27338	0.267	0.554	8.99327e-07	ROR1	SC02
7.62601e-20	-1.27087	0.741	0.926	1.10478e-15	TCIM	SC02
1.94937e-17	-1.27061	0.47	0.804	2.82405e-13	FOSL1	SC02
6.5175e-22	-1.26715	0.608	0.858	9.44191e-18	ZDHHC7	SC02
2.02311e-17	-1.26328	0.147	0.527	2.93088e-13	KIAA0513	SC02
7.11634e-15	-1.26273	0.392	0.716	1.03094e-10	TYMP	SC02
3.33285e-19	-1.2625	0.474	0.831	4.8283e-15	EPPK1	SC02
7.84565e-27	-1.26169	0.728	0.939	1.1366e-22	CPT1A	SC02
1.39726e-29	-1.26062	0.47	0.892	2.02421e-25	TACC1	SC02
1.15754e-13	-1.25901	0.634	0.899	1.67693e-09	MSMB	SC02
4.25199e-16	-1.25844	0.233	0.608	6.15985e-12	ASPHD1	SC02
2.85519e-29	-1.25728	0.591	0.926	4.13631e-25	AGFG1	SC02
3.64458e-09	-1.25472	0.155	0.392	5.27991e-05	KCTD1	SC02
2.8114e-35	-1.25423	0.866	0.993	4.07288e-31	BLVRB	SC02
1.13663e-12	-1.25302	0.44	0.743	1.64663e-08	MAOA	SC02
1.85386e-17	-1.2524	0.672	0.905	2.68569e-13	F3	SC02
9.33363e-10	-1.25211	0.603	0.818	1.35216e-05	FGFR3	SC02
8.22055e-28	-1.24819	0.763	0.973	1.19091e-23	CEBPD	SC02
1.17414e-06	-1.24689	0.22	0.439	0.0170097	LAIR2	SC02
1.03912e-17	-1.24645	0.241	0.649	1.50538e-13	RBMXL1	SC02
5.97403e-11	-1.24638	0.147	0.412	8.65458e-07	HOXA13	SC02
2.12272e-25	-1.2451	0.737	0.953	3.07518e-21	CTSS	SC02
2.52689e-11	-1.24454	0.444	0.682	3.6607e-07	ZNF587B	SC02
7.12341e-19	-1.24361	0.276	0.676	1.03197e-14	ADGRG6	SC02
1.22177e-14	-1.24267	0.228	0.588	1.76997e-10	MCTP2	SC02
5.37075e-25	-1.24166	0.858	0.98	7.78061e-21	BCL3	SC02
3.34675e-25	-1.2405	0.737	0.932	4.84844e-21	PRSS22	SC02
5.9155e-30	-1.23941	0.664	0.973	8.56979e-26	ZC3H12A	SC02
3.06108e-22	-1.23719	0.427	0.818	4.43458e-18	GBP2	SC02
4.474e-17	-1.23694	0.664	0.885	6.48149e-13	RAP2B	SC02
3.24082e-14	-1.23569	0.72	0.858	4.69497e-10	BIRC3	SC02
4.5162e-16	-1.23507	0.75	0.912	6.54261e-12	EDN1	SC02
6.04135e-17	-1.23505	0.366	0.716	8.7521e-13	PLCD3	SC02
3.57934e-16	-1.23369	0.207	0.568	5.18538e-12	AP1S3	SC02
1.93306e-21	-1.23328	0.453	0.838	2.80043e-17	APOL1	SC02
6.9358e-18	-1.23309	0.228	0.628	1.00479e-13	CYP2C18	SC02
4.35685e-24	-1.23301	0.69	0.939	6.31177e-20	RBM47	SC02
4.40211e-19	-1.23292	0.522	0.831	6.37733e-15	LAD1	SC02
2.20264e-11	-1.23267	0.349	0.649	3.19096e-07	SELENBP1	SC02
4.56192e-25	-1.23238	0.332	0.831	6.60886e-21	C6orf132	SC02
1.2158e-22	-1.23205	0.375	0.791	1.76133e-18	TRIP6	SC02
3.614e-11	-1.23154	0.414	0.703	5.23561e-07	PLEKHS1	SC02
3.98276e-19	-1.22944	0.384	0.777	5.76982e-15	PLCB4	SC02
3.76777e-33	-1.22773	0.841	0.993	5.45837e-29	CYBA	SC02
7.17692e-26	-1.22223	0.741	0.939	1.03972e-21	SLC44A4	SC02
6.99417e-15	-1.22201	0.625	0.899	1.01325e-10	PDK4	SC02
2.92983e-26	-1.22168	0.776	0.953	4.24445e-22	TNFRSF12A	SC02
6.96694e-19	-1.22114	0.47	0.811	1.0093e-14	RETREG2	SC02
1.04367e-30	-1.21977	0.595	0.946	1.51197e-26	YAP1	SC02
2.01409e-21	-1.21842	0.539	0.851	2.91781e-17	VPS37B	SC02
8.07222e-18	-1.21802	0.172	0.568	1.16942e-13	GLIS3	SC02
6.86548e-23	-1.2173	0.362	0.797	9.94603e-19	NFIC	SC02
5.44307e-20	-1.21659	0.56	0.892	7.88538e-16	HIST1H2BK	SC02
3.0838e-08	-1.21561	0.194	0.419	0.00044675	PHGDH	SC02
2.8373e-31	-1.21229	0.806	0.986	4.1104e-27	GALNT3	SC02
3.12973e-14	-1.21214	0.448	0.764	4.53404e-10	HHEX	SC02
1.14679e-26	-1.21176	0.599	0.939	1.66135e-22	TC2N	SC02
1.34616e-11	-1.21107	0.319	0.615	1.95019e-07	PPP1R3B	SC02
5.33361e-09	-1.20993	0.108	0.345	7.7268e-05	SEMA3E	SC02
5.6879e-21	-1.20916	0.336	0.757	8.24006e-17	SH3RF1	SC02
4.33032e-22	-1.20858	0.875	0.986	6.27334e-18	PLAUR	SC02
4.4727e-12	-1.20603	0.526	0.777	6.4796e-08	F2RL1	SC02
1.58466e-12	-1.2059	0.267	0.574	2.29569e-08	PLA2G10	SC02
5.31702e-17	-1.20453	0.328	0.709	7.70276e-13	CTDSPL	SC02
2.34411e-11	-1.20435	0.388	0.689	3.39591e-07	ANXA10	SC02
1.96968e-13	-1.20414	0.259	0.595	2.85348e-09	IRAK2	SC02
2.59044e-08	-1.20312	0.435	0.676	0.000375278	ANKRD36C	SC02
7.39714e-16	-1.2023	0.397	0.73	1.07162e-11	PIK3AP1	SC02
1.04346e-13	-1.20065	0.241	0.581	1.51167e-09	NHS	SC02
1.38721e-19	-1.19856	0.233	0.642	2.00965e-15	NECTIN3	SC02
4.52856e-31	-1.19741	0.927	0.986	6.56052e-27	CXCL2	SC02
8.21581e-17	-1.19703	0.263	0.635	1.19022e-12	RELB	SC02
1.62754e-06	-1.19701	0.302	0.507	0.0235782	HEPH	SC02
1.03191e-14	-1.19403	0.276	0.615	1.49492e-10	RHOD	SC02
4.60108e-23	-1.19346	0.53	0.872	6.66558e-19	TRIM16	SC02
1.47142e-20	-1.19282	0.517	0.865	2.13164e-16	PRXL2B	SC02
8.19513e-11	-1.19221	0.237	0.527	1.18723e-06	EVPL	SC02
3.22461e-41	-1.19119	0.948	1	4.67149e-37	NCOA7	SC02
4.97138e-17	-1.18932	0.444	0.764	7.20204e-13	FA2H	SC02
3.14403e-25	-1.18897	0.586	0.892	4.55476e-21	NMI	SC02
1.5647e-16	-1.18813	0.522	0.797	2.26679e-12	DTX4	SC02
1.42427e-08	-1.18785	0.25	0.507	0.000206334	CYP1B1	SC02
2.04668e-20	-1.18748	0.578	0.865	2.96503e-16	FUBP1	SC02
1.99798e-29	-1.18735	0.754	0.973	2.89448e-25	DDR1	SC02
1.839e-13	-1.18636	0.216	0.534	2.66416e-09	MOB3B	SC02
1.22361e-09	-1.18575	0.25	0.514	1.77264e-05	B3GNT7	SC02
2.67454e-31	-1.18329	0.763	0.973	3.87461e-27	LIMA1	SC02
1.8009e-07	-1.18129	0.233	0.453	0.00260897	SPTSSB	SC02
1.69059e-41	-1.1809	1	1	2.44915e-37	SPINK1	SC02
2.70227e-28	-1.18034	0.888	0.986	3.91478e-24	CXCL3	SC02
3.81245e-12	-1.17979	0.177	0.507	5.5231e-08	GBP4	SC02
5.03936e-09	-1.1794	0.224	0.507	7.30053e-05	FOXC1	SC02
7.27791e-23	-1.17838	0.496	0.865	1.05435e-18	CAPG	SC02
7.58685e-10	-1.1779	0.159	0.419	1.09911e-05	SLC9A2	SC02
4.42175e-24	-1.177	0.707	0.932	6.4058e-20	NAMPT	SC02
2.51181e-13	-1.17623	0.31	0.676	3.63885e-09	AQP1	SC02
9.12744e-23	-1.17618	0.647	0.919	1.32229e-18	FAM107B	SC02
1.4087e-11	-1.17608	0.517	0.757	2.04078e-07	TFPI	SC02
9.05908e-10	-1.17403	0.034	0.236	1.31239e-05	HHLA2	SC02
2.58871e-13	-1.17228	0.802	0.953	3.75027e-09	CXCL1	SC02
4.2396e-16	-1.17101	0.116	0.459	6.1419e-12	LINC00392	SC02
5.24226e-09	-1.16907	0.823	0.932	7.59446e-05	CXCL5	SC02
1.61334e-08	-1.16737	0.681	0.851	0.000233725	OLFM4	SC02
2.53322e-26	-1.16529	0.625	0.946	3.66988e-22	PRKCI	SC02
1.97703e-08	-1.16393	0.379	0.608	0.000286412	C3orf52	SC02
1.46553e-10	-1.15956	0.216	0.486	2.12311e-06	KIF26B	SC02
7.30955e-17	-1.15816	0.927	1	1.05893e-12	CCL20	SC02
1.86499e-25	-1.15773	0.901	0.986	2.70182e-21	C12orf75	SC02
2.93416e-17	-1.15695	0.349	0.709	4.25072e-13	TNFRSF11A	SC02
9.21683e-12	-1.15535	0.082	0.351	1.33524e-07	FLJ32255	SC02
6.86905e-09	-1.15471	0.53	0.73	9.95119e-05	UBD	SC02
6.29311e-17	-1.15428	0.332	0.716	9.11683e-13	ZNF814	SC02
4.41958e-12	-1.15325	0.259	0.581	6.40265e-08	CASP1	SC02
6.61888e-16	-1.15314	0.487	0.797	9.58877e-12	TGM2	SC02
8.66931e-30	-1.15093	0.845	0.973	1.25592e-25	MAL2	SC02
6.39121e-15	-1.15081	0.358	0.696	9.25894e-11	CKMT1B	SC02
1.07661e-10	-1.15054	0.237	0.534	1.55969e-06	SHH	SC02
5.66821e-09	-1.14917	0.254	0.554	8.21154e-05	MUC17	SC02
1.10979e-12	-1.14686	0.237	0.561	1.60776e-08	TNFAIP8	SC02
2.09547e-32	-1.14344	0.884	0.98	3.03571e-28	COTL1	SC02
3.41167e-13	-1.14163	0.246	0.581	4.94248e-09	SLC35F2	SC02
3.70802e-08	-1.14156	0.203	0.446	0.000537181	LIF	SC02
1.99666e-30	-1.1394	0.94	0.993	2.89256e-26	GOLM1	SC02
4.68556e-21	-1.13841	0.728	0.919	6.78798e-17	LAMA5	SC02
7.59271e-09	-1.13712	0.647	0.818	0.000109996	C6orf222	SC02
4.12946e-15	-1.13698	0.328	0.676	5.98235e-11	ARNTL2	SC02
9.04465e-15	-1.13666	0.319	0.696	1.3103e-10	CBLC	SC02
7.76648e-09	-1.13429	0.142	0.385	0.000112513	RHBDL2	SC02
2.15465e-09	-1.13314	0.216	0.473	3.12144e-05	INPP4B	SC02
1.53263e-08	-1.13257	0.44	0.649	0.000222032	NNMT	SC02
7.20061e-27	-1.13138	0.772	0.973	1.04315e-22	PLSCR1	SC02
1.05646e-11	-1.13027	0.138	0.446	1.5305e-07	TRPS1	SC02
3.02281e-10	-1.1273	0.289	0.588	4.37914e-06	METTL7A	SC02
7.76838e-31	-1.12709	0.819	0.966	1.12541e-26	ATP6V0C	SC02
1.43447e-08	-1.12486	0.073	0.277	0.000207812	CCDC73	SC02
9.1882e-17	-1.12425	0.509	0.831	1.33109e-12	ENC1	SC02
1.0129e-10	-1.12363	0.116	0.385	1.46739e-06	FAM177B	SC02
5.65416e-17	-1.1228	0.733	0.905	8.19117e-13	GATA6	SC02
1.55389e-16	-1.12233	0.509	0.811	2.25112e-12	AMOTL2	SC02
1.68483e-12	-1.12188	0.685	0.865	2.44081e-08	AKR1B10	SC02
6.02808e-10	-1.12135	0.466	0.716	8.73288e-06	YOD1	SC02
1.85734e-08	-1.12034	0.203	0.439	0.000269072	LOC101927391	SC02
3.46446e-24	-1.11967	0.694	0.946	5.01896e-20	ITGAV	SC02
2.5834e-30	-1.1181	0.966	1	3.74257e-26	CD55	SC02
5.35104e-07	-1.11603	0.405	0.628	0.00775205	CPM	SC02
8.53197e-18	-1.11345	0.47	0.797	1.23603e-13	CGN	SC02
1.83048e-06	-1.11297	0.164	0.365	0.0265181	GAS2L1	SC02
4.57012e-18	-1.11268	0.306	0.696	6.62073e-14	RASSF3	SC02
5.23988e-16	-1.11219	0.353	0.709	7.59101e-12	GALM	SC02
5.03402e-18	-1.1116	0.741	0.919	7.29278e-14	SOCS3	SC02
2.13939e-12	-1.11104	0.349	0.662	3.09934e-08	ELF4	SC02
8.93152e-15	-1.11002	0.362	0.703	1.29391e-10	FRYL	SC02
2.01378e-16	-1.10912	0.384	0.716	2.91736e-12	PKDCC	SC02
1.70088e-24	-1.10823	0.759	0.932	2.46406e-20	CAPN2	SC02
3.66595e-10	-1.10716	0.233	0.514	5.31086e-06	DTX2	SC02
2.61419e-16	-1.1062	0.31	0.689	3.78718e-12	NFATC2	SC02
1.24962e-23	-1.10554	0.509	0.912	1.81033e-19	PARP14	SC02
1.44123e-27	-1.10342	0.797	0.966	2.08791e-23	NECTIN2	SC02
1.29094e-13	-1.10323	0.142	0.473	1.87019e-09	MEIS2	SC02
3.90766e-14	-1.1027	0.698	0.878	5.66102e-10	ITPKC	SC02
4.89835e-17	-1.10151	0.435	0.791	7.09624e-13	SEC23A	SC02
1.69925e-07	-1.10011	0.28	0.514	0.00246171	HLA-DMB	SC02
1.03887e-16	-1.09966	0.422	0.77	1.50501e-12	BARX2	SC02
3.91293e-08	-1.09938	0.073	0.277	0.000566865	MYOM1	SC02
2.66344e-06	-1.09838	0.181	0.385	0.0385852	PNMA5	SC02
3.21014e-48	-1.09781	0.987	1	4.65053e-44	S100A11	SC02
4.18582e-09	-1.09368	0.086	0.318	6.06399e-05	IL33	SC02
2.41148e-10	-1.09299	0.802	0.912	3.49351e-06	LAMA3	SC02
3.88808e-25	-1.09045	0.884	0.986	5.63266e-21	EPHA2	SC02
2.19265e-13	-1.08934	0.599	0.838	3.17649e-09	PFKFB3	SC02
2.78104e-09	-1.08897	0.185	0.453	4.02889e-05	GSDMB	SC02
4.94073e-21	-1.0884	0.582	0.885	7.15763e-17	LGR4	SC02
3.2237e-16	-1.08672	0.638	0.872	4.67017e-12	ACADM	SC02
2.78119e-18	-1.08444	0.159	0.581	4.02911e-14	SLC7A7	SC02
6.35196e-11	-1.0833	0.353	0.662	9.20208e-07	SECTM1	SC02
3.8399e-14	-1.08324	0.302	0.662	5.56286e-10	SPAG16	SC02
2.33792e-17	-1.08001	0.681	0.878	3.38695e-13	LAMB1	SC02
5.84157e-12	-1.07917	0.211	0.52	8.46268e-08	SH3BP1	SC02
4.56292e-20	-1.07904	0.159	0.595	6.6103e-16	FAM3D	SC02
1.41592e-12	-1.07758	0.496	0.757	2.05124e-08	PTPRH	SC02
2.82512e-09	-1.07539	0.138	0.385	4.09275e-05	SLC16A2	SC02
3.83486e-15	-1.07519	0.384	0.736	5.55555e-11	ACVR1	SC02
2.07905e-14	-1.07427	0.591	0.865	3.01192e-10	CCN1	SC02
1.8622e-09	-1.07411	0.151	0.412	2.69776e-05	ZDHHC11B	SC02
3.06618e-13	-1.07387	0.181	0.507	4.44197e-09	POGLUT3	SC02
1.18781e-18	-1.07333	0.366	0.757	1.72078e-14	TMEM159	SC02
8.68845e-09	-1.07245	0.216	0.446	0.00012587	UNC13D	SC02
3.43465e-22	-1.07186	0.427	0.824	4.97578e-18	CTDSP1	SC02
1.89047e-18	-1.07068	0.491	0.851	2.73873e-14	TRAF3IP2	SC02
1.27191e-06	-1.06834	0.224	0.432	0.0184261	FABP3	SC02
8.83883e-11	-1.06819	0.276	0.568	1.28048e-06	TNFRSF1B	SC02
1.62063e-24	-1.06738	0.642	0.912	2.34781e-20	CAB39	SC02
1.06929e-13	-1.06712	0.138	0.459	1.54908e-09	LINC00472	SC02
1.86981e-17	-1.06619	0.638	0.912	2.7088e-13	NAPRT	SC02
1.95436e-34	-1.06415	0.897	0.986	2.83129e-30	HDLBP	SC02
1.76117e-07	-1.06335	0.254	0.48	0.0025514	CRABP2	SC02
3.22481e-16	-1.062	0.677	0.872	4.67179e-12	KLHL21	SC02
1.76737e-24	-1.06135	0.819	0.966	2.56039e-20	CFLAR	SC02
1.85726e-12	-1.06111	0.336	0.655	2.69061e-08	GNPNAT1	SC02
3.73493e-11	-1.06037	0.082	0.345	5.41079e-07	RASSF9	SC02
2.46104e-30	-1.05853	0.802	0.966	3.56531e-26	EIF4G1	SC02
5.19547e-12	-1.05845	0.22	0.541	7.52667e-08	ANO1	SC02
5.00294e-20	-1.05733	0.698	0.899	7.24777e-16	CTSC	SC02
2.04549e-12	-1.05691	0.461	0.77	2.9633e-08	UBE2CP5	SC02
9.73651e-15	-1.05657	0.332	0.676	1.41053e-10	FGD6	SC02
6.56992e-25	-1.05644	0.75	0.932	9.51784e-21	MGAT4B	SC02
4.94874e-07	-1.05592	0.22	0.446	0.00716925	RRAD	SC02
1.36882e-07	-1.05564	0.22	0.459	0.00198301	OXCT1	SC02
8.55234e-17	-1.05479	0.422	0.777	1.23898e-12	C1orf116	SC02
1.03635e-10	-1.05088	0.19	0.48	1.50136e-06	CROT	SC02
4.04729e-22	-1.05071	0.776	0.959	5.86331e-18	B4GALT1	SC02
4.75849e-28	-1.05038	0.966	1	6.89363e-24	NFKBIA	SC02
1.14792e-17	-1.0503	0.629	0.878	1.663e-13	GALNT7	SC02
2.89697e-15	-1.05003	0.724	0.919	4.19684e-11	IL32	SC02
1.55248e-07	-1.04903	0.448	0.669	0.00224907	SERPINA3	SC02
3.25856e-12	-1.04878	0.211	0.541	4.72068e-08	RAB20	SC02
4.5637e-11	-1.04758	0.116	0.405	6.61143e-07	TBXAS1	SC02
1.33445e-17	-1.04703	0.75	0.919	1.93322e-13	IDH1	SC02
2.2505e-07	-1.04631	0.224	0.453	0.0032603	TNS4	SC02
3.24647e-13	-1.04605	0.466	0.743	4.70316e-09	CLDN23	SC02
2.07303e-08	-1.04535	0.625	0.784	0.00030032	SELENOM	SC02
1.90484e-11	-1.0451	0.233	0.561	2.75954e-07	G0S2	SC02
2.10594e-10	-1.04472	0.853	0.953	3.05088e-06	TACSTD2	SC02
1.09228e-17	-1.04441	0.388	0.784	1.58239e-13	MYRF	SC02
1.87041e-14	-1.04433	0.129	0.459	2.70966e-10	DCUN1D1	SC02
1.31911e-14	-1.04399	0.375	0.73	1.911e-10	INPP1	SC02
2.56869e-11	-1.04231	0.172	0.473	3.72126e-07	TMEM139	SC02
1.05536e-12	-1.04097	0.422	0.709	1.5289e-08	CLMN	SC02
1.32281e-18	-1.04022	0.647	0.885	1.91636e-14	ERGIC1	SC02
1.23201e-17	-1.04005	0.793	0.953	1.78482e-13	VWA1	SC02
9.772e-16	-1.03955	0.108	0.453	1.41567e-11	ACOT11	SC02
1.57831e-07	-1.03888	0.203	0.426	0.00228649	DNASE1	SC02
3.37788e-25	-1.03886	0.703	0.973	4.89353e-21	TMEM238	SC02
1.88014e-11	-1.03852	0.491	0.736	2.72376e-07	PFKFB2	SC02
6.09485e-19	-1.03766	0.664	0.912	8.82961e-15	UAP1	SC02
1.69851e-10	-1.03709	0.091	0.351	2.46063e-06	ZFY	SC02
2.81843e-17	-1.03591	0.651	0.858	4.08305e-13	EDEM3	SC02
8.16623e-18	-1.03527	0.578	0.872	1.18304e-13	GPR160	SC02
3.84712e-14	-1.03511	0.513	0.838	5.57332e-10	RCAN1	SC02
1.95221e-17	-1.03506	0.203	0.601	2.82816e-13	NBEAL1	SC02
7.53956e-11	-1.03477	0.31	0.608	1.09226e-06	NFKBIE	SC02
2.54033e-14	-1.03464	0.608	0.878	3.68018e-10	IGFBP4	SC02
3.16565e-10	-1.03434	0.259	0.527	4.58608e-06	OR7E14P	SC02
1.10853e-06	-1.03394	0.198	0.412	0.0160592	ZNF827	SC02
9.78288e-15	-1.03352	0.336	0.716	1.41725e-10	C11orf24	SC02
4.59376e-13	-1.03248	0.362	0.676	6.65499e-09	CGAS	SC02
2.37569e-07	-1.03213	0.091	0.291	0.00344166	CCK	SC02
4.7493e-11	-1.03166	0.31	0.601	6.88031e-07	AKR7A3	SC02
6.79566e-23	-1.03144	0.5	0.885	9.84487e-19	SH3YL1	SC02
5.14579e-13	-1.0309	0.082	0.372	7.4547e-09	AFAP1-AS1	SC02
4.699e-13	-1.02993	0.25	0.588	6.80743e-09	PELI2	SC02
6.70657e-12	-1.02932	0.405	0.696	9.7158e-08	SYTL2	SC02
4.76203e-13	-1.02867	0.095	0.399	6.89875e-09	PLCE1	SC02
3.27026e-17	-1.0278	0.651	0.872	4.73763e-13	PLS1	SC02
1.33077e-16	-1.02667	0.547	0.845	1.92789e-12	ACSS1	SC02
4.211e-18	-1.0255	0.19	0.601	6.10048e-14	ATP2C2	SC02
1.47888e-17	-1.02546	0.5	0.838	2.14245e-13	FGD4	SC02
1.50852e-08	-1.02377	0.457	0.703	0.000218539	MBIP	SC02
2.30763e-11	-1.02373	0.289	0.581	3.34307e-07	UNC93B1	SC02
1.0661e-17	-1.02355	0.578	0.851	1.54446e-13	TPM2	SC02
1.38672e-13	-1.02298	0.056	0.338	2.00894e-09	PLA2G4A	SC02
4.3463e-26	-1.02251	0.819	0.98	6.29649e-22	EPN1	SC02
7.36626e-19	-1.02179	0.612	0.885	1.06715e-14	BCAR1	SC02
6.93744e-12	-1.02167	0.28	0.595	1.00503e-07	C2orf72	SC02
2.10157e-17	-1.02105	0.573	0.899	3.04455e-13	FBXO2	SC02
1.80969e-15	-1.02095	0.328	0.696	2.6217e-11	MAP3K21	SC02
8.06655e-09	-1.01944	0.147	0.385	0.00011686	NXN	SC02
2.54333e-09	-1.01908	0.375	0.601	3.68453e-05	CDC42EP2	SC02
4.08491e-16	-1.01892	0.72	0.919	5.91781e-12	ZYX	SC02
1.5758e-08	-1.01567	0.125	0.358	0.000228286	ANTXR2	SC02
4.9938e-13	-1.01486	0.043	0.311	7.23452e-09	MGAM2	SC02
1.94814e-13	-1.01465	0.341	0.682	2.82227e-09	TRIM47	SC02
1.21557e-09	-1.01289	0.125	0.378	1.761e-05	AUTS2	SC02
5.93367e-19	-1.01248	0.741	0.932	8.59611e-15	ETNK1	SC02
1.71286e-15	-1.01228	0.625	0.872	2.48142e-11	EPB41L1	SC02
1.72922e-12	-1.01141	0.22	0.554	2.50512e-08	PDXDC2P-NPIPB14P	SC02
1.35345e-26	-1.01086	0.724	0.959	1.96074e-22	MVP	SC02
1.38474e-16	-1.00848	0.491	0.818	2.00607e-12	CRACR2B	SC02
6.18484e-17	-1.0084	0.349	0.723	8.95998e-13	EPHB4	SC02
6.11645e-38	-1.00695	0.944	0.993	8.8609e-34	HDGF	SC02
4.47541e-15	-1.00542	0.353	0.716	6.48353e-11	CNNM4	SC02
1.98577e-18	-1.00479	0.685	0.892	2.87679e-14	SHROOM3	SC02
6.42962e-21	-1.00477	0.595	0.905	9.31459e-17	SP100	SC02
9.24393e-24	-1.0044	0.901	0.98	1.33917e-19	PIM3	SC02
3.40756e-11	-1.00423	0.496	0.757	4.93653e-07	CDKN2AIP	SC02
3.42935e-33	-1.00393	0.853	0.993	4.96809e-29	DAP	SC02
1.99141e-12	-1.00347	0.435	0.777	2.88496e-08	SLCO2A1	SC02
4.64175e-07	-1.00277	0.207	0.432	0.00672451	HPGD	SC02
3.0282e-16	-1.00181	0.487	0.797	4.38695e-12	FBP1	SC02
4.88584e-17	-1.00114	0.427	0.77	7.07811e-13	NPAS2	SC02
4.71972e-10	-1.00075	0.155	0.419	6.83746e-06	JADE1	SC02
1.47175e-20	-1.00002	0.625	0.905	2.13212e-16	SMG1	SC02
5.81137e-14	-0.999953	0.181	0.547	8.41894e-10	TET2	SC02
2.95844e-14	-0.999801	0.422	0.743	4.28589e-10	GIPC2	SC02
8.23886e-15	-0.999108	0.504	0.818	1.19356e-10	UPP1	SC02
2.67411e-22	-0.999079	0.565	0.926	3.87398e-18	BAZ1A	SC02
1.8941e-09	-0.998986	0.328	0.595	2.74398e-05	UNC5CL	SC02
1.79567e-15	-0.998802	0.276	0.655	2.60139e-11	FEZ2	SC02
9.31277e-12	-0.998321	0.491	0.757	1.34914e-07	TNKS1BP1	SC02
7.91787e-14	-0.997857	0.677	0.872	1.14706e-09	ABCC3	SC02
1.54203e-16	-0.995807	0.392	0.743	2.23395e-12	PLEKHA6	SC02
2.19697e-20	-0.995804	0.608	0.905	3.18275e-16	TNFRSF14	SC02
1.21771e-19	-0.995727	0.78	0.959	1.76409e-15	KCNE3	SC02
1.77985e-19	-0.994546	0.638	0.912	2.57847e-15	IER3	SC02
9.56329e-14	-0.990955	0.466	0.784	1.38543e-09	PPFIBP2	SC02
2.5309e-35	-0.990165	0.957	0.993	3.66652e-31	TAGLN2	SC02
1.17997e-26	-0.989179	0.948	1	1.70942e-22	GMDS	SC02
4.88065e-11	-0.989002	0.405	0.676	7.0706e-07	EZH2	SC02
3.38622e-15	-0.988254	0.517	0.777	4.90561e-11	SIK2	SC02
8.33907e-16	-0.988065	0.457	0.784	1.20808e-11	SEC24D	SC02
2.33916e-19	-0.986344	0.638	0.899	3.38873e-15	MGLL	SC02
7.1763e-16	-0.985681	0.487	0.818	1.03963e-11	SWAP70	SC02
8.77843e-10	-0.985659	0.108	0.365	1.27173e-05	LAMP5	SC02
5.60517e-16	-0.985375	0.31	0.676	8.12021e-12	CCDC68	SC02
1.96692e-16	-0.985031	0.078	0.432	2.84948e-12	EIF2D	SC02
4.07067e-12	-0.984254	0.659	0.885	5.89717e-08	PRSS23	SC02
3.22125e-12	-0.983101	0.203	0.547	4.66663e-08	DYNC2H1	SC02
1.24327e-08	-0.983018	0.448	0.703	0.000180113	PAGE2B	SC02
1.36917e-09	-0.982097	0.444	0.696	1.98351e-05	MAPK3	SC02
2.85163e-19	-0.981958	0.224	0.642	4.13115e-15	TP53I11	SC02
1.72492e-13	-0.981773	0.276	0.642	2.4989e-09	HEG1	SC02
7.44052e-12	-0.981529	0.448	0.743	1.07791e-07	GATA4	SC02
4.39156e-10	-0.981337	0.177	0.466	6.36205e-06	RASAL1	SC02
1.10544e-08	-0.98112	0.159	0.405	0.000160145	GGT1	SC02
6.51133e-15	-0.980231	0.082	0.419	9.43296e-11	FUT9	SC02
1.10587e-07	-0.980198	0.159	0.385	0.00160207	IL1RN	SC02
5.98879e-11	-0.979764	0.216	0.52	8.67596e-07	TRIM14	SC02
2.07866e-21	-0.977508	0.651	0.939	3.01135e-17	VCL	SC02
3.2584e-09	-0.976739	0.155	0.419	4.72045e-05	FAM129A	SC02
8.30317e-20	-0.97673	0.435	0.845	1.20288e-15	STK25	SC02
7.29452e-11	-0.976222	0.547	0.75	1.05676e-06	GNE	SC02
1.3836e-18	-0.975148	0.591	0.872	2.00443e-14	CDC42BPA	SC02
1.08708e-13	-0.974643	0.306	0.655	1.57485e-09	MPP5	SC02
4.18456e-17	-0.974425	0.379	0.723	6.06217e-13	HKDC1	SC02
1.38358e-16	-0.973854	0.401	0.77	2.00439e-12	TMEM30B	SC02
2.98686e-08	-0.97374	0.108	0.324	0.000432706	PFKM	SC02
1.77383e-25	-0.973059	0.772	0.986	2.56975e-21	PDXDC1	SC02
9.65989e-22	-0.972986	0.815	0.966	1.39943e-17	PYGB	SC02
6.39631e-13	-0.972554	0.315	0.642	9.26634e-09	DDX3Y	SC02
4.44612e-18	-0.972203	0.289	0.723	6.4411e-14	FAM126B	SC02
4.73307e-15	-0.970284	0.655	0.865	6.8568e-11	POR	SC02
6.11343e-07	-0.970055	0.138	0.345	0.00885653	BOK-AS1	SC02
4.39903e-16	-0.969816	0.353	0.73	6.37288e-12	LPCAT4	SC02
3.96031e-13	-0.968283	0.409	0.743	5.7373e-09	FUT4	SC02
2.10721e-22	-0.967586	0.741	0.939	3.05271e-18	GNG12	SC02
1.41024e-11	-0.965133	0.216	0.541	2.04301e-07	BARD1	SC02
2.5655e-12	-0.965015	0.138	0.453	3.71664e-08	RGS10	SC02
8.79593e-07	-0.964207	0.289	0.5	0.0127427	MFSD2A	SC02
3.15859e-15	-0.962208	0.31	0.662	4.57585e-11	NFKB2	SC02
2.14943e-23	-0.9617	0.763	0.966	3.11388e-19	ANXA3	SC02
2.69605e-10	-0.960363	0.345	0.655	3.90576e-06	PPL	SC02
5.6206e-10	-0.959196	0.22	0.507	8.14256e-06	SORBS2	SC02
2.12818e-10	-0.957877	0.379	0.676	3.0831e-06	ITGA2	SC02
3.52026e-19	-0.957549	0.569	0.899	5.0998e-15	PLEKHA7	SC02
8.18615e-08	-0.95666	0.185	0.439	0.00118593	OSBPL1A	SC02
3.59987e-12	-0.955934	0.388	0.696	5.21513e-08	GALNT12	SC02
2.80133e-10	-0.955568	0.345	0.642	4.05829e-06	NABP1	SC02
4.04715e-20	-0.95507	0.522	0.865	5.8631e-16	CDR2	SC02
1.23143e-10	-0.954604	0.082	0.338	1.78397e-06	CCRL2	SC02
1.99572e-10	-0.954363	0.095	0.351	2.8912e-06	LOC100130111	SC02
5.33106e-16	-0.954177	0.634	0.872	7.72311e-12	TM7SF3	SC02
2.46772e-13	-0.953394	0.289	0.628	3.57499e-09	DENND1B	SC02
1.08642e-07	-0.952879	0.603	0.838	0.0015739	TIMP2	SC02
7.57792e-08	-0.951847	0.129	0.351	0.00109781	STEAP4	SC02
1.79533e-19	-0.951669	0.328	0.757	2.60089e-15	ITGA3	SC02
1.17768e-06	-0.950738	0.233	0.473	0.0170611	COL17A1	SC02
1.5481e-16	-0.950161	0.634	0.892	2.24274e-12	CDK6	SC02
1.27294e-15	-0.948946	0.276	0.662	1.8441e-11	RPS6KA1	SC02
1.71567e-18	-0.948848	0.659	0.919	2.4855e-14	PHACTR2	SC02
1.39606e-17	-0.948643	0.746	0.899	2.02248e-13	CLINT1	SC02
3.86433e-15	-0.948513	0.707	0.892	5.59825e-11	C12orf49	SC02
2.49426e-18	-0.947942	0.711	0.919	3.61343e-14	TPP1	SC02
5.02984e-11	-0.946614	0.284	0.601	7.28672e-07	FAM83E	SC02
2.5778e-11	-0.94647	0.25	0.568	3.73446e-07	SLC12A8	SC02
6.81781e-11	-0.946201	0.207	0.507	9.87696e-07	VILL	SC02
1.73001e-14	-0.944507	0.284	0.642	2.50627e-10	DNAJC22	SC02
2.12563e-08	-0.944478	0.823	0.98	0.000307939	ITLN1	SC02
2.32192e-12	-0.944165	0.405	0.73	3.36377e-08	IHH	SC02
8.15461e-10	-0.943766	0.164	0.439	1.18136e-05	XAF1	SC02
1.77424e-13	-0.943592	0.539	0.838	2.57034e-09	SEC24A	SC02
9.25625e-15	-0.942889	0.47	0.777	1.34095e-10	LIMK2	SC02
9.75141e-24	-0.942687	0.897	0.986	1.41269e-19	MAFF	SC02
7.97138e-16	-0.941225	0.164	0.547	1.15481e-11	TGFBR3	SC02
1.26737e-14	-0.939476	0.953	0.993	1.83604e-10	CXCL8	SC02
3.68719e-11	-0.939214	0.388	0.669	5.34163e-07	MIB2	SC02
2.34079e-21	-0.937308	0.845	0.946	3.39111e-17	STARD10	SC02
3.14795e-16	-0.937065	0.496	0.851	4.56043e-12	DNPEP	SC02
1.27014e-24	-0.936775	0.996	0.993	1.84006e-20	TFF2	SC02
1.16735e-13	-0.936698	0.784	0.932	1.69114e-09	CLDN1	SC02
6.50701e-12	-0.936047	0.362	0.662	9.4267e-08	PIK3CB	SC02
8.86801e-14	-0.935951	0.302	0.635	1.28471e-09	SLC9A3R2	SC02
1.21368e-18	-0.935906	0.836	0.939	1.75826e-14	GLS	SC02
2.39438e-06	-0.935218	0.121	0.297	0.0346874	SLC2A10	SC02
2.73953e-11	-0.934606	0.448	0.689	3.96876e-07	DDC	SC02
1.40725e-07	-0.934524	0.125	0.331	0.00203869	FEZF1-AS1	SC02
9.17201e-08	-0.933852	0.353	0.628	0.00132875	DUSP2	SC02
2.23765e-11	-0.933729	0.142	0.439	3.24168e-07	C5orf30	SC02
1.1908e-08	-0.933729	0.155	0.392	0.000172511	DGAT2	SC02
2.78879e-08	-0.933406	0.022	0.182	0.000404012	LINC02038	SC02
2.42249e-12	-0.932725	0.306	0.622	3.50946e-08	RPS6KA4	SC02
2.42821e-13	-0.932211	0.31	0.635	3.51774e-09	TSKU	SC02
2.04651e-13	-0.93104	0.397	0.723	2.96477e-09	PPP2R1B	SC02
1.18256e-07	-0.928794	0.315	0.554	0.00171317	EPS8L1	SC02
5.12078e-21	-0.928261	0.841	0.959	7.41847e-17	ADAM9	SC02
2.11973e-19	-0.926673	0.625	0.905	3.07085e-15	TNIP1	SC02
7.15521e-11	-0.926259	0.5	0.743	1.03657e-06	SP1	SC02
2.78384e-16	-0.926029	0.522	0.878	4.03295e-12	PDLIM5	SC02
9.52991e-21	-0.925698	0.474	0.811	1.3806e-16	HSBP1L1	SC02
1.1811e-18	-0.924795	0.724	0.919	1.71105e-14	SLC35A3	SC02
1.74071e-19	-0.924578	0.694	0.919	2.52177e-15	PKN2	SC02
1.1653e-23	-0.924558	0.94	0.993	1.68817e-19	EGR1	SC02
1.17438e-12	-0.924448	0.435	0.75	1.70132e-08	LINC01184	SC02
1.377e-10	-0.923701	0.457	0.703	1.99486e-06	ANG	SC02
9.53166e-18	-0.923065	0.595	0.878	1.38085e-13	PLEKHA5	SC02
1.82904e-06	-0.922741	0.19	0.399	0.0264973	ADAM8	SC02
5.21364e-07	-0.92258	0.086	0.277	0.007553	STS	SC02
2.53464e-09	-0.922026	0.177	0.446	3.67194e-05	CCDC88B	SC02
1.97226e-10	-0.921975	0.228	0.527	2.85721e-06	ST3GAL1	SC02
7.50787e-10	-0.92095	0.478	0.736	1.08767e-05	DNAJC13	SC02
6.32007e-07	-0.91982	0.147	0.358	0.00915588	SLC7A11	SC02
1.20956e-13	-0.919314	0.414	0.75	1.75229e-09	CDC73	SC02
1.12507e-11	-0.919125	0.44	0.75	1.62988e-07	PBXIP1	SC02
1.4545e-06	-0.919012	0.28	0.486	0.0210713	EHBP1L1	SC02
4.90217e-12	-0.918882	0.392	0.696	7.10177e-08	CRYZ	SC02
7.4573e-14	-0.918864	0.185	0.547	1.08034e-09	NCMAP	SC02
2.74126e-20	-0.918466	0.823	0.953	3.97126e-16	TFRC	SC02
1.11688e-13	-0.916468	0.241	0.608	1.61802e-09	KIFC3	SC02
2.62789e-15	-0.915151	0.448	0.811	3.80702e-11	ETV6	SC02
1.52071e-10	-0.914739	0.444	0.703	2.20306e-06	KALRN	SC02
1.187e-28	-0.914585	0.94	1	1.7196e-24	ALDH1A1	SC02
7.39711e-17	-0.914403	0.728	0.932	1.07162e-12	NEDD4L	SC02
1.19273e-08	-0.913927	0.211	0.486	0.000172791	CCDC88C	SC02
2.82475e-28	-0.913018	0.953	1	4.09221e-24	ARL6IP1	SC02
2.91594e-16	-0.912938	0.578	0.845	4.22432e-12	NDUFS1	SC02
1.11673e-06	-0.912783	0.172	0.385	0.0161781	KAT2B	SC02
1.38102e-18	-0.912214	0.659	0.865	2.00068e-14	PMM2	SC02
2.22227e-06	-0.912111	0.263	0.473	0.0321941	PPP1R14D	SC02
1.86825e-12	-0.909435	0.366	0.696	2.70654e-08	ARID4A	SC02
3.60931e-16	-0.907881	0.832	0.953	5.22881e-12	IRF1	SC02
2.27656e-10	-0.9066	0.379	0.682	3.29805e-06	KCNK6	SC02
6.43225e-12	-0.905766	0.353	0.689	9.3184e-08	CDS1	SC02
1.18128e-14	-0.904911	0.293	0.662	1.71133e-10	IRX2	SC02
1.86623e-20	-0.904497	0.776	0.953	2.70361e-16	AKAP13	SC02
3.84644e-12	-0.903582	0.254	0.615	5.57234e-08	LCORL	SC02
3.83812e-15	-0.903258	0.513	0.818	5.56028e-11	ATP11B	SC02
1.25432e-11	-0.902162	0.121	0.419	1.81714e-07	CPTP	SC02
3.31783e-10	-0.900426	0.569	0.831	4.80654e-06	DUSP6	SC02
2.86613e-06	-0.900205	0.142	0.324	0.0415216	MOCOS	SC02
6.70562e-12	-0.899559	0.159	0.48	9.71444e-08	EPB41L4A	SC02
3.2634e-07	-0.898719	0.703	0.865	0.00472768	IGFBP2	SC02
1.61462e-12	-0.8983	0.328	0.655	2.3391e-08	POLD3	SC02
2.48048e-17	-0.896856	0.487	0.851	3.59347e-13	SNTB2	SC02
2.19246e-12	-0.89681	0.147	0.466	3.17622e-08	PIEZO1	SC02
2.18743e-10	-0.896596	0.353	0.642	3.16894e-06	PTPN14	SC02
8.59352e-23	-0.895663	0.763	0.959	1.24494e-18	TMEM248	SC02
1.53582e-07	-0.895031	0.052	0.23	0.00222494	RIPOR3	SC02
2.53878e-17	-0.89477	0.586	0.885	3.67793e-13	CYB561	SC02
2.63741e-10	-0.894685	0.095	0.351	3.82082e-06	ARHGAP10	SC02
1.66044e-07	-0.893671	0.194	0.432	0.00240547	PACSIN3	SC02
5.79444e-07	-0.893625	0.078	0.257	0.00839441	PLCL2	SC02
3.19796e-07	-0.892471	0.53	0.73	0.00463288	CYBRD1	SC02
2.79523e-09	-0.891999	0.371	0.642	4.04945e-05	NEK6	SC02
1.97134e-12	-0.891645	0.345	0.669	2.85588e-08	PCYT1A	SC02
2.80349e-10	-0.891624	0.108	0.372	4.06142e-06	SLC1A1	SC02
1.14239e-21	-0.891437	0.884	0.966	1.65498e-17	SLC39A14	SC02
2.10144e-15	-0.891217	0.31	0.73	3.04436e-11	MAGI3	SC02
6.08511e-21	-0.891095	0.836	0.98	8.81551e-17	AHR	SC02
2.03399e-16	-0.889747	0.681	0.926	2.94665e-12	DNMBP	SC02
2.00645e-11	-0.889633	0.284	0.595	2.90674e-07	TRAF7	SC02
7.96006e-08	-0.889521	0.185	0.412	0.00115317	ENDOD1	SC02
1.44151e-09	-0.88902	0.358	0.649	2.08831e-05	HIF1A	SC02
6.64844e-22	-0.888669	0.759	0.966	9.63159e-18	SERINC2	SC02
4.76035e-11	-0.887375	0.254	0.568	6.89632e-07	TRIB2	SC02
1.65195e-14	-0.887142	0.224	0.588	2.39319e-10	THRA	SC02
7.40006e-16	-0.886571	0.668	0.892	1.07205e-11	NDUFA10	SC02
4.35101e-07	-0.885094	0.086	0.27	0.0063033	DAPP1	SC02
3.04599e-11	-0.884998	0.53	0.777	4.41273e-07	TLE1	SC02
1.74717e-06	-0.884934	0.19	0.412	0.0253112	SLFN5	SC02
1.53508e-20	-0.884722	0.677	0.966	2.22388e-16	PKP4	SC02
2.22886e-08	-0.884545	0.293	0.561	0.000322895	COL16A1	SC02
1.63622e-09	-0.884385	0.379	0.655	2.37039e-05	RELL1	SC02
1.66416e-24	-0.884377	0.905	0.993	2.41086e-20	LMNA	SC02
5.73345e-17	-0.883628	0.677	0.905	8.30605e-13	AP1B1	SC02
2.67689e-08	-0.882717	0.491	0.709	0.000387802	PDP1	SC02
2.46156e-10	-0.881969	0.142	0.426	3.56607e-06	RNF39	SC02
1.84002e-16	-0.881698	0.659	0.912	2.66564e-12	CASK	SC02
2.08782e-10	-0.880909	0.375	0.662	3.02462e-06	MBOAT1	SC02
3.49957e-15	-0.880877	0.698	0.919	5.06982e-11	MGST1	SC02
9.46276e-11	-0.880575	0.345	0.662	1.37087e-06	ARHGAP26	SC02
1.68552e-10	-0.880407	0.302	0.595	2.44181e-06	INPP5D	SC02
6.50197e-19	-0.880374	0.75	0.939	9.41941e-15	LPP	SC02
4.7134e-12	-0.878597	0.138	0.459	6.82831e-08	D2HGDH	SC02
6.40209e-10	-0.877282	0.151	0.426	9.2747e-06	RHOXF1-AS1	SC02
9.96718e-30	-0.876139	0.961	0.986	1.44395e-25	PTP4A2	SC02
1.90945e-13	-0.875858	0.414	0.743	2.76623e-09	ZSWIM6	SC02
8.77805e-19	-0.875459	0.694	0.953	1.27168e-14	PLEKHB2	SC02
3.93921e-11	-0.875333	0.069	0.324	5.70673e-07	MLKL	SC02
9.06317e-11	-0.874631	0.25	0.588	1.31298e-06	NBEAL2	SC02
5.8774e-11	-0.872659	0.612	0.811	8.5146e-07	STOM	SC02
1.04626e-10	-0.872529	0.336	0.649	1.51572e-06	EED	SC02
7.76417e-09	-0.871779	0.172	0.432	0.00011248	NECTIN4	SC02
1.41309e-07	-0.871569	0.134	0.358	0.00204714	NEURL3	SC02
3.81971e-11	-0.870212	0.224	0.534	5.53361e-07	SP110	SC02
4.47163e-11	-0.869688	0.582	0.824	6.47805e-07	RPS6KA3	SC02
4.36706e-12	-0.869475	0.22	0.561	6.32655e-08	PLEK2	SC02
3.85658e-11	-0.868924	0.254	0.574	5.58703e-07	COL27A1	SC02
3.71663e-13	-0.868136	0.504	0.764	5.38429e-09	ARF6	SC02
1.67037e-27	-0.868001	0.983	1	2.41987e-23	NEAT1	SC02
4.15318e-09	-0.866478	0.211	0.493	6.01672e-05	RBMS2	SC02
7.83282e-29	-0.866148	1	1	1.13474e-24	LYZ	SC02
5.23042e-15	-0.866037	0.629	0.905	7.5773e-11	ATP2B1	SC02
4.73232e-16	-0.865843	0.659	0.878	6.85571e-12	SUCLG2	SC02
3.70048e-17	-0.863545	0.728	0.926	5.36089e-13	KIAA1522	SC02
3.04318e-14	-0.862882	0.724	0.912	4.40865e-10	RASSF7	SC02
1.29518e-06	-0.86269	0.082	0.257	0.0187633	MRAP2	SC02
7.47698e-10	-0.862454	0.06	0.291	1.08319e-05	CYMP	SC02
1.21365e-18	-0.862307	0.797	0.953	1.75822e-14	CD2AP	SC02
1.89931e-16	-0.862223	0.608	0.865	2.75154e-12	JPT2	SC02
1.30096e-13	-0.861589	0.543	0.845	1.88471e-09	TMEM8A	SC02
1.77815e-14	-0.861549	0.414	0.764	2.576e-10	FAM234A	SC02
1.19471e-14	-0.860288	0.513	0.811	1.73078e-10	OXSR1	SC02
7.88699e-25	-0.860153	0.862	0.993	1.14259e-20	NFKBIZ	SC02
2.98003e-22	-0.860143	0.905	0.973	4.31717e-18	ATP1A1	SC02
3.33973e-13	-0.85994	0.159	0.493	4.83827e-09	FRRS1	SC02
3.34297e-17	-0.859763	0.819	0.953	4.84297e-13	CYP2S1	SC02
2.32302e-07	-0.859647	0.228	0.48	0.00336536	ATP2B4	SC02
1.36918e-18	-0.858849	0.629	0.912	1.98353e-14	SHISA5	SC02
9.23863e-09	-0.858843	0.509	0.73	0.00013384	RND1	SC02
1.09649e-15	-0.858086	0.694	0.932	1.58848e-11	STAT1	SC02
2.05123e-08	-0.857972	0.259	0.514	0.000297162	TSC2	SC02
5.1918e-13	-0.857843	0.474	0.791	7.52136e-09	ST5	SC02
8.89229e-13	-0.857664	0.453	0.777	1.28823e-08	SLAIN2	SC02
1.8916e-09	-0.857642	0.522	0.791	2.74036e-05	CLIC6	SC02
8.5866e-09	-0.857107	0.259	0.541	0.000124394	RHBDF1	SC02
2.68192e-10	-0.856744	0.5	0.743	3.8853e-06	SPTY2D1	SC02
1.31344e-14	-0.856649	0.612	0.878	1.90277e-10	HID1	SC02
7.9331e-13	-0.85662	0.194	0.534	1.14927e-08	RILP	SC02
6.17977e-11	-0.855307	0.612	0.831	8.95263e-07	TESC	SC02
9.19665e-11	-0.855042	0.496	0.73	1.33232e-06	E2F4	SC02
5.76928e-10	-0.854943	0.237	0.534	8.35796e-06	RPL39L	SC02
1.08755e-10	-0.854862	0.047	0.277	1.57554e-06	EPN3	SC02
2.1771e-08	-0.854715	0.642	0.858	0.000315397	HIST1H1C	SC02
9.98592e-19	-0.854271	0.591	0.905	1.44666e-14	IL6ST	SC02
3.26867e-10	-0.85414	0.108	0.365	4.73532e-06	NR3C2	SC02
1.06411e-08	-0.852684	0.259	0.547	0.000154158	PML	SC02
3.9329e-19	-0.852377	0.69	0.946	5.69759e-15	ACBD3	SC02
4.10852e-27	-0.852317	0.935	0.993	5.95202e-23	CMPK1	SC02
7.15241e-14	-0.852194	0.25	0.601	1.03617e-09	MAGI1	SC02
1.86856e-07	-0.852056	0.091	0.284	0.00270698	RSPH1	SC02
2.97459e-11	-0.851669	0.509	0.791	4.30928e-07	GASK1B	SC02
6.02127e-11	-0.851666	0.603	0.845	8.72301e-07	IGF2BP3	SC02
2.88354e-15	-0.851355	0.69	0.919	4.17739e-11	HIPK2	SC02
1.66246e-13	-0.851352	0.522	0.797	2.4084e-09	SLC7A1	SC02
1.42842e-11	-0.850899	0.539	0.791	2.06935e-07	TMEM106C	SC02
9.46865e-12	-0.850655	0.634	0.865	1.37172e-07	RNASE4	SC02
1.28015e-06	-0.850342	0.065	0.23	0.0185455	SLFN12	SC02
6.94311e-07	-0.849656	0.065	0.236	0.0100585	SMIM10	SC02
1.01547e-13	-0.849515	0.552	0.811	1.4711e-09	FUT8	SC02
2.39626e-11	-0.849442	0.543	0.797	3.47147e-07	CNPPD1	SC02
5.72377e-10	-0.848963	0.065	0.297	8.29203e-06	ARHGAP24	SC02
6.53332e-09	-0.848789	0.009	0.162	9.46483e-05	LINC00842	SC02
5.14687e-10	-0.847668	0.237	0.534	7.45628e-06	ARPC1B	SC02
1.73225e-10	-0.846636	0.672	0.892	2.50951e-06	PEA15	SC02
3.4529e-08	-0.846491	0.069	0.27	0.000500221	LINC01612	SC02
2.5158e-13	-0.846239	0.901	0.973	3.64463e-09	PGC	SC02
2.56563e-10	-0.846095	0.026	0.23	3.71683e-06	TRIM31-AS1	SC02
1.537e-12	-0.846047	0.211	0.547	2.22665e-08	NOTCH2	SC02
2.45245e-21	-0.845868	0.767	0.973	3.55287e-17	CORO1B	SC02
3.39416e-08	-0.845824	0.168	0.412	0.000491712	HMGA2	SC02
2.51466e-11	-0.844226	0.375	0.689	3.64299e-07	SLC16A1	SC02
3.22751e-22	-0.843775	0.892	0.993	4.6757e-18	TSPAN13	SC02
5.62163e-08	-0.843532	0.078	0.277	0.000814406	KCNE2	SC02
4.32033e-15	-0.843303	0.793	0.939	6.25887e-11	PLAAT3	SC02
3.46441e-10	-0.842757	0.099	0.365	5.0189e-06	SLC27A1	SC02
1.12995e-15	-0.841761	0.569	0.865	1.63696e-11	HIPK3	SC02
6.03607e-12	-0.841154	0.608	0.838	8.74445e-08	KIAA1217	SC02
2.39917e-13	-0.840562	0.108	0.439	3.47567e-09	SIAE	SC02
1.32997e-15	-0.840562	0.121	0.473	1.92672e-11	MBNL3	SC02
7.05076e-18	-0.84053	0.694	0.939	1.02144e-13	AKT1	SC02
4.93259e-12	-0.839501	0.526	0.804	7.14584e-08	METRNL	SC02
2.01164e-07	-0.839392	0.134	0.351	0.00291427	MCCC1	SC02
7.29218e-10	-0.838928	0.233	0.534	1.05642e-05	PPARGC1A	SC02
3.18624e-10	-0.838163	0.461	0.696	4.61591e-06	SP140L	SC02
5.40203e-12	-0.8379	0.332	0.662	7.82592e-08	WDR24	SC02
9.90874e-16	-0.836548	0.405	0.804	1.43548e-11	ASL	SC02
4.98022e-12	-0.835517	0.112	0.419	7.21484e-08	BHLHE41	SC02
3.825e-12	-0.835103	0.207	0.527	5.54128e-08	ARHGAP42	SC02
1.82474e-06	-0.8351	0.142	0.331	0.0264351	AASS	SC02
1.0409e-13	-0.834834	0.513	0.818	1.50795e-09	SDHA	SC02
1.11604e-16	-0.83458	0.409	0.791	1.61681e-12	SLC4A2	SC02
7.98754e-09	-0.834349	0.409	0.649	0.000115716	RAP1GAP	SC02
1.34051e-17	-0.834011	0.772	0.966	1.94199e-13	KMT2C	SC02
3.80201e-09	-0.833873	0.534	0.743	5.50797e-05	SIPA1L1	SC02
3.53412e-07	-0.833297	0.121	0.331	0.00511988	OSBPL7	SC02
2.33865e-15	-0.833268	0.668	0.878	3.38801e-11	RAB5A	SC02
4.05877e-19	-0.832605	0.685	0.959	5.87995e-15	AAMP	SC02
9.70995e-07	-0.832105	0.125	0.324	0.0140668	CDH17	SC02
9.06612e-12	-0.830866	0.095	0.392	1.31341e-07	VSTM2L	SC02
1.98007e-20	-0.830621	0.836	0.973	2.86853e-16	GSPT1	SC02
2.22009e-14	-0.829925	0.522	0.811	3.21624e-10	VKORC1L1	SC02
2.38758e-17	-0.829169	0.862	0.98	3.45889e-13	SLC20A1	SC02
9.9211e-10	-0.828207	0.194	0.486	1.43727e-05	SLC16A7	SC02
2.24416e-09	-0.828086	0.272	0.547	3.25112e-05	SLC25A22	SC02
4.10771e-11	-0.828069	0.379	0.676	5.95085e-07	EXT1	SC02
8.43173e-12	-0.82792	0.086	0.372	1.22151e-07	PHACTR3	SC02
1.87526e-28	-0.827772	0.97	0.993	2.71669e-24	CD151	SC02
1.94059e-14	-0.827635	0.647	0.865	2.81133e-10	TRIM2	SC02
2.97867e-15	-0.827064	0.56	0.851	4.3152e-11	COQ8A	SC02
8.79828e-24	-0.8269	0.94	1	1.27461e-19	ANXA5	SC02
9.92388e-14	-0.826142	0.375	0.703	1.43767e-09	WDFY1	SC02
3.81423e-21	-0.82574	0.897	0.993	5.52567e-17	AHNAK	SC02
3.80736e-11	-0.824996	0.177	0.48	5.51572e-07	HDAC7	SC02
2.01855e-09	-0.824304	0.237	0.514	2.92428e-05	MAP3K1	SC02
4.87241e-12	-0.824301	0.44	0.73	7.05867e-08	RBMS1	SC02
4.61253e-09	-0.82367	0.241	0.527	6.68217e-05	CRYZL2P	SC02
9.28587e-13	-0.823289	0.241	0.568	1.34524e-08	TXNDC11	SC02
6.42488e-11	-0.822593	0.53	0.757	9.30772e-07	RBFOX2	SC02
1.27886e-21	-0.822554	0.797	0.966	1.85268e-17	TES	SC02
4.61763e-09	-0.822532	0.095	0.331	6.68955e-05	ITPKA	SC02
1.29277e-10	-0.822369	0.237	0.547	1.87283e-06	BCL9L	SC02
2.22231e-09	-0.821061	0.328	0.622	3.21947e-05	CHRM3	SC02
4.08588e-08	-0.820813	0.349	0.628	0.000591921	TBC1D8B	SC02
7.64086e-09	-0.820687	0.272	0.534	0.000110693	ZNF551	SC02
4.16926e-22	-0.820669	0.858	0.98	6.04e-18	RHOC	SC02
5.44148e-19	-0.820602	0.78	0.973	7.88307e-15	LITAF	SC02
1.19328e-10	-0.82049	0.177	0.473	1.7287e-06	HNF1B	SC02
1.73314e-12	-0.820458	0.595	0.838	2.5108e-08	MAP4K4	SC02
9.84625e-14	-0.819983	0.703	0.878	1.42643e-09	FAM3C	SC02
4.6413e-17	-0.819761	0.841	0.946	6.72386e-13	FOSL2	SC02
1.11787e-13	-0.819243	0.422	0.757	1.61946e-09	TNFRSF1A	SC02
1.65415e-08	-0.818946	0.25	0.52	0.000239637	C4BPB	SC02
1.54399e-11	-0.818812	0.397	0.696	2.23678e-07	AHCYL2	SC02
1.15063e-07	-0.81866	0.121	0.331	0.00166691	ADM2	SC02
2.63753e-14	-0.818648	0.504	0.77	3.82099e-10	CDR2L	SC02
1.28343e-08	-0.817558	0.034	0.216	0.000185931	CATSPERB	SC02
9.06932e-13	-0.817193	0.44	0.75	1.31387e-08	PRCC	SC02
7.15423e-20	-0.817131	0.737	0.939	1.03643e-15	EPAS1	SC02
1.27439e-13	-0.81701	0.384	0.75	1.8462e-09	MARVELD3	SC02
2.57878e-06	-0.816724	0.06	0.223	0.0373588	XDH	SC02
4.4626e-08	-0.815732	0.353	0.595	0.000646496	SEMA6A	SC02
4.08827e-07	-0.815597	0.125	0.331	0.00592268	VDR	SC02
1.18016e-09	-0.815536	0.267	0.568	1.7097e-05	TSFM	SC02
7.01472e-11	-0.81534	0.336	0.642	1.01622e-06	SLC35C1	SC02
8.18463e-17	-0.815186	0.698	0.912	1.18571e-12	CSNK1D	SC02
1.72981e-12	-0.815146	0.642	0.858	2.50598e-08	EVI5	SC02
2.17831e-08	-0.815034	0.125	0.372	0.000315572	CCNO	SC02
4.27444e-07	-0.814813	0.065	0.25	0.00619238	MSLN	SC02
4.37733e-09	-0.814642	0.164	0.426	6.34144e-05	EFNA4	SC02
6.55578e-19	-0.814618	0.922	1	9.49736e-15	SOD2	SC02
3.21352e-06	-0.814605	0.22	0.426	0.0465543	ACSF2	SC02
3.92523e-08	-0.812442	0.047	0.236	0.000568649	HIST1H2AC	SC02
6.63477e-09	-0.812221	0.091	0.324	9.6118e-05	PLAAT2	SC02
4.46721e-12	-0.81218	0.284	0.642	6.47164e-08	KDELR3	SC02
2.34617e-10	-0.811018	0.612	0.811	3.39889e-06	ARHGAP1	SC02
2.07994e-14	-0.810211	0.716	0.953	3.01321e-10	IDS	SC02
8.00776e-09	-0.809914	0.224	0.507	0.000116008	GPR35	SC02
2.68824e-09	-0.809631	0.233	0.527	3.89445e-05	HS3ST1	SC02
1.57722e-14	-0.809404	0.728	0.905	2.28492e-10	TSC22D3	SC02
9.28918e-07	-0.80856	0.22	0.453	0.0134572	ANKRD36	SC02
1.19307e-08	-0.808199	0.302	0.574	0.00017284	SLC35F6	SC02
1.92001e-12	-0.807652	0.578	0.811	2.78152e-08	EHD1	SC02
9.98535e-12	-0.807392	0.336	0.689	1.44658e-07	PPFIBP1	SC02
8.72023e-11	-0.806798	0.371	0.682	1.2633e-06	AGAP1	SC02
2.03347e-11	-0.806305	0.629	0.851	2.94588e-07	CCDC6	SC02
6.425e-12	-0.806266	0.345	0.696	9.3079e-08	INO80D	SC02
6.55128e-18	-0.805953	0.698	0.919	9.49084e-14	LAMC1	SC02
1.33253e-11	-0.805641	0.315	0.649	1.93044e-07	CYB5R1	SC02
8.98532e-07	-0.80413	0.047	0.209	0.013017	SAMD9L	SC02
2.21906e-14	-0.80332	0.362	0.723	3.21475e-10	SIRPA	SC02
3.06642e-09	-0.802536	0.224	0.507	4.44232e-05	EFNA5	SC02
1.75424e-15	-0.802087	0.44	0.797	2.54136e-11	PPP3CA	SC02
1.3825e-10	-0.800993	0.099	0.378	2.00283e-06	ZBED6	SC02
3.30549e-10	-0.800491	0.44	0.757	4.78866e-06	HK1	SC02
3.44731e-16	-0.800325	0.569	0.899	4.99412e-12	PSME4	SC02
1.41289e-07	-0.800028	0.172	0.399	0.00204685	PTK2B	SC02
4.33458e-07	-0.799943	0.194	0.419	0.00627951	ELOVL6	SC02
2.93824e-11	-0.799804	0.621	0.811	4.25664e-07	FAT1	SC02
8.74556e-11	-0.799769	0.349	0.682	1.26697e-06	SART1	SC02
5.50521e-10	-0.798368	0.483	0.743	7.97539e-06	TMEM63A	SC02
8.98959e-13	-0.798278	0.44	0.784	1.30232e-08	GLMP	SC02
1.33506e-06	-0.797631	0.099	0.284	0.019341	C2orf88	SC02
1.20021e-07	-0.797312	0.026	0.182	0.00173874	EPHB6	SC02
3.31414e-12	-0.79706	0.746	0.899	4.8012e-08	ABHD3	SC02
1.28061e-10	-0.796372	0.44	0.73	1.85522e-06	PHRF1	SC02
3.2667e-17	-0.795572	0.496	0.851	4.73246e-13	UHMK1	SC02
6.43092e-17	-0.794698	0.802	0.959	9.31647e-13	LLGL2	SC02
1.72307e-08	-0.794598	0.108	0.331	0.000249621	JAK2	SC02
1.70048e-08	-0.794383	0.392	0.649	0.000246348	COQ9	SC02
3.10322e-10	-0.79429	0.319	0.622	4.49564e-06	NIPA1	SC02
1.40192e-10	-0.794011	0.384	0.723	2.03096e-06	FASTKD2	SC02
2.00468e-19	-0.793906	0.884	0.986	2.90418e-15	CCNL1	SC02
1.14004e-09	-0.793874	0.181	0.466	1.65157e-05	LRRN1	SC02
1.47486e-11	-0.793723	0.384	0.723	2.13662e-07	TMEM167B	SC02
2.23352e-16	-0.79357	0.578	0.899	3.2357e-12	ZMAT2	SC02
2.88423e-06	-0.793387	0.142	0.338	0.0417839	PLK3	SC02
5.00475e-12	-0.792797	0.746	0.919	7.25038e-08	EFNB2	SC02
2.73192e-15	-0.791956	0.625	0.899	3.95774e-11	UBE2M	SC02
9.19793e-14	-0.791917	0.5	0.818	1.3325e-09	CRIM1	SC02
3.18273e-13	-0.791755	0.556	0.838	4.61082e-09	CHMP1A	SC02
1.69546e-10	-0.791401	0.47	0.757	2.45621e-06	MFSD1	SC02
1.20386e-08	-0.790629	0.056	0.257	0.000174403	BTNL8	SC02
2.28387e-14	-0.79056	0.353	0.716	3.30864e-10	THOC6	SC02
1.00976e-08	-0.790422	0.043	0.236	0.000146284	PRDM16-DT	SC02
1.11156e-17	-0.790318	0.772	0.939	1.61032e-13	TRAK1	SC02
2.57102e-14	-0.790202	0.759	0.919	3.72464e-10	H1F0	SC02
6.33128e-13	-0.789218	0.629	0.865	9.17213e-09	SLC30A7	SC02
1.03663e-12	-0.789095	0.293	0.655	1.50177e-08	SLC35D1	SC02
2.28443e-11	-0.788881	0.69	0.851	3.30945e-07	YWHAG	SC02
4.523e-09	-0.788755	0.254	0.554	6.55247e-05	ZNF8	SC02
4.49065e-11	-0.788615	0.453	0.757	6.5056e-07	USP53	SC02
8.6437e-11	-0.788196	0.375	0.649	1.25221e-06	LETM1	SC02
7.996e-09	-0.787975	0.289	0.574	0.000115838	TTC13	SC02
2.39195e-12	-0.787674	0.444	0.75	3.46523e-08	PDIA5	SC02
1.45219e-12	-0.786661	0.405	0.757	2.10379e-08	HNMT	SC02
1.32385e-16	-0.786655	0.517	0.831	1.91786e-12	FZD5	SC02
7.77458e-12	-0.786456	0.616	0.872	1.1263e-07	SFT2D2	SC02
1.82038e-09	-0.785902	0.116	0.378	2.63718e-05	WWC2	SC02
2.26438e-11	-0.785156	0.461	0.791	3.2804e-07	ZDHHC3	SC02
1.46996e-19	-0.784678	0.711	0.959	2.12953e-15	DHRS3	SC02
1.56967e-16	-0.784346	0.793	0.939	2.27398e-12	TBL1XR1	SC02
5.5069e-12	-0.784029	0.267	0.608	7.97785e-08	IMPDH1	SC02
2.99448e-12	-0.783603	0.293	0.642	4.3381e-08	SOCS1	SC02
3.17997e-12	-0.783467	0.431	0.736	4.60683e-08	ZDHHC2	SC02
1.41835e-15	-0.783259	0.711	0.919	2.05477e-11	PLEC	SC02
6.30255e-12	-0.783133	0.629	0.865	9.1305e-08	SLC39A7	SC02
1.08951e-30	-0.782826	0.987	1	1.57837e-26	S100P	SC02
7.64356e-09	-0.782805	0.345	0.608	0.000110732	ZNF639	SC02
2.89688e-07	-0.781767	0.362	0.649	0.00419671	C1S	SC02
2.21756e-10	-0.781702	0.707	0.872	3.21258e-06	HECTD1	SC02
8.45912e-20	-0.781405	0.664	0.953	1.22547e-15	C1GALT1	SC02
2.20039e-14	-0.781212	0.134	0.48	3.1877e-10	ATP13A4	SC02
7.4211e-07	-0.781145	0.233	0.453	0.0107509	MGAT2	SC02
6.24031e-10	-0.7805	0.246	0.547	9.04034e-06	ERBB2	SC02
9.1313e-17	-0.779768	0.608	0.919	1.32285e-12	TP53BP2	SC02
1.27485e-12	-0.777852	0.457	0.777	1.84688e-08	IGF2BP2	SC02
4.58546e-08	-0.777818	0.392	0.655	0.000664295	NT5E	SC02
1.46899e-08	-0.777365	0.086	0.304	0.000212813	SLC45A3	SC02
3.51828e-15	-0.777138	0.539	0.845	5.09694e-11	BCL7B	SC02
1.09532e-07	-0.776664	0.224	0.453	0.00158678	LRRC31	SC02
2.21952e-06	-0.77661	0.306	0.534	0.0321542	ACAD8	SC02
3.57737e-12	-0.776523	0.672	0.878	5.18254e-08	BCL10	SC02
9.18083e-17	-0.776347	0.828	0.966	1.33003e-12	GFPT1	SC02
4.37195e-09	-0.776342	0.259	0.541	6.33365e-05	QKI	SC02
8.32527e-07	-0.776227	0.233	0.459	0.0120608	MSL3P1	SC02
5.13593e-13	-0.776128	0.56	0.838	7.44042e-09	CMTM4	SC02
4.47407e-19	-0.775652	0.832	0.973	6.48158e-15	RNH1	SC02
2.58673e-08	-0.775562	0.599	0.797	0.00037474	SEC16A	SC02
1.35201e-19	-0.775385	0.78	0.98	1.95865e-15	PLXNB2	SC02
5.77799e-10	-0.77507	0.259	0.561	8.37058e-06	PODXL2	SC02
2.01334e-07	-0.771907	0.263	0.5	0.00291673	FZD7	SC02
1.18919e-06	-0.770923	0.353	0.574	0.0172278	NT5DC3	SC02
1.01831e-10	-0.770915	0.509	0.757	1.47522e-06	ITPRIPL2	SC02
1.40377e-16	-0.770535	0.647	0.926	2.03364e-12	LRP11	SC02
1.31768e-11	-0.77043	0.655	0.865	1.90893e-07	KMT2A	SC02
4.96654e-11	-0.770277	0.552	0.77	7.19503e-07	ATG13	SC02
1.22504e-11	-0.769933	0.272	0.615	1.77472e-07	TMEM144	SC02
3.67298e-12	-0.769872	0.625	0.858	5.32104e-08	WWTR1	SC02
1.80549e-07	-0.768936	0.353	0.595	0.00261562	CA12	SC02
2.05944e-07	-0.768663	0.19	0.412	0.00298351	MAML2	SC02
8.07347e-11	-0.768314	0.427	0.709	1.1696e-06	CCDC9	SC02
1.19276e-14	-0.768297	0.474	0.811	1.72794e-10	SLC50A1	SC02
1.25749e-21	-0.768044	0.909	0.986	1.82172e-17	BRI3	SC02
2.42203e-15	-0.767921	0.849	0.966	3.5088e-11	CD47	SC02
2.17593e-06	-0.767833	0.138	0.331	0.0315227	LPAR6	SC02
3.90206e-14	-0.767727	0.763	0.939	5.65291e-10	PNKD	SC02
2.85126e-06	-0.767167	0.086	0.264	0.0413062	VNN2	SC02
9.13094e-08	-0.766823	0.284	0.561	0.0013228	PANX1	SC02
2.37664e-10	-0.766685	0.194	0.507	3.44304e-06	IRF2BP1	SC02
9.09803e-11	-0.766675	0.496	0.764	1.31803e-06	SMPDL3A	SC02
8.18022e-12	-0.766398	0.457	0.777	1.18507e-07	MDM2	SC02
8.97672e-09	-0.766177	0.22	0.486	0.000130046	LDLRAP1	SC02
1.55809e-08	-0.766114	0.103	0.331	0.00022572	NMUR2	SC02
1.88747e-07	-0.76583	0.401	0.676	0.00273438	TNFAIP2	SC02
8.38792e-10	-0.765647	0.228	0.514	1.21516e-05	IQCG	SC02
1.52149e-13	-0.765469	0.509	0.818	2.20418e-09	BIN1	SC02
5.24391e-12	-0.765082	0.216	0.581	7.59685e-08	VPS50	SC02
2.65285e-09	-0.764719	0.366	0.655	3.84318e-05	ITPK1	SC02
7.08098e-11	-0.764636	0.534	0.797	1.02582e-06	PGM1	SC02
1.95688e-06	-0.76399	0.194	0.419	0.0283493	LINC01004	SC02
1.99912e-20	-0.763882	0.871	0.973	2.89612e-16	CTTN	SC02
4.09932e-14	-0.763717	0.728	0.926	5.93869e-10	FNBP4	SC02
1.93999e-09	-0.763346	0.616	0.804	2.81047e-05	TMEM263	SC02
5.6399e-09	-0.762204	0.172	0.439	8.17052e-05	ITPRIP	SC02
2.78942e-07	-0.761797	0.082	0.27	0.00404104	FBP2	SC02
2.69894e-12	-0.761478	0.276	0.622	3.90996e-08	DECR2	SC02
2.26423e-17	-0.761395	0.707	0.939	3.28019e-13	ERP29	SC02
5.17605e-08	-0.761137	0.341	0.595	0.000749855	AFF1	SC02
2.90777e-06	-0.760792	0.246	0.446	0.0421248	ANKRD42	SC02
3.10216e-07	-0.760627	0.056	0.23	0.0044941	TMEM229A	SC02
1.21033e-09	-0.759844	0.297	0.595	1.75341e-05	CHML	SC02
1.84876e-11	-0.759445	0.435	0.703	2.67829e-07	SMCO4	SC02
6.30997e-09	-0.759146	0.435	0.662	9.14126e-05	AMPD2	SC02
7.69486e-16	-0.758661	0.935	0.98	1.11475e-11	TMC5	SC02
1.20494e-11	-0.758538	0.513	0.811	1.74559e-07	PFKP	SC02
7.78763e-13	-0.758535	0.392	0.723	1.12819e-08	LMF2	SC02
4.17671e-10	-0.758202	0.284	0.601	6.05079e-06	RDH13	SC02
8.1765e-12	-0.757813	0.578	0.858	1.18453e-07	TMPRSS3	SC02
2.56069e-10	-0.756788	0.103	0.372	3.70967e-06	GLB1L2	SC02
5.331e-09	-0.755909	0.414	0.662	7.72302e-05	PTPRJ	SC02
4.2512e-09	-0.755161	0.345	0.635	6.15872e-05	ZNF552	SC02
3.09692e-09	-0.754949	0.431	0.682	4.48651e-05	RHOT2	SC02
5.635e-11	-0.754646	0.47	0.77	8.16342e-07	CEP170B	SC02
3.70057e-07	-0.753593	0.737	0.885	0.00536101	ICAM1	SC02
1.41038e-10	-0.753423	0.414	0.696	2.04322e-06	OSBPL10	SC02
1.42795e-12	-0.752962	0.595	0.858	2.06867e-08	BMPR2	SC02
3.62982e-13	-0.752766	0.763	0.919	5.25852e-09	SEL1L3	SC02
1.21213e-07	-0.752379	0.547	0.75	0.00175602	PKP2	SC02
4.81018e-26	-0.75218	0.944	1	6.96851e-22	ATP1B1	SC02
1.01175e-08	-0.751793	0.483	0.723	0.000146572	MAN2B2	SC02
1.00339e-10	-0.751692	0.431	0.709	1.45361e-06	GPD2	SC02
9.22142e-08	-0.751416	0.142	0.378	0.00133591	CD68	SC02
2.9492e-07	-0.751319	0.233	0.48	0.00427251	BRMS1L	SC02
1.85024e-19	-0.750139	0.698	0.953	2.68044e-15	LRP10	SC02
1.31931e-14	-0.749901	0.672	0.892	1.91129e-10	CUL3	SC02
4.30193e-08	-0.74961	0.259	0.534	0.000623221	ENTPD5	SC02
2.85018e-08	-0.748399	0.453	0.696	0.000412906	SAV1	SC02
1.64833e-11	-0.748367	0.375	0.676	2.38794e-07	SLC52A2	SC02
4.14339e-16	-0.748255	0.871	0.959	6.00253e-12	PNPLA2	SC02
6.47666e-13	-0.747572	0.853	0.953	9.38273e-09	CDKN1A	SC02
1.10489e-10	-0.747382	0.22	0.527	1.60066e-06	ARHGEF5	SC02
2.32389e-12	-0.747289	0.591	0.858	3.36662e-08	CDCP1	SC02
2.3857e-12	-0.74701	0.017	0.243	3.45616e-08	KCNK15	SC02
1.19715e-07	-0.74693	0.177	0.419	0.00173432	RASGEF1B	SC02
1.15405e-13	-0.746867	0.5	0.851	1.67188e-09	COQ10B	SC02
1.10996e-11	-0.746837	0.164	0.5	1.608e-07	CSF1	SC02
5.49145e-13	-0.746219	0.513	0.818	7.95547e-09	PRPF19	SC02
1.48799e-11	-0.745817	0.599	0.858	2.15565e-07	MKLN1	SC02
9.99225e-12	-0.74568	0.69	0.878	1.44758e-07	GALE	SC02
3.37052e-15	-0.745223	0.685	0.912	4.88288e-11	HIPK1	SC02
7.66474e-08	-0.744938	0.345	0.608	0.00111039	PAQR8	SC02
1.2323e-09	-0.74358	0.332	0.622	1.78524e-05	SLC9A7	SC02
5.39318e-17	-0.743403	0.509	0.851	7.81309e-13	SF3B3	SC02
3.84461e-12	-0.743353	0.659	0.878	5.56969e-08	SCPEP1	SC02
4.85607e-12	-0.741785	0.707	0.912	7.03499e-08	SEZ6L2	SC02
1.18593e-11	-0.741473	0.573	0.865	1.71805e-07	GOLGA3	SC02
4.73034e-12	-0.741403	0.069	0.345	6.85284e-08	FEZF1	SC02
1.44014e-11	-0.741217	0.716	0.899	2.08633e-07	MAP2K3	SC02
2.56025e-07	-0.741167	0.534	0.736	0.00370903	KCNQ1	SC02
3.23859e-06	-0.740378	0.509	0.689	0.0469174	STK3	SC02
1.25047e-11	-0.740117	0.698	0.872	1.81156e-07	ASAP2	SC02
5.4727e-10	-0.740103	0.28	0.601	7.9283e-06	HTT	SC02
1.07965e-10	-0.740027	0.435	0.723	1.56409e-06	ZNF331	SC02
3.02611e-10	-0.739844	0.647	0.845	4.38392e-06	STK38L	SC02
2.20334e-10	-0.739764	0.552	0.797	3.19198e-06	ITM2C	SC02
5.27657e-13	-0.739362	0.254	0.628	7.64416e-09	SPR	SC02
6.79493e-17	-0.739118	0.591	0.858	9.84382e-13	LTBP3	SC02
4.03392e-12	-0.73904	0.409	0.764	5.84394e-08	DNAJA3	SC02
2.21342e-08	-0.738877	0.069	0.277	0.000320659	ZNF154	SC02
1.66753e-07	-0.738284	0.362	0.581	0.00241574	GPC1	SC02
4.75206e-13	-0.738205	0.185	0.534	6.88431e-09	JDP2	SC02
2.05505e-06	-0.738141	0.254	0.473	0.0297715	PHLDA3	SC02
9.66704e-28	-0.738008	0.983	1	1.40046e-23	TMEM123	SC02
1.8798e-06	-0.737466	0.155	0.358	0.0272327	NEB	SC02
2.4558e-06	-0.737393	0.517	0.689	0.0355772	MDN1	SC02
6.40121e-12	-0.737229	0.371	0.723	9.27343e-08	C8orf82	SC02
1.71326e-10	-0.737154	0.737	0.899	2.482e-06	FURIN	SC02
2.20353e-13	-0.736655	0.625	0.899	3.19226e-09	ENAH	SC02
5.80609e-09	-0.736541	0.349	0.635	8.41129e-05	SLC39A11	SC02
1.90692e-12	-0.735789	0.267	0.608	2.76255e-08	PPP1R13L	SC02
4.82281e-29	-0.735508	0.987	1	6.9868e-25	SLC25A5	SC02
7.61226e-10	-0.73521	0.466	0.736	1.10279e-05	HCFC1R1	SC02
2.19867e-11	-0.734622	0.509	0.764	3.18521e-07	STRN3	SC02
3.90679e-07	-0.734132	0.418	0.622	0.00565977	SLC17A5	SC02
1.90343e-14	-0.733281	0.47	0.831	2.7575e-10	SLC22A23	SC02
4.92255e-09	-0.733005	0.504	0.764	7.1313e-05	GSKIP	SC02
9.03737e-12	-0.732806	0.427	0.757	1.30924e-07	SERTAD3	SC02
3.64154e-08	-0.732618	0.328	0.615	0.00052755	USP31	SC02
8.34422e-14	-0.732135	0.397	0.736	1.20883e-09	PKP3	SC02
1.18309e-17	-0.731546	0.815	0.98	1.71394e-13	EFCAB14	SC02
3.67364e-11	-0.731495	0.961	1	5.32201e-07	CEACAM6	SC02
6.35143e-09	-0.730291	0.435	0.709	9.20131e-05	PXN	SC02
3.16552e-06	-0.730076	0.259	0.48	0.0458588	ABR	SC02
1.01996e-10	-0.729811	0.25	0.581	1.47762e-06	ABHD11	SC02
1.75032e-10	-0.729672	0.345	0.662	2.53569e-06	OAF	SC02
2.30181e-13	-0.729423	0.478	0.824	3.33463e-09	TPRA1	SC02
2.21708e-07	-0.729242	0.259	0.493	0.00321189	STEAP3	SC02
9.16961e-16	-0.728853	0.858	0.959	1.3284e-11	WDR45B	SC02
3.65861e-11	-0.727935	0.405	0.73	5.30023e-07	FBXO33	SC02
1.23986e-14	-0.727761	0.698	0.919	1.79618e-10	RNF213	SC02
2.31605e-07	-0.727683	0.366	0.622	0.00335526	UBAC1	SC02
1.44424e-10	-0.727657	0.073	0.331	2.09228e-06	PLEKHH2	SC02
1.07273e-11	-0.727613	0.483	0.797	1.55407e-07	BET1L	SC02
1.39626e-14	-0.727533	0.478	0.831	2.02277e-10	ALDH9A1	SC02
1.22085e-06	-0.727374	0.086	0.27	0.0176864	SHROOM1	SC02
1.32896e-16	-0.726935	0.582	0.892	1.92526e-12	MEF2D	SC02
3.14303e-06	-0.726918	0.573	0.75	0.0455331	GPNMB	SC02
1.15102e-14	-0.726228	0.569	0.865	1.66749e-10	PACSIN2	SC02
1.80986e-13	-0.726131	0.603	0.872	2.62194e-09	CLTB	SC02
7.67205e-10	-0.725838	0.358	0.682	1.11145e-05	TRIM38	SC02
9.86037e-08	-0.725645	0.237	0.48	0.00142847	FCSK	SC02
1.62805e-08	-0.725338	0.28	0.554	0.000235856	CBLB	SC02
6.14562e-08	-0.724911	0.276	0.554	0.000890316	LRRC41	SC02
5.21244e-09	-0.724838	0.457	0.709	7.55126e-05	SH2D4A	SC02
2.4194e-11	-0.724712	0.289	0.615	3.50499e-07	JMJD8	SC02
7.13582e-13	-0.724505	0.272	0.635	1.03377e-08	ADAM17	SC02
1.76252e-06	-0.724427	0.328	0.568	0.0255336	HIST1H2BD	SC02
7.86444e-13	-0.724233	0.603	0.858	1.13932e-08	TRIOBP	SC02
3.24711e-10	-0.723361	0.474	0.757	4.70408e-06	CNOT9	SC02
1.00598e-08	-0.723147	0.414	0.682	0.000145736	SMPDL3B	SC02
7.18558e-08	-0.722441	0.379	0.608	0.00104097	LYPD6B	SC02
8.88079e-14	-0.722419	0.724	0.926	1.28656e-09	TMEM165	SC02
1.55071e-09	-0.72208	0.448	0.716	2.24651e-05	KIF13B	SC02
7.62498e-10	-0.721904	0.591	0.851	1.10463e-05	USP15	SC02
3.43195e-10	-0.721767	0.552	0.797	4.97187e-06	SLC17A9	SC02
1.19984e-08	-0.721752	0.379	0.655	0.000173821	RAP2C	SC02
6.18487e-07	-0.721354	0.19	0.419	0.00896002	OPLAH	SC02
1.18429e-12	-0.72048	0.711	0.912	1.71568e-08	NUP98	SC02
9.76956e-11	-0.720335	0.53	0.797	1.41532e-06	CRTAP	SC02
3.15291e-08	-0.720148	0.418	0.669	0.000456762	KIAA1109	SC02
2.52846e-12	-0.720127	0.828	0.966	3.66297e-08	UGCG	SC02
2.20167e-13	-0.719957	0.591	0.845	3.18956e-09	SELENON	SC02
1.62352e-09	-0.717661	0.108	0.365	2.352e-05	FBLN5	SC02
1.11697e-12	-0.716458	0.504	0.831	1.61815e-08	ABCC1	SC02
2.03476e-11	-0.715351	0.319	0.655	2.94776e-07	VTI1B	SC02
3.77673e-12	-0.715238	0.444	0.757	5.47136e-08	RNPEP	SC02
5.0069e-10	-0.715225	0.487	0.777	7.25349e-06	EFNB1	SC02
4.29805e-15	-0.714456	0.328	0.716	6.22658e-11	STAT6	SC02
1.16746e-08	-0.714295	0.224	0.507	0.000169129	EML3	SC02
1.57547e-08	-0.714289	0.328	0.608	0.000228238	PI4K2B	SC02
1.70331e-08	-0.714151	0.418	0.649	0.000246758	SGMS1	SC02
3.61001e-10	-0.71397	0.823	0.953	5.22983e-06	TRIB1	SC02
6.75722e-09	-0.713679	0.034	0.223	9.78919e-05	LINC00513	SC02
2.4193e-06	-0.713216	0.185	0.385	0.0350483	UBA7	SC02
1.78166e-14	-0.713026	0.547	0.838	2.58109e-10	TOLLIP	SC02
1.14872e-13	-0.712708	0.677	0.932	1.66414e-09	MRPS5	SC02
9.04667e-14	-0.711737	0.565	0.878	1.31059e-09	MRPS34	SC02
1.64949e-08	-0.710783	0.082	0.297	0.000238961	ATP8A1	SC02
1.88335e-11	-0.710637	0.586	0.845	2.72841e-07	CASP3	SC02
9.55433e-09	-0.710637	0.366	0.635	0.000138414	HOXC10	SC02
1.2844e-08	-0.710145	0.509	0.757	0.000186071	PBDC1	SC02
1.01275e-12	-0.7101	0.147	0.48	1.46717e-08	CDC14A	SC02
4.38359e-08	-0.709746	0.267	0.52	0.000635051	ATAD3B	SC02
3.00524e-06	-0.708722	0.293	0.514	0.0435369	CHAC1	SC02
5.43183e-08	-0.70812	0.207	0.453	0.000786909	AKAP7	SC02
8.71238e-10	-0.708061	0.431	0.703	1.26216e-05	DAB2IP	SC02
2.61122e-25	-0.707883	0.957	1	3.78287e-21	SPTBN1	SC02
5.0154e-22	-0.70664	0.974	1	7.26581e-18	SERTAD1	SC02
7.66695e-09	-0.705698	0.513	0.75	0.000111071	GAK	SC02
4.4366e-17	-0.705646	0.767	0.98	6.42731e-13	PPP4C	SC02
1.94559e-13	-0.7054	0.832	0.953	2.81858e-09	ARCN1	SC02
2.17327e-10	-0.704765	0.457	0.736	3.14841e-06	ISG20L2	SC02
4.94044e-10	-0.703995	0.806	0.926	7.15722e-06	S100A14	SC02
1.35935e-08	-0.703577	0.194	0.459	0.000196929	ETV5	SC02
1.13607e-07	-0.703549	0.28	0.541	0.00164582	SAMD12	SC02
2.89558e-13	-0.703492	0.664	0.872	4.19483e-09	DHX15	SC02
9.67489e-10	-0.703331	0.371	0.676	1.4016e-05	USB1	SC02
5.77194e-17	-0.702926	0.78	0.926	8.36181e-13	WDR1	SC02
7.63455e-08	-0.702318	0.366	0.628	0.00110602	ING5	SC02
3.62376e-12	-0.702225	0.724	0.912	5.24974e-08	PPIF	SC02
1.00777e-12	-0.702159	0.741	0.912	1.45995e-08	TSPAN15	SC02
1.7011e-07	-0.7012	0.504	0.73	0.00246438	ANKRD28	SC02
1.52857e-07	-0.700543	0.06	0.243	0.00221444	KPNA7	SC02
3.45109e-11	-0.70054	0.108	0.399	4.9996e-07	NT5C2	SC02
5.72409e-07	-0.700476	0.453	0.649	0.00829249	PSPH	SC02
7.89946e-11	-0.699719	0.504	0.791	1.1444e-06	BRI3BP	SC02
1.01211e-11	-0.698705	0.431	0.73	1.46625e-07	THAP4	SC02
4.16997e-09	-0.698401	0.254	0.534	6.04103e-05	SPATA20	SC02
1.8685e-08	-0.698377	0.099	0.324	0.00027069	PTAFR	SC02
5.86036e-20	-0.697739	0.935	0.993	8.4899e-16	ANXA11	SC02
5.82741e-07	-0.697538	0.259	0.493	0.00844216	B4GAT1	SC02
1.74193e-12	-0.697535	0.431	0.75	2.52353e-08	TANC1	SC02
8.30406e-14	-0.697497	0.647	0.885	1.20301e-09	MAP3K2	SC02
1.58364e-06	-0.697268	0.858	0.932	0.0229423	SPP1	SC02
1.6034e-11	-0.69694	0.422	0.709	2.32284e-07	DBR1	SC02
2.06532e-08	-0.696488	0.293	0.547	0.000299202	TPBG	SC02
3.47075e-11	-0.695393	0.681	0.926	5.02808e-07	H2AFX	SC02
3.2982e-11	-0.695272	0.694	0.892	4.7781e-07	LRPPRC	SC02
1.82969e-08	-0.69514	0.151	0.405	0.000265067	DENND3	SC02
2.48084e-15	-0.694875	0.698	0.939	3.59399e-11	ENSA	SC02
1.99776e-11	-0.694074	0.664	0.899	2.89415e-07	SLC39A4	SC02
1.17365e-11	-0.693947	0.659	0.878	1.70026e-07	SELENOT	SC02
1.655e-14	-0.693925	0.754	0.932	2.3976e-10	UBE2H	SC02
1.17498e-23	-0.692953	0.931	0.993	1.70219e-19	TSPO	SC02
2.16943e-06	-0.692874	0.19	0.405	0.0314285	LINC00342	SC02
1.47503e-06	-0.692395	0.147	0.358	0.0213687	IFI44	SC02
2.65014e-07	-0.691383	0.302	0.547	0.00383926	NPC1	SC02
6.11321e-13	-0.691039	0.737	0.905	8.85621e-09	PPP6R1	SC02
2.86131e-10	-0.690804	0.086	0.338	4.14517e-06	SSPN	SC02
8.45619e-08	-0.690765	0.142	0.385	0.00122505	PCSK9	SC02
1.53211e-07	-0.690555	0.203	0.453	0.00221956	RNF139	SC02
1.45061e-09	-0.690417	0.198	0.48	2.1015e-05	CBLL1	SC02
9.99998e-15	-0.690108	0.828	0.946	1.4487e-10	COPB2	SC02
1.65258e-15	-0.68992	0.741	0.953	2.3941e-11	TRIP12	SC02
2.81033e-11	-0.68986	0.543	0.845	4.07133e-07	RABGAP1L	SC02
2.74301e-13	-0.689613	0.879	0.946	3.97379e-09	MRPS35	SC02
2.50047e-09	-0.689502	0.565	0.784	3.62243e-05	TBC1D9B	SC02
8.38161e-10	-0.689441	0.147	0.412	1.21424e-05	RIN1	SC02
6.34844e-07	-0.689431	0.224	0.446	0.00919699	IL1RAP	SC02
6.61029e-10	-0.689242	0.185	0.466	9.57633e-06	ADAM15	SC02
2.47098e-13	-0.689228	0.685	0.926	3.57971e-09	RNPS1	SC02
6.12718e-16	-0.688805	0.728	0.932	8.87645e-12	IARS2	SC02
2.24316e-14	-0.688419	0.845	0.946	3.24966e-10	VASP	SC02
7.91467e-08	-0.687669	0.358	0.615	0.0011466	ORC2	SC02
4.49617e-08	-0.687657	0.185	0.446	0.00065136	METTL27	SC02
3.70666e-10	-0.687581	0.211	0.52	5.36984e-06	TECPR1	SC02
6.51487e-08	-0.687264	0.069	0.264	0.000943809	IQSEC2	SC02
6.22678e-11	-0.687083	0.582	0.838	9.02074e-07	PPP2R5A	SC02
1.64322e-12	-0.686779	0.763	0.926	2.38053e-08	PPP1R15B	SC02
1.14806e-06	-0.686641	0.185	0.412	0.0166319	PEX11B	SC02
3.34088e-09	-0.685854	0.091	0.324	4.83993e-05	TPK1	SC02
4.29487e-10	-0.685292	0.306	0.581	6.22198e-06	SLC41A2	SC02
2.63778e-07	-0.684633	0.108	0.318	0.00382135	CCAT1	SC02
8.59912e-07	-0.684591	0.103	0.297	0.0124575	CREB3L4	SC02
1.3975e-06	-0.684417	0.595	0.743	0.0202455	GLRX	SC02
1.12268e-06	-0.684017	0.151	0.372	0.0162642	BLOC1S4	SC02
1.1078e-27	-0.683873	0.961	1	1.60487e-23	TM9SF3	SC02
1.05644e-08	-0.683677	0.211	0.48	0.000153047	PMVK	SC02
3.99941e-12	-0.683339	0.784	0.872	5.79394e-08	SEC61A1	SC02
2.40614e-11	-0.683121	0.353	0.689	3.48578e-07	TNFRSF10B	SC02
4.83677e-11	-0.682994	0.509	0.804	7.00703e-07	SLC25A13	SC02
7.88514e-09	-0.681778	0.504	0.743	0.000114232	PGRMC2	SC02
1.58229e-08	-0.681676	0.155	0.405	0.000229227	TMEM129	SC02
3.03058e-06	-0.681501	0.142	0.345	0.043904	UBXN11	SC02
9.35632e-14	-0.681417	0.53	0.858	1.35545e-09	FUT3	SC02
2.11034e-07	-0.680967	0.155	0.378	0.00305725	CYP4V2	SC02
1.08667e-11	-0.680894	0.491	0.797	1.57426e-07	PPRC1	SC02
9.49726e-08	-0.680056	0.185	0.419	0.00137587	HIST2H2BE	SC02
1.58639e-13	-0.679861	0.198	0.568	2.29821e-09	USP38	SC02
2.3042e-08	-0.67952	0.427	0.696	0.00033381	ATM	SC02
2.7722e-14	-0.678779	0.547	0.865	4.01608e-10	CARMIL1	SC02
8.97689e-15	-0.677646	0.759	0.953	1.30048e-10	ANKRD11	SC02
3.14159e-11	-0.676895	0.328	0.662	4.55123e-07	FPGS	SC02
1.82106e-13	-0.676469	0.431	0.791	2.63817e-09	ACVR1B	SC02
1.76487e-10	-0.675745	0.026	0.23	2.55676e-06	LOC105371049	SC02
6.14544e-12	-0.675385	0.728	0.926	8.9029e-08	STAT3	SC02
2.44888e-12	-0.675372	0.522	0.804	3.54769e-08	CHPF	SC02
3.85713e-09	-0.675295	0.129	0.392	5.58783e-05	RPS6KA5	SC02
8.80288e-12	-0.675042	0.69	0.892	1.27527e-07	GPAA1	SC02
4.03355e-11	-0.674934	0.328	0.649	5.84341e-07	CHPF2	SC02
8.93334e-11	-0.674693	0.034	0.257	1.29417e-06	RAPH1	SC02
2.94229e-11	-0.673868	0.457	0.736	4.2625e-07	LRRC1	SC02
2.84331e-19	-0.673562	0.991	1	4.11911e-15	FOSB	SC02
1.92392e-12	-0.67331	0.466	0.777	2.78718e-08	DGAT1	SC02
1.67191e-08	-0.672977	0.241	0.527	0.00024221	PGAP1	SC02
3.06687e-08	-0.67282	0.095	0.311	0.000444297	DZIP1L	SC02
2.60222e-12	-0.672195	0.763	0.892	3.76984e-08	CTBP1	SC02
2.24816e-07	-0.671341	0.341	0.608	0.00325691	SLC5A1	SC02
2.72727e-06	-0.671318	0.159	0.372	0.03951	KCNS3	SC02
3.16921e-13	-0.671315	0.586	0.824	4.59124e-09	KCTD5	SC02
6.08037e-08	-0.670663	0.345	0.581	0.000880863	TBL2	SC02
8.93145e-09	-0.670324	0.603	0.838	0.00012939	ZFAND3	SC02
1.89276e-17	-0.669337	0.914	1	2.74204e-13	KLF5	SC02
2.69674e-06	-0.668809	0.103	0.284	0.0390676	PUSL1	SC02
1.53213e-12	-0.668801	0.845	0.959	2.2196e-08	NEDD9	SC02
2.51634e-15	-0.668678	0.728	0.953	3.64543e-11	SCNN1A	SC02
2.85853e-10	-0.668501	0.147	0.426	4.14115e-06	DDX60L	SC02
4.19235e-08	-0.668253	0.483	0.703	0.000607345	SLC37A4	SC02
3.22819e-07	-0.667678	0.341	0.595	0.00467668	L3MBTL2	SC02
4.22771e-08	-0.667642	0.017	0.169	0.000612468	STEAP1B	SC02
7.90994e-08	-0.667426	0.129	0.358	0.00114591	IL1R2	SC02
7.60929e-07	-0.667414	0.306	0.527	0.0110236	GGA2	SC02
1.37602e-13	-0.66646	0.677	0.919	1.99343e-09	CERS2	SC02
9.69937e-13	-0.666394	0.802	0.932	1.40515e-08	STARD7	SC02
2.86154e-08	-0.666163	0.31	0.601	0.000414552	TNK2	SC02
1.8538e-07	-0.665842	0.379	0.615	0.00268561	NUBP1	SC02
2.80083e-08	-0.665586	0.246	0.534	0.000405756	SNAPC1	SC02
7.87882e-09	-0.665382	0.487	0.736	0.000114141	CMTM7	SC02
1.29857e-06	-0.665232	0.543	0.77	0.0188123	DRAM1	SC02
2.69067e-09	-0.665138	0.422	0.689	3.89797e-05	FNIP2	SC02
2.84187e-08	-0.664611	0.69	0.865	0.000411701	FDX1	SC02
4.41636e-10	-0.664525	0.155	0.453	6.39798e-06	ARAP2	SC02
1.01611e-15	-0.663806	0.849	0.966	1.47203e-11	ITPR3	SC02
1.52689e-09	-0.663642	0.664	0.845	2.21201e-05	CSRNP1	SC02
1.13548e-12	-0.663445	0.711	0.939	1.64497e-08	RAP1A	SC02
5.27712e-08	-0.663406	0.392	0.649	0.000764497	TTLL12	SC02
2.12339e-08	-0.663347	0.276	0.561	0.000307616	ABCC4	SC02
8.27511e-10	-0.663335	0.526	0.791	1.19882e-05	INF2	SC02
3.96457e-08	-0.663089	0.147	0.399	0.000574347	CHRDL2	SC02
2.15592e-08	-0.663089	0.017	0.176	0.000312328	TTC6	SC02
2.19033e-06	-0.663065	0.138	0.331	0.0317313	NR5A2	SC02
3.14006e-12	-0.663006	0.78	0.926	4.54901e-08	TJP2	SC02
3.1594e-10	-0.662946	0.427	0.723	4.57703e-06	SMURF1	SC02
2.81249e-08	-0.66264	0.379	0.615	0.000407445	ARHGEF16	SC02
2.85164e-06	-0.662512	0.147	0.345	0.0413118	HYAL4	SC02
3.1166e-09	-0.662507	0.207	0.507	4.51501e-05	PAG1	SC02
5.4433e-09	-0.662294	0.31	0.601	7.8857e-05	REEP4	SC02
1.32529e-07	-0.661766	0.478	0.709	0.00191994	MFN2	SC02
1.56366e-18	-0.661691	0.914	0.98	2.26527e-14	SEPT2	SC02
7.02808e-08	-0.661553	0.198	0.453	0.00101816	MYZAP	SC02
2.34471e-12	-0.661447	0.22	0.561	3.39679e-08	SLC29A2	SC02
2.39543e-07	-0.660782	0.405	0.642	0.00347026	LRRC8B	SC02
1.44702e-06	-0.660678	0.03	0.169	0.020963	ZFPM2-AS1	SC02
1.73823e-23	-0.660345	0.991	1	2.51818e-19	CD59	SC02
1.00362e-06	-0.66027	0.116	0.318	0.0145394	YARS2	SC02
2.95322e-09	-0.659932	0.362	0.649	4.27833e-05	IMPA2	SC02
6.42558e-12	-0.659732	0.681	0.885	9.30873e-08	BAZ1B	SC02
1.22285e-06	-0.659509	0.228	0.466	0.0177154	TMTC2	SC02
1.64668e-08	-0.659369	0.457	0.703	0.000238554	WWP2	SC02
6.95141e-10	-0.659218	0.28	0.601	1.00705e-05	POM121	SC02
1.99169e-10	-0.659071	0.491	0.811	2.88536e-06	SQOR	SC02
1.80504e-10	-0.659046	0.698	0.858	2.61496e-06	TAF1D	SC02
1.69824e-09	-0.658585	0.698	0.892	2.46024e-05	TSTA3	SC02
3.86278e-08	-0.65857	0.414	0.682	0.000559601	FAAP20	SC02
9.34086e-07	-0.658107	0.086	0.27	0.0135321	RAB38	SC02
1.14893e-08	-0.657737	0.319	0.601	0.000166446	LOC100129034	SC02
5.55945e-13	-0.656889	0.573	0.831	8.05398e-09	SLMAP	SC02
5.6751e-07	-0.656413	0.052	0.223	0.00822152	TNFRSF10A	SC02
9.00563e-09	-0.65631	0.28	0.527	0.000130465	ARSE	SC02
5.76053e-11	-0.655848	0.461	0.77	8.34528e-07	PARL	SC02
2.91065e-11	-0.655802	0.608	0.851	4.21666e-07	C16orf72	SC02
3.98771e-22	-0.655478	0.97	0.993	5.77699e-18	PDIA4	SC02
1.96263e-06	-0.655365	0.082	0.257	0.0284326	FAM189A2	SC02
2.83586e-06	-0.654443	0.069	0.236	0.0410831	CASC8	SC02
4.63719e-12	-0.653302	0.272	0.635	6.7179e-08	FAHD1	SC02
9.62634e-11	-0.653037	0.784	0.892	1.39457e-06	TIPARP	SC02
2.07011e-07	-0.652627	0.246	0.486	0.00299898	EEF2K	SC02
8.05951e-10	-0.65247	0.513	0.797	1.16758e-05	ZDHHC13	SC02
1.39608e-10	-0.652306	0.539	0.804	2.0225e-06	AK4	SC02
5.12331e-16	-0.652099	0.922	0.98	7.42214e-12	ATP2A2	SC02
4.0608e-09	-0.651549	0.556	0.791	5.88288e-05	GLYR1	SC02
1.49902e-07	-0.6515	0.56	0.743	0.00217162	HLTF	SC02
1.20441e-09	-0.651355	0.448	0.743	1.74483e-05	SFXN1	SC02
7.24274e-11	-0.650965	0.586	0.865	1.04926e-06	CHCHD3	SC02
5.77987e-10	-0.650581	0.672	0.878	8.37329e-06	HLA-H	SC02
9.52787e-07	-0.650378	0.332	0.554	0.013803	SLC16A5	SC02
3.74954e-14	-0.649621	0.935	0.993	5.43196e-10	PARD6B	SC02
1.74034e-09	-0.649375	0.466	0.743	2.52123e-05	DPP7	SC02
3.76773e-10	-0.649273	0.047	0.27	5.45832e-06	ESRRA	SC02
3.8151e-16	-0.649161	0.815	0.973	5.52693e-12	PON2	SC02
5.69938e-07	-0.648993	0.164	0.392	0.0082567	FAM189B	SC02
1.11449e-16	-0.648974	0.565	0.912	1.61456e-12	MTHFD2	SC02
4.53582e-11	-0.648809	0.353	0.696	6.57104e-07	THUMPD1	SC02
1.71966e-22	-0.648592	0.974	1	2.49127e-18	NQO1	SC02
2.16498e-07	-0.648054	0.345	0.615	0.0031364	PGP	SC02
6.55777e-09	-0.647989	0.366	0.655	9.50025e-05	MTHFR	SC02
1.21774e-10	-0.647638	0.444	0.743	1.76414e-06	TRIM25	SC02
2.35406e-19	-0.646915	0.901	0.993	3.41033e-15	JTB	SC02
3.18086e-06	-0.646636	0.142	0.331	0.0460811	LYPD6	SC02
6.34366e-10	-0.646303	0.284	0.601	9.19006e-06	PAPSS2	SC02
5.5831e-15	-0.646008	0.509	0.851	8.08824e-11	NFKB1	SC02
6.76181e-12	-0.645238	0.608	0.858	9.79583e-08	PICALM	SC02
2.72805e-12	-0.644523	0.659	0.899	3.95213e-08	PDXK	SC02
2.08423e-12	-0.644371	0.552	0.845	3.01942e-08	GOLGA2	SC02
1.54576e-06	-0.644115	0.052	0.209	0.0223934	SLC34A2	SC02
2.98024e-06	-0.643843	0.289	0.514	0.0431748	SYNGR1	SC02
7.54335e-19	-0.643667	0.948	0.993	1.09281e-14	ZFP36L2	SC02
1.40041e-07	-0.643443	0.418	0.669	0.00202878	ARSA	SC02
6.1787e-18	-0.643385	0.94	0.986	8.95108e-14	ANXA4	SC02
1.02201e-13	-0.642386	0.845	0.953	1.48059e-09	SBDS	SC02
5.11994e-08	-0.64203	0.44	0.696	0.000741726	GMCL1	SC02
7.02492e-11	-0.641448	0.569	0.824	1.0177e-06	GFM1	SC02
1.35707e-07	-0.641155	0.371	0.635	0.00196598	DLG5	SC02
6.76086e-11	-0.64111	0.711	0.878	9.79446e-07	AGPAT2	SC02
1.21488e-25	-0.640989	0.991	1	1.76e-21	EZR	SC02
4.08182e-07	-0.640862	0.659	0.791	0.00591333	PLOD1	SC02
2.34417e-10	-0.640136	0.526	0.804	3.39601e-06	MAP4K3	SC02
7.91844e-08	-0.639951	0.784	0.858	0.00114714	SFN	SC02
3.80987e-09	-0.639773	0.534	0.77	5.51936e-05	STK40	SC02
9.70053e-11	-0.639268	0.319	0.642	1.40532e-06	PLXNA2	SC02
9.16961e-16	-0.638817	0.845	0.98	1.3284e-11	HSPA9	SC02
1.90951e-06	-0.638336	0.164	0.378	0.0276631	PRTFDC1	SC02
2.84472e-06	-0.638094	0.556	0.736	0.0412115	FOXN3	SC02
2.47562e-07	-0.638092	0.259	0.52	0.00358643	VAC14	SC02
1.59827e-08	-0.637631	0.371	0.655	0.000231541	TVP23B	SC02
1.27623e-08	-0.637398	0.297	0.588	0.000184888	MCEE	SC02
1.33389e-13	-0.637356	0.711	0.919	1.9324e-09	ALDH18A1	SC02
2.33108e-12	-0.637246	0.75	0.926	3.37703e-08	KLF3	SC02
1.54428e-06	-0.636491	0.306	0.541	0.0223719	FRAS1	SC02
1.56405e-08	-0.636391	0.362	0.649	0.000226583	CREB3L2	SC02
1.94229e-07	-0.636087	0.28	0.534	0.00281379	TTC39A	SC02
3.20825e-06	-0.635788	0.371	0.608	0.0464778	SH3BP2	SC02
2.29533e-06	-0.635537	0.259	0.486	0.0332524	PCSK6	SC02
3.36167e-07	-0.635369	0.034	0.189	0.00487005	PSORS1C3	SC02
4.79082e-07	-0.635034	0.091	0.284	0.00694047	RBM43	SC02
1.23844e-06	-0.634054	0.466	0.669	0.0179413	EDEM1	SC02
2.34825e-11	-0.633879	0.254	0.595	3.4019e-07	PIP5K1A	SC02
1.84413e-12	-0.633462	0.784	0.946	2.67159e-08	PSMD1	SC02
1.01103e-13	-0.632394	0.81	0.912	1.46468e-09	ERO1A	SC02
2.66804e-08	-0.632346	0.466	0.723	0.000386518	COP1	SC02
4.18817e-07	-0.632088	0.185	0.419	0.0060674	PQLC2L	SC02
1.90828e-09	-0.632084	0.254	0.574	2.76452e-05	LOC102724064	SC02
1.16286e-10	-0.631374	0.483	0.784	1.68464e-06	PARP9	SC02
2.97531e-10	-0.631169	0.116	0.392	4.31033e-06	GPR176	SC02
1.68342e-11	-0.630203	0.703	0.899	2.43878e-07	ASH1L	SC02
5.57029e-08	-0.630074	0.448	0.723	0.000806967	ATG9A	SC02
2.53619e-09	-0.629213	0.591	0.851	3.67418e-05	DDIT4	SC02
1.43718e-07	-0.6292	0.388	0.628	0.00208204	LRFN4	SC02
3.09566e-08	-0.629175	0.129	0.372	0.000448468	ZNF142	SC02
3.55127e-07	-0.629173	0.246	0.493	0.00514473	TAOK2	SC02
6.00395e-08	-0.629136	0.103	0.324	0.000869792	GATA6-AS1	SC02
3.03365e-10	-0.628822	0.741	0.899	4.39484e-06	PNP	SC02
1.57707e-07	-0.628794	0.358	0.595	0.0022847	PCDH1	SC02
3.30989e-11	-0.628705	0.698	0.878	4.79503e-07	CNOT1	SC02
4.00992e-08	-0.628665	0.409	0.669	0.000580917	ZC3H18	SC02
1.36452e-09	-0.628548	0.707	0.865	1.97678e-05	IBTK	SC02
3.85027e-08	-0.62852	0.487	0.716	0.000557789	ZNF655	SC02
5.71321e-08	-0.627645	0.483	0.743	0.000827673	PRR15L	SC02
2.29492e-10	-0.62749	0.591	0.845	3.32465e-06	MBOAT7	SC02
2.18276e-08	-0.627441	0.453	0.709	0.000316217	ASRGL1	SC02
1.52996e-06	-0.627244	0.474	0.682	0.0221645	CCNG1	SC02
6.38486e-07	-0.627077	0.379	0.608	0.00924975	NUDT9	SC02
1.71691e-12	-0.6266	0.681	0.899	2.48729e-08	RAP1B	SC02
1.26148e-12	-0.626483	0.586	0.885	1.82751e-08	USP48	SC02
5.69126e-11	-0.626188	0.672	0.899	8.24493e-07	KRAS	SC02
7.10637e-07	-0.625552	0.319	0.541	0.010295	SPRED2	SC02
3.65114e-09	-0.625364	0.349	0.642	5.28941e-05	RAVER2	SC02
7.50896e-21	-0.625278	0.987	1	1.08782e-16	EEF1B2	SC02
5.89591e-08	-0.62515	0.431	0.716	0.000854141	ELK3	SC02
1.49354e-08	-0.624517	0.513	0.784	0.00021637	PPM1A	SC02
5.43146e-10	-0.623439	0.573	0.824	7.86856e-06	GIGYF2	SC02
7.35471e-10	-0.623036	0.5	0.73	1.06548e-05	WDR77	SC02
8.98352e-10	-0.622875	0.474	0.77	1.30144e-05	PSMB10	SC02
1.00819e-06	-0.622701	0.172	0.399	0.0146056	SNHG18	SC02
9.80887e-07	-0.622163	0.353	0.608	0.0142101	GDAP2	SC02
3.98038e-09	-0.621785	0.539	0.777	5.76638e-05	LTBP4	SC02
1.36829e-06	-0.621642	0.211	0.426	0.0198224	NIPAL1	SC02
1.09898e-12	-0.621476	0.815	0.953	1.59209e-08	MOB1A	SC02
2.80152e-09	-0.621368	0.565	0.784	4.05856e-05	MAP3K11	SC02
9.30872e-10	-0.620972	0.366	0.689	1.34855e-05	NTN4	SC02
3.16482e-09	-0.62095	0.651	0.838	4.58487e-05	SLBP	SC02
6.45253e-12	-0.620945	0.797	0.953	9.34777e-08	TMEM87B	SC02
3.10043e-12	-0.620944	0.319	0.655	4.4916e-08	SLC45A4	SC02
3.05213e-10	-0.620892	0.707	0.899	4.42161e-06	RELA	SC02
1.84019e-06	-0.62085	0.185	0.405	0.0266588	GRHL1	SC02
9.53969e-12	-0.620416	0.72	0.912	1.38202e-07	ZC3H11A	SC02
1.64215e-07	-0.620192	0.513	0.736	0.00237898	TMEM51	SC02
3.73791e-07	-0.618949	0.306	0.561	0.00541512	CAD	SC02
2.08114e-10	-0.618448	0.569	0.824	3.01495e-06	MARK2	SC02
2.08269e-14	-0.617983	0.884	0.973	3.01719e-10	TMPRSS2	SC02
6.81971e-07	-0.617979	0.522	0.75	0.00987972	PCF11	SC02
7.25254e-07	-0.617932	0.134	0.351	0.0105067	PGGHG	SC02
2.13759e-11	-0.617799	0.759	0.926	3.09673e-07	COPG1	SC02
4.53341e-14	-0.617755	0.987	1	6.56755e-10	CTSB	SC02
2.57993e-12	-0.617612	0.634	0.878	3.73754e-08	ATP2C1	SC02
9.89191e-09	-0.617536	0.349	0.628	0.000143304	ATR	SC02
3.58391e-10	-0.617382	0.155	0.446	5.19201e-06	TPM3P9	SC02
1.70168e-07	-0.617329	0.022	0.169	0.00246522	CD14	SC02
6.47672e-10	-0.617175	0.642	0.851	9.38282e-06	LTBR	SC02
2.39542e-06	-0.617031	0.022	0.149	0.0347024	TNN	SC02
3.91007e-11	-0.617006	0.401	0.723	5.66451e-07	AKT2	SC02
7.86216e-13	-0.616745	0.888	0.966	1.13899e-08	MLEC	SC02
3.20172e-15	-0.615879	0.996	1	4.63833e-11	CLDN4	SC02
7.00867e-10	-0.615588	0.073	0.324	1.01535e-05	IDO1	SC02
1.82595e-17	-0.615549	0.996	1	2.64526e-13	ZFP36	SC02
1.49091e-06	-0.615373	0.03	0.169	0.0215988	ONECUT1	SC02
1.04609e-10	-0.615278	0.845	0.939	1.51546e-06	CHKA	SC02
5.62075e-11	-0.614331	0.491	0.764	8.14279e-07	TMEM127	SC02
2.56878e-06	-0.614032	0.534	0.709	0.0372139	KIF13A	SC02
8.36667e-10	-0.613994	0.358	0.669	1.21208e-05	MAPKAPK5	SC02
3.76368e-08	-0.613644	0.181	0.439	0.000545244	PPP1R9A	SC02
6.82822e-10	-0.613584	0.573	0.824	9.89204e-06	VEZT	SC02
8.78878e-07	-0.613565	0.621	0.845	0.0127323	TSC22D2	SC02
1.34387e-08	-0.613524	0.625	0.804	0.000194686	ATL3	SC02
3.90033e-07	-0.613468	0.302	0.568	0.00565041	TFAP2A	SC02
1.30909e-06	-0.613042	0.483	0.703	0.0189648	LUC7L	SC02
2.02757e-07	-0.612886	0.453	0.682	0.00293734	GMPPA	SC02
2.27355e-10	-0.612622	0.871	0.932	3.29369e-06	UQCRC2	SC02
1.4992e-12	-0.612599	0.612	0.865	2.1719e-08	BRMS1	SC02
2.99638e-12	-0.612413	0.724	0.919	4.34085e-08	GLG1	SC02
3.02328e-06	-0.612319	0.168	0.385	0.0437983	STAMBPL1	SC02
5.99196e-10	-0.612027	0.457	0.736	8.68055e-06	PER2	SC02
2.33717e-07	-0.612005	0.207	0.453	0.00338586	PLAC8	SC02
2.20769e-10	-0.611879	0.418	0.736	3.19828e-06	MAN2A1	SC02
7.35916e-07	-0.611609	0.625	0.804	0.0106612	ITGB8	SC02
9.13267e-08	-0.611444	0.203	0.453	0.00132305	TMEM125	SC02
7.11862e-09	-0.611308	0.444	0.716	0.000103127	GAREM1	SC02
2.02332e-07	-0.611111	0.332	0.595	0.00293118	ACAA1	SC02
2.31455e-08	-0.610656	0.78	0.905	0.000335309	PXDC1	SC02
5.54874e-20	-0.609975	0.974	1	8.03846e-16	NCL	SC02
1.53331e-13	-0.609202	0.793	0.966	2.22131e-09	ACADVL	SC02
1.6068e-12	-0.608605	0.759	0.905	2.32778e-08	NFIA	SC02
6.48085e-07	-0.608535	0.81	0.919	0.0093888	MAGED1	SC02
1.58032e-13	-0.608443	0.815	0.966	2.28942e-09	GNB2	SC02
3.27406e-08	-0.607718	0.716	0.872	0.000474312	SERPINB6	SC02
6.53237e-07	-0.607027	0.431	0.649	0.00946344	TMC6	SC02
1.72498e-14	-0.606729	0.724	0.892	2.49898e-10	FAM129B	SC02
9.61703e-10	-0.606575	0.414	0.709	1.39322e-05	LRRC59	SC02
1.11129e-07	-0.606103	0.53	0.757	0.00160993	UBE2S	SC02
8.48764e-15	-0.605752	0.802	0.959	1.2296e-10	CDV3	SC02
5.22682e-09	-0.605507	0.578	0.804	7.5721e-05	GOT2	SC02
2.38036e-10	-0.604985	0.892	0.953	3.44843e-06	SLC3A2	SC02
1.37903e-08	-0.604945	0.716	0.892	0.00019978	RBM33	SC02
2.62175e-09	-0.604744	0.711	0.899	3.79813e-05	CEP350	SC02
1.95818e-06	-0.604695	0.22	0.446	0.0283682	SERPINB8	SC02
5.56502e-10	-0.604523	0.444	0.73	8.06205e-06	TNPO3	SC02
9.50812e-07	-0.604284	0.647	0.845	0.0137744	CCDC34	SC02
1.23658e-08	-0.604194	0.427	0.689	0.000179144	DIP2B	SC02
1.31636e-11	-0.604079	0.483	0.784	1.90702e-07	RUSC1	SC02
1.61146e-13	-0.604	0.853	0.98	2.33452e-09	CALU	SC02
3.88586e-08	-0.603585	0.289	0.574	0.000562945	PLD1	SC02
6.78632e-13	-0.603469	0.629	0.885	9.83135e-09	TRIM8	SC02
2.80463e-06	-0.60329	0.254	0.486	0.0406306	DENND2D	SC02
3.55829e-13	-0.603266	0.31	0.682	5.15489e-09	CORO2A	SC02
1.41396e-08	-0.602934	0.595	0.818	0.000204841	CADPS2	SC02
4.05138e-10	-0.602865	0.185	0.493	5.86923e-06	GSAP	SC02
1.15067e-08	-0.602786	0.198	0.486	0.000166697	DIS3L2	SC02
5.66861e-07	-0.602273	0.474	0.777	0.00821211	MMP14	SC02
2.35604e-08	-0.602214	0.409	0.662	0.00034132	KLF16	SC02
1.09682e-06	-0.602185	0.22	0.453	0.0158897	STYXL1	SC02
4.62127e-07	-0.602146	0.228	0.473	0.00669484	TTC7A	SC02
6.67175e-11	-0.601875	0.832	0.932	9.66536e-07	PTPRK	SC02
1.3075e-07	-0.601223	0.177	0.426	0.00189417	UGT8	SC02
2.6879e-11	-0.600917	0.522	0.818	3.89395e-07	SZRD1	SC02
7.73243e-12	-0.600036	0.237	0.601	1.1202e-07	DLST	SC02
4.77567e-07	-0.599918	0.435	0.669	0.00691851	USP36	SC02
7.48821e-11	-0.599886	0.81	0.939	1.08482e-06	NRARP	SC02
1.89907e-11	-0.599645	0.802	0.932	2.75119e-07	SCAF11	SC02
6.98184e-13	-0.59957	0.56	0.872	1.01146e-08	ERBIN	SC02
3.9046e-12	-0.599534	0.832	0.973	5.6566e-08	STX3	SC02
1.97683e-13	-0.598774	0.634	0.919	2.86383e-09	XIAP	SC02
2.20766e-09	-0.598322	0.629	0.851	3.19824e-05	ESYT2	SC02
2.10474e-06	-0.598298	0.466	0.696	0.0304913	MEPCE	SC02
2.79669e-11	-0.598057	0.642	0.905	4.05157e-07	SRF	SC02
2.80923e-09	-0.597837	0.151	0.432	4.06973e-05	DHRS1	SC02
2.48732e-09	-0.597781	0.685	0.858	3.60338e-05	UBR4	SC02
8.0727e-10	-0.597385	0.315	0.608	1.16949e-05	SRGAP1	SC02
5.01237e-07	-0.596768	0.259	0.5	0.00726142	SLC2A8	SC02
1.34745e-07	-0.596738	0.224	0.493	0.00195205	CC2D1B	SC02
4.61256e-07	-0.596051	0.405	0.696	0.00668222	MRE11	SC02
3.8541e-09	-0.596008	0.405	0.703	5.58343e-05	AGAP3	SC02
9.81019e-16	-0.595577	0.836	0.986	1.4212e-11	FAR1	SC02
2.335e-06	-0.595545	0.319	0.568	0.0338271	GIGYF1	SC02
1.90026e-09	-0.595211	0.457	0.75	2.7529e-05	RAPGEF5	SC02
8.84319e-08	-0.595051	0.81	0.926	0.00128111	RETREG1	SC02
4.12276e-07	-0.594911	0.06	0.236	0.00597264	GPR1-AS	SC02
1.98286e-08	-0.594833	0.457	0.73	0.000287256	TMEM168	SC02
1.84118e-06	-0.594181	0.341	0.574	0.0266732	SPRY1	SC02
6.14544e-08	-0.593719	0.716	0.865	0.000890291	KIF1B	SC02
1.94992e-12	-0.593223	0.78	0.939	2.82485e-08	HYOU1	SC02
1.42912e-07	-0.5931	0.375	0.608	0.00207036	MYL9	SC02
9.4415e-12	-0.592769	0.496	0.791	1.36779e-07	CCNYL1	SC02
8.14298e-19	-0.592757	0.953	0.973	1.17967e-14	HMGA1	SC02
1.69404e-09	-0.592526	0.466	0.723	2.45415e-05	MCU	SC02
4.05767e-07	-0.592181	0.125	0.345	0.00587835	HDAC9	SC02
2.09957e-08	-0.592031	0.155	0.426	0.000304165	FOCAD	SC02
1.30103e-12	-0.591761	0.802	0.946	1.8848e-08	YBX3	SC02
2.41988e-19	-0.591655	0.978	0.993	3.50568e-15	HSPD1	SC02
3.34401e-10	-0.591318	0.612	0.831	4.84447e-06	LARP4	SC02
2.10119e-11	-0.590236	0.728	0.899	3.04399e-07	SPEN	SC02
3.62377e-13	-0.589708	0.901	0.946	5.24976e-09	PGRMC1	SC02
2.11058e-18	-0.589683	0.875	0.993	3.0576e-14	NAPA	SC02
1.58243e-08	-0.589615	0.142	0.405	0.000229247	ATXN7L1	SC02
4.48263e-07	-0.589114	0.534	0.777	0.00649399	UBE2F	SC02
9.41369e-12	-0.588733	0.664	0.932	1.36376e-07	WASL	SC02
2.49192e-06	-0.588564	0.388	0.622	0.0361004	PARD3	SC02
1.60369e-07	-0.58848	0.284	0.547	0.00232326	ARNT	SC02
8.98532e-07	-0.588182	0.047	0.209	0.013017	GPD1	SC02
6.78323e-07	-0.588018	0.418	0.655	0.00982686	NAA15	SC02
2.50812e-08	-0.587432	0.345	0.615	0.000363351	ABTB2	SC02
8.43913e-09	-0.587319	0.526	0.804	0.000122258	PYCR1	SC02
3.59005e-09	-0.587028	0.552	0.784	5.20091e-05	METAP1	SC02
1.46102e-13	-0.586951	0.858	0.959	2.11658e-09	COPA	SC02
5.81962e-07	-0.586757	0.047	0.209	0.00843088	ANO5	SC02
4.64215e-07	-0.586573	0.336	0.588	0.00672509	SIPA1	SC02
2.27175e-08	-0.586527	0.47	0.716	0.000329108	TSC22D4	SC02
9.7508e-07	-0.585068	0.332	0.595	0.014126	PTPN23	SC02
2.74553e-07	-0.584867	0.466	0.723	0.00397744	HDHD3	SC02
1.40123e-10	-0.584296	0.582	0.831	2.02997e-06	ADIPOR2	SC02
2.9957e-09	-0.584275	0.754	0.932	4.33987e-05	RND3	SC02
9.56004e-08	-0.584124	0.22	0.48	0.00138496	ANK3	SC02
2.29965e-11	-0.583951	0.621	0.885	3.3315e-07	UBE2Q1	SC02
3.43075e-09	-0.58385	0.565	0.797	4.97012e-05	PRKCD	SC02
1.23232e-07	-0.583834	0.121	0.351	0.00178526	OAS2	SC02
9.25044e-07	-0.583726	0.328	0.547	0.0134011	IFI16	SC02
2.91417e-08	-0.583682	0.181	0.446	0.000422175	BTN3A1	SC02
1.89523e-16	-0.582619	0.991	1	2.74563e-12	TSPAN8	SC02
7.07745e-08	-0.582515	0.543	0.791	0.00102531	MICAL2	SC02
2.10347e-14	-0.582255	0.793	0.966	3.0473e-10	NUCKS1	SC02
1.8079e-09	-0.582043	0.052	0.27	2.61911e-05	FKBP1AP1	SC02
3.26342e-07	-0.581815	0.659	0.838	0.00472772	MAF1	SC02
8.77885e-20	-0.581167	0.948	1	1.27179e-15	MYH9	SC02
3.35032e-08	-0.581148	0.095	0.318	0.000485362	SLC10A7	SC02
1.17599e-07	-0.58113	0.728	0.872	0.00170366	TST	SC02
8.06628e-12	-0.580764	0.578	0.858	1.16856e-07	SRPRA	SC02
5.10653e-09	-0.580621	0.578	0.824	7.39783e-05	DBNL	SC02
5.26534e-09	-0.580493	0.319	0.615	7.6279e-05	SPOPL	SC02
3.43256e-07	-0.580224	0.297	0.554	0.00497274	FBXO31	SC02
6.81007e-09	-0.579868	0.672	0.899	9.86575e-05	HLA-F	SC02
5.42369e-13	-0.579717	0.647	0.905	7.85729e-09	DIAPH1	SC02
4.24391e-07	-0.579668	0.306	0.574	0.00614816	RNF220	SC02
1.29861e-10	-0.57902	0.866	0.966	1.88129e-06	ASPH	SC02
2.84817e-13	-0.578975	0.914	0.973	4.12615e-09	HNRNPD	SC02
9.70956e-09	-0.578827	0.302	0.601	0.000140662	LRRC8D	SC02
1.41661e-14	-0.578693	0.931	0.959	2.05224e-10	PPP1CB	SC02
3.81511e-14	-0.578515	0.884	0.98	5.52695e-10	SDF4	SC02
5.82183e-11	-0.577794	0.759	0.953	8.43408e-07	SPAG9	SC02
6.07158e-11	-0.577644	0.879	0.973	8.79589e-07	KLF10	SC02
5.02339e-11	-0.577323	0.737	0.946	7.27738e-07	SEC31A	SC02
7.2532e-13	-0.577197	0.75	0.939	1.05077e-08	SLC9A3R1	SC02
2.31474e-06	-0.57698	0.289	0.541	0.0335336	TRNT1	SC02
1.87439e-09	-0.576529	0.836	0.959	2.71543e-05	QSOX1	SC02
6.96172e-08	-0.576513	0.608	0.851	0.00100854	MANSC1	SC02
4.90241e-09	-0.576413	0.263	0.574	7.10213e-05	POM121C	SC02
3.25666e-08	-0.576363	0.621	0.838	0.000471792	NR1H2	SC02
2.03398e-06	-0.576147	0.091	0.27	0.0294663	RNF207	SC02
2.68075e-08	-0.575562	0.474	0.743	0.00038836	PAK4	SC02
2.92587e-09	-0.575286	0.651	0.878	4.23871e-05	ARHGAP21	SC02
5.73023e-07	-0.574986	0.47	0.696	0.00830138	ATF7IP2	SC02
3.80288e-07	-0.574359	0.397	0.655	0.00550923	SLC20A2	SC02
1.83736e-07	-0.574208	0.095	0.311	0.00266178	HIVEP3	SC02
2.13428e-06	-0.57409	0.082	0.257	0.0309194	IYD	SC02
4.24425e-09	-0.573804	0.875	0.973	6.14864e-05	CRIP1	SC02
3.50159e-11	-0.573737	0.69	0.919	5.07276e-07	UBALD2	SC02
1.36071e-08	-0.573715	0.203	0.486	0.000197126	ARHGEF11	SC02
2.16265e-09	-0.573668	0.034	0.23	3.13303e-05	BTC	SC02
5.69981e-10	-0.57361	0.013	0.196	8.25731e-06	LOC101928994	SC02
1.1732e-10	-0.573372	0.728	0.912	1.69962e-06	MBNL1	SC02
9.91653e-10	-0.573159	0.694	0.905	1.43661e-05	EPS8L2	SC02
1.61663e-08	-0.572414	0.672	0.845	0.000234201	MAPKAPK2	SC02
6.49663e-07	-0.572087	0.349	0.608	0.00941167	ANGEL2	SC02
9.13668e-08	-0.571268	0.526	0.743	0.00132363	PATL1	SC02
9.72264e-10	-0.571261	0.875	0.973	1.40852e-05	ALDH2	SC02
9.95854e-13	-0.571101	0.72	0.892	1.44269e-08	UBE2I	SC02
1.65247e-06	-0.57103	0.47	0.682	0.0239393	SPG7	SC02
2.88836e-06	-0.570829	0.082	0.257	0.0418437	ZNF773	SC02
4.34479e-12	-0.570382	0.595	0.905	6.2943e-08	AFTPH	SC02
1.04695e-10	-0.570022	0.681	0.885	1.51671e-06	MGAT1	SC02
2.64944e-06	-0.569414	0.228	0.459	0.0383824	BUD13	SC02
9.09067e-11	-0.569283	0.767	0.919	1.31697e-06	PPP6R3	SC02
3.05092e-10	-0.56905	0.72	0.919	4.41986e-06	NFKBIB	SC02
2.84417e-06	-0.568553	0.237	0.466	0.0412034	NEIL2	SC02
4.61959e-07	-0.568543	0.284	0.541	0.0066924	TMUB1	SC02
6.87701e-15	-0.568366	0.953	0.98	9.96273e-11	PSME1	SC02
1.15774e-06	-0.568154	0.547	0.75	0.0167722	POLR3K	SC02
6.60425e-08	-0.568141	0.478	0.723	0.000956758	MAP4K5	SC02
1.88088e-09	-0.567779	0.401	0.696	2.72483e-05	SLC39A1	SC02
1.35237e-08	-0.567662	0.358	0.649	0.000195917	PEX1	SC02
5.21038e-17	-0.567263	0.957	1	7.54828e-13	HLA-E	SC02
4.44535e-07	-0.566788	0.069	0.257	0.00643998	LPAR1	SC02
5.48785e-09	-0.566645	0.349	0.655	7.95024e-05	MYO1D	SC02
1.21742e-10	-0.566497	0.612	0.851	1.76368e-06	UBE3C	SC02
2.69897e-06	-0.566445	0.418	0.669	0.0390999	CA8	SC02
6.29677e-07	-0.566413	0.142	0.351	0.00912214	CES3	SC02
1.39155e-14	-0.566339	0.948	0.993	2.01594e-10	SF3B1	SC02
1.69291e-12	-0.566225	0.784	0.932	2.45252e-08	PUM1	SC02
1.30329e-09	-0.566157	0.772	0.912	1.88807e-05	PSME2	SC02
5.91636e-10	-0.566051	0.53	0.811	8.57103e-06	CLCN3	SC02
2.14233e-09	-0.565585	0.539	0.797	3.10359e-05	CHRAC1	SC02
1.57969e-07	-0.564419	0.638	0.824	0.0022885	SEMA4B	SC02
3.72504e-07	-0.564415	0.28	0.547	0.00539647	ADGRA3	SC02
4.55779e-15	-0.564302	0.888	0.98	6.60288e-11	CAPZA1	SC02
5.17874e-08	-0.564017	0.284	0.568	0.000750244	CCHCR1	SC02
6.66462e-10	-0.564005	0.767	0.912	9.65503e-06	SURF4	SC02
2.67596e-11	-0.5639	0.466	0.777	3.87666e-07	UBN1	SC02
9.24467e-08	-0.56347	0.724	0.892	0.00133927	MCFD2	SC02
1.20363e-06	-0.563437	0.039	0.189	0.0174369	TLR5	SC02
7.58722e-13	-0.563312	0.03	0.284	1.09916e-08	SLC39A8	SC02
2.61918e-07	-0.56327	0.25	0.493	0.00379441	ESRP2	SC02
6.68016e-11	-0.562464	0.591	0.865	9.67755e-07	SAR1B	SC02
8.05823e-10	-0.562353	0.332	0.649	1.1674e-05	PQLC1	SC02
5.58193e-12	-0.562259	0.871	0.98	8.08654e-08	LMO4	SC02
7.08331e-09	-0.562122	0.621	0.845	0.000102616	SLC35A2	SC02
4.26134e-12	-0.562117	0.707	0.932	6.17341e-08	PAFAH1B2	SC02
2.15908e-06	-0.561843	0.112	0.311	0.0312786	LIFR	SC02
2.64198e-07	-0.561779	0.216	0.459	0.00382743	ORAI1	SC02
1.32841e-07	-0.561684	0.638	0.818	0.00192447	EIF4B	SC02
7.25504e-10	-0.561505	0.642	0.878	1.05104e-05	STK17B	SC02
1.63747e-06	-0.561039	0.444	0.682	0.023722	MYO1B	SC02
3.15462e-06	-0.560911	0.328	0.568	0.045701	BDH1	SC02
3.2956e-06	-0.560503	0.297	0.52	0.0477433	RAB27A	SC02
2.26078e-06	-0.560407	0.06	0.223	0.032752	PTPRR	SC02
9.13886e-08	-0.55946	0.746	0.878	0.00132395	ATXN7L3B	SC02
1.26982e-06	-0.559338	0.681	0.804	0.0183959	CHTOP	SC02
1.06635e-06	-0.558453	0.448	0.689	0.0154483	TMEM41A	SC02
4.1987e-11	-0.55825	0.815	0.926	6.08266e-07	TMEM30A	SC02
1.9328e-08	-0.558227	0.599	0.858	0.000280004	SRRT	SC02
1.94124e-06	-0.557839	0.125	0.331	0.0281227	NEMP2	SC02
1.7143e-11	-0.557439	0.53	0.784	2.4835e-07	BCL6	SC02
1.86847e-10	-0.557339	0.659	0.885	2.70685e-06	FAM168B	SC02
7.06152e-08	-0.556808	0.349	0.622	0.001023	MRPL24	SC02
1.08401e-06	-0.556382	0.289	0.534	0.015704	MRPS25	SC02
2.01845e-13	-0.556189	0.836	0.973	2.92412e-09	CLSTN1	SC02
4.36991e-07	-0.55613	0.013	0.142	0.00633069	LINCR-0002	SC02
1.16697e-09	-0.556035	0.302	0.608	1.69059e-05	C2CD5	SC02
4.57061e-11	-0.555934	0.905	0.966	6.62144e-07	HMGN3	SC02
2.41838e-06	-0.555483	0.642	0.77	0.0350351	KCMF1	SC02
9.12276e-07	-0.554875	0.138	0.358	0.0132161	TAPBPL	SC02
1.62168e-11	-0.554643	0.875	0.993	2.34933e-07	RERE	SC02
1.14285e-12	-0.554628	0.853	0.959	1.65565e-08	SRRM2	SC02
2.81183e-06	-0.554525	0.586	0.764	0.0407349	RBBP8	SC02
5.08541e-14	-0.554033	0.931	0.993	7.36724e-10	TPM3	SC02
4.13203e-11	-0.554017	0.927	0.993	5.98608e-07	MUC13	SC02
4.81408e-09	-0.553927	0.013	0.176	6.97415e-05	PRR5L	SC02
5.91786e-11	-0.55384	0.672	0.912	8.57321e-07	MIA2	SC02
1.28294e-07	-0.553748	0.099	0.311	0.0018586	HAAO	SC02
1.05819e-10	-0.553703	0.78	0.939	1.53301e-06	MAZ	SC02
3.00727e-11	-0.553291	0.901	0.966	4.35663e-07	SKIL	SC02
1.18075e-09	-0.553119	0.776	0.905	1.71056e-05	NDUFV1	SC02
1.87451e-06	-0.552733	0.091	0.27	0.027156	LONRF3	SC02
1.24769e-09	-0.552589	0.741	0.899	1.80753e-05	RAB25	SC02
3.72393e-10	-0.552377	0.797	0.932	5.39486e-06	AHCYL1	SC02
7.70078e-10	-0.551933	0.741	0.912	1.11561e-05	NCOR2	SC02
4.05688e-08	-0.551778	0.06	0.257	0.00058772	SLC38A5	SC02
4.38009e-08	-0.551695	0.427	0.682	0.000634543	GLRX2	SC02
4.72653e-08	-0.550735	0.741	0.878	0.000684732	SLC38A10	SC02
1.20965e-08	-0.550731	0.526	0.811	0.000175242	CLDN12	SC02
1.14753e-06	-0.550709	0.496	0.716	0.0166243	WWC1	SC02
2.17285e-10	-0.550374	0.388	0.743	3.14781e-06	NCOA2	SC02
3.4278e-06	-0.550354	0.586	0.757	0.0496586	CUL5	SC02
3.10313e-10	-0.550263	0.289	0.622	4.49551e-06	USP40	SC02
8.2518e-10	-0.550143	0.474	0.777	1.19544e-05	GGCX	SC02
6.65541e-09	-0.549591	0.504	0.791	9.6417e-05	CNNM3	SC02
9.8245e-14	-0.549156	0.966	0.986	1.42327e-09	TINAGL1	SC02
9.42864e-13	-0.549124	0.81	0.966	1.36593e-08	SH3BGRL2	SC02
4.5003e-08	-0.548962	0.358	0.676	0.000651959	VCAN	SC02
3.41092e-08	-0.548481	0.651	0.845	0.00049414	SIRT1	SC02
2.021e-09	-0.548391	0.556	0.804	2.92783e-05	LYN	SC02
7.23668e-10	-0.548373	0.832	0.946	1.04838e-05	ARHGAP5	SC02
3.88292e-08	-0.548191	0.47	0.696	0.000562519	CLUH	SC02
1.62783e-11	-0.54815	0.832	0.946	2.35824e-07	ARPC5	SC02
2.01756e-08	-0.547286	0.621	0.838	0.000292284	GRSF1	SC02
1.34254e-07	-0.547081	0.621	0.845	0.00194493	MRPL16	SC02
1.54333e-12	-0.546843	0.905	0.986	2.23582e-08	TGOLN2	SC02
1.96207e-07	-0.54676	0.06	0.25	0.00284245	PLCH1	SC02
2.7005e-08	-0.546202	0.703	0.892	0.000391221	ARFGAP3	SC02
2.0228e-10	-0.546183	0.612	0.926	2.93043e-06	GRK2	SC02
4.49652e-08	-0.546155	0.547	0.777	0.000651411	MBD4	SC02
6.57534e-07	-0.545962	0.181	0.399	0.0095257	SESN2	SC02
2.02343e-06	-0.545899	0.28	0.514	0.0293134	NCAPH2	SC02
4.88345e-07	-0.545602	0.332	0.581	0.00707465	CAPN15	SC02
2.83676e-07	-0.545473	0.586	0.811	0.00410962	CTSA	SC02
1.18075e-06	-0.545014	0.388	0.628	0.0171056	ERLIN2	SC02
6.79848e-08	-0.544951	0.409	0.682	0.000984896	SPSB3	SC02
1.0772e-11	-0.54465	0.703	0.905	1.56054e-07	G3BP2	SC02
1.04589e-09	-0.544596	0.823	0.953	1.51518e-05	CKAP4	SC02
9.70377e-07	-0.54448	0.336	0.595	0.0140578	HIVEP2	SC02
1.03142e-06	-0.54436	0.366	0.635	0.0149421	CXCR4	SC02
4.30152e-08	-0.54436	0.53	0.804	0.000623161	CRELD2	SC02
1.17825e-13	-0.544357	0.905	0.986	1.70693e-09	LRRFIP1	SC02
1.34754e-08	-0.543962	0.474	0.736	0.000195218	IQCE	SC02
7.58286e-09	-0.543843	0.405	0.696	0.000109853	UBE4B	SC02
4.48357e-10	-0.54374	0.836	0.946	6.49535e-06	IPO7	SC02
1.06291e-09	-0.543386	0.767	0.932	1.53984e-05	CELF1	SC02
4.93114e-12	-0.542958	0.513	0.845	7.14374e-08	RAB13	SC02
1.47778e-11	-0.542535	0.767	0.946	2.14087e-07	SLC12A7	SC02
7.79856e-07	-0.542387	0.573	0.784	0.0112978	CEP57	SC02
7.38405e-09	-0.542011	0.409	0.682	0.000106973	WDR3	SC02
1.84699e-09	-0.541936	0.784	0.932	2.67574e-05	POLD4	SC02
4.8938e-09	-0.541688	0.336	0.635	7.08965e-05	SIK3	SC02
1.36779e-07	-0.541118	0.496	0.764	0.00198152	TMC4	SC02
2.66731e-09	-0.540783	0.711	0.878	3.86413e-05	KIAA0319L	SC02
1.32776e-06	-0.540327	0.392	0.655	0.0192353	SERTAD2	SC02
2e-22	-0.540182	0.983	0.993	2.8974e-18	ARF1	SC02
1.35384e-07	-0.539889	0.474	0.736	0.0019613	MFSD10	SC02
3.8677e-07	-0.539684	0.073	0.257	0.00560314	RNF125	SC02
1.52012e-09	-0.539369	0.591	0.872	2.20219e-05	NXF1	SC02
4.13776e-09	-0.539368	0.297	0.601	5.99437e-05	ST7	SC02
1.69288e-07	-0.539035	0.116	0.338	0.00245247	ETFDH	SC02
8.12998e-09	-0.538958	0.642	0.838	0.000117779	TCF25	SC02
3.02142e-10	-0.538627	0.802	0.939	4.37713e-06	ST14	SC02
3.75317e-20	-0.538556	0.983	1	5.43721e-16	SQSTM1	SC02
2.62339e-06	-0.538272	0.431	0.655	0.0380051	RHOG	SC02
1.02857e-09	-0.538236	0.832	0.919	1.49009e-05	SDHD	SC02
1.98447e-18	-0.537834	0.987	1	2.8749e-14	CTSD	SC02
4.68023e-11	-0.537672	0.69	0.912	6.78025e-07	TNFRSF21	SC02
2.70555e-07	-0.537518	0.457	0.716	0.00391953	PPARA	SC02
3.12475e-08	-0.537422	0.28	0.547	0.000452683	JRKL	SC02
1.45164e-08	-0.537066	0.556	0.831	0.000210299	LAP3	SC02
8.26123e-09	-0.537	0.655	0.858	0.00011968	SYS1	SC02
2.59811e-08	-0.536732	0.72	0.865	0.000376388	TMED5	SC02
2.31832e-06	-0.536463	0.073	0.243	0.0335855	C11orf91	SC02
7.03835e-09	-0.535477	0.194	0.473	0.000101965	DUSP7	SC02
9.04194e-13	-0.535286	0.991	1	1.30991e-08	FOS	SC02
3.41913e-08	-0.535103	0.323	0.601	0.00049533	SOAT1	SC02
7.00041e-12	-0.534989	0.901	0.98	1.01415e-07	TPD52	SC02
4.39139e-10	-0.534852	0.112	0.378	6.36181e-06	CTAGE9	SC02
1.35416e-09	-0.534176	0.629	0.899	1.96177e-05	SH3BP4	SC02
2.46712e-07	-0.533281	0.19	0.432	0.00357412	LY75	SC02
7.93461e-15	-0.533102	0.935	0.993	1.14949e-10	ARF4	SC02
2.13285e-08	-0.53309	0.931	0.973	0.000308986	UGDH	SC02
4.08261e-07	-0.533038	0.642	0.797	0.00591448	FOXA3	SC02
9.82645e-11	-0.532772	0.384	0.723	1.42356e-06	POLR2C	SC02
8.96187e-08	-0.532063	0.556	0.777	0.00129831	HIBCH	SC02
4.59166e-10	-0.531859	0.237	0.541	6.65194e-06	CLCN7	SC02
4.04279e-08	-0.531686	0.379	0.669	0.000585679	LMBR1	SC02
5.60753e-11	-0.531279	0.539	0.831	8.12363e-07	SLC37A1	SC02
2.05209e-06	-0.531256	0.418	0.709	0.0297287	LUM	SC02
1.17548e-06	-0.530809	0.612	0.818	0.0170291	HMOX2	SC02
8.77807e-09	-0.530595	0.776	0.932	0.000127168	ALAS1	SC02
9.72971e-07	-0.530585	0.513	0.709	0.0140954	SRSF8	SC02
5.37187e-08	-0.530454	0.543	0.764	0.000778223	PPP2R5E	SC02
5.31364e-07	-0.529886	0.418	0.662	0.00769787	ZSCAN25	SC02
1.01566e-06	-0.529507	0.513	0.743	0.0147139	AARS	SC02
3.58978e-12	-0.529452	0.621	0.899	5.20052e-08	AP1G1	SC02
7.83762e-11	-0.529282	0.375	0.723	1.13544e-06	RASA2	SC02
1.68328e-06	-0.529267	0.534	0.75	0.0243857	HEXB	SC02
2.4146e-08	-0.529072	0.237	0.52	0.000349803	STX18	SC02
3.04025e-08	-0.528847	0.315	0.581	0.000440441	IRF2	SC02
7.1331e-09	-0.528515	0.603	0.838	0.000103337	NEK7	SC02
9.21407e-08	-0.528452	0.922	0.959	0.00133484	GSN	SC02
1.60005e-06	-0.52825	0.198	0.426	0.0231799	GRK6	SC02
5.67817e-08	-0.528111	0.789	0.932	0.000822596	FNDC3B	SC02
1.84042e-08	-0.527912	0.457	0.743	0.000266622	VPS13A	SC02
4.08346e-22	-0.527372	0.983	0.993	5.9157e-18	P4HB	SC02
1.55827e-06	-0.526622	0.095	0.284	0.0225747	NR1H3	SC02
8.90084e-09	-0.526617	0.612	0.838	0.000128947	ITSN2	SC02
1.17579e-08	-0.526561	0.509	0.764	0.000170337	NOB1	SC02
2.92347e-08	-0.525831	0.534	0.77	0.000423523	NCOA1	SC02
3.43212e-06	-0.525828	0.254	0.48	0.0497211	DVL1	SC02
9.05613e-09	-0.525569	0.556	0.824	0.000131196	RNF19B	SC02
3.09008e-08	-0.525184	0.802	0.899	0.00044766	STT3A	SC02
4.00403e-18	-0.525124	0.987	1	5.80063e-14	LGALS3BP	SC02
2.09464e-06	-0.524687	0.366	0.588	0.030345	SETD1B	SC02
1.7383e-06	-0.524425	0.44	0.669	0.0251828	DNAJB2	SC02
2.63962e-08	-0.52423	0.539	0.811	0.000382402	CDC42BPB	SC02
7.45536e-09	-0.524114	0.297	0.581	0.000108006	ZFAND2B	SC02
1.49767e-08	-0.524099	0.116	0.365	0.000216968	CCDC51	SC02
5.24281e-09	-0.523775	0.573	0.831	7.59526e-05	TKT	SC02
5.17102e-07	-0.523744	0.427	0.669	0.00749126	TAP2	SC02
4.89703e-18	-0.523743	0.961	1	7.09433e-14	KDELR2	SC02
1.55343e-08	-0.52362	0.401	0.682	0.000225046	BCL2L13	SC02
6.0215e-12	-0.52345	0.957	0.993	8.72335e-08	ADD3	SC02
1.43819e-07	-0.523367	0.69	0.872	0.0020835	ADIPOR1	SC02
1.202e-07	-0.522919	0.573	0.797	0.00174134	WDR82	SC02
7.72538e-07	-0.522894	0.422	0.669	0.0111918	PCCB	SC02
4.42692e-08	-0.52284	0.858	0.953	0.000641327	PIK3C2A	SC02
2.30234e-06	-0.522795	0.289	0.541	0.033354	SMPD1	SC02
6.07105e-08	-0.522751	0.629	0.845	0.000879513	ACAP2	SC02
1.15362e-08	-0.522292	0.905	0.993	0.000167125	TNFAIP3	SC02
1.66747e-09	-0.522101	0.634	0.885	2.41566e-05	ATP2A3	SC02
1.11138e-07	-0.521612	0.578	0.824	0.00161005	SLC30A9	SC02
2.46671e-06	-0.520391	0.259	0.486	0.0357352	LINC-PINT	SC02
1.64028e-07	-0.520058	0.259	0.534	0.00237628	EPSTI1	SC02
1.8103e-06	-0.519824	0.198	0.412	0.0262259	AMBRA1	SC02
3.00166e-08	-0.519729	0.586	0.851	0.000434851	CAND1	SC02
6.30758e-08	-0.519675	0.228	0.486	0.00091378	RBFA	SC02
2.926e-06	-0.519215	0.056	0.216	0.042389	AP4S1	SC02
1.37903e-08	-0.519065	0.707	0.905	0.00019978	BAG1	SC02
2.82275e-16	-0.518363	0.974	0.993	4.08932e-12	SLC25A3	SC02
5.42794e-10	-0.518241	0.728	0.912	7.86345e-06	ARPC4	SC02
1.70069e-11	-0.51801	0.819	0.946	2.46379e-07	ROCK1	SC02
1.4077e-07	-0.517274	0.746	0.919	0.00203934	TXNL4A	SC02
4.18401e-08	-0.517159	0.677	0.885	0.000606137	SRC	SC02
1.74627e-06	-0.516899	0.19	0.426	0.0252982	TBC1D30	SC02
5.03642e-07	-0.516553	0.31	0.568	0.00729626	STIM1	SC02
2.22205e-07	-0.516546	0.655	0.838	0.00321908	SNX27	SC02
9.38859e-07	-0.516136	0.466	0.682	0.0136012	CABLES1	SC02
1.10711e-08	-0.516041	0.746	0.892	0.000160387	MZT2B	SC02
1.96359e-14	-0.516001	0.966	0.986	2.84465e-10	PSMC4	SC02
2.29984e-17	-0.515706	0.983	1	3.33178e-13	CYSTM1	SC02
2.78944e-08	-0.514814	0.353	0.628	0.000404106	PIK3C2B	SC02
1.15003e-06	-0.514739	0.573	0.784	0.0166605	C2CD4B	SC02
2.58907e-18	-0.514541	0.953	0.993	3.75078e-14	LSR	SC02
1.9712e-09	-0.514517	0.302	0.628	2.85567e-05	RBMX2	SC02
6.04596e-07	-0.514242	0.651	0.831	0.00875879	CREBZF	SC02
6.21702e-08	-0.514206	0.328	0.615	0.00090066	RSBN1L	SC02
3.49223e-08	-0.513795	0.086	0.304	0.00050592	SHC1	SC02
3.69053e-11	-0.513794	0.845	0.966	5.34647e-07	ITPRID2	SC02
4.19908e-07	-0.513654	0.211	0.473	0.0060832	ADAT1	SC02
5.71899e-09	-0.513268	0.569	0.831	8.28511e-05	PARVA	SC02
5.01217e-09	-0.513035	0.246	0.561	7.26113e-05	RIC8A	SC02
1.54519e-06	-0.512588	0.547	0.797	0.0223852	DCUN1D5	SC02
5.7122e-07	-0.512391	0.06	0.236	0.00827526	CCDC149	SC02
1.90237e-07	-0.512283	0.629	0.804	0.00275596	LARP4B	SC02
2.2343e-06	-0.511971	0.539	0.743	0.0323684	FAM135A	SC02
1.03429e-06	-0.511627	0.616	0.811	0.0149837	ARFIP2	SC02
6.93108e-13	-0.511561	0.784	0.939	1.00411e-08	NDUFS2	SC02
2.16453e-06	-0.51143	0.509	0.743	0.0313576	LPIN1	SC02
9.38722e-07	-0.51123	0.707	0.865	0.0135993	ATIC	SC02
1.11949e-06	-0.511196	0.177	0.399	0.0162181	SLC27A3	SC02
7.76935e-08	-0.510728	0.5	0.743	0.00112555	SLC52A3	SC02
1.75966e-19	-0.510641	0.996	1	2.54922e-15	ELF3	SC02
1.05675e-11	-0.509665	0.586	0.885	1.53092e-07	ZNF148	SC02
1.59266e-09	-0.509286	0.371	0.689	2.30729e-05	FASTK	SC02
1.13638e-07	-0.509226	0.914	0.959	0.00164627	LAMB3	SC02
3.28448e-08	-0.508702	0.194	0.459	0.000475823	PLA2G15	SC02
5.4165e-09	-0.508682	0.547	0.831	7.84689e-05	KDM5A	SC02
9.37151e-09	-0.50819	0.297	0.615	0.000135765	FAM117B	SC02
3.29291e-06	-0.508132	0.069	0.236	0.0477044	KIAA1211L	SC02
3.17393e-07	-0.507636	0.164	0.392	0.00459808	ADCY9	SC02
2.70678e-08	-0.507497	0.203	0.5	0.000392132	MRTFA	SC02
7.7723e-09	-0.507474	0.198	0.473	0.000112597	TMEM64	SC02
3.99161e-08	-0.507454	0.703	0.905	0.000578265	ABRACL	SC02
2.25649e-08	-0.507022	0.478	0.75	0.000326898	ALYREF	SC02
7.88408e-08	-0.506465	0.694	0.878	0.00114217	EI24	SC02
9.4917e-08	-0.506455	0.509	0.77	0.00137506	LRRC58	SC02
1.15736e-06	-0.506412	0.651	0.851	0.0167667	ACOT7	SC02
1.06299e-11	-0.505984	0.263	0.628	1.53995e-07	ATF5	SC02
3.10807e-08	-0.505933	0.672	0.878	0.000450266	TAF10	SC02
2.21265e-06	-0.505254	0.315	0.541	0.0320546	RBBP5	SC02
2.31679e-20	-0.505223	0.978	1	3.35633e-16	HSPE1	SC02
1.30922e-08	-0.505173	0.379	0.696	0.000189667	DMXL1	SC02
1.14301e-08	-0.504372	0.427	0.709	0.000165588	C16orf58	SC02
1.98093e-06	-0.50432	0.634	0.791	0.0286978	ACOX1	SC02
3.83104e-10	-0.504105	0.716	0.912	5.55003e-06	NAA50	SC02
8.48674e-08	-0.503913	0.647	0.811	0.00122947	RIF1	SC02
6.31118e-07	-0.503883	0.586	0.797	0.00914301	ECI1	SC02
1.4856e-07	-0.50383	0.336	0.588	0.00215219	TRADD	SC02
1.78961e-08	-0.50363	0.659	0.878	0.000259261	APH1A	SC02
2.0417e-09	-0.50328	0.707	0.878	2.95781e-05	NUDT21	SC02
4.12758e-07	-0.502943	0.379	0.615	0.00597962	HEBP1	SC02
2.80676e-09	-0.502839	0.763	0.946	4.06615e-05	KPNA4	SC02
2.86446e-07	-0.502471	0.336	0.595	0.00414975	BOK	SC02
6.13479e-08	-0.502414	0.112	0.338	0.000888747	TMEM243	SC02
1.98066e-07	-0.50219	0.134	0.365	0.00286938	SYTL1	SC02
7.55812e-07	-0.501917	0.272	0.514	0.0109495	ZBTB7B	SC02
3.70807e-09	-0.501894	0.853	0.966	5.37189e-05	UBL3	SC02
1.27473e-07	-0.501561	0.009	0.142	0.0018467	LOC105369632	SC02
1.20584e-06	-0.501258	0.237	0.48	0.017469	B4GALT3	SC02
2.55492e-07	-0.501168	0.207	0.466	0.00370131	TRIM5	SC02
7.02644e-09	-0.500566	0.802	0.926	0.000101792	KCNQ1OT1	SC02
2.91773e-13	-0.500405	0.961	0.993	4.22691e-09	CDH1	SC02
3.98621e-07	-0.500151	0.414	0.669	0.00577482	LARP1B	SC02
6.64522e-08	-0.500112	0.254	0.547	0.000962693	TJP3	SC02
8.86594e-08	-0.499984	0.698	0.872	0.00128441	PPP5C	SC02
2.39678e-07	-0.499783	0.151	0.378	0.00347221	SCYL1	SC02
4.83691e-16	-0.499258	0.978	1	7.00723e-12	ACTN4	SC02
2.62462e-07	-0.499174	0.306	0.588	0.00380228	TRAF3IP1	SC02
4.19065e-07	-0.498789	0.289	0.541	0.00607099	TBC1D4	SC02
3.78273e-08	-0.4987	0.517	0.797	0.000548004	CYFIP1	SC02
9.15989e-08	-0.498496	0.621	0.824	0.00132699	PPP4R3A	SC02
2.37653e-07	-0.498388	0.526	0.791	0.00344289	TMEM141	SC02
1.54453e-07	-0.498295	0.259	0.534	0.00223756	RILPL2	SC02
2.30168e-12	-0.498229	0.888	0.973	3.33445e-08	FAM120A	SC02
1.08276e-07	-0.498003	0.466	0.75	0.0015686	GK5	SC02
9.48106e-09	-0.497516	0.517	0.797	0.000137352	KRTCAP3	SC02
3.26549e-12	-0.49714	0.845	0.966	4.73071e-08	SYPL1	SC02
6.9688e-07	-0.496662	0.573	0.811	0.0100957	UBAP2L	SC02
2.42169e-06	-0.495491	0.194	0.412	0.035083	DNAJC30	SC02
7.47383e-12	-0.494953	0.612	0.872	1.08273e-07	ESRP1	SC02
8.40938e-09	-0.494885	0.56	0.811	0.000121827	GDE1	SC02
7.5583e-22	-0.494685	0.987	1	1.09497e-17	TMBIM6	SC02
1.42557e-06	-0.494219	0.44	0.649	0.0206522	BTBD10	SC02
1.48805e-06	-0.494131	0.353	0.595	0.0215574	ARRDC1	SC02
4.10303e-08	-0.492558	0.672	0.845	0.000594406	USP10	SC02
5.64e-08	-0.491924	0.159	0.419	0.000817067	MOV10	SC02
4.63479e-07	-0.491768	0.194	0.459	0.00671442	LIX1L	SC02
1.16849e-09	-0.491583	0.828	0.946	1.6928e-05	ZC3H15	SC02
5.7068e-07	-0.491476	0.026	0.169	0.00826744	MOB3C	SC02
6.92911e-08	-0.490702	0.763	0.892	0.00100382	GAS5	SC02
2.57155e-10	-0.490504	0.353	0.655	3.7254e-06	REL	SC02
1.56257e-07	-0.490036	0.185	0.439	0.00226369	PARD3B	SC02
2.58416e-06	-0.489731	0.039	0.182	0.0374367	KHDC1	SC02
1.38884e-06	-0.489647	0.44	0.703	0.0201201	CCNT2	SC02
1.23231e-06	-0.489443	0.198	0.446	0.0178524	EMP3	SC02
7.56402e-10	-0.489338	0.815	0.946	1.0958e-05	AP2M1	SC02
6.8083e-09	-0.489319	0.668	0.851	9.86319e-05	ZNF644	SC02
4.78062e-07	-0.488716	0.496	0.743	0.00692568	SHLD2	SC02
1.18613e-07	-0.488589	0.547	0.791	0.00171834	PTGES2	SC02
7.74775e-09	-0.488048	0.685	0.899	0.000112242	ILRUN	SC02
9.39898e-10	-0.487989	0.815	0.946	1.36163e-05	ARPC1A	SC02
2.46402e-08	-0.487101	0.073	0.291	0.000356963	JRK	SC02
2.14794e-08	-0.486565	0.595	0.818	0.000311172	CKLF	SC02
2.92057e-09	-0.486536	0.284	0.595	4.23103e-05	SLC25A44	SC02
2.07049e-07	-0.486231	0.328	0.574	0.00299952	ZCCHC2	SC02
2.58339e-09	-0.485603	0.039	0.243	3.74256e-05	KIAA1211	SC02
4.53001e-09	-0.485532	0.56	0.784	6.56262e-05	NOMO1	SC02
1.70505e-09	-0.485524	0.836	0.959	2.47011e-05	MLF2	SC02
1.88518e-07	-0.485452	0.366	0.635	0.00273106	ACSL1	SC02
6.03779e-08	-0.484769	0.534	0.791	0.000874695	XRN1	SC02
1.23595e-10	-0.484337	0.879	0.966	1.79052e-06	RTN4	SC02
1.53998e-06	-0.484304	0.444	0.662	0.0223096	ATMIN	SC02
7.7905e-10	-0.484291	0.823	0.946	1.12861e-05	ARHGEF12	SC02
5.27286e-08	-0.484247	0.763	0.926	0.00076388	LAMTOR1	SC02
6.39905e-08	-0.484216	0.634	0.824	0.00092703	CSRP1	SC02
7.10335e-10	-0.484148	0.509	0.784	1.02906e-05	SLC25A1	SC02
5.10984e-09	-0.483918	0.888	0.959	7.40263e-05	ADGRG1	SC02
2.344e-07	-0.48379	0.517	0.77	0.00339575	KCNK5	SC02
4.1184e-08	-0.483397	0.159	0.419	0.000596632	CAVIN2	SC02
3.48371e-08	-0.483211	0.435	0.723	0.000504685	TOR1AIP1	SC02
7.98593e-09	-0.482835	0.621	0.878	0.000115692	SMARCA5	SC02
5.89249e-10	-0.482826	0.233	0.547	8.53645e-06	ALG9	SC02
1.25081e-06	-0.482802	0.302	0.561	0.0181205	LRIF1	SC02
3.11488e-06	-0.482588	0.091	0.27	0.0451253	FAS	SC02
6.53183e-08	-0.481485	0.435	0.723	0.000946266	STAG1	SC02
9.2855e-12	-0.480918	0.931	0.986	1.34519e-07	COPB1	SC02
4.93404e-08	-0.480821	0.828	0.946	0.000714794	RIOK3	SC02
2.5461e-09	-0.48062	0.487	0.757	3.68854e-05	STRN	SC02
2.98015e-08	-0.480501	0.612	0.845	0.000431734	RNF145	SC02
1.69464e-08	-0.480393	0.625	0.851	0.000245503	EIF4H	SC02
1.77758e-06	-0.480255	0.474	0.703	0.0257519	MIGA1	SC02
1.75761e-06	-0.480253	0.461	0.689	0.0254625	RB1	SC02
2.42906e-06	-0.480136	0.272	0.541	0.0351897	KLHL18	SC02
1.9764e-09	-0.479779	0.866	0.959	2.86321e-05	ACSL3	SC02
1.94553e-10	-0.479778	0.216	0.534	2.81848e-06	TBC1D8	SC02
2.95155e-06	-0.478909	0.241	0.486	0.0427591	DEDD	SC02
2.46388e-07	-0.4786	0.681	0.905	0.00356942	MFF	SC02
7.44886e-07	-0.478094	0.599	0.811	0.0107912	AHCTF1	SC02
7.34431e-10	-0.477714	0.591	0.824	1.06397e-05	FAM83H	SC02
1.04695e-06	-0.477633	0.547	0.818	0.0151671	EPB41L2	SC02
8.8626e-09	-0.476968	0.707	0.899	0.000128392	NUB1	SC02
2.3684e-06	-0.476392	0.034	0.176	0.034311	BRDT	SC02
1.20203e-08	-0.476192	0.19	0.473	0.000174138	LRR1	SC02
1.37065e-06	-0.475957	0.302	0.574	0.0198566	NIPSNAP1	SC02
4.34064e-10	-0.475535	0.823	0.953	6.28828e-06	PSMD2	SC02
9.97491e-07	-0.475127	0.931	0.966	0.0144507	CYP51A1	SC02
7.11954e-08	-0.475013	0.724	0.892	0.00103141	S100A13	SC02
1.00655e-08	-0.474966	0.647	0.858	0.000145819	HSD17B4	SC02
3.14351e-09	-0.474904	0.823	0.953	4.55401e-05	ERBB3	SC02
[truncated: 4,152 more rows]

## Sheet: poorer-differentiation states
The up-regulated genes of cancer cells with poorer-differentiation states within each mGC patient
P-value	Average ln(fold change)	Percentage in this cluster	Percentage in the others	Adjusted P-value	Transcriptomic cluster	Patient
4.73952e-24	2.76793	0.888	0.73	6.86614e-20	SNAR-C3	SC02
3.289e-21	2.50051	0.836	0.655	4.76477e-17	SNAR-C4	SC02
1.56599e-27	2.4127	0.737	0.311	2.26866e-23	CES1	SC02
4.52919e-11	2.37644	0.647	0.466	6.56144e-07	SNAR-G1	SC02
2.09e-21	2.34379	0.629	0.182	3.02779e-17	SNAR-E	SC02
3.78074e-34	2.29558	0.918	0.791	5.47716e-30	IGF1	SC02
2.60516e-20	2.18147	0.772	0.541	3.77409e-16	UCHL1	SC02
1.90639e-33	2.17755	0.888	0.649	2.76178e-29	ELMO1	SC02
3.60474e-18	2.16808	0.802	0.709	5.22219e-14	SCG3	SC02
2.89467e-13	2.09607	0.776	0.703	4.19351e-09	CHGB	SC02
2.36362e-28	2.09202	0.897	0.75	3.42417e-24	APCDD1	SC02
1.60314e-14	2.08588	0.672	0.439	2.32247e-10	CPA5	SC02
2.9624e-28	2.08498	0.888	0.77	4.29163e-24	VSNL1	SC02
1.55643e-50	2.07409	0.991	0.986	2.2548e-46	PCP4	SC02
2.43558e-46	2.06122	0.996	0.993	3.52842e-42	ASPSCR1	SC02
2.38107e-19	2.0293	0.716	0.432	3.44945e-15	GABBR2	SC02
3.92611e-45	2.01375	0.987	0.986	5.68776e-41	C1QTNF3	SC02
3.01315e-10	2.00398	0.664	0.554	4.36515e-06	LIPC	SC02
1.37193e-33	1.99386	0.905	0.682	1.98751e-29	PROX1	SC02
6.12522e-22	1.9872	0.784	0.52	8.8736e-18	LINC01116	SC02
9.58229e-26	1.97317	0.866	0.77	1.38819e-21	MME	SC02
1.23734e-16	1.95503	0.595	0.264	1.79254e-12	CTNNA2	SC02
2.58555e-19	1.93716	0.772	0.568	3.74569e-15	CPLX2	SC02
1.4795e-28	1.93366	0.892	0.696	2.14335e-24	DMKN	SC02
4.47369e-44	1.93241	0.978	0.878	6.48104e-40	TUBA1A	SC02
2.88296e-11	1.93232	0.375	0.088	4.17655e-07	SNAR-I	SC02
1.1325e-08	1.93198	0.353	0.122	0.000164065	LINC01549	SC02
8.79511e-41	1.93061	0.974	0.932	1.27415e-36	PRAP1	SC02
1.47622e-27	1.92146	0.841	0.615	2.1386e-23	SULT2B1	SC02
9.14191e-30	1.91893	0.897	0.77	1.32439e-25	SDC2	SC02
1.99442e-39	1.91846	0.983	0.986	2.88932e-35	HULC	SC02
6.04498e-21	1.91509	0.806	0.662	8.75736e-17	SMOC2	SC02
4.43586e-50	1.90961	0.987	0.986	6.42623e-46	PHGR1	SC02
3.76626e-17	1.90638	0.741	0.561	5.45618e-13	PARVG	SC02
1.1585e-12	1.89272	0.862	0.764	1.67832e-08	NUPR1	SC02
4.58947e-19	1.88682	0.754	0.493	6.64876e-15	GPR155	SC02
5.4435e-25	1.88013	0.875	0.791	7.886e-21	GFRA3	SC02
2.44759e-16	1.8796	0.728	0.5	3.54582e-12	SP5	SC02
2.92425e-16	1.87158	0.711	0.486	4.23636e-12	ANGPT2	SC02
7.26009e-24	1.86752	0.806	0.547	1.05177e-19	RBP1	SC02
3.54896e-20	1.86744	0.767	0.541	5.14138e-16	SYT7	SC02
6.99148e-34	1.85217	0.948	0.797	1.01286e-29	KRT23	SC02
9.68507e-16	1.8329	0.754	0.628	1.40308e-11	BNIP3	SC02
2.99047e-10	1.80886	0.409	0.149	4.3323e-06	FIBCD1	SC02
1.36247e-36	1.80727	0.966	0.959	1.97381e-32	TGFBI	SC02
2.99228e-48	1.7967	0.991	0.986	4.33492e-44	GGH	SC02
2.76472e-33	1.79314	0.94	0.865	4.00525e-29	INHBB	SC02
7.06928e-12	1.79096	0.642	0.486	1.02413e-07	PTPRO	SC02
8.34193e-36	1.78963	0.94	0.865	1.2085e-31	TMEM176B	SC02
6.32621e-39	1.78773	0.961	0.905	9.16477e-35	A1BG	SC02
1.93724e-15	1.78313	0.703	0.466	2.80648e-11	C3orf14	SC02
9.23666e-13	1.77816	0.578	0.311	1.33812e-08	TSG1	SC02
5.17356e-19	1.77042	0.802	0.669	7.49493e-15	SOX6	SC02
4.23054e-09	1.76511	0.599	0.459	6.12879e-05	BMP7	SC02
6.45166e-07	1.75954	0.409	0.236	0.00934652	LOC105375504	SC02
1.49795e-17	1.75381	0.69	0.419	2.17008e-13	COL9A3	SC02
1.07171e-11	1.75185	0.694	0.541	1.55259e-07	CLDN5	SC02
3.02378e-38	1.74585	0.966	0.946	4.38055e-34	NOTUM	SC02
2.62612e-11	1.73049	0.56	0.304	3.80445e-07	NELL1	SC02
3.20523e-27	1.72713	0.888	0.75	4.64341e-23	KIZ	SC02
1.25932e-24	1.72594	0.841	0.662	1.82438e-20	TUBB2B	SC02
2.19124e-29	1.72406	0.948	0.858	3.17445e-25	LINC01419	SC02
5.321e-15	1.70479	0.642	0.365	7.70853e-11	CLSTN2	SC02
1.74674e-39	1.69372	0.996	0.993	2.5305e-35	ID3	SC02
3.14531e-06	1.67016	0.388	0.223	0.0455661	ZFHX4	SC02
7.31775e-09	1.65657	0.552	0.392	0.000106012	C20orf204	SC02
4.41267e-09	1.65499	0.556	0.399	6.39264e-05	TGFB2	SC02
2.8626e-08	1.65408	0.522	0.351	0.000414705	FGFR1	SC02
2.10663e-12	1.6486	0.677	0.493	3.05188e-08	NTRK2	SC02
1.08764e-21	1.64658	0.875	0.77	1.57566e-17	FGGY	SC02
2.40275e-14	1.63875	0.629	0.392	3.48087e-10	GNG4	SC02
2.07925e-10	1.6366	0.703	0.642	3.01221e-06	CST6	SC02
1.20763e-07	1.63556	0.517	0.372	0.00174949	SYCE1L	SC02
7.71217e-19	1.62414	0.793	0.628	1.11726e-14	NKD1	SC02
4.63126e-18	1.61337	0.815	0.642	6.7093e-14	OTULINL	SC02
9.82311e-17	1.60416	0.767	0.568	1.42307e-12	ALCAM	SC02
4.56064e-07	1.59732	0.418	0.236	0.00660699	ABCC2	SC02
1.62491e-24	1.59006	0.978	0.966	2.35401e-20	PCK1	SC02
7.85868e-24	1.58292	0.862	0.716	1.13849e-19	NEU1	SC02
5.15142e-36	1.57905	0.957	0.905	7.46286e-32	TMEM176A	SC02
4.2104e-29	1.57369	0.918	0.831	6.0996e-25	SLCO3A1	SC02
8.00958e-09	1.57356	0.53	0.338	0.000116035	PSTPIP2	SC02
4.00264e-17	1.57057	0.823	0.791	5.79863e-13	CEMIP	SC02
1.98076e-07	1.56422	0.534	0.385	0.00286952	SERPINI1	SC02
2.32401e-11	1.56367	0.578	0.331	3.36679e-07	SBSPON	SC02
7.14881e-33	1.56037	0.948	0.811	1.03565e-28	DSCR8	SC02
4.8558e-13	1.55491	0.552	0.25	7.03459e-09	LINC02470	SC02
1.43667e-29	1.55403	0.953	0.926	2.08131e-25	PCSK1N	SC02
3.5849e-43	1.554	0.996	0.966	5.19345e-39	ADIRF	SC02
1.61287e-10	1.55278	0.599	0.392	2.33656e-06	TBL1X	SC02
2.03694e-09	1.53349	0.509	0.297	2.95092e-05	FMO3	SC02
1.76897e-13	1.51552	0.672	0.432	2.56271e-09	CAB39L	SC02
7.94296e-25	1.51493	0.905	0.885	1.1507e-20	SYK	SC02
1.31352e-08	1.51323	0.491	0.291	0.000190289	SHD	SC02
5.17878e-14	1.51286	0.711	0.459	7.50251e-10	TMEM99	SC02
1.71696e-08	1.50948	0.509	0.324	0.000248736	IQCH	SC02
2.26443e-07	1.50506	0.448	0.264	0.00328048	TMEM255B	SC02
1.45538e-07	1.50185	0.534	0.405	0.00210842	SEMA3A	SC02
3.38903e-11	1.49848	0.582	0.372	4.90969e-07	TLE2	SC02
2.27448e-08	1.49763	0.522	0.311	0.000329504	CADM1	SC02
8.66746e-22	1.49325	0.871	0.757	1.25565e-17	ITPR2	SC02
7.63226e-41	1.47783	0.987	0.98	1.10569e-36	FN1	SC02
3.11943e-17	1.47572	0.841	0.696	4.51911e-13	CEP89	SC02
1.03245e-07	1.47349	0.487	0.284	0.00149571	A1CF	SC02
1.96824e-08	1.46756	0.552	0.392	0.000285139	TMEM74B	SC02
2.9938e-09	1.46585	0.435	0.189	4.33712e-05	LRRC69	SC02
1.02154e-16	1.45327	0.793	0.655	1.4799e-12	FREM2	SC02
2.22893e-09	1.45283	0.56	0.351	3.22905e-05	PNPLA4	SC02
4.1564e-31	1.44924	0.948	0.892	6.02138e-27	PLCB1	SC02
7.20903e-08	1.44798	0.444	0.243	0.00104437	FAXDC2	SC02
1.70555e-06	1.44775	0.547	0.459	0.0247082	LCP1	SC02
7.7388e-07	1.43346	0.487	0.345	0.0112112	SBK1	SC02
3.34815e-13	1.43238	0.741	0.568	4.85047e-09	KANK4	SC02
3.02563e-06	1.42609	0.578	0.5	0.0438323	SERPINF1	SC02
6.60652e-13	1.42484	0.776	0.635	9.57087e-09	DEPDC7	SC02
1.51796e-13	1.42392	0.522	0.203	2.19906e-09	LOC101926913	SC02
2.049e-22	1.4218	0.918	0.824	2.96838e-18	PSMG1	SC02
3.25747e-29	1.42039	0.974	0.946	4.7191e-25	RNU2-1	SC02
4.10917e-08	1.41472	0.552	0.365	0.000595296	SHISA9	SC02
1.00178e-21	1.4135	0.888	0.696	1.45127e-17	PKIG	SC02
4.97184e-21	1.40993	0.853	0.811	7.2027e-17	SPON2	SC02
1.43576e-10	1.39023	0.513	0.25	2.07999e-06	TTLL7	SC02
5.12428e-08	1.38928	0.681	0.615	0.000742354	DAB2	SC02
1.20536e-06	1.38882	0.431	0.257	0.017462	KRT40	SC02
2.08904e-09	1.37651	0.698	0.581	3.02639e-05	ALDOC	SC02
1.36857e-14	1.37637	0.836	0.77	1.98265e-10	LGR5	SC02
2.18997e-40	1.37381	0.996	0.993	3.17261e-36	SOX4	SC02
1.40162e-07	1.37229	0.552	0.392	0.00203053	LOC400706	SC02
8.26703e-08	1.36702	0.655	0.574	0.00119764	MAP1B	SC02
3.86234e-12	1.36264	0.724	0.568	5.59537e-08	TSPAN5	SC02
4.90732e-07	1.35385	0.569	0.426	0.00710924	FAM71E1	SC02
2.38996e-06	1.34906	0.422	0.243	0.0346234	MAP1A	SC02
8.60295e-25	1.34892	0.931	0.818	1.24631e-20	FSCN1	SC02
5.59657e-09	1.3473	0.634	0.486	8.10776e-05	MBOAT2	SC02
5.6326e-30	1.34299	0.957	0.838	8.15995e-26	LOC105372480	SC02
8.19734e-07	1.34196	0.405	0.209	0.0118755	ST18	SC02
2.21863e-06	1.33645	0.422	0.25	0.0321413	LINC01511	SC02
1.41186e-08	1.3352	0.711	0.649	0.000204536	AP1S2	SC02
2.85943e-09	1.33116	0.711	0.628	4.14246e-05	PDK3	SC02
3.36276e-10	1.32483	0.75	0.696	4.87164e-06	LOC107985911	SC02
1.22744e-06	1.32475	0.349	0.162	0.0177819	EDN3	SC02
8.21765e-10	1.32395	0.375	0.122	1.19049e-05	FOXD3-AS1	SC02
2.55164e-11	1.3165	0.616	0.399	3.69656e-07	RORA	SC02
2.48755e-06	1.31491	0.534	0.399	0.0360372	SYT11	SC02
1.09321e-13	1.30698	0.405	0.061	1.58374e-09	SNORA12	SC02
2.39079e-32	1.30113	0.991	0.993	3.46353e-28	DEFA6	SC02
7.0736e-17	1.29729	0.836	0.669	1.02475e-12	DTD1	SC02
6.45927e-09	1.28963	0.483	0.257	9.35755e-05	SDK1	SC02
3.23876e-08	1.28882	0.56	0.385	0.000469199	MYH10	SC02
9.61523e-22	1.28798	0.935	0.872	1.39296e-17	BAMBI	SC02
6.50495e-30	1.28753	0.944	0.905	9.42372e-26	TMX4	SC02
1.60943e-07	1.28389	0.621	0.5	0.00233158	RNF186	SC02
9.83495e-15	1.28321	0.836	0.682	1.42479e-10	MAD2L2	SC02
4.64522e-09	1.28248	0.362	0.115	6.72953e-05	GLDC	SC02
1.04036e-09	1.2784	0.392	0.128	1.50716e-05	HOXD13	SC02
8.76362e-11	1.27577	0.724	0.655	1.26959e-06	TNNC2	SC02
4.06632e-21	1.275	0.905	0.743	5.89088e-17	TSPAN6	SC02
2.87858e-09	1.27389	0.828	0.838	4.1702e-05	RASD1	SC02
6.58364e-16	1.26964	0.866	0.791	9.53772e-12	CD320	SC02
2.6282e-35	1.26923	0.996	1	3.80747e-31	ID1	SC02
1.21377e-08	1.26778	0.728	0.689	0.000175839	AXIN2	SC02
1.37817e-07	1.258	0.478	0.27	0.00199655	FAAP24	SC02
2.75767e-22	1.25755	0.953	0.966	3.99504e-18	AKR1C2	SC02
6.65965e-12	1.2538	0.737	0.588	9.64784e-08	ARID3A	SC02
1.54303e-06	1.25331	0.647	0.608	0.0223538	DLC1	SC02
1.24143e-21	1.25109	0.944	0.899	1.79846e-17	SPATA13	SC02
2.17052e-17	1.24998	0.819	0.676	3.14443e-13	EXOSC8	SC02
3.03598e-29	1.24454	0.978	0.939	4.39823e-25	TMEM205	SC02
2.55856e-19	1.23815	0.875	0.73	3.70659e-15	NUDT19	SC02
8.82226e-07	1.23775	0.302	0.101	0.0127808	RASGRF1	SC02
1.31608e-10	1.23589	0.672	0.459	1.90661e-06	SOX2	SC02
4.08624e-22	1.22508	0.905	0.797	5.91973e-18	ASCL2	SC02
5.96535e-28	1.21786	0.953	0.946	8.642e-24	GTF3A	SC02
1.56063e-06	1.21704	0.276	0.088	0.0226088	PLA2G12B	SC02
2.58529e-08	1.21609	0.496	0.284	0.00037453	LOC729737	SC02
4.44602e-13	1.20063	0.862	0.818	6.44096e-09	EPHB2	SC02
2.3306e-08	1.18535	0.642	0.514	0.000337634	PIR	SC02
1.43622e-21	1.18472	0.905	0.865	2.08065e-17	CNFN	SC02
2.21884e-10	1.18258	0.668	0.48	3.21444e-06	ZNF542P	SC02
2.53698e-50	1.17848	1	1	3.67532e-46	PDCD5	SC02
1.68486e-06	1.17609	0.414	0.216	0.0244086	LRRC49	SC02
6.9861e-08	1.17584	0.591	0.419	0.00101208	NEBL	SC02
1.82381e-11	1.17068	0.625	0.351	2.64215e-07	RNF43	SC02
5.1274e-08	1.1693	0.759	0.736	0.000742807	CYP4F3	SC02
5.96937e-43	1.16413	0.991	0.973	8.64783e-39	PET100	SC02
4.88822e-21	1.1626	0.927	0.892	7.08156e-17	RFK	SC02
8.86451e-16	1.15392	0.927	0.919	1.2842e-11	AKR1C1	SC02
3.27344e-19	1.13841	0.888	0.791	4.74224e-15	LOC105376805	SC02
5.94403e-14	1.13793	0.884	0.804	8.61112e-10	ISG20	SC02
5.87241e-12	1.13761	0.78	0.676	8.50736e-08	UBL7	SC02
1.29761e-09	1.13495	0.746	0.635	1.87985e-05	SNTB1	SC02
5.77318e-08	1.12706	0.379	0.162	0.00083636	EFNA2	SC02
1.31229e-31	1.12247	0.991	0.98	1.90111e-27	SEC11C	SC02
6.30779e-07	1.11413	0.647	0.561	0.0091381	TCEAL3	SC02
3.03517e-06	1.11344	0.513	0.331	0.0439705	ZNF738	SC02
3.26512e-06	1.11303	0.315	0.128	0.0473018	LINC02241	SC02
1.96711e-08	1.10087	0.284	0.054	0.000284976	ZNF716	SC02
6.88215e-13	1.09805	0.888	0.912	9.97017e-09	SCD	SC02
2.74989e-13	1.08859	0.789	0.622	3.98377e-09	DUSP10	SC02
1.0475e-06	1.08815	0.608	0.473	0.0151752	JPH1	SC02
9.86025e-08	1.0866	0.72	0.588	0.00142845	ZNRF3	SC02
1.45578e-08	1.08029	0.707	0.595	0.000210899	MAP2K6	SC02
2.90776e-17	1.08024	0.897	0.831	4.21247e-13	DUT	SC02
2.75786e-08	1.07224	0.685	0.554	0.000399531	ACYP2	SC02
2.69309e-10	1.07022	0.81	0.77	3.90149e-06	IFNAR1	SC02
1.15904e-31	1.06922	0.987	0.986	1.6791e-27	STMN1	SC02
6.91171e-49	1.06906	1	1	1.0013e-44	SUB1	SC02
3.01303e-18	1.06712	0.931	0.892	4.36498e-14	TCEAL4	SC02
3.43299e-10	1.06419	0.81	0.784	4.97337e-06	CCDC167	SC02
4.53713e-11	1.06242	0.789	0.716	6.57294e-07	LRP3	SC02
8.61429e-08	1.04695	0.694	0.574	0.00124795	GSTA4	SC02
2.0924e-08	1.04324	0.767	0.723	0.000303126	NAT14	SC02
9.54341e-11	1.04116	0.828	0.757	1.38255e-06	NSMCE1	SC02
6.0233e-09	1.0396	0.759	0.655	8.72595e-05	ZNF580	SC02
2.34684e-11	1.0313	0.853	0.764	3.39986e-07	ANKRD27	SC02
1.22035e-12	1.03102	0.767	0.568	1.76793e-08	FRG1BP	SC02
3.5398e-12	1.0146	0.651	0.365	5.1281e-08	FRG1HP	SC02
5.8418e-08	1.01452	0.659	0.534	0.000846302	ANXA6	SC02
2.6504e-08	1.00755	0.815	0.791	0.000383963	APOO	SC02
2.52458e-10	1.00281	0.823	0.791	3.65736e-06	MRPL54	SC02
7.2273e-13	0.997887	0.823	0.709	1.04702e-08	TUBB3	SC02
1.19588e-16	0.989617	0.888	0.811	1.73247e-12	TECR	SC02
9.17415e-07	0.989184	0.599	0.486	0.0132906	MYLPF	SC02
4.4135e-19	0.979645	0.944	0.919	6.39383e-15	CXADR	SC02
1.26453e-10	0.972211	0.75	0.581	1.83192e-06	CPPED1	SC02
6.17056e-10	0.971436	0.823	0.764	8.93929e-06	UTRN	SC02
3.36299e-08	0.970614	0.728	0.628	0.000487197	RNASEH2B	SC02
9.79722e-13	0.965895	0.879	0.851	1.41932e-08	PLEKHB1	SC02
3.34054e-09	0.9615	0.28	0.041	4.83945e-05	SNAR-G2	SC02
4.7145e-18	0.961045	0.978	0.966	6.82989e-14	OAS1	SC02
1.46275e-28	0.960868	0.97	0.953	2.11909e-24	U2AF2	SC02
6.9688e-28	0.954364	0.987	0.986	1.00957e-23	LSM7	SC02
5.0163e-28	0.953419	0.987	0.959	7.26711e-24	NAP1L1	SC02
1.9924e-19	0.950688	0.957	0.926	2.88639e-15	PIN4	SC02
2.28377e-12	0.949032	0.871	0.845	3.30849e-08	CRNKL1	SC02
1.64122e-18	0.948881	0.944	0.899	2.37763e-14	SMARCE1	SC02
2.60725e-13	0.948491	0.879	0.831	3.77712e-09	MPLKIP	SC02
1.36404e-23	0.946006	0.983	0.966	1.97608e-19	SNHG25	SC02
3.72768e-15	0.94075	0.944	0.899	5.40029e-11	C4orf48	SC02
1.61038e-06	0.933153	0.659	0.541	0.0233295	FZD3	SC02
6.19508e-19	0.931029	0.935	0.905	8.97481e-15	MICOS13	SC02
6.52418e-08	0.930769	0.672	0.459	0.000945158	GJB1	SC02
1.1126e-11	0.929897	0.862	0.743	1.61183e-07	LIME1	SC02
7.5491e-09	0.925581	0.767	0.628	0.000109364	NUDT1	SC02
2.71687e-23	0.923142	0.978	0.953	3.93592e-19	TIMM13	SC02
2.28307e-08	0.921875	0.711	0.588	0.000330749	TCEAL1	SC02
2.79622e-10	0.915573	0.793	0.655	4.05088e-06	EIF3G	SC02
1.00236e-07	0.915267	0.828	0.777	0.00145212	PRR34-AS1	SC02
6.92636e-33	0.913986	0.987	0.986	1.00342e-28	NDUFA11	SC02
1.99754e-33	0.907502	0.996	0.993	2.89384e-29	SMIM26	SC02
1.4075e-13	0.906848	0.892	0.858	2.03905e-09	MAP1LC3A	SC02
1.88495e-08	0.905592	0.513	0.277	0.000273072	SMIM27	SC02
3.67317e-08	0.905025	0.797	0.743	0.000532133	CLRN3	SC02
4.9924e-23	0.901767	0.978	0.946	7.23249e-19	NDUFB6	SC02
4.35238e-34	0.899047	0.991	1	6.30529e-30	RAB11A	SC02
6.68508e-09	0.896862	0.5	0.25	9.68468e-05	FRG1JP	SC02
4.10266e-16	0.892805	0.935	0.926	5.94352e-12	VKORC1	SC02
2.94631e-30	0.891246	0.97	0.973	4.26832e-26	MKKS	SC02
6.46537e-08	0.882868	0.767	0.764	0.000936638	C16orf87	SC02
6.59754e-15	0.880227	0.914	0.899	9.55785e-11	HACD3	SC02
2.84927e-12	0.879346	0.909	0.865	4.12774e-08	TPRKB	SC02
1.06501e-07	0.8777	0.677	0.547	0.00154288	ZNF581	SC02
9.68451e-09	0.876971	0.772	0.669	0.0001403	RDX	SC02
5.55134e-19	0.876411	0.948	0.939	8.04223e-15	ESD	SC02
4.8627e-25	0.87631	0.983	0.98	7.04459e-21	PRDX2	SC02
3.94428e-07	0.873941	0.513	0.324	0.00571408	FTCD	SC02
3.30294e-06	0.873536	0.737	0.723	0.0478497	PHYH	SC02
1.04112e-10	0.870584	0.853	0.77	1.50827e-06	GADD45GIP1	SC02
4.78294e-11	0.870284	0.371	0.074	6.92904e-07	MFAP2	SC02
4.76238e-08	0.869762	0.862	0.865	0.000689926	MAN1A1	SC02
1.36235e-09	0.868054	0.345	0.081	1.97363e-05	SCARNA22	SC02
9.47606e-12	0.861455	0.909	0.919	1.3728e-07	MRPL34	SC02
5.24414e-21	0.857516	0.996	0.993	7.59719e-17	CKS2	SC02
6.70153e-10	0.852721	0.862	0.845	9.70851e-06	MPHOSPH8	SC02
2.38383e-14	0.847693	0.94	0.932	3.45345e-10	TRAPPC5	SC02
4.57542e-07	0.844423	0.806	0.797	0.00662841	AOPEP	SC02
7.41427e-40	0.842671	1	1	1.0741e-35	PERP	SC02
3.67857e-30	0.839991	0.991	0.993	5.32915e-26	NDUFA13	SC02
3.80101e-33	0.837675	0.996	1	5.50653e-29	SNRPB2	SC02
1.05024e-16	0.836506	0.957	0.939	1.52148e-12	KRT10	SC02
6.85271e-23	0.834556	0.983	0.986	9.92752e-19	XRN2	SC02
7.5011e-21	0.833285	0.966	0.98	1.08668e-16	SLC44A1	SC02
4.76846e-43	0.828855	1	1	6.90806e-39	UBL5	SC02
1.16833e-11	0.828361	0.909	0.878	1.69256e-07	MRPS31	SC02
8.91758e-21	0.82776	0.987	0.973	1.29189e-16	C19orf53	SC02
2.09789e-06	0.826776	0.578	0.412	0.0303921	POLR3F	SC02
9.75691e-39	0.824251	0.996	1	1.41348e-34	UQCR11	SC02
2.2224e-15	0.821041	0.927	0.932	3.21959e-11	ZMYND8	SC02
8.38127e-10	0.81738	0.828	0.743	1.21419e-05	PSMD10	SC02
1.94249e-07	0.814483	0.793	0.73	0.00281408	TP53BP1	SC02
1.93426e-07	0.81342	0.836	0.865	0.00280217	MYO5B	SC02
9.8843e-09	0.812328	0.858	0.851	0.000143194	ICK	SC02
7.13097e-08	0.811168	0.224	0.027	0.00103306	NLRP8	SC02
6.15074e-09	0.810482	0.884	0.851	8.91058e-05	REX1BD	SC02
7.9064e-23	0.808168	0.996	1	1.1454e-18	CEACAM5	SC02
1.55357e-10	0.804876	0.871	0.791	2.25066e-06	BABAM1	SC02
4.64169e-22	0.802194	0.961	0.959	6.72442e-18	NAA20	SC02
2.54034e-08	0.800864	0.823	0.804	0.000368019	KANK1	SC02
8.47281e-08	0.797936	0.815	0.804	0.00122746	NDRG3	SC02
2.5456e-11	0.797515	0.871	0.872	3.68781e-07	RAE1	SC02
1.67897e-07	0.795401	0.784	0.676	0.00243233	FUNDC2	SC02
1.20616e-06	0.794514	0.819	0.797	0.0174737	CDS2	SC02
2.19375e-11	0.790144	0.914	0.885	3.17809e-07	METTL5	SC02
1.49315e-11	0.789612	0.892	0.932	2.16313e-07	PCMTD2	SC02
1.97196e-25	0.787272	0.996	0.973	2.85678e-21	POP4	SC02
6.85088e-15	0.785899	0.922	0.912	9.92487e-11	EID1	SC02
4.03417e-15	0.785162	0.961	0.953	5.8443e-11	FAM204A	SC02
7.74768e-08	0.784808	0.836	0.824	0.00112241	RFC3	SC02
1.05597e-06	0.781121	0.767	0.73	0.0152978	PKN1	SC02
1.79208e-06	0.780053	0.552	0.378	0.0259619	POU2F2	SC02
4.79442e-24	0.778069	0.978	0.993	6.94568e-20	PSMA4	SC02
8.25819e-11	0.774506	0.866	0.804	1.19636e-06	SULF2	SC02
9.6891e-41	0.773351	1	1	1.40366e-36	RPS28	SC02
9.34895e-16	0.772355	0.966	0.892	1.35438e-11	ESF1	SC02
2.88978e-26	0.771063	0.983	0.966	4.18643e-22	TMEM230	SC02
2.15732e-13	0.766076	0.918	0.926	3.1253e-09	PTMS	SC02
1.69267e-17	0.757028	0.978	0.946	2.45218e-13	POLR2K	SC02
1.57401e-15	0.756414	0.961	0.926	2.28027e-11	POLR2F	SC02
1.32515e-08	0.756026	0.776	0.669	0.000191975	RAD23A	SC02
3.15281e-30	0.75496	0.991	1	4.56747e-26	COX5A	SC02
2.80415e-25	0.754153	1	1	4.06238e-21	ATP5PF	SC02
6.75427e-10	0.753276	0.901	0.892	9.78491e-06	CHD6	SC02
9.81632e-10	0.752439	0.914	0.899	1.42209e-05	ALG5	SC02
4.90665e-09	0.751227	0.659	0.446	7.10827e-05	EMC4	SC02
2.03046e-24	0.748617	0.983	0.986	2.94153e-20	ATP5PO	SC02
2.27318e-08	0.748554	0.858	0.831	0.000329316	AZGP1	SC02
3.04172e-06	0.747774	0.858	0.851	0.0440654	ALDH3A2	SC02
1.31122e-11	0.746392	0.931	0.919	1.89957e-07	NAA38	SC02
1.42443e-09	0.745268	0.901	0.912	2.06357e-05	PYCARD	SC02
4.11661e-11	0.744816	0.914	0.878	5.96373e-07	FAM32A	SC02
1.62278e-09	0.742546	0.892	0.865	2.35093e-05	ZC3H13	SC02
2.85239e-15	0.742193	0.987	0.959	4.13225e-11	RBIS	SC02
1.2259e-36	0.739837	1	1	1.77597e-32	CST3	SC02
7.36258e-19	0.738939	0.991	0.986	1.06662e-14	NDUFA7	SC02
4.53423e-09	0.73663	0.871	0.872	6.56874e-05	ANKH	SC02
4.63107e-07	0.735703	0.849	0.845	0.00670904	VPS36	SC02
1.25944e-32	0.734345	1	1	1.82455e-28	ATP5F1E	SC02
2.72258e-08	0.734341	0.246	0.034	0.00039442	LGALS7	SC02
1.56842e-06	0.734202	0.746	0.628	0.0227218	KPNA2	SC02
3.45529e-15	0.73327	0.974	0.98	5.00568e-11	MRPL57	SC02
3.6483e-12	0.732237	0.909	0.851	5.28529e-08	MTIF3	SC02
2.94292e-06	0.72827	0.716	0.615	0.0426341	TAF9B	SC02
9.98501e-22	0.727472	0.996	0.973	1.44653e-17	PFDN4	SC02
2.17035e-14	0.726283	0.97	0.966	3.14418e-10	PRSS3	SC02
1.31468e-16	0.726084	0.953	0.993	1.90458e-12	COPE	SC02
7.97905e-31	0.725848	0.987	1	1.15592e-26	SAP18	SC02
1.01127e-18	0.725183	0.983	0.98	1.46503e-14	NDUFB7	SC02
2.2878e-14	0.724927	0.978	0.98	3.31434e-10	WDR83OS	SC02
1.49661e-06	0.72278	0.832	0.872	0.0216813	OTUD6B-AS1	SC02
2.60936e-06	0.722304	0.836	0.858	0.0378018	FOXA2	SC02
9.84881e-35	0.721353	0.996	1	1.4268e-30	POMP	SC02
3.35816e-12	0.720474	0.931	0.919	4.86497e-08	SNHG6	SC02
7.3839e-18	0.716849	0.974	0.993	1.06971e-13	CAMTA1	SC02
6.5238e-09	0.716618	0.931	0.919	9.45102e-05	PHLDA1	SC02
8.84687e-10	0.716177	0.901	0.818	1.28165e-05	CDKN2A	SC02
1.91419e-24	0.713753	1	0.993	2.77309e-20	RHPN2	SC02
2.98979e-18	0.700275	0.957	0.885	4.33131e-14	RPL21P28	SC02
2.02617e-06	0.699797	0.81	0.73	0.0293532	UPF3A	SC02
3.13944e-07	0.695999	0.866	0.811	0.0045481	LSM2	SC02
6.09903e-30	0.686887	1	1	8.83567e-26	HMGB1	SC02
2.12312e-09	0.684591	0.909	0.912	3.07576e-05	IFNGR2	SC02
2.20166e-11	0.678946	0.961	0.966	3.18955e-07	PHB	SC02
2.3071e-36	0.678753	1	1	3.34229e-32	ROMO1	SC02
2.90037e-22	0.675847	0.996	0.98	4.20177e-18	DYNLT1	SC02
4.62725e-25	0.675582	1	1	6.7035e-21	SAT1	SC02
1.12109e-08	0.675264	0.901	0.878	0.000162412	CALML4	SC02
7.76224e-11	0.674821	0.944	0.912	1.12452e-06	GTF2A2	SC02
8.30351e-19	0.674616	0.978	1	1.20293e-14	DNAJC15	SC02
3.10323e-08	0.673284	0.823	0.716	0.000449565	GLA	SC02
6.21204e-24	0.672113	0.996	1	8.99938e-20	SCAND1	SC02
1.6757e-08	0.665215	0.909	0.919	0.000242758	CDC25B	SC02
4.25824e-12	0.663106	0.948	0.953	6.16892e-08	TBCB	SC02
1.21754e-08	0.66035	0.845	0.784	0.000176385	DHRS2	SC02
2.54292e-09	0.659604	0.875	0.885	3.68393e-05	AFMID	SC02
3.38266e-17	0.657022	0.996	1	4.90046e-13	TFF3	SC02
2.52231e-11	0.654066	0.931	0.946	3.65406e-07	H2AFJ	SC02
4.65668e-24	0.653938	0.996	0.993	6.74613e-20	RRBP1	SC02
1.57032e-19	0.651345	0.987	1	2.27493e-15	DPM1	SC02
1.94391e-09	0.650797	0.931	0.899	2.81614e-05	VBP1	SC02
7.63701e-34	0.649092	0.996	1	1.10637e-29	COX6C	SC02
4.27166e-08	0.647808	0.897	0.919	0.000618836	CASP4	SC02
4.30163e-34	0.647555	1	1	6.23177e-30	RPL21	SC02
5.91063e-26	0.647502	1	1	8.56273e-22	HIST1H4C	SC02
5.51245e-14	0.642206	0.948	0.966	7.98589e-10	UXT	SC02
3.98342e-17	0.63937	0.991	0.98	5.77078e-13	CTNNB1	SC02
9.87939e-08	0.638451	0.892	0.892	0.00143123	NAA10	SC02
4.93161e-11	0.637823	0.944	0.959	7.14442e-07	CEBPG	SC02
1.36838e-38	0.636457	1	1	1.98238e-34	DSTN	SC02
8.76882e-29	0.635963	0.996	0.993	1.27034e-24	SOD1	SC02
2.92779e-07	0.633867	0.871	0.872	0.00424148	MICU2	SC02
1.94037e-33	0.633137	1	1	2.81102e-29	UBA52	SC02
3.08636e-36	0.632252	1	1	4.47122e-32	RPL23A	SC02
1.20683e-09	0.63098	0.996	1	1.74833e-05	DNAJB1	SC02
1.5389e-09	0.630262	0.909	0.872	2.2294e-05	CTNNBL1	SC02
5.67266e-15	0.630078	0.974	0.973	8.21799e-11	PSMF1	SC02
2.31196e-10	0.627598	0.931	0.885	3.34934e-06	GTF2H5	SC02
2.37329e-12	0.623582	0.953	0.959	3.43818e-08	N4BP2L2	SC02
1.53597e-07	0.622958	0.892	0.885	0.00222516	HSD17B10	SC02
2.60372e-06	0.620354	0.832	0.764	0.0377201	IFT52	SC02
2.92738e-12	0.618632	0.97	0.966	4.2409e-08	LSM5	SC02
2.25776e-08	0.617677	0.961	0.973	0.000327082	ID2	SC02
2.86828e-07	0.614967	0.901	0.912	0.00415527	MED10	SC02
2.33471e-06	0.606586	0.681	0.554	0.033823	PPIB	SC02
3.22387e-06	0.602701	0.905	0.912	0.0467042	TIMM17B	SC02
1.39096e-30	0.600206	1	1	2.01509e-26	PSMA7	SC02
2.82945e-07	0.597969	0.909	0.932	0.00409902	PTPRA	SC02
4.33708e-14	0.595838	0.978	0.986	6.28312e-10	ZNF706	SC02
1.45571e-09	0.593906	0.953	0.932	2.10889e-05	TARS	SC02
2.72723e-07	0.592965	0.931	0.946	0.00395094	RCN2	SC02
4.67834e-23	0.590656	0.996	1	6.77751e-19	COMMD6	SC02
6.91847e-17	0.58938	0.966	0.966	1.00228e-12	SH3GLB1	SC02
6.00747e-08	0.587405	0.892	0.878	0.000870303	TMEM256	SC02
8.28013e-10	0.583534	0.935	0.912	1.19954e-05	POLR2E	SC02
5.34912e-12	0.58105	0.961	0.966	7.74927e-08	MDK	SC02
1.04836e-19	0.58078	0.983	0.993	1.51876e-15	SEC61B	SC02
4.17188e-07	0.580155	0.871	0.892	0.00604381	RSL24D1	SC02
6.75787e-16	0.578798	0.987	0.993	9.79013e-12	GPX2	SC02
7.90415e-14	0.578721	1	1	1.14507e-09	GDF15	SC02
1.60659e-30	0.578166	1	1	2.32746e-26	SRP14	SC02
1.29074e-18	0.577274	0.996	0.993	1.8699e-14	BSG	SC02
1.198e-11	0.576835	0.974	0.98	1.73554e-07	SLC1A5	SC02
2.0546e-28	0.57572	1	1	2.97651e-24	RPLP1	SC02
2.63869e-16	0.569452	0.987	0.993	3.82268e-12	ABHD2	SC02
5.73283e-26	0.565175	0.996	1	8.30515e-22	SSR4	SC02
5.93352e-22	0.561784	1	1	8.59589e-18	RPL4	SC02
3.08122e-15	0.560261	0.991	0.993	4.46376e-11	SELENOW	SC02
4.37029e-07	0.560179	0.914	0.926	0.00633124	PCMT1	SC02
5.41815e-18	0.560147	0.983	0.993	7.84927e-14	PSMB1	SC02
6.58568e-30	0.555707	1	1	9.54067e-26	RPL10	SC02
1.6458e-13	0.552891	0.97	0.966	2.38428e-09	POLR2I	SC02
8.65035e-12	0.550273	0.996	0.986	1.25318e-07	GABARAP	SC02
6.61062e-26	0.549446	1	1	9.57681e-22	RPS5	SC02
1.38983e-17	0.549439	0.996	0.986	2.01345e-13	GPX4	SC02
6.73724e-29	0.546518	0.996	1	9.76024e-25	OAZ1	SC02
7.35398e-11	0.537645	0.974	0.973	1.06537e-06	SNRPC	SC02
2.84977e-07	0.537296	0.966	0.986	0.00412846	IFITM2	SC02
1.09589e-09	0.537098	0.961	0.973	1.58761e-05	DYNC1I2	SC02
1.28884e-11	0.532297	0.983	0.986	1.86714e-07	ETS2	SC02
2.11337e-15	0.531132	0.991	0.986	3.06164e-11	PSMA2	SC02
1.44862e-17	0.529688	1	0.993	2.09862e-13	RPS27L	SC02
1.30739e-18	0.527986	0.996	1	1.89402e-14	DSP	SC02
4.987e-14	0.5272	0.983	0.986	7.22467e-10	EIF6	SC02
8.58273e-18	0.523592	1	1	1.24338e-13	SLIRP	SC02
6.55701e-11	0.522476	0.983	0.98	9.49914e-07	ACAA2	SC02
3.29737e-06	0.522087	0.526	0.338	0.047769	PSMB7	SC02
6.40191e-09	0.520476	0.944	0.946	9.27444e-05	CAMK2N1	SC02
2.35709e-06	0.517457	0.892	0.885	0.0341472	MRPS26	SC02
1.05061e-23	0.517005	1	1	1.52202e-19	TXN	SC02
1.65482e-08	0.511664	0.957	0.966	0.000239734	NOL7	SC02
2.29786e-08	0.510988	0.935	0.966	0.000332891	APMAP	SC02
7.23017e-07	0.506979	0.935	0.939	0.0104743	PRPF6	SC02
1.1204e-27	0.506767	1	1	1.62313e-23	RPL30	SC02
4.81451e-23	0.506488	1	1	6.97479e-19	RPL18A	SC02
2.18646e-06	0.501883	0.944	0.966	0.0316752	CEACAM1	SC02
2.21107e-07	0.501656	0.94	0.932	0.00320318	DCXR	SC02
6.65027e-10	0.50111	0.97	0.986	9.63425e-06	ATP5F1D	SC02
9.34268e-14	0.497859	0.996	1	1.35347e-09	SSB	SC02
6.46357e-13	0.495324	0.991	0.993	9.36377e-09	HINT1	SC02
5.06336e-22	0.491922	1	1	7.33529e-18	DYNLL1	SC02
5.45014e-07	0.491719	0.966	0.939	0.00789562	NIPBL	SC02
1.71877e-06	0.489711	0.931	0.959	0.0248998	EEA1	SC02
1.32735e-20	0.487864	1	1	1.92293e-16	DYNLRB1	SC02
1.03166e-22	0.485536	1	1	1.49456e-18	RPS21	SC02
6.09128e-10	0.484872	0.978	0.993	8.82443e-06	RNF114	SC02
2.28572e-10	0.480812	0.987	1	3.31132e-06	ANAPC11	SC02
6.30602e-19	0.47908	1	1	9.13552e-15	ZFAS1	SC02
4.88938e-12	0.47699	0.991	0.986	7.08325e-08	NDUFB11	SC02
5.62824e-09	0.470567	0.996	1	8.15363e-05	IFI27	SC02
4.03013e-08	0.468701	0.957	0.966	0.000583845	HDAC2	SC02
1.72177e-16	0.468147	1	1	2.49433e-12	FTL	SC02
4.71684e-07	0.463808	0.94	0.986	0.00683329	RBCK1	SC02
8.59738e-08	0.460901	0.944	0.966	0.0012455	RTF2	SC02
3.23375e-12	0.451799	0.987	1	4.68474e-08	EHF	SC02
1.74689e-18	0.451172	1	1	2.53072e-14	SEM1	SC02
1.96529e-11	0.450436	0.991	0.993	2.84712e-07	SNRPE	SC02
3.26045e-06	0.44812	0.931	0.959	0.0472342	LSM3	SC02
1.09562e-19	0.446254	1	1	1.58723e-15	SNRPD2	SC02
7.54061e-13	0.442924	0.991	1	1.09241e-08	SUMO2	SC02
1.99846e-09	0.4402	0.991	0.98	2.89518e-05	POLR1D	SC02
2.37635e-11	0.43998	0.991	0.993	3.44262e-07	NOP10	SC02
1.13414e-16	0.437018	1	1	1.64302e-12	RPS15	SC02
1.68035e-06	0.435615	0.953	0.959	0.0243432	SF3B5	SC02
3.3531e-08	0.431699	0.991	1	0.000485764	AKR1C3	SC02
2.20118e-06	0.430031	0.935	0.892	0.0318885	COX16	SC02
1.07994e-13	0.428443	0.983	0.986	1.56451e-09	PEBP1	SC02
5.55664e-18	0.426848	1	1	8.0499e-14	RPS19	SC02
5.70752e-16	0.425651	1	1	8.26848e-12	ATP5MD	SC02
8.83226e-17	0.424284	1	1	1.27953e-12	TMSB4X	SC02
1.42655e-20	0.421083	1	1	2.06665e-16	RPS6	SC02
2.77435e-06	0.41957	0.966	0.966	0.0401921	PSMB6	SC02
1.94078e-07	0.418603	0.983	0.98	0.00281161	SNHG29	SC02
1.83172e-06	0.412858	0.922	0.878	0.0265361	PDGFA	SC02
6.73459e-07	0.409651	0.97	0.98	0.00975641	PRELID3B	SC02
7.40386e-11	0.409008	0.987	1	1.0726e-06	PIGT	SC02
8.37205e-21	0.407052	1	1	1.21286e-16	SERF2	SC02
3.53699e-15	0.406482	0.991	0.993	5.12404e-11	PPDPF	SC02
2.40937e-15	0.405498	1	1	3.49046e-11	SEC61G	SC02
5.95743e-11	0.394734	0.991	1	8.63053e-07	NDUFB4	SC02
5.77481e-14	0.390734	1	1	8.36597e-10	TMA7	SC02
2.85889e-09	0.387099	1	1	4.14168e-05	ATP5IF1	SC02
6.26002e-10	0.386057	0.983	0.986	9.06888e-06	BANF1	SC02
1.21436e-11	0.382439	1	0.993	1.75924e-07	RPS26	SC02
5.88584e-19	0.379366	1	1	8.52681e-15	RPLP0	SC02
3.10452e-06	0.377262	0.987	0.986	0.0449752	NFE2L2	SC02
2.76908e-08	0.371029	0.991	1	0.000401156	TXNDC17	SC02
4.6883e-20	0.370027	1	1	6.79194e-16	GNAS	SC02
4.06579e-16	0.369002	1	1	5.89012e-12	RPL13A	SC02
2.73327e-17	0.365894	1	1	3.95969e-13	COX7B	SC02
2.02282e-08	0.360657	0.991	0.986	0.000293046	NDUFS5	SC02
2.91453e-16	0.360488	1	1	4.22228e-12	YWHAB	SC02
2.54783e-07	0.359133	0.983	0.993	0.00369104	TPM4	SC02
7.23388e-07	0.353439	0.966	0.986	0.0104797	HM13	SC02
6.31247e-15	0.352824	1	1	9.14488e-11	RPL37	SC02
9.72247e-09	0.350052	1	1	0.000140849	WFDC2	SC02
2.28284e-12	0.345842	1	1	3.30715e-08	CALM1	SC02
1.17264e-15	0.345384	1	1	1.69881e-11	RPS11	SC02
9.1856e-12	0.345225	1	1	1.33072e-07	RPL22	SC02
1.54068e-08	0.342386	0.983	0.993	0.000223198	NORAD	SC02
2.11416e-08	0.342127	0.978	0.986	0.000306278	MORF4L2	SC02
6.88464e-13	0.341321	1	1	9.97377e-09	RPS12	SC02
1.50057e-11	0.33813	0.991	1	2.17387e-07	FKBP1A	SC02
1.33165e-09	0.337508	1	1	1.92916e-05	RPL14	SC02
1.22215e-07	0.337453	0.991	0.98	0.00177053	HMGN1	SC02
1.35005e-11	0.336657	1	1	1.95582e-07	RPS27	SC02
2.28495e-11	0.334509	1	1	3.3102e-07	RPN2	SC02
7.3455e-15	0.333924	1	1	1.06414e-10	PABPC1	SC02
1.45962e-07	0.328567	0.996	1	0.00211455	NDUFB1	SC02
2.40042e-08	0.32856	1	1	0.000347749	NDUFA3	SC02
4.30026e-12	0.325551	1	1	6.22979e-08	RPL28	SC02
9.56033e-13	0.32062	1	1	1.38501e-08	UBB	SC02
3.52679e-07	0.319506	0.974	0.986	0.00510927	RPL13AP5	SC02
8.27536e-08	0.318323	0.996	1	0.00119885	TMEM258	SC02
8.17005e-10	0.318095	1	1	1.18359e-05	RPS23	SC02
5.28891e-14	0.317087	1	1	7.66205e-10	RPL19	SC02
2.83451e-06	0.316251	0.987	0.98	0.0410636	BTF3	SC02
1.77591e-09	0.307724	0.991	1	2.57276e-05	ERGIC3	SC02
9.66767e-09	0.306058	1	1	0.000140056	COX7A2	SC02
3.96091e-10	0.30576	0.996	1	5.73817e-06	RPL7	SC02
1.14725e-10	0.296784	1	1	1.66202e-06	RPS27A	SC02
5.78933e-08	0.296105	1	0.993	0.0008387	UQCRB	SC02
8.73211e-13	0.294774	1	1	1.26502e-08	RPL36	SC02
1.90792e-10	0.285899	1	1	2.764e-06	COX6B1	SC02
6.37551e-10	0.283466	1	1	9.2362e-06	RPS24	SC02
1.38557e-08	0.281413	0.996	1	0.000200728	EIF2S2	SC02
1.3783e-07	0.274209	1	1	0.00199674	UQCRQ	SC02
1.144e-11	0.267195	1	1	1.65731e-07	RPS20	SC02
2.94717e-10	0.260639	1	1	4.26957e-06	FAU	SC02
3.61139e-53	3.40959	0.991	0.109	4.90427e-49	APOC3	SC06
3.96525e-51	3.3516	1	0.268	5.38481e-47	APOC1	SC06
3.34444e-52	3.32518	1	0.197	4.54175e-48	FGG	SC06
6.51673e-52	3.32309	1	0.219	8.84972e-48	FGB	SC06
1.83986e-55	3.2331	0.974	0.055	2.49854e-51	GTSF1	SC06
1.42907e-23	3.19031	0.479	0.011	1.94068e-19	VCX2	SC06
2.88479e-42	3.14761	0.803	0.033	3.91754e-38	PAGE2B	SC06
1.5009e-50	3.1214	0.974	0.142	2.03822e-46	AMBP	SC06
1.14677e-54	3.0987	0.923	0.005	1.55731e-50	VCX	SC06
1.12815e-44	3.07177	0.855	0.044	1.53203e-40	PAGE5	SC06
1.2204e-52	3.04538	0.983	0.109	1.6573e-48	TF	SC06
4.58065e-54	3.04265	0.957	0.06	6.22052e-50	F2	SC06
4.02657e-48	3.02135	0.94	0.098	5.46808e-44	APOM	SC06
1.08936e-49	2.96591	1	0.295	1.47936e-45	GPC3	SC06
1.31274e-47	2.93437	1	0.426	1.7827e-43	APOA2	SC06
7.41347e-51	2.88445	0.991	0.148	1.00675e-46	APOE	SC06
6.66748e-41	2.77752	0.761	0.016	9.05444e-37	VCX3A	SC06
1.12525e-51	2.75867	0.897	0.011	1.52809e-47	MAGEB2	SC06
1.31402e-45	2.74464	0.897	0.071	1.78444e-41	ORM1	SC06
1.59701e-49	2.73563	1	0.186	2.16874e-45	FGA	SC06
3.46373e-20	2.72635	0.615	0.148	4.70375e-16	NTS	SC06
1.48836e-38	2.72279	0.838	0.077	2.0212e-34	SNAR-I	SC06
1.82573e-42	2.71636	0.821	0.038	2.47934e-38	ORM2	SC06
1.1017e-20	2.69657	0.419	0.005	1.49611e-16	PAGE2	SC06
1.27357e-46	2.6813	0.991	0.246	1.72951e-42	APOA1	SC06
1.03565e-27	2.66604	0.855	0.257	1.40642e-23	AFP	SC06
5.96503e-42	2.59539	1	0.475	8.10052e-38	DEFB1	SC06
1.00109e-27	2.57695	0.624	0.055	1.35949e-23	TMEM132D-AS1	SC06
1.11613e-14	2.57676	0.462	0.098	1.51571e-10	DHRS2	SC06
5.8953e-41	2.55098	1	0.328	8.00582e-37	TTR	SC06
1.44743e-31	2.52356	0.615	0.011	1.96561e-27	VCX3B	SC06
1.73692e-46	2.51031	0.829	0.011	2.35873e-42	FAM9B	SC06
9.60112e-44	2.47002	0.949	0.158	1.30383e-39	VTN	SC06
5.70346e-49	2.43878	0.94	0.082	7.7453e-45	DUSP9	SC06
7.16146e-24	2.42674	0.59	0.066	9.72527e-20	AHSG	SC06
1.0529e-36	2.41043	0.692	0.016	1.42984e-32	LOC650226	SC06
2.02329e-39	2.40334	0.735	0.011	2.74763e-35	LOC100421746	SC06
1.29923e-39	2.39416	0.744	0.011	1.76436e-35	PRR20G	SC06
4.15303e-39	2.3503	0.991	0.426	5.63981e-35	APOB	SC06
5.20615e-14	2.34624	0.393	0.049	7.06995e-10	ANKRD1	SC06
6.87904e-29	2.334	0.598	0.022	9.34174e-25	HPX	SC06
7.54017e-35	2.28833	0.641	0	1.02396e-30	LINC01287	SC06
1.76437e-41	2.28612	0.957	0.235	2.39601e-37	SERPINA6	SC06
6.7997e-43	2.27566	0.838	0.055	9.234e-39	CLDN6	SC06
7.55214e-44	2.25829	0.778	0.005	1.02558e-39	C5orf58	SC06
3.88233e-21	2.24822	0.427	0.005	5.2722e-17	KRBOX1	SC06
3.62084e-29	2.24509	0.641	0.044	4.9171e-25	SMLR1	SC06
9.00071e-45	2.24139	0.863	0.049	1.2223e-40	CHST13	SC06
4.9616e-41	2.24135	0.897	0.148	6.73785e-37	AGT	SC06
3.85069e-31	2.22096	0.624	0.022	5.22923e-27	ITIH2	SC06
4.40241e-43	2.21387	0.821	0.027	5.97847e-39	MTTP	SC06
1.51343e-40	2.19598	1	0.519	2.05523e-36	SNAR-E	SC06
5.93454e-26	2.15278	0.598	0.055	8.0591e-22	GAL	SC06
6.81282e-34	2.14655	0.752	0.06	9.2518e-30	APOH	SC06
1.55516e-42	2.14056	0.974	0.246	2.11191e-38	PLTP	SC06
3.20217e-42	2.11801	0.906	0.115	4.34854e-38	PHGDH	SC06
1.79371e-30	2.10743	0.573	0	2.43586e-26	BRDT	SC06
2.52689e-36	2.1021	0.821	0.087	3.43151e-32	RBP2	SC06
6.47602e-30	2.09758	0.607	0.022	8.79443e-26	METTL7A	SC06
2.01953e-37	2.09133	0.778	0.049	2.74253e-33	ASGR2	SC06
4.29253e-38	2.08863	0.718	0.011	5.82925e-34	HULC	SC06
3.55109e-38	2.07299	0.838	0.109	4.82237e-34	ZC3H15	SC06
2.78899e-41	2.0521	0.803	0.038	3.78745e-37	TUSC3	SC06
3.17605e-19	2.02481	0.496	0.06	4.31308e-15	IGFBP2	SC06
6.00216e-34	1.94452	0.675	0.027	8.15093e-30	KLB	SC06
9.5165e-26	1.93451	0.573	0.033	1.29234e-21	SERPINF2	SC06
1.32376e-15	1.93215	0.342	0.011	1.79767e-11	IGFBP1	SC06
2.27962e-28	1.90697	0.538	0	3.09572e-24	LINC00221	SC06
1.34311e-28	1.90547	0.573	0.016	1.82394e-24	PEG3	SC06
1.33581e-10	1.88513	0.35	0.066	1.81402e-06	ALB	SC06
3.10298e-29	1.87143	0.615	0.022	4.21385e-25	CSTA	SC06
4.69591e-35	1.86831	0.991	0.678	6.37704e-31	SNAR-C4	SC06
1.10544e-23	1.83837	0.513	0.022	1.50119e-19	CES1	SC06
3.88595e-19	1.83127	0.436	0.022	5.27712e-15	PAEP	SC06
4.52102e-24	1.83115	0.547	0.038	6.13954e-20	LINC02609	SC06
7.54017e-35	1.80472	0.641	0	1.02396e-30	DCAF4L2	SC06
2.48619e-16	1.80245	0.35	0.011	3.37624e-12	FST	SC06
3.42255e-40	1.80207	0.735	0.005	4.64782e-36	MAGEC2	SC06
2.64122e-37	1.79879	0.983	0.388	3.58677e-33	FN1	SC06
1.51695e-31	1.78943	0.59	0	2.06002e-27	NLRP2	SC06
2.54485e-24	1.78628	0.47	0	3.4559e-20	PRTG	SC06
2.16885e-21	1.78561	0.752	0.268	2.9453e-17	SERPING1	SC06
1.04377e-22	1.78272	0.521	0.033	1.41744e-18	FOLR1	SC06
9.01976e-38	1.78264	1	0.787	1.22488e-33	SNAR-C3	SC06
1.98498e-37	1.77608	0.991	0.645	2.6956e-33	RDX	SC06
2.17819e-29	1.76732	0.897	0.284	2.95799e-25	RARRES2	SC06
6.54519e-30	1.75724	0.624	0.027	8.88836e-26	ELOVL5	SC06
7.42426e-24	1.75372	0.615	0.082	1.00821e-19	FES	SC06
5.97628e-32	1.75136	0.821	0.137	8.11578e-28	FADS1	SC06
3.1449e-21	1.74721	0.718	0.186	4.27078e-17	HIST1H2AM	SC06
1.37915e-24	1.74357	0.846	0.339	1.87289e-20	FABP5	SC06
2.6428e-36	1.74036	0.744	0.033	3.58892e-32	PROC	SC06
2.75637e-32	1.73222	0.752	0.077	3.74316e-28	LOC101928000	SC06
8.11176e-30	1.71674	0.573	0.005	1.10158e-25	LINC01029	SC06
1.20699e-21	1.71287	0.496	0.033	1.63909e-17	RBP5	SC06
8.17559e-16	1.70863	0.419	0.044	1.11025e-11	KNG1	SC06
5.28811e-15	1.70579	0.402	0.044	7.18125e-11	LEFTY1	SC06
3.98893e-12	1.70538	0.675	0.306	5.41697e-08	CA2	SC06
2.85691e-17	1.70291	0.342	0	3.87968e-13	SSX1	SC06
8.17079e-26	1.70102	0.496	0	1.10959e-21	SYCE1	SC06
3.47938e-16	1.70062	0.786	0.35	4.725e-12	S100A9	SC06
8.97139e-29	1.70019	0.573	0.011	1.21832e-24	LRRC63	SC06
9.30122e-32	1.69766	0.761	0.104	1.26311e-27	RAMP2	SC06
9.97335e-39	1.69622	0.991	0.645	1.35438e-34	LDHB	SC06
1.11295e-22	1.68354	0.453	0.005	1.51138e-18	COL21A1	SC06
5.73445e-31	1.66804	0.846	0.169	7.78738e-27	HMGA2	SC06
3.39438e-16	1.66382	0.359	0.016	4.60957e-12	ZNF655	SC06
2.63797e-33	1.65251	0.94	0.317	3.58237e-29	CMSS1	SC06
2.03863e-19	1.65033	0.444	0.022	2.76846e-15	APOA4	SC06
5.55492e-27	1.64808	0.744	0.109	7.54358e-23	VGF	SC06
9.19517e-24	1.64374	0.487	0.011	1.2487e-19	CHST9	SC06
4.77432e-22	1.64326	0.47	0.016	6.48353e-18	KHDC1L	SC06
2.74711e-22	1.63699	0.453	0.005	3.73058e-18	SULT2A1	SC06
6.65223e-25	1.62324	0.496	0.005	9.03373e-21	TDRD12	SC06
4.06769e-25	1.62254	0.513	0.011	5.52392e-21	ZNF793-AS1	SC06
7.62748e-36	1.61907	0.966	0.235	1.03581e-31	SNAR-G1	SC06
2.33915e-29	1.61865	0.803	0.153	3.17657e-25	LINC00665	SC06
1.66384e-18	1.60951	0.59	0.137	2.25949e-14	CMTM3	SC06
1.18676e-19	1.60453	0.513	0.06	1.61162e-15	IGF1R	SC06
1.39974e-21	1.60156	0.675	0.153	1.90085e-17	LINC00261	SC06
2.54642e-30	1.58881	0.974	0.536	3.45804e-26	LGALS1	SC06
1.15876e-22	1.584	0.453	0.005	1.57359e-18	NEFH	SC06
1.1373e-34	1.58169	0.983	0.415	1.54446e-30	MRPS18C	SC06
1.99306e-20	1.58098	0.419	0.005	2.70658e-16	HP	SC06
1.09797e-23	1.57897	0.726	0.142	1.49105e-19	PBK	SC06
3.52109e-23	1.5757	0.684	0.142	4.78165e-19	TMEM42	SC06
1.29665e-23	1.57352	0.47	0.005	1.76085e-19	XIST	SC06
1.33628e-34	1.56688	0.991	0.497	1.81467e-30	CKB	SC06
7.09594e-29	1.55523	0.915	0.377	9.63629e-25	NUFIP1	SC06
8.72978e-25	1.55181	0.581	0.044	1.1855e-20	PSMA8	SC06
3.9007e-22	1.55149	0.462	0.011	5.29715e-18	HBQ1	SC06
5.03248e-19	1.55048	0.47	0.044	6.83411e-15	FAM216A	SC06
2.81375e-29	1.54539	0.795	0.142	3.82108e-25	LIMD2	SC06
1.40075e-25	1.54211	0.504	0.005	1.90222e-21	LIN28B	SC06
5.87167e-22	1.54191	0.453	0.011	7.97372e-18	MAGEC1	SC06
8.42202e-17	1.53573	0.47	0.071	1.14371e-12	BEX4	SC06
4.65347e-22	1.52885	0.462	0.011	6.31942e-18	LINC02432	SC06
1.84503e-28	1.52714	0.658	0.055	2.50556e-24	MAGEA1	SC06
2.752e-27	1.52403	0.855	0.284	3.73722e-23	RRP15	SC06
1.35873e-11	1.52234	0.538	0.186	1.84516e-07	LINC01419	SC06
4.41908e-24	1.5204	0.795	0.213	6.00111e-20	BNIP3	SC06
8.79691e-28	1.5137	0.897	0.383	1.19462e-23	PAK1IP1	SC06
6.38189e-24	1.51256	0.889	0.372	8.66661e-20	GAMT	SC06
8.8314e-36	1.51247	0.829	0.104	1.1993e-31	GCSH	SC06
9.58228e-29	1.51063	0.803	0.158	1.30127e-24	CFL2	SC06
2.20128e-28	1.50862	0.761	0.126	2.98934e-24	UTRN	SC06
1.79317e-20	1.50596	0.547	0.077	2.43513e-16	A2M	SC06
3.34234e-14	1.50176	0.282	0	4.5389e-10	XAGE3	SC06
5.09005e-27	1.49701	0.581	0.033	6.91228e-23	H2AFY2	SC06
1.79649e-33	1.49477	0.88	0.175	2.43963e-29	PKIG	SC06
7.60056e-17	1.49343	0.35	0.005	1.03216e-12	HAMP	SC06
9.09614e-27	1.48915	0.889	0.328	1.23526e-22	MRPS31	SC06
2.05996e-31	1.48458	0.769	0.098	2.79742e-27	GNB4	SC06
1.5957e-29	1.47793	0.88	0.235	2.16696e-25	MYL6B	SC06
6.05806e-22	1.47687	0.607	0.098	8.22684e-18	SDC2	SC06
2.77847e-20	1.47434	0.761	0.251	3.77317e-16	BIRC5	SC06
8.20132e-21	1.47305	0.462	0.022	1.11374e-16	TRIM71	SC06
7.98697e-12	1.47048	0.342	0.044	1.08463e-07	FABP3	SC06
7.43632e-22	1.47045	0.47	0.016	1.00985e-17	A1BG	SC06
2.09517e-20	1.46925	0.479	0.033	2.84524e-16	H19	SC06
2.02844e-21	1.46709	0.419	0	2.75462e-17	THPO	SC06
4.44132e-19	1.46487	0.496	0.055	6.03131e-15	MASP1	SC06
1.52912e-13	1.45917	0.462	0.098	2.07655e-09	APOD	SC06
5.45947e-26	1.45869	0.658	0.077	7.41397e-22	FERMT2	SC06
6.78136e-22	1.45665	0.427	0	9.20909e-18	LOC101928226	SC06
3.8298e-22	1.44998	0.752	0.197	5.20087e-18	CKAP2	SC06
6.08059e-25	1.44906	0.744	0.142	8.25744e-21	CADM1	SC06
2.16687e-21	1.44759	0.701	0.158	2.94261e-17	IGFLR1	SC06
2.92177e-29	1.44696	0.94	0.426	3.96777e-25	RPF2	SC06
1.18632e-07	1.43186	0.145	0	0.00161102	ANGPTL8	SC06
1.42496e-23	1.43129	0.487	0.011	1.93509e-19	CD7	SC06
7.07842e-17	1.42866	0.709	0.219	9.6125e-13	TM4SF4	SC06
3.10368e-21	1.42855	0.744	0.24	4.2148e-17	RFC3	SC06
1.64269e-16	1.42231	0.598	0.158	2.23078e-12	PRIM1	SC06
1.01799e-28	1.42088	0.957	0.448	1.38243e-24	FKBP11	SC06
1.21295e-21	1.41798	0.453	0.011	1.64719e-17	SUMO1P1	SC06
5.96169e-15	1.41795	0.35	0.022	8.09598e-11	RBP7	SC06
2.25117e-22	1.41608	0.436	0	3.05709e-18	POU6F2-AS1	SC06
3.89891e-26	1.40994	0.607	0.049	5.29473e-22	CHRD	SC06
1.09865e-31	1.40687	0.718	0.055	1.49197e-27	FCER1G	SC06
4.18003e-28	1.40558	0.846	0.213	5.67648e-24	ITGA5	SC06
1.70264e-21	1.40389	0.598	0.082	2.31218e-17	NUF2	SC06
6.59978e-24	1.40004	0.744	0.169	8.9625e-20	MRPL46	SC06
6.5803e-29	1.39649	0.932	0.333	8.93605e-25	LYRM4	SC06
6.94572e-14	1.39604	0.786	0.525	9.43228e-10	LOC107985911	SC06
4.19033e-19	1.38634	0.838	0.415	5.69046e-15	LSP1P5	SC06
4.13481e-23	1.38261	0.897	0.372	5.61507e-19	ACTR6	SC06
3.045e-21	1.37276	0.504	0.038	4.13511e-17	JAM3	SC06
1.05011e-15	1.36703	0.325	0.005	1.42605e-11	FGF14-AS2	SC06
1.89913e-23	1.36472	0.564	0.049	2.57902e-19	SALL4	SC06
5.17032e-27	1.36395	0.923	0.361	7.0213e-23	GGH	SC06
3.33372e-31	1.36146	0.974	0.716	4.52719e-27	IER3IP1	SC06
6.37842e-19	1.35393	0.41	0.016	8.66189e-15	TNNC1	SC06
8.64234e-17	1.35294	0.444	0.055	1.17363e-12	PCOLCE2	SC06
2.94035e-14	1.35147	0.496	0.104	3.99299e-10	FBXO5	SC06
1.63329e-27	1.35077	0.966	0.546	2.218e-23	LMAN1	SC06
2.31765e-24	1.34812	0.504	0.011	3.14737e-20	AKR1B1	SC06
1.68086e-20	1.3444	0.513	0.044	2.2826e-16	FGF19	SC06
5.46152e-24	1.34249	0.761	0.158	7.41675e-20	SLC7A2	SC06
2.53637e-21	1.34217	0.752	0.246	3.44439e-17	AASDHPPT	SC06
5.59361e-17	1.34152	0.35	0.005	7.59612e-13	LIN28A	SC06
3.76911e-34	1.33824	1	0.743	5.11844e-30	CLU	SC06
2.55851e-26	1.32735	0.504	0	3.47446e-22	PDCD6IPP2	SC06
1.22579e-20	1.32722	0.812	0.246	1.66463e-16	DMKN	SC06
5.15533e-26	1.3266	0.658	0.071	7.00094e-22	CCDC144NL-AS1	SC06
1.05228e-12	1.32481	0.419	0.077	1.429e-08	MAP1B	SC06
1.77591e-29	1.32439	0.615	0.027	2.41169e-25	RBPMS2	SC06
2.98948e-20	1.32412	0.427	0.011	4.05971e-16	ZNF516	SC06
4.02429e-20	1.32016	0.752	0.208	5.46498e-16	SERPINA5	SC06
7.75793e-20	1.3197	0.547	0.077	1.05353e-15	ACVR2B	SC06
7.54193e-14	1.31527	0.291	0.005	1.02419e-09	C3P1	SC06
1.39599e-16	1.31473	0.496	0.082	1.89576e-12	LINC01980	SC06
7.98813e-17	1.31459	0.333	0	1.08479e-12	PDCL2	SC06
7.93065e-20	1.31226	0.838	0.361	1.07698e-15	TIMM8A	SC06
4.80267e-19	1.31186	0.581	0.098	6.52203e-15	SKA3	SC06
1.05617e-17	1.31094	0.376	0.011	1.43428e-13	ATP8A2	SC06
7.66626e-25	1.30332	0.94	0.415	1.04108e-20	TMEM223	SC06
6.02513e-21	1.29995	0.41	0	8.18213e-17	ZSCAN18	SC06
2.6144e-17	1.2993	0.632	0.169	3.55036e-13	ELP6	SC06
3.75806e-23	1.29879	0.641	0.109	5.10345e-19	SERPINF1	SC06
9.05392e-30	1.29738	0.983	0.76	1.22952e-25	LAPTM4B	SC06
1.10524e-21	1.29552	0.846	0.339	1.50091e-17	NDUFAF4	SC06
1.14701e-07	1.29462	0.162	0.005	0.00155764	NPPB	SC06
2.31024e-18	1.29445	0.667	0.164	3.1373e-14	SPAG5	SC06
2.61566e-20	1.29032	0.65	0.131	3.55207e-16	OIP5	SC06
3.48645e-27	1.28991	0.983	0.585	4.73461e-23	EMG1	SC06
1.04687e-17	1.28973	0.872	0.421	1.42165e-13	HMGB2	SC06
3.70114e-19	1.28578	0.838	0.301	5.02615e-15	CENPF	SC06
1.43805e-19	1.27988	0.436	0.022	1.95288e-15	VPS9D1-AS1	SC06
8.17441e-15	1.27864	0.462	0.082	1.11008e-10	UBAC2-AS1	SC06
1.63951e-20	1.27813	0.855	0.377	2.22645e-16	ACAT1	SC06
1.68053e-15	1.27726	0.308	0	2.28217e-11	LBP	SC06
3.08568e-11	1.27685	0.359	0.066	4.19035e-07	ZEB1	SC06
1.2493e-24	1.27415	0.744	0.158	1.69655e-20	POGLUT3	SC06
1.48183e-19	1.27395	0.718	0.208	2.01233e-15	FBXO45	SC06
3.63649e-19	1.27357	0.846	0.333	4.93835e-15	PTTG1	SC06
2.17898e-16	1.27338	0.368	0.016	2.95905e-12	EDNRB	SC06
3.01404e-24	1.27333	0.932	0.541	4.09306e-20	A1CF	SC06
6.29543e-13	1.27281	0.256	0	8.5492e-09	SHISAL2A	SC06
1.54151e-18	1.27268	0.684	0.164	2.09337e-14	CDCA3	SC06
1.6654e-20	1.27148	0.538	0.066	2.26161e-16	CLSTN3	SC06
4.05456e-10	1.27147	0.632	0.311	5.5061e-06	MAGEA4	SC06
8.90161e-18	1.27106	0.812	0.361	1.20884e-13	CENPN	SC06
1.36268e-13	1.27053	0.462	0.087	1.85052e-09	ESCO2	SC06
3.69572e-24	1.26999	0.991	0.798	5.01879e-20	RANBP1	SC06
1.63714e-16	1.26941	0.479	0.066	2.22324e-12	LIPC	SC06
6.12624e-16	1.26839	0.316	0	8.31943e-12	PTN	SC06
2.44579e-14	1.26776	0.513	0.109	3.32138e-10	LOC101929705	SC06
7.00077e-14	1.26556	0.436	0.071	9.50705e-10	PLK1	SC06
1.96347e-27	1.26398	0.974	0.612	2.6664e-23	CNN3	SC06
3.90091e-24	1.26179	0.949	0.738	5.29743e-20	MRPS23	SC06
6.26602e-22	1.26064	0.479	0.022	8.50925e-18	ETNK2	SC06
8.02185e-19	1.25981	0.513	0.06	1.08937e-14	KCNK9	SC06
2.07086e-12	1.25858	0.564	0.164	2.81223e-08	SNAR-F	SC06
3.65023e-24	1.25775	0.932	0.475	4.95701e-20	IGF2BP1	SC06
1.83461e-13	1.25483	0.359	0.038	2.4914e-09	NPW	SC06
7.07808e-15	1.2538	0.427	0.055	9.61204e-11	DEPDC1	SC06
6.83734e-25	1.25164	0.855	0.24	9.2851e-21	PHLDB2	SC06
3.11141e-21	1.24791	0.462	0.016	4.22529e-17	ST3GAL6	SC06
2.72171e-19	1.24633	0.393	0.005	3.69608e-15	LOC441601	SC06
5.7912e-25	1.24213	0.974	0.568	7.86445e-21	PRAME	SC06
1.44597e-23	1.24198	0.966	0.59	1.96363e-19	STMN1	SC06
2.16161e-14	1.24147	0.41	0.055	2.93547e-10	RBP1	SC06
1.37543e-14	1.2405	0.316	0.011	1.86784e-10	PLEKHO1	SC06
1.06214e-20	1.23882	0.838	0.328	1.44239e-16	RFC4	SC06
6.18433e-31	1.23672	0.897	0.202	8.39832e-27	PCSK1N	SC06
4.37397e-24	1.23424	0.932	0.557	5.93985e-20	DPH3	SC06
8.17251e-12	1.232	0.419	0.087	1.10983e-07	SMC1B	SC06
3.95913e-20	1.23134	0.496	0.044	5.37649e-16	RAB31	SC06
1.53926e-32	1.2308	0.991	0.749	2.09032e-28	TIMM8B	SC06
3.3173e-22	1.23007	0.701	0.137	4.50489e-18	ISYNA1	SC06
3.28106e-21	1.22963	0.897	0.497	4.45568e-17	RNMT	SC06
2.2961e-18	1.22795	0.393	0.011	3.1181e-14	COCH	SC06
1.16009e-13	1.22789	0.538	0.137	1.5754e-09	DLGAP5	SC06
1.26243e-11	1.22566	0.265	0.011	1.71438e-07	CXCL5	SC06
3.00464e-07	1.22206	0.154	0.005	0.00408031	G6PC	SC06
1.19259e-20	1.22186	0.419	0.005	1.61954e-16	LOC728485	SC06
8.0073e-22	1.22156	0.889	0.404	1.08739e-17	ARID3A	SC06
5.33301e-24	1.22126	0.932	0.503	7.24222e-20	EIF4EBP1	SC06
9.59114e-14	1.21721	0.795	0.47	1.30248e-09	UBE2T	SC06
1.11894e-15	1.21671	0.504	0.087	1.51952e-11	CFAP221	SC06
2.58704e-13	1.21478	0.385	0.055	3.51321e-09	HSPB6	SC06
2.65778e-15	1.21409	0.359	0.022	3.60926e-11	TEX15	SC06
1.57704e-11	1.212	0.667	0.268	2.14162e-07	MT1F	SC06
4.68137e-16	1.21173	0.521	0.093	6.35731e-12	B4GAT1	SC06
2.63096e-28	1.20943	0.897	0.202	3.57284e-24	DSCR8	SC06
1.97319e-21	1.20907	0.889	0.464	2.67959e-17	EIF3G	SC06
5.24219e-12	1.20818	0.504	0.142	7.1189e-08	NR2F1	SC06
1.17688e-14	1.20547	0.521	0.104	1.59821e-10	LOC730101	SC06
6.12624e-16	1.20536	0.316	0	8.31943e-12	KIF5C	SC06
2.20777e-14	1.2037	0.316	0.011	2.99815e-10	ZNF667-AS1	SC06
4.32805e-12	1.20314	0.239	0	5.87749e-08	CGA	SC06
1.48911e-15	1.20214	0.821	0.388	2.02222e-11	TOP2A	SC06
2.71551e-23	1.20115	0.846	0.29	3.68766e-19	NUDCD1	SC06
1.62111e-22	1.19731	0.94	0.574	2.20147e-18	ADSL	SC06
5.4958e-19	1.19642	0.393	0.005	7.4633e-15	PAGE4	SC06
2.17272e-15	1.19601	0.521	0.098	2.95055e-11	RAD51AP1	SC06
4.81195e-20	1.19552	0.59	0.087	6.53462e-16	LINC00888	SC06
1.96073e-15	1.19506	0.556	0.131	2.66268e-11	DLEU2	SC06
2.47306e-22	1.19437	0.915	0.497	3.35842e-18	EEF1E1	SC06
5.87679e-20	1.19338	0.726	0.202	7.98068e-16	PDCD2L	SC06
7.01834e-16	1.19079	0.504	0.098	9.5309e-12	PTPRG	SC06
1.43834e-20	1.1902	0.752	0.202	1.95326e-16	TMEM56	SC06
8.32198e-20	1.19018	0.838	0.366	1.13012e-15	PPIL1	SC06
1.34341e-17	1.18982	0.598	0.131	1.82435e-13	RPP40	SC06
5.88754e-24	1.18979	0.974	0.546	7.99528e-20	PAICS	SC06
5.70983e-29	1.1869	0.983	0.53	7.75394e-25	SCARB1	SC06
7.73993e-16	1.18668	0.726	0.268	1.05108e-11	CENPU	SC06
2.50765e-18	1.18662	0.376	0.005	3.40538e-14	CXorf67	SC06
1.01515e-17	1.18656	0.35	0	1.37857e-13	WNK3	SC06
8.13399e-23	1.18635	0.598	0.071	1.1046e-18	MCAM	SC06
6.24508e-19	1.18598	0.436	0.022	8.48082e-15	ZDBF2	SC06
5.34684e-20	1.18535	0.513	0.049	7.26101e-16	CCNA2	SC06
7.09511e-20	1.18215	0.479	0.038	9.63516e-16	GPC6	SC06
6.39989e-23	1.18167	0.863	0.339	8.69105e-19	MRPL45	SC06
5.66623e-17	1.18019	0.547	0.104	7.69474e-13	FAM92A	SC06
5.40457e-31	1.18017	1	0.798	7.33941e-27	CCDC58	SC06
2.60928e-16	1.17749	0.402	0.027	3.5434e-12	CCDC198	SC06
8.58547e-15	1.17737	0.35	0.022	1.16591e-10	SERPINA10	SC06
1.25674e-18	1.17584	0.368	0	1.70665e-14	ZNF790-AS1	SC06
2.99893e-22	1.1719	0.863	0.306	4.07254e-18	TMEM242	SC06
5.61438e-24	1.17111	0.94	0.459	7.62433e-20	NDUFAF2	SC06
1.01515e-17	1.17108	0.35	0	1.37857e-13	APOC1P1	SC06
8.54203e-17	1.17039	0.564	0.109	1.16001e-12	SHC2	SC06
5.27742e-31	1.1669	0.991	0.891	7.16674e-27	SNRPD1	SC06
1.98713e-17	1.16669	0.444	0.038	2.69852e-13	ZNF43	SC06
1.3835e-13	1.16146	0.684	0.284	1.8788e-09	N4BP2	SC06
2.1757e-09	1.16145	0.214	0.011	2.9546e-05	LOC107984282	SC06
3.57933e-21	1.16131	0.803	0.268	4.86072e-17	WDR18	SC06
1.27242e-18	1.15888	0.564	0.093	1.72795e-14	PSAT1	SC06
2.29198e-25	1.15786	0.94	0.47	3.11252e-21	PDHB	SC06
1.72437e-10	1.15717	0.47	0.142	2.3417e-06	PRAF2	SC06
4.04868e-14	1.15643	0.419	0.06	5.4981e-10	SLC43A3	SC06
5.31425e-21	1.15445	0.65	0.109	7.21676e-17	LRRCC1	SC06
5.39769e-18	1.15368	0.402	0.016	7.33007e-14	SPART	SC06
2.02706e-16	1.15352	0.59	0.137	2.75274e-12	KIF2C	SC06
6.76159e-15	1.15325	0.786	0.415	9.18224e-11	LYAR	SC06
1.8405e-17	1.15324	0.419	0.027	2.4994e-13	PAH	SC06
1.44652e-12	1.15296	0.624	0.202	1.96437e-08	OLFML3	SC06
3.28278e-23	1.15281	0.863	0.279	4.45801e-19	MRPL1	SC06
7.62831e-21	1.15172	0.778	0.24	1.03592e-16	MAK16	SC06
7.13393e-11	1.15138	0.444	0.115	9.68787e-07	TFR2	SC06
1.90503e-13	1.1476	0.41	0.066	2.58703e-09	NAT14	SC06
2.02834e-19	1.14704	0.462	0.033	2.75449e-15	DNMT3B	SC06
1.58998e-18	1.14496	0.923	0.607	2.15919e-14	TXNL1	SC06
3.6354e-16	1.1434	0.487	0.071	4.93687e-12	KIAA1586	SC06
2.21482e-09	1.14286	0.427	0.131	3.00772e-05	LOC101929767	SC06
1.10673e-11	1.14256	0.316	0.033	1.50294e-07	HAL	SC06
2.29222e-22	1.14085	0.923	0.399	3.11283e-18	CTNNAL1	SC06
1.9123e-10	1.14085	0.205	0	2.5969e-06	SERPIND1	SC06
5.31589e-14	1.14059	0.632	0.202	7.21897e-10	CFI	SC06
3.15276e-18	1.13996	0.769	0.257	4.28144e-14	MCM5	SC06
7.33878e-14	1.13962	0.564	0.169	9.96606e-10	ZNF529	SC06
6.76036e-21	1.13895	0.47	0.022	9.18057e-17	RRAS2	SC06
1.98848e-16	1.13748	0.444	0.049	2.70035e-12	PFAS	SC06
2.28801e-22	1.13447	0.769	0.197	3.10712e-18	MAD2L1	SC06
3.1447e-23	1.13446	0.607	0.071	4.27051e-19	TMEM64	SC06
3.70709e-18	1.13415	0.641	0.148	5.03423e-14	ETV5	SC06
3.17928e-20	1.1341	0.94	0.568	4.31747e-16	DCAF13	SC06
1.86499e-28	1.13248	0.966	0.536	2.53266e-24	RPL21P28	SC06
6.98575e-17	1.12822	0.838	0.333	9.48665e-13	CCNB1	SC06
2.84411e-13	1.12685	0.316	0.022	3.8623e-09	BCAT1	SC06
2.82518e-17	1.12611	0.675	0.175	3.83659e-13	MCM4	SC06
1.486e-11	1.12549	0.359	0.055	2.01799e-07	MHENCR	SC06
4.65997e-20	1.12497	0.957	0.612	6.32824e-16	RNASEH2C	SC06
8.41621e-18	1.1246	0.376	0.011	1.14292e-13	MGC4859	SC06
1.05912e-16	1.12418	0.641	0.186	1.43828e-12	MTRF1L	SC06
4.65205e-13	1.12276	0.726	0.328	6.31748e-09	OSER1-DT	SC06
1.14761e-32	1.12188	1	0.88	1.55845e-28	GNAS	SC06
5.64616e-17	1.1197	0.393	0.022	7.66749e-13	LOC107984132	SC06
2.18429e-20	1.11871	0.803	0.279	2.96627e-16	TLCD1	SC06
3.48537e-19	1.11823	0.453	0.027	4.73314e-15	GABRB3	SC06
9.8926e-21	1.11711	0.692	0.153	1.34342e-16	HAUS1	SC06
4.714e-21	1.11704	0.718	0.169	6.40161e-17	HPF1	SC06
1.13492e-21	1.11692	0.838	0.306	1.54122e-17	MRPL10	SC06
2.63237e-11	1.11665	0.547	0.169	3.57475e-07	HMMR	SC06
4.606e-12	1.11603	0.282	0.016	6.25495e-08	PRSS21	SC06
1.86709e-18	1.11602	0.906	0.475	2.5355e-14	TMEM99	SC06
6.79169e-20	1.11435	0.761	0.23	9.22311e-16	GLYCTK	SC06
4.15494e-12	1.11428	0.581	0.191	5.64241e-08	GTSE1	SC06
2.27138e-14	1.11292	0.607	0.18	3.08453e-10	PROX1	SC06
4.37798e-19	1.1116	0.376	0	5.9453e-15	ZNF569	SC06
3.73462e-20	1.11124	0.803	0.257	5.07162e-16	EXTL2	SC06
1.65542e-12	1.11092	0.248	0	2.24806e-08	C7orf71	SC06
1.25674e-18	1.10836	0.368	0	1.70665e-14	MAT1A	SC06
1.52295e-13	1.10829	0.778	0.393	2.06816e-09	CENPM	SC06
1.63985e-18	1.1079	0.821	0.322	2.22692e-14	TIMM44	SC06
3.5577e-19	1.10672	0.675	0.158	4.83136e-15	CMTM7	SC06
1.13732e-17	1.10558	0.838	0.372	1.54447e-13	PCLAF	SC06
4.22186e-20	1.10446	0.761	0.213	5.73328e-16	BCL7A	SC06
1.33548e-17	1.10386	0.581	0.126	1.81358e-13	BAG2	SC06
3.62609e-17	1.10347	0.402	0.022	4.92423e-13	TEDC2	SC06
7.35844e-29	1.10335	0.991	0.732	9.99277e-25	NDUFAF3	SC06
2.13966e-19	1.1033	0.462	0.033	2.90566e-15	PASD1	SC06
2.91944e-19	1.10234	0.906	0.568	3.9646e-15	UBE2V2	SC06
7.57029e-20	1.10186	0.556	0.071	1.02805e-15	PIPOX	SC06
2.32924e-11	1.10094	0.359	0.06	3.16311e-07	AMHR2	SC06
1.33218e-23	1.10052	0.949	0.552	1.8091e-19	TRMT10C	SC06
5.78829e-25	1.1002	0.966	0.645	7.8605e-21	TMEM9	SC06
1.42055e-19	1.09966	0.88	0.421	1.92911e-15	PARL	SC06
8.6045e-11	1.09927	0.35	0.06	1.16849e-06	LOC101928100	SC06
3.28159e-14	1.09926	0.496	0.104	4.4564e-10	BTBD16	SC06
3.88769e-22	1.09729	0.906	0.344	5.27948e-18	FKBP10	SC06
1.19469e-10	1.09712	0.436	0.115	1.62239e-06	TSPAN4	SC06
4.56117e-13	1.09697	0.479	0.104	6.19406e-09	MND1	SC06
1.75157e-21	1.09564	0.538	0.049	2.37864e-17	PIGW	SC06
1.28221e-12	1.09427	0.393	0.066	1.74124e-08	COQ3	SC06
9.30566e-22	1.09328	0.906	0.35	1.26371e-17	TMA16	SC06
3.17571e-24	1.09037	0.966	0.645	4.31261e-20	ESD	SC06
3.51382e-09	1.08882	0.248	0.027	4.77176e-05	ZNF556	SC06
2.01662e-19	1.08845	0.521	0.06	2.73857e-15	CLEC2L	SC06
3.74941e-18	1.08658	0.564	0.098	5.0917e-14	PITPNA-AS1	SC06
3.17424e-06	1.08413	0.325	0.109	0.0431062	HIST1H1E	SC06
9.06095e-12	1.08368	0.368	0.06	1.23048e-07	GIHCG	SC06
2.78086e-25	1.082	0.966	0.705	3.77641e-21	MRPL40	SC06
1.08316e-17	1.08124	0.821	0.333	1.47093e-13	VPS33A	SC06
8.94084e-16	1.08117	0.479	0.077	1.21417e-11	EFEMP2	SC06
4.44469e-16	1.08111	0.479	0.071	6.03588e-12	PPT2	SC06
1.9123e-10	1.08105	0.205	0	2.5969e-06	FOLR3	SC06
3.1295e-18	1.08051	0.607	0.126	4.24987e-14	SLC25A26	SC06
2.90872e-11	1.07987	0.222	0	3.95004e-07	CAMK2N2	SC06
8.94598e-14	1.07925	0.274	0	1.21486e-09	TGFBR3L	SC06
7.62269e-13	1.07915	0.359	0.044	1.03516e-08	FLRT2	SC06
6.97265e-07	1.07887	0.188	0.022	0.00946886	LOC101928617	SC06
3.17336e-13	1.07835	0.573	0.169	4.30943e-09	LINC00205	SC06
1.0802e-20	1.07732	0.923	0.464	1.46692e-16	RNF216P1	SC06
4.67683e-15	1.07621	0.316	0.005	6.35114e-11	PTPRN	SC06
3.69615e-16	1.07611	0.701	0.23	5.01937e-12	CLIC4	SC06
1.74617e-21	1.07463	0.94	0.634	2.3713e-17	TCP1	SC06
3.29994e-13	1.0726	0.513	0.126	4.48131e-09	NDC80	SC06
5.27999e-15	1.07154	0.684	0.251	7.17022e-11	MYH10	SC06
4.6156e-17	1.07104	1	0.967	6.26799e-13	HIST1H4C	SC06
8.93755e-18	1.07033	0.385	0.011	1.21372e-13	ZNF676	SC06
1.71878e-18	1.07018	0.632	0.137	2.33411e-14	IPO4	SC06
8.21055e-14	1.06993	0.607	0.191	1.11499e-09	SUCLA2	SC06
5.48026e-23	1.06738	0.974	0.727	7.4422e-19	HMGN2	SC06
2.61233e-13	1.06599	0.316	0.022	3.54755e-09	NAT8L	SC06
8.74441e-16	1.06585	0.368	0.022	1.18749e-11	CSF3R	SC06
1.91186e-16	1.06584	0.829	0.393	2.59631e-12	AGO2	SC06
1.2987e-17	1.06321	0.957	0.541	1.76364e-13	CEBPA	SC06
3.56659e-17	1.06283	0.829	0.344	4.84343e-13	COX11	SC06
1.67758e-19	1.06268	0.932	0.574	2.27815e-15	CHORDC1	SC06
4.97741e-09	1.06265	0.419	0.126	6.75933e-05	PGAM2	SC06
8.70952e-15	1.06083	0.769	0.355	1.18275e-10	CENPW	SC06
2.6109e-15	1.05957	0.615	0.175	3.54561e-11	SLC38A1	SC06
5.39519e-13	1.05936	0.368	0.044	7.32666e-09	TSPAN18	SC06
4.57453e-11	1.05796	0.248	0.011	6.21222e-07	PTPN13	SC06
1.90866e-19	1.05718	0.838	0.29	2.59196e-15	PCK1	SC06
1.94878e-12	1.05682	0.35	0.044	2.64645e-08	MEX3A	SC06
4.95394e-18	1.05605	0.863	0.383	6.72745e-14	SDAD1	SC06
2.5102e-18	1.05537	0.923	0.552	3.40885e-14	ENAH	SC06
1.5507e-16	1.05332	0.376	0.016	2.10585e-12	LINC01356	SC06
1.19563e-25	1.05181	0.991	0.842	1.62367e-21	CCT2	SC06
8.01596e-20	1.04984	0.88	0.432	1.08857e-15	CBX5	SC06
8.84361e-19	1.04981	0.974	0.432	1.20096e-14	RBP4	SC06
4.25228e-18	1.04971	0.667	0.169	5.77459e-14	C11orf74	SC06
1.99839e-14	1.04827	0.667	0.224	2.71381e-10	BUB1	SC06
1.70477e-16	1.04621	0.573	0.12	2.31507e-12	HOXA3	SC06
1.46774e-21	1.04618	0.479	0.022	1.99319e-17	SCARA3	SC06
1.68584e-11	1.04509	0.504	0.148	2.28937e-07	DYM	SC06
4.2119e-12	1.04505	0.598	0.224	5.71976e-08	HSD17B8	SC06
1.26673e-18	1.04423	0.906	0.508	1.72021e-14	SBNO1	SC06
1.25957e-13	1.04369	0.65	0.24	1.7105e-09	STAG3L4	SC06
3.76332e-14	1.04364	0.496	0.104	5.11058e-10	FHL3	SC06
3.95377e-15	1.04257	0.376	0.027	5.36922e-11	TUBB2B	SC06
3.45561e-15	1.04257	0.419	0.049	4.69272e-11	GINS3	SC06
5.68081e-23	1.0421	0.513	0.027	7.71454e-19	MSI1	SC06
4.47832e-20	1.04132	0.906	0.563	6.08155e-16	C8orf33	SC06
3.43773e-15	1.0413	0.385	0.033	4.66844e-11	FOXP4-AS1	SC06
1.81452e-17	1.0404	0.915	0.568	2.46412e-13	DUT	SC06
2.53333e-12	1.04027	0.624	0.224	3.44026e-08	CCDC88A	SC06
4.38831e-17	1.03944	0.752	0.268	5.95932e-13	TEFM	SC06
1.13603e-09	1.03871	0.47	0.153	1.54273e-05	LEAP2	SC06
9.52816e-16	1.03851	0.744	0.257	1.29392e-11	CDC20	SC06
1.03316e-16	1.03732	0.393	0.022	1.40303e-12	KCTD15	SC06
3.58234e-13	1.03726	0.607	0.197	4.86481e-09	CHEK1	SC06
1.58113e-19	1.0363	0.538	0.06	2.14717e-15	DDX43	SC06
5.24206e-18	1.03625	0.726	0.202	7.11872e-14	FAM83D	SC06
3.79957e-18	1.0358	0.462	0.044	5.15982e-14	LIX1L	SC06
3.17933e-17	1.03333	0.735	0.246	4.31753e-13	C17orf75	SC06
2.1002e-10	1.03248	0.376	0.077	2.85208e-06	CLEC11A	SC06
1.15561e-12	1.03239	0.632	0.24	1.56931e-08	KNSTRN	SC06
1.54851e-12	1.03212	0.88	0.612	2.10288e-08	ACAA2	SC06
1.55248e-12	1.03197	0.615	0.235	2.10827e-08	CNOT10	SC06
2.57423e-20	1.03163	0.983	0.579	3.4958e-16	FBLN1	SC06
3.34056e-15	1.0313	0.333	0.011	4.53648e-11	TET1	SC06
2.78329e-12	1.03118	0.547	0.169	3.77971e-08	IQSEC1	SC06
2.28896e-15	1.03084	0.786	0.355	3.10841e-11	SURF2	SC06
2.92478e-16	1.03	0.547	0.104	3.97185e-12	LOC105370333	SC06
2.17992e-15	1.02936	0.419	0.049	2.96034e-11	TSPYL5	SC06
1.62374e-11	1.02849	0.274	0.016	2.20503e-07	FAM133A	SC06
2.57588e-16	1.02803	0.462	0.055	3.49804e-12	CHCHD4	SC06
4.49162e-12	1.02781	0.47	0.115	6.09962e-08	FAM117A	SC06
2.06876e-06	1.02653	0.359	0.131	0.0280938	RAB11B-AS1	SC06
6.12145e-10	1.02524	0.299	0.044	8.31292e-06	MAGI2-AS3	SC06
2.15434e-17	1.02515	0.949	0.557	2.92559e-13	RIDA	SC06
3.21962e-24	1.0245	0.983	0.76	4.37224e-20	TPRKB	SC06
1.62272e-11	1.02397	0.538	0.158	2.20365e-07	ALDOC	SC06
1.03632e-15	1.02394	0.658	0.197	1.40733e-11	KIF9	SC06
5.13444e-17	1.02356	0.385	0.016	6.97256e-13	ZNF605	SC06
3.22076e-24	1.02093	0.983	0.727	4.37379e-20	MRPL47	SC06
1.17133e-12	1.01946	0.624	0.23	1.59067e-08	CLUAP1	SC06
2.68427e-11	1.01794	0.504	0.164	3.64524e-07	RNASEH1-AS1	SC06
7.9617e-14	1.01612	0.735	0.333	1.0812e-09	SNHG17	SC06
5.03558e-12	1.01595	0.521	0.153	6.83831e-08	NR6A1	SC06
7.19002e-13	1.01582	0.624	0.23	9.76404e-09	CDC40	SC06
5.59777e-15	1.01544	0.368	0.027	7.60177e-11	ZNF727	SC06
2.5773e-11	1.01446	0.624	0.23	3.49998e-07	FRAS1	SC06
7.55925e-11	1.01428	0.692	0.333	1.02655e-06	NUDT9	SC06
2.14529e-16	1.01425	0.761	0.279	2.9133e-12	RIOK1	SC06
9.66005e-18	1.01345	0.821	0.328	1.31184e-13	KIAA1143	SC06
3.73046e-13	1.01277	0.667	0.246	5.06597e-09	C11orf1	SC06
1.01004e-14	1.01136	0.308	0.005	1.37163e-10	ELFN1	SC06
5.80973e-22	1.01082	0.991	0.852	7.88962e-18	ATP5F1A	SC06
8.52592e-13	1.00982	0.325	0.027	1.15782e-08	VSNL1	SC06
2.36779e-19	1.00908	0.932	0.541	3.21546e-15	MRPL11	SC06
1.87458e-26	1.0085	0.991	0.858	2.54568e-22	PFDN4	SC06
3.66739e-15	1.00771	0.462	0.066	4.98032e-11	DDIAS	SC06
8.94598e-14	1.00652	0.274	0	1.21486e-09	LOC728392	SC06
1.03736e-12	1.00637	0.615	0.197	1.40873e-08	GOLGA8B	SC06
1.97719e-15	1.00566	0.641	0.18	2.68502e-11	PECR	SC06
2.02844e-21	1.00422	0.419	0	2.75462e-17	ZNF542P	SC06
2.29514e-22	1.00343	0.991	0.787	3.1168e-18	NME1	SC06
1.36495e-10	1.0027	0.291	0.033	1.85361e-06	ROBO3	SC06
7.6926e-13	1.00224	0.538	0.148	1.04465e-08	TBC1D13	SC06
1.06135e-16	1.00191	0.59	0.131	1.44131e-12	ATAD5	SC06
3.73372e-12	0.999807	0.718	0.404	5.07039e-08	PDCD11	SC06
4.60202e-08	0.999708	0.342	0.093	0.000624954	HAGHL	SC06
8.92796e-14	0.998994	0.393	0.049	1.21242e-09	PRKX	SC06
9.70577e-18	0.998882	0.915	0.617	1.31804e-13	MRPL21	SC06
7.74883e-32	0.998013	1	0.945	1.05229e-27	ATP5MC1	SC06
5.70765e-16	0.997543	0.419	0.044	7.75099e-12	LOC100507599	SC06
1.07529e-28	0.996679	1	0.858	1.46024e-24	PRDX6	SC06
4.43795e-18	0.996574	0.453	0.038	6.02674e-14	CTXN1	SC06
5.93235e-18	0.995961	0.419	0.022	8.05613e-14	ZNF208	SC06
3.54845e-14	0.995665	0.368	0.033	4.81879e-10	MST1P2	SC06
2.82414e-13	0.994498	0.769	0.393	3.83519e-09	ATE1	SC06
1.46022e-26	0.994174	0.991	0.721	1.98298e-22	OSTC	SC06
6.13142e-14	0.993043	0.795	0.426	8.32646e-10	ZNF271P	SC06
1.34455e-18	0.992947	0.855	0.339	1.8259e-14	SMARCA1	SC06
1.27182e-20	0.990783	0.974	0.902	1.72714e-16	H2AFZ	SC06
1.90222e-07	0.99062	0.385	0.131	0.00258321	KLHL13	SC06
5.689e-16	0.990228	0.573	0.126	7.72566e-12	UNC119B	SC06
9.36007e-16	0.989884	0.821	0.388	1.2711e-11	UTP4	SC06
6.03662e-17	0.989111	0.564	0.109	8.19773e-13	SERPINB9	SC06
6.07804e-13	0.989077	0.709	0.322	8.25398e-09	ZNF138	SC06
1.00877e-17	0.98683	0.906	0.481	1.36991e-13	UMPS	SC06
1.84507e-17	0.986661	0.889	0.492	2.5056e-13	NOP16	SC06
4.32805e-12	0.986073	0.239	0	5.87749e-08	COX8C	SC06
1.08446e-25	0.985685	1	0.781	1.47269e-21	DNAJC19	SC06
3.1408e-16	0.984879	0.744	0.268	4.26521e-12	SLC35E3	SC06
4.00255e-10	0.984433	0.256	0.022	5.43546e-06	MAP9	SC06
2.81856e-18	0.983166	0.889	0.514	3.8276e-14	CBX1	SC06
7.46267e-19	0.98191	0.983	0.65	1.01343e-14	NDUFV3	SC06
2.00586e-17	0.980662	0.615	0.137	2.72395e-13	PXMP2	SC06
1.90613e-16	0.980548	0.821	0.355	2.58852e-12	RPRD1A	SC06
9.68883e-09	0.980518	0.274	0.044	0.000131574	SLC19A3	SC06
3.47066e-09	0.979862	0.316	0.06	4.71315e-05	DTL	SC06
1.83589e-13	0.979285	0.436	0.071	2.49314e-09	LOC101927746	SC06
5.1277e-09	0.978659	0.205	0.011	6.96341e-05	LOC101928659	SC06
1.03201e-13	0.977773	0.513	0.115	1.40146e-09	RAD54L2	SC06
2.9296e-21	0.97774	0.957	0.459	3.9784e-17	GTF3A	SC06
6.86087e-20	0.977617	0.949	0.596	9.31706e-16	MRPS28	SC06
9.98731e-13	0.976441	0.59	0.18	1.35628e-08	SYNGR1	SC06
6.39758e-17	0.975588	0.35	0.005	8.68791e-13	LINC02315	SC06
9.88101e-17	0.974894	0.607	0.142	1.34184e-12	RMND1	SC06
3.36238e-14	0.974769	0.675	0.257	4.56611e-10	C2orf76	SC06
1.07164e-08	0.974456	0.726	0.361	0.000145529	SNAR-H	SC06
3.17452e-23	0.973636	0.983	0.699	4.311e-19	CWC15	SC06
6.31294e-18	0.973511	0.821	0.361	8.57297e-14	EBPL	SC06
1.08059e-16	0.9695	0.855	0.393	1.46744e-12	CWF19L2	SC06
1.30927e-09	0.969083	0.479	0.153	1.77799e-05	SRP14-AS1	SC06
1.57709e-17	0.969012	0.803	0.306	2.14169e-13	SDHAF3	SC06
8.04974e-12	0.968943	0.308	0.027	1.09315e-07	ATP11C	SC06
5.90989e-15	0.968222	0.718	0.257	8.02564e-11	EXOSC8	SC06
2.60982e-15	0.968152	0.889	0.514	3.54413e-11	PSMG2	SC06
4.58131e-15	0.967994	0.299	0	6.22141e-11	LINC02484	SC06
8.83328e-12	0.967389	0.47	0.115	1.19956e-07	NUAK1	SC06
1.88434e-09	0.967219	0.282	0.038	2.55894e-05	GC	SC06
4.82535e-18	0.966714	0.932	0.525	6.55282e-14	NUP93	SC06
1.1362e-17	0.966357	0.547	0.093	1.54296e-13	DYRK4	SC06
4.44254e-14	0.965702	0.803	0.388	6.03297e-10	DTYMK	SC06
1.97176e-15	0.965689	0.453	0.06	2.67765e-11	SHQ1	SC06
2.00016e-14	0.965596	0.504	0.104	2.71622e-10	ZNRF3	SC06
1.22318e-20	0.96548	0.957	0.71	1.66108e-16	CMC1	SC06
2.74449e-13	0.965424	0.282	0.005	3.72702e-09	FTCD	SC06
6.47725e-17	0.964703	0.726	0.224	8.7961e-13	WRB	SC06
1.19448e-12	0.963999	0.282	0.011	1.62211e-08	PPP1R1A	SC06
5.86571e-18	0.962854	0.829	0.372	7.96563e-14	FRG1HP	SC06
2.53333e-11	0.962849	0.308	0.033	3.44027e-07	SRSF12	SC06
1.64087e-13	0.962306	0.675	0.284	2.22831e-09	WDR36	SC06
3.37851e-14	0.961182	0.564	0.142	4.58802e-10	TGFBR3	SC06
2.82061e-13	0.959039	0.393	0.055	3.83039e-09	GPSM3	SC06
2.48199e-29	0.957701	1	0.978	3.37054e-25	PDCD5	SC06
1.47243e-10	0.956586	0.291	0.033	1.99956e-06	UCA1	SC06
4.39893e-18	0.956432	0.932	0.546	5.97374e-14	LBR	SC06
9.18425e-18	0.956368	0.769	0.268	1.24722e-13	SLC39A6	SC06
1.3862e-14	0.956255	0.803	0.388	1.88246e-10	KIAA0355	SC06
8.54598e-09	0.955639	0.291	0.049	0.000116054	CCDC152	SC06
4.00456e-17	0.955187	0.47	0.055	5.43819e-13	ONECUT1	SC06
7.57206e-14	0.955053	0.308	0.011	1.02829e-09	CABYR	SC06
1.4303e-15	0.955022	0.846	0.459	1.94235e-11	C1QBP	SC06
1.29007e-18	0.95453	0.735	0.186	1.75192e-14	MFSD3	SC06
6.76037e-19	0.953809	0.88	0.393	9.18059e-15	CSKMT	SC06
1.74651e-14	0.953561	0.829	0.399	2.37176e-10	PTGR1	SC06
7.18598e-14	0.953448	0.47	0.087	9.75856e-10	NRBP2	SC06
7.70395e-10	0.95225	0.368	0.082	1.0462e-05	LINC01011	SC06
1.63017e-12	0.952189	0.436	0.082	2.21378e-08	HEG1	SC06
3.90375e-12	0.951995	0.256	0.005	5.30129e-08	FOXD3-AS1	SC06
7.20736e-15	0.951476	0.846	0.415	9.78759e-11	RHOBTB3	SC06
2.40431e-17	0.951012	0.632	0.142	3.26506e-13	OBSL1	SC06
1.83058e-18	0.950372	0.427	0.022	2.48593e-14	MYEF2	SC06
3.98779e-14	0.950284	0.744	0.311	5.41542e-10	NT5C3B	SC06
5.85496e-12	0.950152	0.513	0.148	7.95104e-08	KIF23	SC06
1.41614e-13	0.949659	0.675	0.262	1.92312e-09	UTP20	SC06
1.09707e-21	0.949302	0.957	0.738	1.48982e-17	GLO1	SC06
1.25618e-15	0.948847	0.957	0.672	1.70589e-11	CYTOR	SC06
3.53659e-29	0.947713	1	0.956	4.80269e-25	SNRPE	SC06
1.93523e-08	0.947492	0.162	0	0.000262805	MYH4	SC06
7.24815e-11	0.947329	0.299	0.033	9.84299e-07	ANGPT1	SC06
1.19519e-13	0.947096	0.701	0.29	1.62307e-09	CHID1	SC06
3.169e-18	0.946867	0.581	0.104	4.3035e-14	NT5DC2	SC06
2.21923e-16	0.945879	0.325	0	3.01371e-12	RND2	SC06
2.55955e-09	0.944752	0.496	0.18	3.47587e-05	HILPDA	SC06
1.97828e-11	0.944021	0.41	0.082	2.68651e-07	DPYSL3	SC06
1.77157e-10	0.943901	0.222	0.005	2.4058e-06	LGSN	SC06
2.96109e-19	0.943776	0.53	0.06	4.02115e-15	GNG4	SC06
3.33338e-10	0.943617	0.376	0.082	4.52672e-06	ARHGEF40	SC06
5.3923e-13	0.942107	0.274	0.005	7.32275e-09	MEIOB	SC06
4.81572e-12	0.941713	0.342	0.038	6.53975e-08	ZNF844	SC06
2.23706e-17	0.941119	0.513	0.071	3.03793e-13	BCL11A	SC06
3.20375e-12	0.940825	0.795	0.443	4.35069e-08	PIGS	SC06
1.17132e-11	0.940791	0.248	0.005	1.59065e-07	RGS7	SC06
2.71751e-16	0.940751	0.829	0.377	3.69038e-12	NIP7	SC06
3.34132e-14	0.940751	0.701	0.284	4.53751e-10	MAN1A1	SC06
3.06874e-12	0.940435	0.667	0.273	4.16735e-08	RNF168	SC06
7.78126e-10	0.940258	0.342	0.066	1.0567e-05	RN7SL832P	SC06
1.53702e-11	0.939947	0.556	0.186	2.08727e-07	DHPS	SC06
7.75218e-09	0.939489	0.265	0.038	0.000105275	ZFR2	SC06
5.83733e-22	0.938983	0.991	0.781	7.92709e-18	CHCHD7	SC06
2.03853e-18	0.938929	0.915	0.678	2.76832e-14	PRKDC	SC06
6.57145e-18	0.938266	0.949	0.634	8.92403e-14	REXO2	SC06
2.68588e-13	0.937999	0.325	0.022	3.64742e-09	SUSD3	SC06
1.09502e-13	0.937489	0.359	0.033	1.48704e-09	RASSF8	SC06
6.16624e-11	0.937033	0.47	0.131	8.37375e-07	CCDC138	SC06
1.84515e-13	0.936236	0.496	0.109	2.50571e-09	KLHL23	SC06
1.98692e-29	0.932579	1	0.863	2.69823e-25	PSMB6	SC06
8.42081e-11	0.932281	0.419	0.098	1.14355e-06	FBXW8	SC06
2.30227e-27	0.932084	0.991	0.792	3.12648e-23	POLR2F	SC06
1.7753e-16	0.931981	0.607	0.148	2.41086e-12	C17orf80	SC06
7.38933e-17	0.931617	0.897	0.47	1.00347e-12	HIKESHI	SC06
1.02049e-11	0.931271	0.282	0.016	1.38582e-07	LOC400655	SC06
2.74669e-11	0.930698	0.675	0.311	3.73001e-07	SNHG11	SC06
9.08155e-08	0.930435	0.248	0.044	0.00123328	AASS	SC06
6.70069e-11	0.93042	0.231	0.005	9.09953e-07	RASSF8-AS1	SC06
5.18924e-14	0.928035	0.65	0.23	7.04698e-10	LRRC61	SC06
1.96902e-12	0.926339	0.265	0.005	2.67393e-08	MCCD1	SC06
2.04518e-10	0.926214	0.427	0.109	2.77735e-06	BUB1B	SC06
2.39715e-14	0.926128	0.547	0.126	3.25533e-10	METTL6	SC06
1.91574e-12	0.925114	0.547	0.158	2.60157e-08	TRNAU1AP	SC06
3.80206e-15	0.925093	0.316	0.005	5.1632e-11	GREB1	SC06
2.7936e-09	0.924327	0.197	0.005	3.7937e-05	TYROBP	SC06
1.64104e-08	0.924119	0.359	0.098	0.000222853	SNHG8	SC06
1.11866e-26	0.92369	1	0.869	1.51914e-22	RPSA	SC06
5.57291e-10	0.922809	0.744	0.399	7.56801e-06	AURKA	SC06
1.23758e-12	0.921564	0.282	0.011	1.68063e-08	PYY	SC06
2.96058e-21	0.92114	0.974	0.754	4.02046e-17	NCBP2	SC06
7.37831e-20	0.920449	0.675	0.148	1.00197e-15	GUSBP11	SC06
3.26842e-15	0.919795	0.342	0.016	4.43852e-11	ZNF790	SC06
2.28159e-13	0.919769	0.282	0.005	3.0984e-09	TBKBP1	SC06
2.87531e-12	0.91962	0.761	0.383	3.90467e-08	DEF8	SC06
1.74309e-15	0.918942	0.684	0.23	2.36711e-11	MTFR1L	SC06
7.7677e-07	0.917578	0.419	0.169	0.0105485	OXT	SC06
2.34358e-10	0.917418	0.59	0.246	3.18258e-06	CHML	SC06
5.51036e-13	0.91732	0.632	0.213	7.48307e-09	GRB10	SC06
1.39718e-20	0.917066	0.419	0.005	1.89737e-16	NCOR1P1	SC06
3.00555e-15	0.915599	0.829	0.404	4.08154e-11	RPAIN	SC06
2.24236e-15	0.914383	0.846	0.388	3.04512e-11	MRPS25	SC06
5.87123e-15	0.914369	0.607	0.153	7.97313e-11	TIMM21	SC06
8.80802e-14	0.91426	0.65	0.235	1.19613e-09	GBA3	SC06
3.27175e-12	0.913954	0.855	0.59	4.44303e-08	UBE2C	SC06
3.19998e-12	0.913882	0.838	0.454	4.34557e-08	P3H4	SC06
7.26102e-08	0.913592	0.573	0.29	0.000986047	BEX1	SC06
6.53979e-11	0.913226	0.615	0.257	8.88104e-07	RNF26	SC06
3.1912e-12	0.913032	0.256	0.005	4.33364e-08	ZNF568	SC06
4.01726e-14	0.912196	0.684	0.235	5.45544e-10	NUP155	SC06
1.46833e-08	0.911855	0.197	0.011	0.000199399	INHBE	SC06
1.15007e-14	0.911502	0.744	0.301	1.56179e-10	FRG1JP	SC06
5.41123e-26	0.910631	1	0.891	7.34845e-22	SPCS1	SC06
9.57309e-22	0.910337	0.983	0.831	1.30003e-17	POLR2G	SC06
3.1838e-13	0.910295	0.769	0.377	4.3236e-09	TRMT13	SC06
2.85244e-11	0.909406	0.504	0.148	3.87362e-07	NEK2	SC06
9.94497e-12	0.909073	0.248	0.005	1.35053e-07	ZNF560	SC06
1.38307e-12	0.908924	0.41	0.066	1.87821e-08	LRP3	SC06
2.39446e-12	0.908008	0.291	0.016	3.25167e-08	GJC1	SC06
3.45243e-15	0.907969	0.359	0.022	4.6884e-11	XRCC2	SC06
1.16504e-14	0.907827	0.556	0.126	1.58212e-10	TROAP	SC06
1.07659e-16	0.906763	0.846	0.393	1.46201e-12	ERAL1	SC06
2.87819e-09	0.906734	0.256	0.027	3.90858e-05	SERPINC1	SC06
1.53964e-15	0.905739	0.812	0.339	2.09083e-11	CDK1	SC06
3.10266e-10	0.905476	0.325	0.055	4.21341e-06	LBX2	SC06
2.27544e-14	0.904849	0.709	0.284	3.09005e-10	ESCO1	SC06
9.45145e-10	0.904539	0.47	0.148	1.28351e-05	CLSPN	SC06
9.44957e-24	0.903748	0.53	0.027	1.28325e-19	SRGAP2D	SC06
8.23007e-13	0.903722	0.726	0.306	1.11764e-08	RNASEH2B	SC06
4.32805e-12	0.903182	0.239	0	5.87749e-08	PAQR9	SC06
2.49818e-15	0.903168	0.915	0.607	3.39253e-11	RUVBL1	SC06
8.45146e-12	0.901315	0.504	0.137	1.14771e-07	MAP7D3	SC06
5.99934e-17	0.900672	0.923	0.601	8.1471e-13	MAGOHB	SC06
6.33041e-13	0.900599	0.41	0.066	8.59669e-09	CDC25A	SC06
5.68013e-17	0.900516	0.487	0.06	7.71361e-13	KLHDC8B	SC06
7.35909e-09	0.899946	0.573	0.251	9.99365e-05	C11orf71	SC06
1.76218e-08	0.899443	0.179	0.005	0.000239304	CCDC13	SC06
1.25095e-12	0.899381	0.333	0.033	1.69879e-08	CECR2	SC06
1.20547e-09	0.899066	0.248	0.022	1.63702e-05	C11orf53	SC06
5.05978e-20	0.898606	0.658	0.12	6.87118e-16	HEATR1	SC06
5.81305e-16	0.89812	0.829	0.355	7.89412e-12	POLR2D	SC06
3.38996e-18	0.896729	0.598	0.12	4.60356e-14	SLC43A1	SC06
4.04066e-12	0.896568	0.607	0.213	5.48721e-08	GATA4	SC06
1.05396e-08	0.896529	0.265	0.038	0.000143128	FLNC	SC06
9.86285e-16	0.896451	0.342	0.011	1.33937e-11	TPTEP1	SC06
6.32027e-11	0.894607	0.598	0.224	8.58293e-07	STXBP6	SC06
5.36246e-17	0.89422	0.863	0.377	7.28221e-13	KLHDC3	SC06
3.37186e-13	0.893065	0.513	0.12	4.57899e-09	USP13	SC06
6.29543e-13	0.892051	0.256	0	8.5492e-09	LY6K	SC06
3.53912e-11	0.890684	0.402	0.082	4.80612e-07	MINCR	SC06
7.46423e-18	0.889588	0.658	0.158	1.01364e-13	MTHFD1L	SC06
2.32144e-15	0.88952	1	0.831	3.15252e-11	FABP1	SC06
1.21741e-16	0.887989	0.607	0.131	1.65325e-12	MAGEA10	SC06
6.23252e-22	0.887021	0.838	0.284	8.46377e-18	SERPINE2	SC06
2.48575e-12	0.886882	0.308	0.022	3.37565e-08	TAF7L	SC06
3.33641e-12	0.886821	0.402	0.066	4.53084e-08	DIAPH3	SC06
1.04574e-14	0.886492	0.709	0.257	1.42011e-10	C18orf21	SC06
7.77182e-08	0.884556	0.342	0.093	0.00105541	TSTD2	SC06
2.4378e-13	0.88306	0.419	0.066	3.31053e-09	MARC1	SC06
6.62588e-11	0.882132	0.564	0.202	8.99795e-07	SMARCAD1	SC06
2.61171e-11	0.881339	0.427	0.093	3.5467e-07	DSCC1	SC06
1.23042e-10	0.881129	0.607	0.224	1.67091e-06	PRC1	SC06
1.2224e-15	0.880596	0.325	0.005	1.66002e-11	TRPV2	SC06
2.44658e-16	0.879654	0.863	0.383	3.32245e-12	LTV1	SC06
4.8346e-15	0.879224	0.462	0.071	6.56539e-11	ABCC6P1	SC06
6.1381e-13	0.878765	0.795	0.393	8.33553e-09	NOL11	SC06
2.26105e-15	0.878483	0.726	0.279	3.07051e-11	SOAT1	SC06
4.80223e-08	0.878254	0.154	0	0.000652143	POPDC3	SC06
1.22528e-16	0.877809	0.923	0.585	1.66393e-12	GNL3	SC06
1.19363e-13	0.877668	0.667	0.224	1.62095e-09	ESYT1	SC06
1.18192e-10	0.877518	0.239	0.011	1.60504e-06	CELSR3	SC06
2.70913e-15	0.877107	0.726	0.257	3.67901e-11	BCS1L	SC06
1.2575e-27	0.875725	1	0.891	1.70768e-23	MRPL51	SC06
1.59128e-07	0.875696	0.376	0.12	0.00216096	SYNE1	SC06
1.26925e-14	0.874717	0.966	0.71	1.72364e-10	HSD17B11	SC06
1.24122e-14	0.874522	0.291	0	1.68557e-10	FAM238B	SC06
2.33427e-15	0.874437	0.761	0.322	3.16993e-11	DIMT1	SC06
1.94327e-18	0.873965	0.991	0.891	2.63896e-14	ID2	SC06
1.14538e-12	0.873539	0.453	0.093	1.55543e-08	ZNF529-AS1	SC06
1.23917e-13	0.873307	0.846	0.399	1.68279e-09	POLD2	SC06
1.39728e-10	0.872683	0.701	0.35	1.8975e-06	TMEM70	SC06
3.11264e-10	0.872164	0.436	0.12	4.22696e-06	ZNF93	SC06
6.75281e-17	0.872106	0.966	0.749	9.17032e-13	GTF3C6	SC06
2.81222e-18	0.871456	0.846	0.301	3.819e-14	MYBL2	SC06
1.08605e-12	0.871002	0.607	0.197	1.47486e-08	KIAA0100	SC06
2.85656e-18	0.870733	0.957	0.645	3.87921e-14	NMT1	SC06
2.38018e-13	0.86974	0.265	0	3.23228e-09	CALN1	SC06
1.35879e-09	0.868744	0.624	0.273	1.84523e-05	UBXN7	SC06
6.76626e-12	0.868166	0.581	0.191	9.18858e-08	MRPS27	SC06
5.77087e-16	0.867603	0.786	0.306	7.83684e-12	MIB1	SC06
2.55138e-14	0.867342	0.795	0.328	3.46477e-10	GATC	SC06
1.22905e-12	0.867205	0.863	0.459	1.66905e-08	CTSL	SC06
2.79583e-30	0.867164	1	0.962	3.79674e-26	SLIRP	SC06
3.7225e-13	0.864661	0.556	0.153	5.05515e-09	ZNF268	SC06
1.78913e-08	0.864163	0.65	0.361	0.000242965	THUMPD3	SC06
4.20658e-10	0.863462	0.47	0.142	5.71253e-06	TTLL4	SC06
1.4582e-13	0.862625	0.838	0.47	1.98023e-09	ALG5	SC06
9.22008e-12	0.861957	0.513	0.137	1.25209e-07	SLC35B4	SC06
9.02815e-18	0.861492	0.803	0.279	1.22602e-13	TFDP1	SC06
7.96498e-21	0.861226	0.974	0.869	1.08164e-16	PHB	SC06
1.25156e-16	0.8609	0.778	0.284	1.69962e-12	NCAPD2	SC06
4.05706e-07	0.860784	0.402	0.153	0.00550949	METTL14	SC06
1.18632e-07	0.860687	0.145	0	0.00161102	PLG	SC06
2.50295e-09	0.859725	0.803	0.552	3.39901e-05	NUSAP1	SC06
3.2358e-08	0.858967	0.274	0.049	0.000439421	COLEC11	SC06
1.65438e-11	0.858468	0.316	0.033	2.24665e-07	KLF15	SC06
6.48361e-13	0.857802	0.274	0.005	8.80475e-09	TEX11	SC06
4.86539e-10	0.857553	0.684	0.339	6.6072e-06	CWC22	SC06
4.30249e-11	0.855832	0.735	0.361	5.84278e-07	KIFC3	SC06
5.44487e-14	0.854978	0.598	0.169	7.39414e-10	SMYD2	SC06
1.29125e-14	0.854675	0.598	0.148	1.75352e-10	RACGAP1	SC06
2.88373e-13	0.854255	0.812	0.383	3.9161e-09	CFAP97	SC06
4.76495e-10	0.853955	0.256	0.022	6.4708e-06	RYR2	SC06
3.35328e-11	0.853662	0.624	0.24	4.55376e-07	RECQL	SC06
2.45082e-10	0.853635	0.265	0.022	3.32822e-06	SCG3	SC06
9.98842e-15	0.853305	0.872	0.563	1.35643e-10	DDX52	SC06
5.22149e-13	0.852724	0.838	0.481	7.09079e-09	ZDHHC4	SC06
2.08366e-13	0.851524	0.368	0.038	2.82961e-09	DLL3	SC06
1.16355e-10	0.851444	0.521	0.164	1.5801e-06	CSRP2	SC06
4.90529e-18	0.851422	0.462	0.038	6.66138e-14	RAC3	SC06
4.48717e-14	0.851274	0.308	0.011	6.09358e-10	LOC112268105	SC06
1.36531e-11	0.851237	0.769	0.41	1.85409e-07	TEKT4P2	SC06
8.68809e-17	0.850867	0.35	0.005	1.17984e-12	COL26A1	SC06
2.1715e-13	0.850334	0.701	0.273	2.9489e-09	WDR12	SC06
1.5979e-10	0.850301	0.462	0.126	2.16995e-06	GPAM	SC06
2.58261e-10	0.84958	0.299	0.038	3.50719e-06	TFPI2	SC06
6.07957e-20	0.849445	0.983	0.82	8.25606e-16	ATP5PO	SC06
3.15965e-12	0.849274	0.274	0.011	4.29081e-08	ZDHHC19	SC06
2.85892e-17	0.847849	0.923	0.53	3.88241e-13	CCDC167	SC06
2.88401e-16	0.846757	0.504	0.077	3.91648e-12	SOAT2	SC06
5.88922e-10	0.84672	0.419	0.109	7.99756e-06	ZFP41	SC06
1.76684e-13	0.846716	0.598	0.18	2.39937e-09	ATP1A1-AS1	SC06
2.54724e-15	0.846685	0.897	0.47	3.45916e-11	MED4	SC06
2.48041e-11	0.84648	0.59	0.202	3.36839e-07	MPI	SC06
2.63024e-15	0.846424	0.872	0.536	3.57186e-11	MRPL15	SC06
2.56679e-11	0.845671	0.718	0.344	3.48571e-07	CSPP1	SC06
1.12515e-11	0.845535	0.231	0	1.52796e-07	FAM184A	SC06
1.32404e-09	0.845394	0.786	0.448	1.79804e-05	ECT2	SC06
4.26931e-09	0.845319	0.308	0.06	5.79772e-05	SCARF2	SC06
4.22939e-15	0.844955	0.932	0.536	5.74351e-11	ANP32E	SC06
4.2256e-15	0.844677	0.744	0.273	5.73836e-11	METTL1	SC06
1.13247e-10	0.844488	0.427	0.109	1.53789e-06	MMP11	SC06
7.53676e-12	0.844004	0.641	0.246	1.02349e-07	TACC3	SC06
1.29043e-12	0.843929	0.615	0.213	1.75241e-08	XPO5	SC06
1.89426e-17	0.843627	0.932	0.579	2.57241e-13	IMPDH2	SC06
2.32996e-16	0.843252	0.966	0.607	3.16408e-12	NASP	SC06
7.00743e-16	0.843107	0.538	0.104	9.51609e-12	NLE1	SC06
5.73365e-11	0.842533	0.393	0.077	7.7863e-07	CDCA2	SC06
1.81688e-23	0.842531	1	0.907	2.46732e-19	RBIS	SC06
3.10885e-18	0.842179	0.949	0.612	4.22182e-14	RPL7L1	SC06
4.01758e-15	0.842162	0.863	0.426	5.45588e-11	MRPS9	SC06
1.48311e-16	0.84198	0.915	0.492	2.01406e-12	EXOSC4	SC06
1.36337e-14	0.841631	0.966	0.738	1.85146e-10	RPL22L1	SC06
8.71399e-13	0.841438	0.624	0.197	1.18336e-08	SGO2	SC06
1.06047e-15	0.841159	0.915	0.492	1.44012e-11	WDR46	SC06
4.29852e-13	0.841146	0.761	0.388	5.83739e-09	SPDL1	SC06
6.30306e-12	0.841051	0.709	0.306	8.55955e-08	ABCC4	SC06
2.68166e-17	0.840813	0.949	0.678	3.64169e-13	GAS5	SC06
1.3685e-14	0.840501	0.838	0.426	1.85842e-10	UBE2G2	SC06
7.85699e-12	0.839782	0.521	0.148	1.06698e-07	FAAP24	SC06
3.06071e-13	0.839259	0.863	0.459	4.15644e-09	UNC119	SC06
3.21605e-16	0.838569	0.872	0.355	4.36739e-12	CPQ	SC06
4.50784e-08	0.838408	0.171	0.005	0.000612165	IGDCC3	SC06
5.20752e-16	0.838393	0.778	0.372	7.07181e-12	PSMG1	SC06
3.49037e-12	0.837415	0.752	0.377	4.73993e-08	SMIM10L1	SC06
2.88931e-11	0.837266	0.462	0.109	3.92369e-07	DHRS11	SC06
9.38802e-14	0.8364	0.479	0.098	1.27489e-09	F2R	SC06
4.6598e-18	0.83639	0.991	0.661	6.32801e-14	TRAPPC2L	SC06
1.41233e-12	0.836084	0.658	0.251	1.91795e-08	AGO1	SC06
9.38243e-15	0.836074	0.752	0.301	1.27413e-10	C12orf29	SC06
9.79468e-13	0.836007	0.342	0.033	1.33012e-08	SLC2A2	SC06
3.86092e-15	0.835908	0.906	0.574	5.24314e-11	SNHG16	SC06
3.4938e-14	0.835201	0.581	0.158	4.74458e-10	FANCD2	SC06
1.20938e-17	0.834038	0.923	0.53	1.64234e-13	MRPL2	SC06
1.91949e-14	0.833563	0.453	0.071	2.60666e-10	POC1A	SC06
6.94019e-13	0.833074	0.906	0.628	9.42478e-09	CSE1L	SC06
2.38764e-13	0.832896	0.658	0.24	3.24241e-09	BLMH	SC06
3.43436e-14	0.832707	0.897	0.601	4.66387e-10	ESF1	SC06
1.80057e-13	0.83242	0.581	0.169	2.44518e-09	PYCR3	SC06
9.11188e-13	0.832153	0.812	0.399	1.23739e-08	GMPS	SC06
1.18334e-09	0.831361	0.59	0.251	1.60698e-05	DPY19L4	SC06
3.49125e-12	0.831168	0.385	0.06	4.74112e-08	LINC01410	SC06
3.83676e-15	0.830583	0.897	0.497	5.21032e-11	NGDN	SC06
2.4852e-16	0.829535	0.701	0.202	3.3749e-12	FASTKD2	SC06
3.06442e-11	0.829148	0.333	0.044	4.16148e-07	TMEM170B	SC06
1.29478e-09	0.828442	0.479	0.158	1.75831e-05	TIPIN	SC06
2.02513e-10	0.827778	0.265	0.022	2.75012e-06	PIK3CD-AS2	SC06
4.49108e-09	0.827742	0.513	0.186	6.09889e-05	FBXO17	SC06
1.13354e-09	0.827434	0.675	0.339	1.53935e-05	ELMO2	SC06
2.4476e-16	0.826749	0.923	0.612	3.32384e-12	NDUFA9	SC06
3.15027e-14	0.826598	0.88	0.514	4.27807e-10	POLE4	SC06
1.25993e-15	0.825391	0.957	0.732	1.71098e-11	PRDX2	SC06
2.05183e-12	0.825363	0.838	0.486	2.78639e-08	MCRIP1	SC06
4.34217e-10	0.825007	0.624	0.246	5.89666e-06	USP19	SC06
7.18975e-09	0.824659	0.291	0.049	9.76368e-05	SYCE1L	SC06
1.56475e-14	0.824333	0.923	0.628	2.12493e-10	MRPL48	SC06
2.0794e-11	0.824324	0.444	0.098	2.82383e-07	XYLB	SC06
4.41341e-10	0.823591	0.214	0.005	5.99342e-06	NLGN4X	SC06
6.58873e-13	0.823517	0.829	0.508	8.94749e-09	CRYZ	SC06
1.19537e-09	0.823412	0.205	0.005	1.62332e-05	LINCR-0002	SC06
4.97372e-11	0.823349	0.342	0.049	6.75432e-07	C3orf14	SC06
2.54836e-11	0.823046	0.496	0.148	3.46067e-07	MAP3K4	SC06
7.94514e-15	0.822949	0.487	0.087	1.07895e-10	ZNF445	SC06
6.12624e-16	0.82261	0.316	0	8.31943e-12	ZNF229	SC06
1.12048e-14	0.822604	0.897	0.514	1.52161e-10	AFG3L2	SC06
7.97429e-09	0.822504	0.658	0.262	0.000108291	NNMT	SC06
1.40446e-11	0.82178	0.41	0.082	1.90726e-07	CTNS	SC06
1.65542e-12	0.821737	0.248	0	2.24806e-08	ZNF883	SC06
1.95422e-11	0.821638	0.256	0.011	2.65383e-07	C18orf54	SC06
3.12864e-12	0.821578	0.427	0.082	4.24869e-08	HAGLR	SC06
6.88859e-16	0.821415	0.376	0.022	9.35471e-12	SULT1C4	SC06
1.09775e-12	0.821019	0.641	0.224	1.49074e-08	CENPK	SC06
1.76717e-12	0.81998	0.53	0.137	2.39981e-08	ZNF433-AS1	SC06
9.36929e-08	0.81968	0.556	0.273	0.00127235	MTR	SC06
4.12213e-12	0.819122	0.632	0.208	5.59785e-08	ASPM	SC06
2.04823e-10	0.8191	0.573	0.219	2.7815e-06	MCCC1	SC06
2.86343e-15	0.818755	0.812	0.317	3.88854e-11	MEST	SC06
7.72724e-13	0.818753	0.701	0.268	1.04936e-08	MIS18A	SC06
4.40197e-16	0.818368	0.949	0.672	5.97788e-12	THOC7	SC06
5.79123e-29	0.81833	1	0.967	7.86449e-25	TOMM6	SC06
3.38686e-14	0.817584	0.598	0.164	4.59936e-10	THOC5	SC06
7.17627e-13	0.817536	0.53	0.137	9.74537e-09	MDN1	SC06
5.87292e-11	0.817193	0.752	0.388	7.97543e-07	GPANK1	SC06
1.72145e-14	0.816852	0.744	0.262	2.33773e-10	TBPL1	SC06
5.5186e-12	0.816808	0.436	0.087	7.49426e-08	ZBED3	SC06
1.28219e-12	0.816356	0.282	0.011	1.74122e-08	LOC441666	SC06
1.40685e-15	0.816208	0.906	0.541	1.91051e-11	PSMD6	SC06
1.53035e-10	0.816174	0.239	0.011	2.07821e-06	RIC3	SC06
3.41355e-06	0.815262	0.231	0.055	0.0463561	ARHGEF26	SC06
6.57424e-15	0.815154	0.966	0.721	8.92781e-11	IARS2	SC06
4.7485e-10	0.815148	0.427	0.109	6.44846e-06	CDC45	SC06
1.70148e-08	0.815129	0.179	0.005	0.000231061	ZNF660	SC06
4.59353e-13	0.815124	0.872	0.628	6.23801e-09	ATIC	SC06
1.02109e-11	0.815063	0.59	0.191	1.38664e-07	AURKB	SC06
1.92326e-08	0.814931	0.179	0.005	0.000261179	TMEM25	SC06
7.90436e-15	0.814777	0.709	0.235	1.07341e-10	ORC3	SC06
1.11179e-18	0.814715	0.966	0.82	1.50981e-14	NARS	SC06
1.6691e-09	0.814586	0.462	0.137	2.26663e-05	KIF4A	SC06
1.7365e-12	0.813557	0.957	0.732	2.35817e-08	DCXR	SC06
2.38115e-14	0.813491	0.872	0.437	3.2336e-10	ZNF22	SC06
2.48747e-07	0.813408	0.325	0.093	0.00337799	PYGL	SC06
8.24696e-08	0.813019	0.795	0.59	0.00111994	PLEKHA1	SC06
4.54441e-11	0.812812	0.564	0.191	6.1713e-07	SNAP47	SC06
4.1892e-12	0.812704	0.504	0.137	5.68894e-08	AP1S2	SC06
7.54628e-11	0.812425	0.547	0.191	1.02479e-06	WWC2	SC06
1.03322e-11	0.812383	0.906	0.612	1.40311e-07	RPL39L	SC06
1.10469e-09	0.811911	0.368	0.082	1.50017e-05	C5	SC06
1.01075e-14	0.811384	0.949	0.667	1.3726e-10	IGF2BP2	SC06
3.72484e-09	0.811365	0.274	0.038	5.05834e-05	NDN	SC06
2.16286e-16	0.811048	0.966	0.683	2.93716e-12	ADH5	SC06
5.25967e-09	0.810896	0.684	0.366	7.14263e-05	SPA17	SC06
1.584e-15	0.810821	0.94	0.689	2.15108e-11	SNAPC5	SC06
3.98345e-18	0.810463	0.855	0.377	5.40953e-14	CALD1	SC06
7.88822e-10	0.810253	0.632	0.29	1.07122e-05	GPALPP1	SC06
5.61886e-11	0.809599	0.41	0.087	7.63041e-07	TAF4B	SC06
1.20012e-12	0.80943	0.872	0.514	1.62976e-08	C12orf10	SC06
3.50016e-21	0.808356	0.991	0.902	4.75322e-17	XRCC5	SC06
1.04449e-12	0.808355	0.299	0.016	1.41842e-08	LOC101928775	SC06
4.16267e-10	0.808335	0.658	0.322	5.65291e-06	MAP3K7	SC06
1.07789e-17	0.808173	0.701	0.186	1.46377e-13	CD320	SC06
2.15961e-09	0.80805	0.299	0.049	2.93275e-05	MNX1-AS1	SC06
2.90872e-11	0.807905	0.222	0	3.95004e-07	AQP4-AS1	SC06
1.43371e-13	0.806809	0.41	0.055	1.94697e-09	KCTD6	SC06
2.92351e-13	0.806704	0.812	0.41	3.97012e-09	MIEF1	SC06
1.1229e-08	0.806416	0.316	0.066	0.00015249	ZNF682	SC06
3.28631e-10	0.80625	0.803	0.464	4.4628e-06	TRIM24	SC06
2.0267e-10	0.806224	0.35	0.06	2.75226e-06	LAMTOR5-AS1	SC06
6.02648e-12	0.806178	0.299	0.022	8.18396e-08	BOLA3-AS1	SC06
1.22225e-12	0.806073	0.65	0.23	1.65981e-08	HCG18	SC06
3.37771e-18	0.806047	0.923	0.464	4.58694e-14	TMEM199	SC06
1.90889e-11	0.805999	0.402	0.082	2.59227e-07	ZC3HC1	SC06
1.00041e-09	0.805818	0.479	0.153	1.35855e-05	TUBB6	SC06
1.80113e-06	0.80541	0.137	0.005	0.0244594	APCS	SC06
5.05527e-13	0.80521	0.479	0.098	6.86506e-09	FOXM1	SC06
2.58042e-11	0.805163	0.718	0.361	3.50421e-07	MRS2	SC06
2.59095e-10	0.804722	0.496	0.153	3.5185e-06	IFT88	SC06
1.7306e-10	0.804447	0.769	0.459	2.35016e-06	ITGAE	SC06
3.66065e-14	0.804313	0.906	0.596	4.97116e-10	PSMG4	SC06
8.05118e-16	0.804229	0.88	0.415	1.09335e-11	ZFAND1	SC06
1.83659e-16	0.804218	0.949	0.71	2.49408e-12	LYPLA1	SC06
9.37067e-13	0.803063	0.88	0.563	1.27254e-08	TAF11	SC06
1.73774e-06	0.802764	0.444	0.191	0.0235985	UBE2E2	SC06
1.41571e-15	0.802114	0.966	0.727	1.92254e-11	TCEA1	SC06
7.96997e-07	0.80108	0.402	0.148	0.0108232	RUFY3	SC06
1.26179e-30	0.800172	0.991	0.984	1.71351e-26	SNU13	SC06
3.48563e-08	0.800157	0.239	0.033	0.000473349	ANKRD20A8P	SC06
3.16008e-14	0.799806	0.949	0.65	4.29139e-10	UQCC2	SC06
1.03045e-13	0.799609	0.949	0.831	1.39935e-09	CKS1B	SC06
6.35731e-11	0.799409	0.248	0.011	8.63322e-07	ZNF829	SC06
4.85527e-18	0.798555	0.974	0.721	6.59346e-14	MRPS18B	SC06
1.38394e-13	0.797605	0.641	0.197	1.87939e-09	NLN	SC06
4.46558e-12	0.797322	0.598	0.202	6.06426e-08	ADAL	SC06
1.6042e-08	0.796932	0.222	0.022	0.00021785	SCGB1B2P	SC06
1.19271e-09	0.796867	0.231	0.016	1.61971e-05	FHIT	SC06
2.38018e-13	0.796256	0.265	0	3.23228e-09	LINC00383	SC06
6.56274e-13	0.79621	0.641	0.219	8.91221e-09	FAIM	SC06
8.42768e-08	0.795999	0.581	0.246	0.00114448	VAC14	SC06
7.94267e-15	0.795569	0.863	0.475	1.07861e-10	MRTO4	SC06
8.7766e-11	0.795486	0.231	0.005	1.19186e-06	UPK1B	SC06
7.00124e-17	0.794997	0.966	0.683	9.50768e-13	HMGN3	SC06
5.28903e-12	0.794455	0.863	0.579	7.18251e-08	SKA2	SC06
1.05068e-12	0.794395	0.709	0.273	1.42682e-08	PNPLA4	SC06
2.89769e-09	0.794339	0.453	0.142	3.93506e-05	TATDN3	SC06
5.54384e-14	0.793896	0.949	0.634	7.52854e-10	SMIM4	SC06
2.98335e-08	0.79377	0.333	0.077	0.000405139	CENPA	SC06
6.48361e-13	0.793666	0.274	0.005	8.80475e-09	FIGNL2	SC06
2.33172e-09	0.793537	0.282	0.038	3.16648e-05	TMEM86B	SC06
1.35143e-13	0.793428	0.838	0.41	1.83524e-09	GTF2H3	SC06
6.10855e-12	0.792964	0.718	0.29	8.29541e-08	TMEM68	SC06
5.37409e-16	0.792429	0.872	0.361	7.29801e-12	C6orf120	SC06
1.61208e-11	0.792382	0.632	0.24	2.1892e-07	SS18L1	SC06
1.67102e-11	0.792295	0.846	0.596	2.26924e-07	TOPBP1	SC06
1.35545e-10	0.791922	0.41	0.093	1.84071e-06	LOC283683	SC06
3.05826e-11	0.791912	0.923	0.694	4.15311e-07	ACOT13	SC06
1.15183e-14	0.791877	0.308	0.005	1.56418e-10	SYPL2	SC06
2.47728e-08	0.791606	0.735	0.41	0.000336415	TTF1	SC06
5.11919e-13	0.791287	0.786	0.383	6.95186e-09	MAIP1	SC06
2.83905e-09	0.791246	0.342	0.071	3.85543e-05	NCAPG	SC06
5.67181e-10	0.791203	0.239	0.016	7.70232e-06	AGPAT4	SC06
2.89046e-08	0.790857	0.59	0.279	0.000392524	AKAP10	SC06
1.29054e-08	0.790762	0.35	0.087	0.000175256	ADGRD1	SC06
2.01555e-15	0.79053	0.65	0.175	2.73711e-11	TIMM22	SC06
2.61126e-10	0.790518	0.265	0.022	3.5461e-06	TOB2P1	SC06
1.42809e-11	0.789603	0.692	0.301	1.93935e-07	TTPAL	SC06
1.57161e-16	0.789268	0.556	0.104	2.13425e-12	ALG10B	SC06
1.27179e-13	0.788897	0.932	0.601	1.72709e-09	NUP37	SC06
6.07471e-10	0.78844	0.692	0.317	8.24945e-06	PRR11	SC06
2.77758e-13	0.788333	0.949	0.607	3.77195e-09	LAMC1	SC06
5.61564e-12	0.78817	0.462	0.098	7.62604e-08	CDT1	SC06
3.66169e-15	0.788157	0.59	0.148	4.97258e-11	CDCA5	SC06
3.31059e-08	0.787573	0.65	0.333	0.000449579	XPC	SC06
4.03478e-27	0.787509	1	0.978	5.47923e-23	RPL14	SC06
1.9948e-08	0.786485	0.393	0.12	0.000270893	POLI	SC06
4.8641e-10	0.786351	0.197	0	6.60545e-06	ZNF853	SC06
4.8057e-10	0.786116	0.641	0.279	6.52615e-06	SLC41A3	SC06
3.90352e-10	0.785428	0.521	0.175	5.30098e-06	ZNF280B	SC06
1.9083e-13	0.78527	0.761	0.333	2.59147e-09	RRM2	SC06
6.86872e-10	0.785126	0.41	0.104	9.32773e-06	PRRT3-AS1	SC06
3.50204e-17	0.784344	0.932	0.716	4.75576e-13	PPT1	SC06
6.30388e-11	0.784331	0.59	0.219	8.56067e-07	DNALI1	SC06
7.05827e-14	0.784277	0.932	0.678	9.58513e-10	NDUFAF8	SC06
3.3046e-12	0.783784	0.487	0.12	4.48765e-08	SPC25	SC06
7.92964e-16	0.783533	0.846	0.388	1.07685e-11	NDUFAF6	SC06
2.94282e-07	0.783382	0.991	0.913	0.00399635	SUCLG1	SC06
3.07362e-12	0.782884	0.932	0.634	4.17397e-08	AIG1	SC06
5.49259e-10	0.782705	0.256	0.022	7.45893e-06	CC2D2A	SC06
3.39714e-11	0.782373	0.598	0.208	4.61331e-07	TTK	SC06
9.37658e-13	0.78194	0.786	0.366	1.27334e-08	XPA	SC06
1.64867e-11	0.781343	0.812	0.448	2.2389e-07	NUP107	SC06
5.67534e-16	0.780154	0.974	0.656	7.70711e-12	SNHG25	SC06
5.99126e-12	0.78014	0.496	0.126	8.13613e-08	CENPBD1	SC06
1.20868e-25	0.779818	1	0.913	1.64139e-21	APRT	SC06
6.05488e-14	0.779677	0.376	0.038	8.22253e-10	CERCAM	SC06
4.09902e-16	0.778703	0.932	0.617	5.56647e-12	UBA2	SC06
2.7174e-14	0.77861	0.299	0.005	3.69023e-10	RTN4RL2	SC06
1.74712e-13	0.778599	0.915	0.59	2.37259e-09	PIGP	SC06
4.11293e-13	0.778253	0.786	0.366	5.58536e-09	MBTPS1	SC06
1.21731e-12	0.77806	0.692	0.262	1.6531e-08	ANAPC1	SC06
1.67851e-10	0.778028	0.735	0.339	2.27942e-06	CDKN3	SC06
2.10095e-09	0.777585	0.256	0.027	2.85309e-05	FBXL7	SC06
2.38018e-13	0.777372	0.265	0	3.23228e-09	KCNA6	SC06
1.21519e-07	0.777348	0.256	0.049	0.00165023	FAM86DP	SC06
3.14862e-12	0.776673	0.812	0.426	4.27583e-08	UBL7	SC06
4.49405e-07	0.77602	0.598	0.311	0.00610292	ZSWIM7	SC06
3.07567e-10	0.775802	0.556	0.202	4.17675e-06	DHFR	SC06
8.94598e-14	0.775481	0.274	0	1.21486e-09	AMDHD1	SC06
2.2174e-15	0.775288	0.88	0.459	3.01123e-11	ZNF585A	SC06
3.27929e-09	0.774697	0.35	0.077	4.45328e-05	ZNF385A	SC06
2.75678e-13	0.774383	0.752	0.333	3.74371e-09	FARSB	SC06
1.17676e-14	0.774003	0.752	0.279	1.59804e-10	DARS2	SC06
3.65348e-09	0.773636	0.333	0.066	4.96143e-05	LARS2	SC06
3.07346e-10	0.773289	0.274	0.027	4.17376e-06	TRDMT1	SC06
1.61649e-14	0.77324	0.786	0.35	2.19519e-10	DHX8	SC06
1.39768e-10	0.773193	0.419	0.098	1.89805e-06	ARL4D	SC06
2.57941e-12	0.772655	0.821	0.41	3.50284e-08	FBXO22	SC06
4.82091e-07	0.772436	0.385	0.137	0.00654679	ANXA6	SC06
9.93877e-10	0.77238	0.641	0.29	1.34968e-05	NKAPD1	SC06
1.85551e-13	0.771708	0.923	0.667	2.51978e-09	CLNS1A	SC06
2.751e-11	0.771588	0.462	0.109	3.73586e-07	FBXO30	SC06
8.94598e-14	0.771207	0.274	0	1.21486e-09	DTNA	SC06
2.74061e-10	0.77079	0.658	0.284	3.72175e-06	CCDC18	SC06
3.02752e-09	0.770686	0.239	0.022	4.11138e-05	CCR10	SC06
1.79685e-07	0.770678	0.368	0.115	0.00244012	MAPK8IP2	SC06
1.25092e-08	0.770608	0.239	0.027	0.000169875	LOC100505549	SC06
1.49339e-06	0.770606	0.624	0.355	0.0202803	TPGS2	SC06
4.7452e-12	0.770206	0.479	0.115	6.44399e-08	SKA1	SC06
5.39712e-23	0.770094	1	0.863	7.32929e-19	NDUFB7	SC06
6.02095e-07	0.770068	0.342	0.104	0.00817645	HJURP	SC06
3.91957e-08	0.770035	0.333	0.082	0.000532277	GCNT2	SC06
2.38018e-13	0.769232	0.265	0	3.23228e-09	PIK3CG	SC06
3.90242e-09	0.768762	0.624	0.279	5.29948e-05	RWDD4	SC06
4.45919e-12	0.768537	0.436	0.093	6.05558e-08	DUXAP8	SC06
2.44929e-24	0.768512	1	0.896	3.32614e-20	POLR2I	SC06
1.47369e-18	0.768376	0.991	0.847	2.00127e-14	TMEM14B	SC06
2.60289e-11	0.768116	0.547	0.169	3.53472e-07	NVL	SC06
2.19868e-13	0.768076	0.282	0.005	2.98581e-09	SSX3	SC06
8.02488e-10	0.767891	0.615	0.251	1.08978e-05	EFCAB11	SC06
4.82522e-15	0.767796	0.769	0.311	6.55264e-11	YAE1	SC06
2.41625e-06	0.767755	0.462	0.219	0.0328127	SMIM1	SC06
3.09864e-09	0.767692	0.179	0	4.20795e-05	ERVW-1	SC06
8.40519e-28	0.767583	0.991	0.978	1.14142e-23	ATP5PF	SC06
6.6263e-12	0.767168	0.778	0.372	8.99851e-08	PROS1	SC06
1.25132e-09	0.766998	0.393	0.098	1.69929e-05	WDR4	SC06
2.18526e-11	0.76674	0.496	0.137	2.96759e-07	DHX33	SC06
1.14455e-09	0.766412	0.222	0.011	1.5543e-05	COA6-AS1	SC06
5.24576e-13	0.766093	0.641	0.213	7.12374e-09	PRKAB2	SC06
2.17915e-10	0.765984	0.291	0.033	2.95929e-06	KIF20A	SC06
6.37015e-07	0.765594	0.376	0.131	0.00865066	ING5	SC06
9.21919e-16	0.765188	0.761	0.301	1.25197e-11	MTX1	SC06
4.80223e-08	0.764902	0.154	0	0.000652143	MEX3B	SC06
5.2601e-21	0.764728	0.983	0.885	7.14321e-17	NDUFB5	SC06
2.03745e-06	0.763684	0.359	0.12	0.0276685	CLEC2D	SC06
2.57745e-15	0.763311	0.88	0.525	3.50017e-11	TXNL4A	SC06
5.16183e-10	0.763119	0.436	0.115	7.00977e-06	NUDT7	SC06
2.10576e-14	0.763032	0.513	0.109	2.85962e-10	MXRA8	SC06
1.27922e-12	0.762111	0.932	0.623	1.73718e-08	FDX1	SC06
8.59791e-13	0.762032	0.521	0.126	1.1676e-08	BYSL	SC06
1.49009e-17	0.761996	0.974	0.749	2.02354e-13	MRPL12	SC06
1.91105e-07	0.761852	0.376	0.12	0.00259521	SMIM10	SC06
3.2076e-07	0.761708	0.179	0.016	0.00435592	MAGEA4-AS1	SC06
2.60244e-07	0.761202	0.342	0.098	0.00353411	FAM174B	SC06
1.1591e-19	0.760519	0.991	0.847	1.57406e-15	TMEM147	SC06
3.85432e-07	0.760516	0.179	0.016	0.00523417	GYPC	SC06
6.41039e-08	0.76026	0.265	0.049	0.00087053	WDCP	SC06
2.12176e-06	0.760103	0.53	0.257	0.0288136	HIST2H2AC	SC06
6.2246e-10	0.760069	0.265	0.027	8.45301e-06	LINC00839	SC06
3.95679e-22	0.759594	1	0.934	5.37332e-18	GPX1	SC06
1.12515e-11	0.759558	0.231	0	1.52796e-07	NPFFR2	SC06
2.47277e-12	0.759473	0.752	0.333	3.35802e-08	SASS6	SC06
9.62384e-16	0.759171	0.769	0.246	1.30692e-11	MTLN	SC06
8.48027e-12	0.759125	0.838	0.393	1.15162e-07	PPP2R1B	SC06
2.16402e-12	0.75908	0.744	0.306	2.93874e-08	CCNB2	SC06
9.72192e-07	0.759026	0.453	0.191	0.0132024	PARPBP	SC06
7.37614e-12	0.758897	0.658	0.235	1.00168e-07	NOC3L	SC06
2.49045e-09	0.758474	0.521	0.18	3.38203e-05	NCAPH	SC06
3.03425e-14	0.758455	0.846	0.388	4.12051e-10	SRM	SC06
4.64199e-11	0.757943	0.667	0.262	6.30382e-07	TGS1	SC06
4.99957e-09	0.7579	0.222	0.016	6.78941e-05	ENPP7P13	SC06
2.24422e-10	0.757251	0.325	0.049	3.04766e-06	TOMM40L	SC06
2.7144e-07	0.757042	0.812	0.536	0.00368615	HSD17B2	SC06
2.38018e-13	0.756418	0.265	0	3.23228e-09	FAM24B	SC06
3.58553e-10	0.756378	0.812	0.47	4.86915e-06	PCMTD2	SC06
7.52275e-08	0.756131	0.256	0.044	0.00102159	PIMREG	SC06
4.37304e-12	0.755726	0.581	0.186	5.93859e-08	RFC5	SC06
1.80176e-09	0.755332	0.385	0.093	2.44679e-05	OXNAD1	SC06
1.67427e-11	0.754707	0.855	0.552	2.27366e-07	PPIH	SC06
5.02993e-14	0.753942	0.821	0.383	6.83064e-10	ALG8	SC06
2.14065e-17	0.753865	0.983	0.798	2.90701e-13	DPM1	SC06
1.06632e-11	0.753572	0.376	0.055	1.44807e-07	SLC43A2	SC06
1.07714e-07	0.753428	0.214	0.027	0.00146276	CNTLN	SC06
9.39213e-07	0.75317	0.359	0.12	0.0127545	LOC102723582	SC06
6.8915e-10	0.753048	0.436	0.115	9.35865e-06	ACTR8	SC06
1.25143e-12	0.752651	0.564	0.153	1.69944e-08	GINS2	SC06
4.7359e-18	0.752066	0.966	0.798	6.43135e-14	FXR1	SC06
5.37464e-12	0.751514	0.513	0.131	7.29876e-08	KBTBD7	SC06
5.62562e-17	0.750873	0.991	0.918	7.6396e-13	RPA3	SC06
1.73211e-13	0.7506	0.863	0.448	2.3522e-09	PPP4R2	SC06
4.09607e-19	0.750211	1	0.874	5.56246e-15	LSM3	SC06
1.65064e-14	0.749436	0.419	0.049	2.24157e-10	RNF144A	SC06
2.42627e-13	0.749336	0.957	0.727	3.29488e-09	SLC2A4RG	SC06
1.42616e-12	0.748822	0.607	0.18	1.93673e-08	NUS1	SC06
4.55678e-12	0.748792	0.838	0.519	6.1881e-08	NOP56	SC06
4.3726e-09	0.74876	0.581	0.235	5.93799e-05	MBNL3	SC06
1.2665e-12	0.748473	0.393	0.055	1.71991e-08	TKTL1	SC06
1.47472e-08	0.748354	0.598	0.279	0.000200267	ZNF544	SC06
1.41005e-10	0.74816	0.325	0.049	1.91484e-06	KIRREL1	SC06
9.61915e-15	0.747917	0.538	0.115	1.30628e-10	SGO1	SC06
7.16511e-09	0.747901	0.547	0.224	9.73021e-05	IMMP1L	SC06
3.69955e-14	0.74763	0.966	0.738	5.02399e-10	SNHG6	SC06
1.3691e-13	0.747555	0.923	0.639	1.85924e-09	MRPS10	SC06
3.13062e-10	0.746766	0.333	0.06	4.25138e-06	DKK3	SC06
1.97462e-16	0.746636	0.991	0.792	2.68154e-12	POLR2H	SC06
1.09603e-06	0.746443	0.35	0.12	0.0148841	RTL8B	SC06
4.5977e-10	0.745744	0.564	0.208	6.24368e-06	MPV17L	SC06
8.86862e-07	0.745476	0.231	0.044	0.0120436	ZNF2	SC06
2.80937e-08	0.745348	0.496	0.175	0.000381513	LONRF1	SC06
1.08982e-08	0.745175	0.453	0.148	0.000147997	PDPR	SC06
1.70515e-07	0.744582	0.615	0.311	0.00231559	MCRS1	SC06
2.55016e-11	0.744125	0.564	0.175	3.46312e-07	NUP133	SC06
6.9528e-10	0.743859	0.769	0.448	9.4419e-06	ORMDL1	SC06
3.30314e-09	0.743676	0.444	0.137	4.48566e-05	EXOSC9	SC06
7.66853e-15	0.743674	0.957	0.743	1.04139e-10	SMARCE1	SC06
1.69479e-11	0.743389	0.684	0.322	2.30153e-07	ARMT1	SC06
2.57332e-17	0.743021	0.983	0.831	3.49457e-13	TOMM22	SC06
1.73428e-08	0.742557	0.282	0.049	0.000235515	CDC25C	SC06
1.23081e-09	0.742496	0.188	0	1.67144e-05	SARDH	SC06
5.02766e-14	0.74239	0.863	0.448	6.82756e-10	TAF15	SC06
8.7116e-07	0.742001	0.205	0.033	0.0118304	CNTNAP1	SC06
1.76569e-11	0.741707	0.838	0.459	2.39781e-07	ARHGAP29	SC06
2.96963e-12	0.741516	0.496	0.109	4.03275e-08	SGCB	SC06
7.07321e-11	0.741079	0.231	0.005	9.60542e-07	PCSK6-AS1	SC06
3.83693e-09	0.741038	0.291	0.044	5.21055e-05	HSPA4L	SC06
5.57841e-16	0.741014	0.966	0.77	7.57548e-12	SDHD	SC06
2.54343e-12	0.740307	0.538	0.142	3.45398e-08	RAF1	SC06
2.9615e-08	0.740097	0.632	0.306	0.000402172	UHRF1BP1L	SC06
1.93478e-11	0.739487	0.632	0.235	2.62743e-07	GLMN	SC06
6.10196e-08	0.739104	0.248	0.038	0.000828646	POLR3G	SC06
1.43004e-10	0.739058	0.863	0.645	1.942e-06	RB1CC1	SC06
3.68389e-10	0.738693	0.402	0.093	5.00272e-06	UBL7-AS1	SC06
6.62241e-11	0.73864	0.487	0.131	8.99323e-07	COMMD10	SC06
7.12e-11	0.738634	0.65	0.273	9.66895e-07	CCDC174	SC06
2.52045e-10	0.738542	0.308	0.044	3.42277e-06	LOC400684	SC06
1.19522e-08	0.738281	0.641	0.311	0.000162311	HBS1L	SC06
3.8868e-11	0.73826	0.778	0.443	5.27828e-07	EXOSC5	SC06
1.52308e-09	0.738103	0.231	0.016	2.06834e-05	MST1	SC06
5.66342e-11	0.737679	0.359	0.06	7.69093e-07	GYG2	SC06
2.56909e-12	0.737478	0.308	0.022	3.48883e-08	LOC100507334	SC06
3.66237e-09	0.737003	0.769	0.432	4.9735e-05	C1orf115	SC06
1.99602e-17	0.737001	1	0.896	2.7106e-13	NAP1L1	SC06
1.01313e-13	0.736657	0.932	0.634	1.37583e-09	C1orf131	SC06
8.36552e-10	0.736458	0.368	0.077	1.13604e-05	GINS4	SC06
5.91564e-11	0.736329	0.598	0.213	8.03344e-07	HYAL2	SC06
8.31396e-08	0.735946	0.248	0.038	0.00112904	RASGRP2	SC06
1.4547e-12	0.735811	0.393	0.06	1.97549e-08	LINC00960	SC06
1.41576e-13	0.735635	0.513	0.115	1.9226e-09	DLEU1	SC06
1.98908e-10	0.735443	0.675	0.306	2.70117e-06	MCM2	SC06
3.0288e-13	0.735149	0.803	0.344	4.11311e-09	CCDC43	SC06
1.69438e-13	0.735003	0.393	0.049	2.30096e-09	LINC00537	SC06
1.7675e-10	0.734508	0.325	0.049	2.40027e-06	RAB34	SC06
3.11483e-09	0.733365	0.829	0.541	4.22994e-05	SENP6	SC06
8.50709e-14	0.733224	0.872	0.459	1.15526e-09	MGMT	SC06
3.00029e-12	0.733004	0.889	0.628	4.0744e-08	NIPSNAP1	SC06
1.92358e-15	0.732489	0.402	0.033	2.61222e-11	LOC105372582	SC06
4.41883e-17	0.731799	0.991	0.803	6.00077e-13	TIMM13	SC06
2.60528e-15	0.731603	0.991	0.94	3.53797e-11	LSM5	SC06
6.87059e-21	0.730954	0.991	0.842	9.33025e-17	NUTF2	SC06
5.08269e-20	0.730953	0.991	0.896	6.90229e-16	MRPL18	SC06
1.19604e-14	0.730793	0.872	0.415	1.62422e-10	CUL5	SC06
2.81591e-11	0.730597	0.829	0.426	3.82401e-07	ZPR1	SC06
6.92397e-11	0.73006	0.615	0.235	9.40274e-07	BAMBI	SC06
2.64872e-09	0.729689	0.752	0.41	3.59696e-05	MRM2	SC06
1.29902e-09	0.729421	0.393	0.093	1.76406e-05	ZNF670	SC06
1.7032e-07	0.729172	0.282	0.06	0.00231294	ZFP90	SC06
7.82135e-10	0.729059	0.316	0.049	1.06214e-05	LINC00958	SC06
2.46751e-09	0.728644	0.197	0.005	3.35088e-05	STK33	SC06
5.1025e-07	0.72845	0.427	0.169	0.00692919	PRKAR1B	SC06
1.75788e-10	0.72836	0.427	0.098	2.38721e-06	SLC29A4	SC06
1.69814e-14	0.727957	0.803	0.372	2.30607e-10	ARIH2	SC06
2.30143e-11	0.727659	0.932	0.634	3.12534e-07	FZD5	SC06
2.31774e-10	0.727308	0.453	0.12	3.1475e-06	FAM20C	SC06
9.29802e-09	0.726866	0.265	0.038	0.000126267	ZBTB39	SC06
4.54153e-09	0.726819	0.222	0.016	6.1674e-05	DZIP1L	SC06
5.68816e-07	0.726647	0.282	0.071	0.00772452	MMS22L	SC06
1.98466e-08	0.726517	0.222	0.022	0.000269517	TTC4	SC06
1.23423e-12	0.726416	0.88	0.53	1.67608e-08	HDDC2	SC06
5.91273e-08	0.726393	0.282	0.055	0.000802949	HNRNPA1L2	SC06
2.11262e-12	0.726034	0.974	0.792	2.86894e-08	SMC3	SC06
1.27535e-12	0.7256	0.675	0.235	1.73192e-08	NSUN6	SC06
8.29528e-10	0.725333	0.41	0.109	1.1265e-05	BBS10	SC06
9.06741e-11	0.72508	0.504	0.142	1.23135e-06	UFSP2	SC06
5.10393e-10	0.724803	0.923	0.874	6.93114e-06	UQCC1	SC06
1.96541e-11	0.724688	0.906	0.623	2.66902e-07	MRPS22	SC06
2.725e-12	0.724675	0.786	0.377	3.70055e-08	WDR3	SC06
3.33429e-13	0.724113	0.547	0.142	4.52797e-09	ACAT2	SC06
9.69629e-13	0.723844	0.316	0.022	1.31676e-08	FADS2	SC06
1.82225e-08	0.723547	0.325	0.071	0.000247461	UHRF1	SC06
1.22512e-09	0.723169	0.342	0.066	1.66372e-05	LOC101929188	SC06
3.96213e-10	0.722818	0.769	0.393	5.38057e-06	IARS	SC06
6.20461e-09	0.722758	0.752	0.421	8.42585e-05	C16orf87	SC06
1.23915e-08	0.722534	0.863	0.607	0.000168277	KPNA2	SC06
3.69526e-12	0.722118	0.256	0.005	5.01816e-08	SLC38A3	SC06
4.317e-14	0.721803	0.513	0.109	5.86248e-10	CYP2B6	SC06
1.01631e-18	0.72126	0.974	0.842	1.38014e-14	EIF3E	SC06
1.93523e-08	0.72125	0.162	0	0.000262805	LINC01807	SC06
7.64736e-11	0.72123	0.855	0.525	1.03851e-06	PTPMT1	SC06
4.01985e-12	0.72098	0.368	0.049	5.45896e-08	KPNA5	SC06
1.12515e-11	0.720251	0.231	0	1.52796e-07	TEPP	SC06
3.71061e-16	0.719826	0.863	0.393	5.03901e-12	HSDL2	SC06
5.70799e-17	0.719684	0.462	0.049	7.75146e-13	LARGE2	SC06
1.29633e-11	0.719327	0.479	0.131	1.76042e-07	IKBIP	SC06
1.22999e-11	0.719278	0.795	0.41	1.67033e-07	PTDSS1	SC06
1.40581e-11	0.719226	0.291	0.022	1.90908e-07	ZNF280A	SC06
7.7919e-11	0.718917	0.863	0.536	1.05814e-06	CCDC25	SC06
2.51712e-13	0.718574	0.872	0.525	3.41825e-09	SS18L2	SC06
5.03933e-13	0.71815	0.88	0.596	6.84341e-09	RMDN1	SC06
1.65542e-12	0.718107	0.248	0	2.24806e-08	ZNF793	SC06
9.41753e-10	0.717899	0.513	0.175	1.2789e-05	FAM210A	SC06
5.03435e-08	0.717871	0.325	0.077	0.000683665	ZNF415	SC06
6.46796e-11	0.717758	0.248	0.011	8.78349e-07	STAG3	SC06
1.0569e-07	0.717484	0.316	0.082	0.00143527	ATP7B	SC06
4.47336e-08	0.717343	0.444	0.158	0.000607482	DSTYK	SC06
2.22616e-12	0.717081	0.889	0.568	3.02313e-08	GPN3	SC06
1.1696e-11	0.716987	0.598	0.208	1.58831e-07	RRP9	SC06
1.17008e-09	0.716503	0.274	0.033	1.58896e-05	MLLT10P1	SC06
5.78051e-14	0.714728	0.368	0.033	7.84994e-10	ACOX2	SC06
7.40878e-12	0.714316	0.889	0.628	1.00611e-07	DRG1	SC06
5.22505e-20	0.714137	0.761	0.202	7.09562e-16	RPSAP58	SC06
2.92995e-11	0.714077	0.615	0.219	3.97887e-07	COA7	SC06
4.46711e-12	0.713993	0.632	0.224	6.06633e-08	DCBLD2	SC06
1.93523e-08	0.71358	0.162	0	0.000262805	LINC01882	SC06
1.12734e-07	0.713336	0.162	0.005	0.00153093	SEPT14	SC06
3.0868e-09	0.713058	0.889	0.694	4.19187e-05	MRPS35	SC06
1.27326e-09	0.71287	0.231	0.016	1.72909e-05	KHDRBS3	SC06
3.62667e-11	0.712834	0.761	0.377	4.92502e-07	COPS8	SC06
6.16252e-11	0.712153	0.564	0.191	8.3687e-07	TRMT10A	SC06
2.64678e-11	0.712146	0.581	0.202	3.59433e-07	KNTC1	SC06
7.29099e-11	0.712052	0.803	0.448	9.90117e-07	AATF	SC06
8.31759e-12	0.711755	0.769	0.361	1.12953e-07	PUM3	SC06
5.18203e-10	0.711747	0.214	0.005	7.0372e-06	ERVMER34-1	SC06
1.05995e-09	0.711256	0.675	0.311	1.43941e-05	NID1	SC06
7.32181e-08	0.711093	0.624	0.317	0.000994302	RHNO1	SC06
3.61382e-08	0.711001	0.282	0.055	0.000490757	BBS7	SC06
2.54131e-12	0.710765	0.915	0.65	3.4511e-08	SIKE1	SC06
1.618e-11	0.710108	0.65	0.24	2.19725e-07	LYRM7	SC06
1.96032e-17	0.709997	0.974	0.776	2.66212e-13	PHB2	SC06
1.79373e-10	0.709954	0.479	0.131	2.43588e-06	LOC100506282	SC06
1.44178e-11	0.709789	0.872	0.552	1.95794e-07	CCDC90B	SC06
3.31925e-10	0.709342	0.274	0.027	4.50755e-06	SOX18	SC06
6.40161e-09	0.709107	0.641	0.317	8.69338e-05	UBXN2B	SC06
7.96877e-12	0.708737	0.667	0.251	1.08216e-07	RNF2	SC06
2.80311e-31	0.708725	0.991	0.956	3.80663e-27	TMEM258	SC06
1.24879e-16	0.708649	0.991	0.781	1.69585e-12	NDUFS4	SC06
9.28887e-11	0.708041	0.624	0.246	1.26143e-06	EVA1B	SC06
2.00696e-08	0.708028	0.325	0.071	0.000272546	PYY2	SC06
4.74232e-11	0.707847	0.615	0.224	6.44007e-07	SMYD3	SC06
4.0285e-07	0.70772	0.274	0.06	0.0054707	HIST1H2AJ	SC06
5.56191e-09	0.707557	0.547	0.213	7.55307e-05	EDC3	SC06
6.12368e-08	0.707508	0.632	0.322	0.000831596	MBD1	SC06
2.85271e-10	0.707326	0.291	0.033	3.87397e-06	ERICH6-AS1	SC06
1.51682e-10	0.706916	0.333	0.049	2.05984e-06	KREMEN2	SC06
1.77157e-10	0.706475	0.222	0.005	2.4058e-06	GPR1-AS	SC06
1.91853e-14	0.706469	0.94	0.617	2.60536e-10	MRPS14	SC06
1.66145e-09	0.706454	0.359	0.077	2.25625e-05	ESAM	SC06
5.76334e-12	0.706302	0.88	0.601	7.82661e-08	ALG14	SC06
6.13113e-13	0.706214	0.444	0.077	8.32608e-09	KIF18B	SC06
1.91091e-09	0.705822	0.231	0.016	2.59501e-05	ZNF215	SC06
3.84121e-09	0.705792	0.453	0.131	5.21636e-05	ANKZF1	SC06
1.14521e-11	0.70577	0.872	0.552	1.55519e-07	TMEM126A	SC06
1.34638e-09	0.705745	0.786	0.519	1.82838e-05	PPID	SC06
6.61576e-11	0.70513	0.752	0.372	8.9842e-07	ITGB3BP	SC06
2.29345e-08	0.705096	0.274	0.044	0.00031145	SGTB	SC06
3.64265e-10	0.704983	0.701	0.311	4.94672e-06	TERF1	SC06
3.86464e-12	0.704496	0.795	0.366	5.24819e-08	TSFM	SC06
2.44494e-12	0.70362	0.932	0.65	3.32023e-08	MCM7	SC06
3.83902e-12	0.702866	0.752	0.317	5.21339e-08	VIRMA	SC06
1.24816e-19	0.702586	1	0.951	1.695e-15	NDUFC2	SC06
2.20221e-06	0.702325	0.632	0.377	0.029906	ALDH6A1	SC06
1.43747e-11	0.700722	0.795	0.399	1.95208e-07	PCID2	SC06
4.26989e-12	0.700161	0.897	0.617	5.79851e-08	UTP6	SC06
7.42246e-13	0.699843	0.709	0.251	1.00797e-08	SCO1	SC06
1.47471e-07	0.699477	0.504	0.224	0.00200266	ERCC4	SC06
1.91919e-08	0.699237	0.615	0.317	0.000260626	COMMD9	SC06
1.18933e-28	0.698706	1	0.962	1.61511e-24	RPL29	SC06
2.10057e-16	0.698577	0.983	0.891	2.85258e-12	SNRPB2	SC06
1.8861e-12	0.698531	0.897	0.628	2.56133e-08	WBP4	SC06
7.89315e-08	0.698261	0.521	0.213	0.00107189	NARS2	SC06
1.17166e-10	0.698173	0.726	0.361	1.59112e-06	RRP36	SC06
9.03281e-15	0.69791	1	0.814	1.22666e-10	SF3B5	SC06
2.46716e-09	0.697747	0.359	0.077	3.3504e-05	LCAL1	SC06
9.92839e-08	0.697346	0.205	0.022	0.00134827	PTHLH	SC06
6.39146e-23	0.696822	1	0.907	8.6796e-19	TPI1	SC06
2.17655e-09	0.696657	0.248	0.022	2.95575e-05	LINC02365	SC06
1.93523e-08	0.696183	0.162	0	0.000262805	ZNF667	SC06
3.4674e-09	0.696048	0.419	0.115	4.70873e-05	RBSN	SC06
4.77032e-11	0.695704	0.803	0.421	6.47809e-07	MICU2	SC06
4.85316e-09	0.695625	0.632	0.295	6.5906e-05	PBRM1	SC06
5.23772e-12	0.694987	0.889	0.563	7.11282e-08	MEA1	SC06
6.8388e-09	0.694519	0.308	0.055	9.28708e-05	SLC22A3	SC06
1.55292e-09	0.694241	0.393	0.093	2.10886e-05	SACS	SC06
1.93523e-08	0.694217	0.162	0	0.000262805	GZMM	SC06
1.23465e-06	0.694183	0.299	0.082	0.0167666	MBOAT2	SC06
5.14809e-10	0.694141	0.513	0.164	6.99111e-06	CROCCP2	SC06
1.2145e-09	0.693753	0.316	0.055	1.64929e-05	LYSMD4	SC06
1.66392e-06	0.693741	0.504	0.224	0.0225961	TPST2	SC06
1.83236e-16	0.693331	0.983	0.765	2.48835e-12	MICOS13	SC06
3.09864e-09	0.693136	0.179	0	4.20795e-05	LBHD2	SC06
4.26444e-09	0.692623	0.846	0.492	5.7911e-05	VAT1	SC06
8.56297e-18	0.692616	0.991	0.896	1.16285e-13	COA3	SC06
2.57618e-11	0.692374	0.846	0.568	3.49846e-07	EIF3M	SC06
1.80924e-07	0.6922	0.479	0.191	0.00245695	C12orf43	SC06
5.26847e-11	0.692193	0.846	0.503	7.15458e-07	TRIAP1	SC06
1.14713e-14	0.691855	0.897	0.481	1.55781e-10	JAGN1	SC06
8.73879e-12	0.691643	0.632	0.246	1.18673e-07	TULP3	SC06
5.18797e-13	0.691484	0.838	0.393	7.04527e-09	C3	SC06
4.32295e-09	0.691305	0.444	0.137	5.87057e-05	SMIM8	SC06
3.22444e-09	0.691182	0.744	0.372	4.37878e-05	IFT52	SC06
5.48309e-07	0.691121	0.65	0.393	0.00744604	HIC2	SC06
3.56101e-08	0.690965	0.359	0.098	0.000483586	LMCD1	SC06
6.89952e-10	0.690877	0.376	0.082	9.36955e-06	SLC25A15	SC06
7.47831e-11	0.690811	0.214	0	1.01555e-06	AGXT	SC06
3.06442e-11	0.690775	0.333	0.044	4.16148e-07	ZBED6CL	SC06
2.93118e-12	0.690664	0.932	0.563	3.98054e-08	RAE1	SC06
6.35205e-12	0.690578	0.923	0.628	8.62609e-08	USP22	SC06
2.37445e-13	0.690045	0.778	0.339	3.2245e-09	SLC25A4	SC06
1.12515e-11	0.689564	0.231	0	1.52796e-07	AQP7P1	SC06
4.31175e-10	0.688898	0.709	0.344	5.85536e-06	GRAMD1A	SC06
1.34083e-12	0.688805	0.923	0.716	1.82085e-08	COASY	SC06
6.31897e-10	0.688291	0.419	0.109	8.58116e-06	SDHAF4	SC06
5.73963e-10	0.68826	0.778	0.421	7.79442e-06	ABCE1	SC06
3.52209e-14	0.688241	0.88	0.541	4.78299e-10	ZNHIT3	SC06
1.44415e-11	0.68801	0.607	0.219	1.96115e-07	M6PR	SC06
8.39374e-12	0.687945	0.436	0.087	1.13987e-07	DSCR4	SC06
1.12515e-11	0.687806	0.231	0	1.52796e-07	NLRP1	SC06
1.60436e-07	0.687743	0.556	0.262	0.00217872	TSPAN9	SC06
3.67133e-06	0.687581	0.385	0.153	0.0498567	METTL8	SC06
3.63223e-07	0.687222	0.393	0.137	0.00493257	ARHGAP11A	SC06
5.55253e-10	0.687073	0.632	0.257	7.54034e-06	DPH2	SC06
8.44353e-23	0.686668	1	0.945	1.14663e-18	EEF1B2	SC06
6.49815e-09	0.68658	0.188	0.005	8.82449e-05	LNP1	SC06
2.75841e-11	0.686392	0.709	0.306	3.74592e-07	WDR70	SC06
8.89864e-08	0.686351	0.179	0.011	0.00120844	FTHL17	SC06
3.3283e-11	0.685448	0.658	0.251	4.51983e-07	PRMT6	SC06
2.7713e-08	0.684867	0.205	0.016	0.000376343	ZNF85	SC06
2.9288e-08	0.684495	0.556	0.235	0.000397731	CTDP1	SC06
3.28712e-10	0.684494	0.752	0.372	4.46391e-06	NPM3	SC06
1.15243e-10	0.684453	0.624	0.24	1.565e-06	SUPT20H	SC06
3.31203e-06	0.684163	0.581	0.301	0.0449774	GLTPD2	SC06
1.76701e-07	0.683964	0.59	0.301	0.0023996	TRUB2	SC06
3.59236e-08	0.68355	0.692	0.399	0.000487842	TFB2M	SC06
1.57794e-14	0.682956	0.496	0.093	2.14284e-10	ZNF850	SC06
1.63715e-07	0.682788	0.453	0.186	0.00222324	TIMP3	SC06
2.08731e-08	0.682095	0.256	0.038	0.000283456	SCAI	SC06
7.7167e-08	0.681509	0.487	0.18	0.00104793	REV3L	SC06
8.86008e-07	0.68148	0.573	0.301	0.012032	RRP12	SC06
9.1086e-20	0.681338	1	0.934	1.23695e-15	DDX18	SC06
2.90872e-11	0.681095	0.222	0	3.95004e-07	ITIH1	SC06
3.27643e-13	0.680877	0.94	0.607	4.44939e-09	PPP1R14B	SC06
1.0895e-13	0.680792	0.974	0.863	1.47955e-09	PRDX4	SC06
1.57512e-07	0.680691	0.376	0.12	0.00213902	POLE2	SC06
6.11964e-11	0.680661	0.889	0.683	8.31047e-07	RFC1	SC06
1.31502e-08	0.680392	0.41	0.12	0.000178579	ADAT2	SC06
9.74363e-08	0.679992	0.521	0.224	0.00132318	ZNF720	SC06
2.51172e-09	0.677718	0.197	0.005	3.41091e-05	ZNF329	SC06
1.22875e-10	0.677556	0.59	0.208	1.66864e-06	TEX30	SC06
3.18693e-08	0.677341	0.316	0.066	0.000432785	LINC02341	SC06
5.99028e-07	0.677042	0.162	0.011	0.0081348	ANKRD26P1	SC06
1.04446e-09	0.676684	0.855	0.541	1.41837e-05	MNAT1	SC06
1.12734e-07	0.676592	0.162	0.005	0.00153093	CPAMD8	SC06
3.05158e-08	0.676504	0.385	0.109	0.000414405	ZNF181	SC06
1.64347e-09	0.676277	0.547	0.191	2.23183e-05	COPS7B	SC06
4.30155e-12	0.675787	0.915	0.557	5.84151e-08	NCBP2AS2	SC06
1.21678e-09	0.675719	0.205	0.005	1.65239e-05	FAM95A	SC06
9.2054e-10	0.675569	0.786	0.426	1.25009e-05	CCNC	SC06
3.43034e-10	0.675469	0.513	0.169	4.6584e-06	ZNF252P	SC06
2.01067e-17	0.675367	0.983	0.776	2.73049e-13	VPS25	SC06
3.9038e-08	0.675316	0.188	0.011	0.000530136	ZBTB16	SC06
3.16883e-10	0.675062	0.667	0.295	4.30327e-06	MRPS2	SC06
2.38751e-08	0.675026	0.342	0.082	0.000324224	LOC105371763	SC06
2.90328e-07	0.67495	0.154	0.005	0.00394265	FGF12	SC06
2.06166e-08	0.67483	0.274	0.044	0.000279973	FLJ46906	SC06
6.27261e-12	0.674738	0.889	0.536	8.51821e-08	C11orf54	SC06
6.12318e-07	0.674619	0.188	0.022	0.00831528	P2RY6	SC06
2.05023e-07	0.674584	0.573	0.268	0.00278421	DBN1	SC06
3.09864e-09	0.674371	0.179	0	4.20795e-05	HRG	SC06
1.38664e-12	0.673798	0.538	0.142	1.88305e-08	SERPINA4	SC06
1.65542e-12	0.673676	0.248	0	2.24806e-08	RASL10B	SC06
5.811e-12	0.673351	0.923	0.699	7.89134e-08	COPS5	SC06
1.14539e-09	0.673192	0.795	0.492	1.55544e-05	GEMIN6	SC06
1.11426e-21	0.672712	1	0.94	1.51317e-17	POLR2K	SC06
3.70935e-11	0.672617	0.94	0.699	5.03729e-07	SNHG29	SC06
9.8105e-16	0.672471	0.513	0.082	1.33227e-11	ADA	SC06
1.6581e-11	0.672423	0.632	0.208	2.2517e-07	CHSY1	SC06
3.24803e-11	0.672299	0.769	0.377	4.41082e-07	RAP2A	SC06
6.02131e-09	0.672232	0.684	0.372	8.17694e-05	TRIM13	SC06
4.03464e-11	0.672183	0.692	0.295	5.47904e-07	FEN1	SC06
4.28529e-08	0.672101	0.556	0.251	0.000581942	MRPS30	SC06
7.03682e-07	0.671553	0.513	0.224	0.009556	HSPB8	SC06
5.21056e-09	0.671526	0.709	0.355	7.07594e-05	RUNX1	SC06
4.51231e-09	0.671357	0.444	0.137	6.12772e-05	ZFPM2-AS1	SC06
4.37131e-09	0.671029	0.299	0.055	5.93624e-05	SLC35G2	SC06
2.83713e-10	0.670957	0.744	0.355	3.85283e-06	NEPRO	SC06
1.30096e-12	0.670084	0.641	0.23	1.7667e-08	RBM19	SC06
1.29503e-09	0.670012	0.41	0.104	1.75866e-05	CHST14	SC06
1.65008e-12	0.669959	0.932	0.71	2.24081e-08	CMC2	SC06
8.88988e-11	0.669766	0.812	0.421	1.20725e-06	INTS1	SC06
6.44947e-10	0.669687	0.607	0.235	8.75839e-06	ORC6	SC06
5.54099e-13	0.669411	0.812	0.366	7.52466e-09	DCTD	SC06
4.56835e-12	0.669387	0.462	0.104	6.20383e-08	ZNF681	SC06
2.10614e-08	0.669385	0.248	0.033	0.000286014	TMEM132A	SC06
1.17406e-10	0.66927	0.265	0.022	1.59437e-06	MLLT11	SC06
2.06838e-10	0.668428	0.915	0.65	2.80885e-06	OTUD6B-AS1	SC06
2.86003e-11	0.668303	0.239	0.005	3.88392e-07	ZNF391	SC06
1.52855e-09	0.667816	0.855	0.557	2.07577e-05	ZNF652	SC06
2.01563e-09	0.667584	0.684	0.328	2.73723e-05	EXOSC7	SC06
4.345e-11	0.667063	0.547	0.164	5.90051e-07	CELSR1	SC06
[truncated: 6,661 more rows]
