# Supplementary material for: Integrative single-cell multiomics analyses dissect molecular signatures of intratumoral heterogeneities and differentiation states of human gastric cancer
Source: Natl Sci Rev. 2023 Apr 11;10(6):nwad094. doi: 10.1093/nsr/nwad094 (PMC10281500; doi:10.1093/nsr/nwad094)
Supplement: nwad094_Supplemental_Files [file nwad094_supplemental_files.zip › Table S6.xlsx]

## Sheet: Poorer_up_genes
The up-regulated genes with decreased promoter DNA methylation levels of cancer cells with poorer differentiation states within each mGC patient (P-value <0.05, difference value < -0.1)								The up-regulated genes with increased promoter accessibility levels of cancer cells with poorer differentiation states within each mGC patient (P-value <0.05, difference value >0.1)
Gene	Patient	P-value	Difference value (poorer substract better)					Gene	Patient	P-value	Difference value (poorer substract better)
NEU1	SC02	2.09218e-26	-0.589785					NEU1	SC02	7.27037e-11	0.18382
FMO3	SC02	0.0178971	-0.534722					LINC02470	SC02	0.000879444	0.166487
PLA2G12B	SC02	2.19919e-24	-0.507501					ZFHX4	SC02	0.00237311	0.154518
CLSTN2	SC02	5.75365e-33	-0.488786					CHGB	SC02	1.50351e-08	0.147909
LOC105375504	SC02	1.35237e-13	-0.485869					SCG3	SC02	0.000160598	0.145433
RORA	SC02	8.76312e-19	-0.408687					PTPRO	SC02	0.000288557	0.14277
PHGR1	SC02	1.7241e-08	-0.3871					CLSTN2	SC02	2.87391e-07	0.13096
ELMO1	SC02	3.23448e-13	-0.359558					PARVG	SC02	0.000881674	0.127334
FOXD3-AS1	SC02	2.40212e-20	-0.347728					DSCR8	SC02	0.00165165	0.125905
GNG4	SC02	1.61002e-18	-0.338843					SDK1	SC02	2.26508e-09	0.125234
DSCR8	SC02	3.40186e-07	-0.325538					GNG4	SC02	0.000467717	0.100955
GABBR2	SC02	1.93418e-24	-0.315112					ZNF471	SC06	5.62615e-05	0.294093
PTPRO	SC02	7.74746e-10	-0.310922					ZNF229	SC06	0.000475471	0.264375
FREM2	SC02	1.48383e-14	-0.306568					PTPRG-AS1	SC06	0.000291653	0.253212
C3orf14	SC02	2.94691e-08	-0.300126					SPC25	SC06	0.00326871	0.240978
CES1	SC02	2.10471e-08	-0.298473					ORM2	SC06	8.93259e-05	0.238322
SMOC2	SC02	1.50043e-11	-0.297203					ZNF560	SC06	0.000693241	0.234238
IGF1	SC02	0.0463895	-0.296561					FANCB	SC06	0.00869164	0.233628
ZFHX4	SC02	0.00682685	-0.268144					BCYRN1	SC06	8.30496e-05	0.227727
SHISA9	SC02	7.86025e-22	-0.265164					ZNF571	SC06	9.02393e-07	0.225703
PLCB1	SC02	3.48464e-11	-0.21748					HPX	SC06	1.52054e-05	0.224355
LINC01116	SC02	8.2387e-21	-0.204032					GPC3	SC06	0.000533547	0.223056
SDK1	SC02	4.13911e-14	-0.193384					PTPN13	SC06	0.00468643	0.222647
RBP1	SC02	2.99171e-08	-0.18527					TUBA1A	SC06	0.000123597	0.221369
SCG3	SC02	3.97855e-10	-0.182453					LINC01446	SC06	2.37764e-05	0.221235
CEACAM5	SC02	3.77372e-08	-0.177122					LINC01029	SC06	0.00492781	0.219487
LINC01419	SC02	1.0994e-05	-0.171217					RIC3	SC06	0.000150193	0.219431
APCDD1	SC02	3.57731e-07	-0.170396					ZNF329	SC06	1.8366e-05	0.218939
ZNF716	SC02	0.000878207	-0.159181					CWF19L2	SC06	0.0329682	0.217848
PARVG	SC02	2.4991e-06	-0.155955					MAP1B	SC06	0.000203819	0.215061
FRG1BP	SC02	4.10075e-07	-0.131572					ZNF215	SC06	0.000125362	0.214451
SNAR-C4	SC02	6.69058e-06	-0.130316					F10	SC06	5.06443e-05	0.21414
SNAR-G2	SC02	2.03595e-06	-0.126707					ZNF730	SC06	0.00123316	0.213446
GPX2	SC02	0.0125335	-0.125088					ZNF727	SC06	1.10984e-05	0.21272
SDC2	SC02	4.2947e-06	-0.118689					WNK3	SC06	0.000686022	0.211999
GNAS	SC02	0.011403	-0.113166					ZNF568	SC06	3.32954e-07	0.211097
LIME1	SC02	4.40677e-11	-0.107833					ZNF829	SC06	4.23305e-06	0.210034
LINC01511	SC02	0.0237806	-0.100913					ZNF8	SC06	0.000559012	0.208923
PDCL2	SC06	4.19671e-05	-0.752137					UBE2DNL	SC06	0.000392333	0.20793
LINC02432	SC06	6.01375e-08	-0.706312					ZNF85	SC06	0.011153	0.204353
CXCL5	SC06	0.00044971	-0.70119					ZNF844	SC06	0.00193889	0.20364
SERPINF1	SC06	2.31179e-05	-0.700916					CNTLN	SC06	0.00120584	0.203243
RGS17	SC06	1.61447e-07	-0.673393					GNG4	SC06	0.000188651	0.202435
FAM238B	SC06	0.00017162	-0.670143					ZNF542P	SC06	0.000260824	0.202416
RHEX	SC06	2.66895e-07	-0.622396					HAUS1	SC06	0.00646955	0.201641
TRPV2	SC06	0.00150551	-0.620476					TRIM71	SC06	0.00129465	0.201105
RNLS	SC06	8.89039e-05	-0.587468					RWDD4	SC06	0.0115501	0.200744
MCCD1	SC06	0.000145899	-0.562217					SHANK3	SC06	0.000458331	0.198793
TPTEP1	SC06	3.3725e-08	-0.5615					RACGAP1	SC06	0.0171218	0.198289
HRC	SC06	1.31956e-07	-0.555474					AGO1	SC06	0.00966991	0.197128
PEG3	SC06	7.32633e-09	-0.545611					ZNF98	SC06	0.00349098	0.195938
HYAL2	SC06	3.92123e-06	-0.541773					PDCD6IPP2	SC06	1.99142e-05	0.192379
CA5A	SC06	5.46533e-05	-0.541516					LOC441601	SC06	0.000506731	0.191042
HOXB13	SC06	1.67018e-08	-0.537285					NMT1	SC06	0.00157361	0.190696
AMT	SC06	3.47684e-05	-0.534416					ZDBF2	SC06	0.0021012	0.189714
ZDBF2	SC06	1.34154e-07	-0.53144					AP1S2	SC06	0.026973	0.187469
KCNK9	SC06	8.1237e-06	-0.528896					CXCL5	SC06	0.000758425	0.186463
WNK3	SC06	1.67312e-09	-0.515697					RYR2	SC06	0.000150141	0.186021
LOC101929130	SC06	0.000109788	-0.514815					ZNF556	SC06	0.0152721	0.18458
SERPINC1	SC06	0.00128899	-0.507143					FAM24B	SC06	0.000337264	0.183992
COL21A1	SC06	0.0150125	-0.5					GAR1	SC06	0.0489218	0.183833
G6PC	SC06	0.000883489	-0.497857					GAS7	SC06	0.00119528	0.183609
PROC	SC06	2.61402e-06	-0.496768					DPPA2	SC06	0.00614982	0.183498
HPX	SC06	0.000256327	-0.488889					AFAP1L1	SC06	0.0176481	0.18152
ANGPTL8	SC06	0.000251925	-0.472617					LINC00508	SC06	0.0001245	0.180484
WIPF1	SC06	0.000573121	-0.471518					LSM5	SC06	0.000856607	0.180472
GAS7	SC06	1.85684e-05	-0.468143					LINC02315	SC06	0.000567164	0.180345
SYT14	SC06	1.45962e-10	-0.467655					ARL14EP	SC06	0.027161	0.179886
COL26A1	SC06	6.34053e-05	-0.466886					ZC3HC1	SC06	0.0206537	0.179781
ELOVL5	SC06	4.62996e-06	-0.463012					FBXL7	SC06	0.000142765	0.179775
ASGR2	SC06	3.39196e-07	-0.462347					NOC2LP2	SC06	0.00987677	0.178593
PCSK6-AS1	SC06	0.00105152	-0.458889					C11orf74	SC06	0.0132547	0.177587
TAF7L	SC06	0.0266634	-0.458333					ZNF429	SC06	0.0165776	0.177538
TRIM71	SC06	0.00389998	-0.457615					HSPA4L	SC06	0.00211541	0.177131
PROZ	SC06	1.08073e-05	-0.450321					MGST1	SC06	0.0466847	0.176597
CCDC152	SC06	0.0104897	-0.450227					PDCD2	SC06	0.00170327	0.175783
POPDC3	SC06	0.000422198	-0.445298					TRDMT1	SC06	0.0370092	0.175275
LINC01419	SC06	9.08015e-11	-0.443035					FAM238B	SC06	0.0227064	0.175185
PRR20G	SC06	4.26509e-08	-0.435734					CLUAP1	SC06	0.000338381	0.174872
MAGEA8	SC06	0.0302603	-0.435714					ZNF790	SC06	1.77578e-05	0.174253
MAP1B	SC06	7.63376e-07	-0.431803					RFC3	SC06	0.0438248	0.173917
KCTD15	SC06	7.54101e-12	-0.431726					SERPINA10	SC06	0.00658388	0.173855
ZNF569	SC06	6.50333e-09	-0.427907					ZNF567	SC06	6.40873e-05	0.173436
SERPINA5	SC06	0.00542299	-0.427381					PSAT1	SC06	0.000801533	0.171434
NOC2LP2	SC06	0.00200647	-0.424074					CCDC106	SC06	0.00169523	0.170485
ZNF570	SC06	1.4761e-11	-0.420569					SLC2A11	SC06	0.0148437	0.170122
SUV39H1	SC06	8.648e-06	-0.417515					LINGO1	SC06	9.96324e-05	0.169441
DDX43	SC06	0.00199733	-0.415043					ZNF850	SC06	0.00195988	0.168891
SULT1C4	SC06	0.000200593	-0.409734					SYT14	SC06	0.00353661	0.168203
BRDT	SC06	1.11487e-05	-0.406802					PEG3	SC06	0.00257413	0.168199
SLC13A3	SC06	0.000368402	-0.403515					SULT2A1	SC06	0.0413532	0.1678
FTHL17	SC06	0.00633805	-0.403093					LOC728485	SC06	0.0015756	0.167709
PASD1	SC06	0.00122588	-0.399168					MRPS33	SC06	0.00436448	0.167058
RNA5S9	SC06	1.13341e-05	-0.398076					DPH2	SC06	0.018589	0.166818
H2AFY2	SC06	2.04455e-10	-0.385355					RPL23AP53	SC06	0.0115355	0.166481
XKR6	SC06	0.000128266	-0.384184					ZNF620	SC06	0.00144565	0.166323
ITIH1	SC06	0.018974	-0.384028					LIN28A	SC06	0.000971533	0.165679
ZNF229	SC06	3.64208e-08	-0.382556					LINC00540	SC06	0.000663953	0.165678
ANKRD33	SC06	3.27757e-05	-0.379657					ZNF529-AS1	SC06	0.00220476	0.16565
PRDX1	SC06	0.0231492	-0.378241					WDCP	SC06	0.0144086	0.165286
LINC00958	SC06	0.00325794	-0.374332					BEX4	SC06	0.0123575	0.164876
TOMM40L	SC06	0.0214398	-0.371212					SELENOH	SC06	0.0304853	0.16473
PDIA6	SC06	0.000674724	-0.368929					POU6F2-AS2	SC06	0.00271785	0.163944
ZNF471	SC06	4.41731e-10	-0.367974					ZNF420	SC06	0.000670914	0.162562
ZNF667	SC06	3.1063e-08	-0.36751					NAT8	SC06	0.00301361	0.162442
ZNF667-AS1	SC06	3.36481e-08	-0.363583					NEFH	SC06	1.0908e-06	0.162408
MAGEC1	SC06	0.0250987	-0.36264					RHEX	SC06	3.44803e-05	0.161995
CSF3R	SC06	0.0123858	-0.358607					ZNF883	SC06	0.0262765	0.161011
TAL1	SC06	0.000313154	-0.358069					LOC100421746	SC06	0.0348577	0.160925
ZNF112	SC06	0.0149516	-0.357143					ZNF682	SC06	0.00198326	0.160377
APOB	SC06	7.42347e-06	-0.354762					TRIM13	SC06	0.000931859	0.160154
LCAT	SC06	0.000125128	-0.354227					CLEC2L	SC06	0.000952817	0.160129
C5orf58	SC06	0.0125863	-0.353619					KLHL13	SC06	0.0194296	0.159866
RAB34	SC06	0.000416467	-0.352514					MZT1	SC06	0.0217382	0.159684
PAH	SC06	1.4799e-05	-0.351124					NUS1	SC06	0.0208898	0.159656
LOC441601	SC06	4.39439e-05	-0.3497					C3orf14	SC06	0.0230998	0.158825
ZNF542P	SC06	9.90147e-07	-0.348644					RORA	SC06	0.00551965	0.158031
DTX3	SC06	0.00102856	-0.348571					MAP9	SC06	0.0474757	0.157931
NT5DC2	SC06	0.0172535	-0.347917					CENPE	SC06	0.0426552	0.157295
ORM2	SC06	0.043766	-0.347636					CDC40	SC06	0.00532068	0.157212
TDRD12	SC06	0.00087017	-0.346567					AGPS	SC06	0.0108278	0.156329
TGFBR3	SC06	0.00468799	-0.339482					MRPS23	SC06	0.00619984	0.156239
AHSG	SC06	0.0250303	-0.336508					AASS	SC06	0.0184082	0.156142
OXT	SC06	5.15323e-05	-0.335701					WASF1	SC06	0.0134415	0.155936
FOXD3-AS1	SC06	0.00245439	-0.335503					SALL2	SC06	0.00556009	0.155211
ZNF829	SC06	6.76205e-09	-0.334406					TP73-AS1	SC06	0.000352464	0.154995
CPN2	SC06	5.14033e-06	-0.334394					CHST10	SC06	0.00148562	0.154744
ARHGAP4	SC06	0.0313692	-0.331764					PROZ	SC06	0.00985053	0.154547
ZFP42	SC06	0.00160921	-0.330428					NDC1	SC06	0.0110474	0.154023
ZSCAN18	SC06	1.84674e-05	-0.326984					RGS17	SC06	0.000147173	0.153936
KCNA6	SC06	0.000441116	-0.326061					C17orf75	SC06	0.00876722	0.153408
RYR2	SC06	1.4602e-05	-0.324214					TMEM25	SC06	0.000346991	0.153156
GRAMD1A	SC06	0.000221959	-0.323649					ZNF790-AS1	SC06	0.00912054	0.152966
NEFH	SC06	4.98016e-09	-0.321791					TPTEP1	SC06	0.000177254	0.152933
SLC25A18	SC06	0.00666505	-0.321364					TUSC3	SC06	0.0022404	0.152683
ZNF793	SC06	9.68723e-08	-0.316385					HBS1L	SC06	0.0193765	0.152292
AMBP	SC06	0.00375224	-0.315943					B4GALT3	SC06	0.0388974	0.152105
GOLGA8N	SC06	0.0261189	-0.314167					AADAT	SC06	0.017086	0.151777
LINC02525	SC06	0.000690987	-0.312037					CWC22	SC06	0.0440874	0.151189
AQP4-AS1	SC06	0.0399583	-0.309276					ZNF90	SC06	0.0122086	0.150781
APOC1	SC06	0.00158087	-0.306075					C1QBP	SC06	0.0219489	0.150581
SERPIND1	SC06	0.0127703	-0.30453					KCNA6	SC06	0.00428604	0.149509
FRG1JP	SC06	2.98672e-06	-0.301333					TCFL5	SC06	0.000766163	0.149114
ZNF568	SC06	1.003e-07	-0.299313					ZNF492	SC06	0.00889378	0.149022
HAUS6	SC06	0.00181874	-0.298077					NPFFR2	SC06	0.0377797	0.148123
ZNF582	SC06	6.64483e-05	-0.296946					AQP4-AS1	SC06	0.033352	0.147467
BEX4	SC06	9.23208e-05	-0.294517					RBX1	SC06	0.00819754	0.146944
PTGR1	SC06	0.00245998	-0.293553					LINC00537	SC06	0.00526358	0.146737
LOC107984132	SC06	0.0100543	-0.292833					ATP5F1A	SC06	0.0495396	0.146303
LIPC	SC06	0.0359319	-0.292572					TGFBR3	SC06	0.00197676	0.145514
POU6F2-AS2	SC06	0.00337899	-0.291175					ELOVL5	SC06	0.00403521	0.144883
ZNF215	SC06	2.44409e-06	-0.28877					LINC01535	SC06	0.00681935	0.144594
TPTE	SC06	0.00112376	-0.288377					TEKT4P2	SC06	0.000142419	0.144331
ANKRD20A8P	SC06	2.28637e-08	-0.284694					KCNK9	SC06	0.000624366	0.142618
RARRES2	SC06	0.00179541	-0.278992					ZNF551	SC06	0.00648888	0.141852
EMILIN2	SC06	3.00815e-06	-0.278584					MGC4859	SC06	0.00057108	0.141815
APBA2	SC06	6.42724e-06	-0.274108					APBA2	SC06	0.000590411	0.141668
VPS9D1-AS1	SC06	0.00301155	-0.271434					EDNRB	SC06	9.31438e-05	0.141482
APOC3	SC06	0.0201872	-0.270814					CES1	SC06	0.00213787	0.14073
TAF9B	SC06	0.000240376	-0.270028					DCAF4L2	SC06	0.0246785	0.140685
TFR2	SC06	9.51565e-06	-0.269072					MPI	SC06	0.000577923	0.140426
LOC100421746	SC06	0.0148733	-0.268498					CA5A	SC06	0.02842	0.14028
CCDC106	SC06	0.00071103	-0.268302					IPO9	SC06	0.00588224	0.140171
LIN28A	SC06	9.20667e-07	-0.267201					ACACA	SC06	0.0187384	0.139247
TUBB6	SC06	0.00275427	-0.264915					UBE2E2	SC06	0.0144545	0.138632
FTCD	SC06	0.000774923	-0.264469					ORM1	SC06	0.00747257	0.138427
LINC02315	SC06	0.000702323	-0.261922					EXOSC3	SC06	0.0323408	0.138396
CLDN6	SC06	4.72879e-05	-0.261878					DEF8	SC06	0.00433804	0.138274
SNRPF	SC06	2.18869e-06	-0.261471					TRPV2	SC06	0.00348433	0.138179
ZNF655	SC06	0.0137209	-0.259978					CLDN6	SC06	0.000687163	0.138091
PLTP	SC06	7.14061e-06	-0.25959					CCDC58	SC06	0.00636984	0.137891
DSCR8	SC06	0.00070354	-0.25873					SKA1	SC06	0.034158	0.137644
PARP1	SC06	0.00375563	-0.258306					CNTNAP1	SC06	0.00173218	0.137596
NAT8	SC06	0.00229714	-0.256857					CCDC152	SC06	0.0246826	0.137443
GTSF1	SC06	0.0223804	-0.256487					NLN	SC06	0.0154362	0.137339
NLRP2	SC06	0.00098838	-0.255468					HIC2	SC06	0.0216936	0.137255
BRCA2	SC06	5.88011e-05	-0.255406					C1orf56	SC06	0.000540462	0.137164
SARDH	SC06	0.0137562	-0.255268					ZNF793-AS1	SC06	0.00155933	0.137082
LINC02348	SC06	0.000591587	-0.249358					LOC399815	SC06	0.0145452	0.137045
DSCR4	SC06	0.00250164	-0.24881					ZNF345	SC06	0.00183486	0.136999
DNALI1	SC06	0.0203264	-0.247362					XYLB	SC06	0.00556831	0.136876
ZNF850	SC06	1.18182e-06	-0.244374					ASGR2	SC06	0.00642685	0.136692
LOC399815	SC06	0.000171502	-0.243422					KIAA0355	SC06	0.000963757	0.136396
ZNF415	SC06	0.0280237	-0.242817					SUV39H2	SC06	0.0204549	0.136208
LOC728485	SC06	5.59216e-07	-0.240483					ERVMER34-1	SC06	0.0142452	0.136016
CMTM3	SC06	0.00496037	-0.24006					AGL	SC06	0.00649539	0.136
ZNF793-AS1	SC06	3.82248e-05	-0.239874					BBS10	SC06	0.0450345	0.135454
HORMAD2-AS1	SC06	0.00722564	-0.239214					SERPING1	SC06	0.0137115	0.135331
TYROBP	SC06	0.0103965	-0.238868					MRPS21	SC06	0.0190268	0.135312
FCER1G	SC06	0.018399	-0.237174					MRE11	SC06	0.0416576	0.134871
MAGEB2	SC06	0.0447394	-0.237024					MRPS25	SC06	0.00932816	0.13433
CNN2	SC06	0.00676861	-0.236932					EIF2D	SC06	0.037119	0.133788
FES	SC06	0.00628372	-0.23438					LINC00839	SC06	0.00821027	0.13343
PSMB7	SC06	0.0260495	-0.234135					LOC650226	SC06	0.0170927	0.133109
XAGE3	SC06	0.0362803	-0.233471					DNALI1	SC06	0.0167256	0.133049
INHBE	SC06	0.00220254	-0.23143					CHST14	SC06	0.00822982	0.132881
ZC3HC1	SC06	0.0129366	-0.231064					IMPACT	SC06	0.0364324	0.132692
PTPRN	SC06	4.47537e-06	-0.230654					LOC105369980	SC06	0.00499991	0.132424
NDRG4	SC06	8.51819e-05	-0.227743					TFAM	SC06	0.0281292	0.132184
RFC1	SC06	0.0011453	-0.22749					SALL4	SC06	0.010181	0.132149
EVA1B	SC06	0.0194921	-0.223049					TBKBP1	SC06	0.00172678	0.131834
ZDHHC19	SC06	0.000582157	-0.22299					TMEM64	SC06	0.00307944	0.131811
PAQR9	SC06	0.000477373	-0.218259					UCHL5	SC06	0.0127045	0.131509
ZNF660	SC06	0.00291909	-0.217364					PLA2G7	SC06	0.0201158	0.131282
ALX1	SC06	0.0222594	-0.216938					ZNF793	SC06	0.000581269	0.130715
DCAF4L2	SC06	0.000434559	-0.216232					IFT22	SC06	0.00361123	0.130616
C1orf56	SC06	0.0153555	-0.216155					SLC25A18	SC06	0.0228893	0.130448
NEU4	SC06	0.0156314	-0.216103					LINC00383	SC06	0.000594867	0.130368
MARC1	SC06	0.00376292	-0.216043					CHCHD10	SC06	0.00752953	0.130239
FBLL1	SC06	0.0437228	-0.216032					MTO1	SC06	0.0210095	0.130143
SOAT2	SC06	0.0188165	-0.214837					BRCA2	SC06	0.00864921	0.12992
RIC3	SC06	2.47959e-05	-0.213912					MARCH9	SC06	0.00220465	0.12983
LOC442028	SC06	1.26775e-05	-0.212693					PTGR1	SC06	0.00914239	0.128541
FAM24B	SC06	2.38095e-05	-0.212054					SERPINB9	SC06	0.00344392	0.128425
CKB	SC06	0.000166345	-0.212031					SLFN11	SC06	0.0211571	0.12836
ZNF560	SC06	0.0150045	-0.211768					STK33	SC06	0.00741471	0.128355
DTNA	SC06	0.00244231	-0.211111					RNA5S9	SC06	0.0107385	0.128153
SLC27A5	SC06	0.0147417	-0.210852					SDHB	SC06	0.0221601	0.127606
ZNF790	SC06	3.03742e-05	-0.208631					SET	SC06	0.0240997	0.127273
SALL4	SC06	0.00557773	-0.208317					OBSL1	SC06	0.00832138	0.126942
KIFC3	SC06	0.00141354	-0.208041					SYNE1	SC06	0.0210496	0.126922
UBE2DNL	SC06	0.00449447	-0.207221					SNHG16	SC06	0.0410263	0.126654
ZNF345	SC06	3.50885e-05	-0.201071					NEPRO	SC06	0.00869475	0.126651
ZNF98	SC06	0.000986101	-0.200225					RPL23AP7	SC06	0.015283	0.126519
NECAB1	SC06	0.000291007	-0.196241					CERCAM	SC06	0.00590615	0.12646
GNB4	SC06	0.000130393	-0.195452					E2F8	SC06	0.00686997	0.125986
SERPINA4	SC06	0.0487731	-0.194907					ARHGEF40	SC06	0.00179255	0.125929
LINC00221	SC06	0.000559442	-0.19275					SDHAF4	SC06	0.0057937	0.125802
ZFHX4	SC06	0.0252202	-0.19203					BAGE	SC06	4.82681e-05	0.125672
CHID1	SC06	0.011578	-0.191981					PLXNC1	SC06	0.0042069	0.12543
FABP1	SC06	0.01924	-0.191667					TTLL4	SC06	0.0242872	0.124541
RORA	SC06	4.05652e-05	-0.189894					CBX1	SC06	0.0218134	0.122772
PTPRG-AS1	SC06	0.0331088	-0.185972					DMC1	SC06	0.00855019	0.122417
MRPS31	SC06	0.0280806	-0.181115					ZNF660	SC06	0.0236976	0.122405
TGIF2	SC06	1.03252e-06	-0.179441					ZIM2-AS1	SC06	0.00952186	0.122185
B4GALT3	SC06	0.0181823	-0.179365					PLEKHO1	SC06	0.033226	0.122166
SNAR-F	SC06	0.00834234	-0.17822					PFDN2	SC06	0.0319203	0.122009
PCK1	SC06	0.00269209	-0.177962					CPQ	SC06	0.013781	0.12195
LINC00680	SC06	2.60711e-05	-0.177487					SASS6	SC06	0.00974363	0.121424
TAF6	SC06	0.00610935	-0.177146					G6PC	SC06	0.0141729	0.121299
AIMP1	SC06	0.0441885	-0.17619					TADA2A	SC06	0.0480189	0.120906
CLEC2L	SC06	0.000858561	-0.176059					KCTD15	SC06	0.00261479	0.120882
SCNM1	SC06	0.00145777	-0.175504					LOC442028	SC06	0.00798503	0.120503
PAQR9-AS1	SC06	0.00032745	-0.174758					HORMAD2-AS1	SC06	0.0168386	0.12033
GABRB3	SC06	6.60201e-06	-0.173956					CCR10	SC06	0.0132544	0.120044
MICOS13	SC06	0.00491562	-0.173286					SLC43A1	SC06	0.00643979	0.11998
H2BFWT	SC06	0.00889752	-0.173171					ANKRD33	SC06	0.00133926	0.119862
LINC00839	SC06	0.00274793	-0.172632					NLRP2	SC06	0.00880102	0.119639
PHLDB1	SC06	0.0145145	-0.172159					TMEM98	SC06	0.00159704	0.119205
TUBGCP3	SC06	1.9747e-05	-0.171938					MRPL55	SC06	0.0271452	0.118659
WTIP	SC06	0.00544746	-0.171245					ACVR2B	SC06	0.0029694	0.118583
ZNF781	SC06	0.0240186	-0.168987					CRBN	SC06	0.0423589	0.118576
NUAK1	SC06	0.0151113	-0.167405					EMILIN2	SC06	0.00140386	0.118557
LINC00960	SC06	1.11426e-06	-0.167304					UBXN11	SC06	0.00193696	0.118091
CXorf67	SC06	0.00512118	-0.165925					TNFRSF19	SC06	0.0497625	0.117982
APOC1P1	SC06	0.032687	-0.165164					RASL10B	SC06	0.00557469	0.117929
FAM92A	SC06	0.0133207	-0.164869					VPS72	SC06	0.00808321	0.117718
CLPB	SC06	0.000101239	-0.164264					GTSF1	SC06	0.00231258	0.117595
ZNF492	SC06	0.00187256	-0.159607					ERVW-1	SC06	0.00523606	0.11735
C3orf14	SC06	0.00514451	-0.158893					MARC1	SC06	0.00317754	0.117311
AGT	SC06	0.0328082	-0.158671					ZNF667	SC06	0.000530726	0.117232
CHRD	SC06	0.00301157	-0.149765					ARL4D	SC06	0.0192504	0.117231
CPAMD8	SC06	0.0349405	-0.149661					RPAP3	SC06	0.048585	0.116806
CD7	SC06	0.00750063	-0.149661					C20orf204	SC06	4.63049e-05	0.116557
COA3	SC06	0.0196577	-0.149659					ZNF781	SC06	0.0157412	0.115835
BAGE	SC06	0.000141546	-0.147851					PRR20G	SC06	0.0156293	0.115461
GNG4	SC06	0.0070298	-0.147127					BLMH	SC06	0.00916155	0.115398
MASP1	SC06	0.0183478	-0.145556					RND2	SC06	0.00554887	0.115383
RIOX2	SC06	0.0186472	-0.144798					DLL3	SC06	0.00399832	0.115177
E2F8	SC06	0.000218473	-0.14232					TSPAN4	SC06	0.00950238	0.115142
GZMM	SC06	0.0138901	-0.141321					GLTPD2	SC06	0.0375759	0.114986
NPW	SC06	0.0276052	-0.141039					STK4	SC06	0.0206307	0.114729
LSP1P5	SC06	4.14609e-07	-0.140769					MT1F	SC06	0.00945721	0.114551
CCDC90B	SC06	0.0101422	-0.140171					CPAMD8	SC06	0.010251	0.114515
ADCY1	SC06	0.00385971	-0.139748					LOC339166	SC06	0.0304409	0.114099
BOLA3	SC06	0.000127242	-0.138146					PIGS	SC06	0.0375348	0.114038
LINC01446	SC06	0.000310038	-0.13668					EIF1B	SC06	0.0346972	0.113972
MTSS2	SC06	0.0191496	-0.136027					MND1	SC06	0.0384208	0.113619
NRBP2	SC06	5.04612e-05	-0.1349					EPB41L5	SC06	0.0257097	0.113581
THPO	SC06	0.000466736	-0.132585					ABCB10	SC06	0.0294552	0.113317
UHRF1	SC06	0.0332711	-0.132389					PDCD5	SC06	0.021748	0.113217
PSMC1	SC06	0.0113778	-0.131056					PTPMT1	SC06	0.0450902	0.113138
SNAR-G1	SC06	0.0201261	-0.130487					MEST	SC06	0.0143972	0.112479
ZIM2-AS1	SC06	0.0155091	-0.130469					SNAR-C3	SC06	0.00033325	0.112369
SNAR-C3	SC06	1.97089e-09	-0.130215					TXNL1	SC06	0.0256409	0.112263
FOXD3	SC06	0.00226917	-0.129745					PCSK1N	SC06	0.0132381	0.111745
LDLRAD3	SC06	0.00263245	-0.129365					ZNF667-AS1	SC06	0.00118654	0.111487
FBXL7	SC06	0.000101998	-0.128461					SGTB	SC06	0.0460818	0.111428
PPIB	SC06	0.0323347	-0.128207					GYPC	SC06	0.018349	0.111153
VTN	SC06	0.039876	-0.127521					CYC1	SC06	0.0276193	0.110981
RBPMS2	SC06	0.00883056	-0.126831					KAT2A	SC06	0.0233542	0.110895
LOC650226	SC06	0.0178191	-0.126244					RNF26	SC06	0.0139449	0.110406
LIN9	SC06	0.00986308	-0.12441					ZNF385A	SC06	0.00634849	0.109512
SUMO1	SC06	0.00447952	-0.124353					LOC101559451	SC06	0.0319912	0.109393
MORF4L1	SC06	0.00037664	-0.124209					PAEP	SC06	0.00611099	0.109011
RFT1	SC06	0.0430502	-0.122381					TRAIP	SC06	0.039359	0.108532
EEF1E1	SC06	0.0229865	-0.121933					NOL7	SC06	0.0314355	0.108275
PSAT1	SC06	0.00701489	-0.121255					PSMB7	SC06	0.0318744	0.108255
SCARA3	SC06	0.0320006	-0.121148					ZNF138	SC06	0.0376209	0.108105
MST1	SC06	0.0342032	-0.119682					MRPS22	SC06	0.0160389	0.108104
DLGAP4-AS1	SC06	6.93389e-06	-0.117964					SPAG5	SC06	0.0244901	0.107899
BBS10	SC06	0.00904567	-0.117727					LRP2	SC06	0.0200232	0.107829
KAZN	SC06	0.000226744	-0.117					FOXD3	SC06	0.00906415	0.107779
TEKT4P2	SC06	0.00102866	-0.116738					JAM3	SC06	0.0219834	0.107499
PYGL	SC06	0.00127605	-0.115529					FADS3	SC06	0.00967614	0.107264
NGDN	SC06	0.00674667	-0.115378					ZNF69	SC06	0.0427951	0.107253
MCAM	SC06	0.04542	-0.114809					PREX1	SC06	0.0303255	0.107209
HSPB6	SC06	0.0147718	-0.114322					BRDT	SC06	0.00467884	0.107112
DHX40	SC06	0.000951671	-0.113656					APOC1P1	SC06	0.0157441	0.106686
THUMPD2	SC06	0.0366469	-0.113287					VASN	SC06	0.0390463	0.106466
KNSTRN	SC06	0.0395817	-0.112103					SENP5	SC06	0.0151265	0.106421
DPYSL5	SC06	0.000363299	-0.112085					TMEM158	SC06	0.0407801	0.105417
MATN3	SC06	0.0448621	-0.111993					ARHGAP29	SC06	0.0154486	0.104924
ZNF544	SC06	0.000477073	-0.110661					HCG18	SC06	0.0184436	0.104858
IGDCC3	SC06	0.000221105	-0.110431					RRM2	SC06	0.0286409	0.104717
RAC3	SC06	0.0182674	-0.108434					YEATS2	SC06	0.0257431	0.104606
STMN3	SC06	0.0461525	-0.106828					TRMT13	SC06	0.00966952	0.104551
LINC02609	SC06	0.0235447	-0.106711					WDR43	SC06	0.0264901	0.10417
RBM38	SC06	2.20743e-05	-0.10615					ZNF655	SC06	0.017143	0.104087
WRN	SC06	0.00491518	-0.105832					TPTE	SC06	0.0354249	0.103648
PRIM1	SC06	0.0364538	-0.104866					ZNF516	SC06	0.0309209	0.103177
EPB41L5	SC06	0.00225623	-0.104086					HSF1	SC06	0.0170297	0.103141
PAFAH1B3	SC06	0.0268681	-0.103792					ZNF470	SC06	0.0290191	0.102804
NPFFR2	SC06	0.0458481	-0.103175					SACS	SC06	0.0148233	0.102775
PDCD6IPP2	SC06	0.000624891	-0.101302					MAK	SC06	0.0431591	0.102575
PTBP2	SC06	0.000685821	-0.101212					LINC01580	SC06	0.0213528	0.101984
RNF216P1	SC06	0.0344184	-0.100943					DDX28	SC06	0.032906	0.101244
ZFPM2-AS1	SC07	3.47584e-05	-0.50839					HIGD1A	SC06	0.0451215	0.101183
EDARADD	SC07	0.0027091	-0.387778					ZNF605	SC06	0.0186423	0.10091
SMILR	SC07	6.1105e-05	-0.299104					CALN1	SC06	0.00196004	0.100133
ZEB1	SC07	0.00703132	-0.297881					LINC01550	SC07	0.00105337	0.282201
COL7A1	SC07	0.000239723	-0.283097					CEP126	SC07	0.00330983	0.205666
PICSAR	SC07	4.12699e-08	-0.282186					TMEM185B	SC07	2.48043e-05	0.190213
NLRP3	SC07	0.00111504	-0.277622					BCL6	SC07	0.0193675	0.1867
CSF2	SC07	0.0103774	-0.270403					IGF2BP3	SC07	0.0137353	0.182748
CMTM3	SC07	0.00316024	-0.260231					SLC39A8	SC07	0.0139029	0.173468
LGALS1	SC07	0.00155227	-0.255065					TMEM25	SC07	0.00040947	0.170515
STK31	SC07	0.035342	-0.252199					EDARADD	SC07	0.0217885	0.170066
SH3BGRL	SC07	0.0336171	-0.238164					MNAT1	SC07	0.00977603	0.16738
NBDY	SC07	0.00461102	-0.237463					SERPINE1	SC07	0.00275919	0.166892
PMM1	SC07	0.000297232	-0.22892					FAM229B	SC07	0.0391571	0.159373
ZNF75A	SC07	0.0231064	-0.224191					ZFPM2-AS1	SC07	0.0104066	0.159217
ARHGAP27P1-BPTFP1-KPNA2P3	SC07	0.00136691	-0.212317					CDKN2B	SC07	0.020758	0.156656
RIN2	SC07	0.0282561	-0.209722					GOLIM4	SC07	0.00166343	0.155329
EREG	SC07	0.000310774	-0.178168					NR2F1-AS1	SC07	0.0476451	0.153516
ATP6AP1	SC07	0.0331449	-0.172426					FGD6	SC07	0.00994501	0.153358
EID1	SC07	0.0262955	-0.160873					CD44	SC07	0.00848907	0.153333
ATF3	SC07	0.0490929	-0.155357					TPD52L1	SC07	0.0441321	0.149833
KLF11	SC07	0.0198062	-0.139207					FKBP10	SC07	0.00316925	0.144413
PCDH7	SC07	0.00254136	-0.128903					ISG15	SC07	0.0421415	0.142105
PXDC1	SC07	0.00536178	-0.127838					RAP2B	SC07	0.00623268	0.141586
SIX4	SC07	0.0446704	-0.115296					MSANTD4	SC07	0.00891352	0.1415
LOC101928100	SC08	2.65229e-06	-0.825198					APOBEC3C	SC07	0.00351385	0.139519
PEG3	SC08	3.00572e-10	-0.770394					CMTM3	SC07	0.0148063	0.136908
WNK3	SC08	1.72252e-08	-0.67375					BCL11B	SC07	0.0277816	0.136332
PNMA5	SC08	4.19431e-07	-0.65135					CCN3	SC07	0.000291124	0.134386
LAMA1	SC08	2.44893e-09	-0.626992					ZNF75A	SC07	0.0448428	0.133818
TDRD9	SC08	1.47338e-10	-0.619552					DISP2	SC07	0.0379169	0.131235
TDRD12	SC08	1.18404e-08	-0.603776					LOC100505555	SC07	0.00868613	0.130423
GPX1	SC08	0.00115498	-0.589921					ANKRD50	SC07	0.0260383	0.128853
MLF1	SC08	8.03984e-10	-0.5896					CDK6	SC07	0.0269792	0.128728
ZNF667-AS1	SC08	6.0048e-10	-0.569146					PCDH7	SC07	0.0130632	0.126166
NEFH	SC08	7.11065e-09	-0.497224					USP30-AS1	SC07	0.015826	0.125905
SOAT2	SC08	5.14627e-05	-0.49412					P3H4	SC07	0.00636726	0.12588
IQCA1	SC08	1.82206e-06	-0.472121					JARID2	SC07	0.0147087	0.125821
ZNF334	SC08	2.47555e-08	-0.44962					C5orf15	SC07	0.0303536	0.125248
ZNF134	SC08	1.78812e-06	-0.441832					SLFN12	SC07	0.0405746	0.125224
OLFML3	SC08	0.00207709	-0.431385					RBMS1	SC07	0.0354621	0.123981
TKTL1	SC08	3.14899e-06	-0.422364					PNMA2	SC07	0.0104036	0.12039
SLC39A5	SC08	0.00111642	-0.413651					REEP2	SC07	0.0186689	0.119388
KCNQ1OT1	SC08	9.63269e-07	-0.4092					PICSAR	SC07	0.00279069	0.119109
ZNF701	SC08	4.38306e-07	-0.393464					NPC2	SC07	0.0392103	0.117559
MAGEH1	SC08	0.0108272	-0.38267					ZNF841	SC07	0.0305352	0.116837
PIEZO2	SC08	1.57415e-08	-0.377901					ING1	SC07	0.0210574	0.116719
LINC01659	SC08	2.54095e-07	-0.364829					LOC100505501	SC07	0.0218022	0.115623
ORM2	SC08	0.00379031	-0.360888					C17orf80	SC07	0.0200453	0.115361
ZNF83	SC08	1.20945e-06	-0.357435					QKI	SC07	0.0242376	0.114555
ZNF814	SC08	3.41989e-05	-0.357157					TMX4	SC07	0.0324049	0.111462
RNF212	SC08	1.70013e-05	-0.347039					ANXA6	SC07	0.0191204	0.110632
APOA4	SC08	0.000304536	-0.345115					LOC153684	SC07	0.0418395	0.110564
RARRES2	SC08	2.62647e-07	-0.342509					GDAP1	SC07	0.0370673	0.110064
ITIH5	SC08	3.08665e-07	-0.331882					PIK3CD-AS2	SC07	0.0258418	0.107331
PNPLA4	SC08	0.000230664	-0.326127					ROMO1	SC07	0.00828088	0.105527
PDLIM4	SC08	1.22464e-08	-0.311415					CCDC9B	SC07	0.0483898	0.104499
LINC01287	SC08	0.000673052	-0.301749					COL7A1	SC07	0.000454233	0.10309
F2	SC08	1.00436e-06	-0.293425					DPYSL2	SC07	0.0306683	0.102164
CMTM3	SC08	0.000180552	-0.292758					NR2F1	SC08	0.0303669	0.239373
ZNF585A	SC08	0.000344378	-0.292655					MLF1	SC08	0.000116796	0.230185
CX3CL1	SC08	0.00179599	-0.289237					PROX1	SC08	0.0116512	0.204905
DLK1	SC08	3.28841e-08	-0.288452					FN1	SC08	0.00218107	0.203399
LOC650226	SC08	3.80315e-05	-0.285675					ITIH5	SC08	9.00651e-05	0.203093
ANKRD26P1	SC08	0.000163589	-0.279609					LAMA1	SC08	3.48237e-06	0.194849
ZNF415	SC08	0.000400296	-0.263082					ZNF83	SC08	7.52706e-05	0.191141
APOC3	SC08	0.00625297	-0.260211					ZNF701	SC08	0.00836068	0.180098
NID1	SC08	9.09025e-10	-0.252169					SLC7A2	SC08	0.000444129	0.179618
ZNF268	SC08	0.00398726	-0.24346					WNK3	SC08	3.4367e-05	0.16381
FRG1JP	SC08	0.00019648	-0.22502					PNMA6E	SC08	0.00581353	0.163008
LSP1P5	SC08	1.74644e-08	-0.222837					IQCA1	SC08	3.87816e-05	0.162824
SERPINA4	SC08	0.0293851	-0.215189					SLC39A5	SC08	0.01353	0.158924
PHLDB2	SC08	0.0400379	-0.208696					PIEZO2	SC08	0.000662475	0.157884
ZNF419	SC08	0.000651935	-0.207891					ZNF419	SC08	0.000652373	0.156735
EFNA2	SC08	1.42028e-05	-0.200079					RELN	SC08	0.00302007	0.153009
PDZK1	SC08	0.0313489	-0.192646					ZNF415	SC08	0.00369137	0.151602
BICC1	SC08	0.000146777	-0.19196					CCDC8	SC08	0.0042629	0.150934
PAH	SC08	6.49395e-05	-0.170555					FNBP1	SC08	0.00893775	0.150035
BHMT2	SC08	0.00627895	-0.168963					ZNF667-AS1	SC08	1.25638e-05	0.149458
SCARF2	SC08	8.58851e-06	-0.166903					TDRD9	SC08	1.21729e-06	0.149292
EVA1B	SC08	0.00536002	-0.16253					ZNF814	SC08	9.8461e-05	0.149187
SERPIND1	SC08	0.00321603	-0.160728					ZNF556	SC08	0.0237299	0.148278
TIMP2	SC08	3.5332e-05	-0.155173					TUBB6	SC08	0.0233391	0.146246
SNAR-C3	SC08	0.00802323	-0.155147					QPRT	SC08	0.0111803	0.146064
PALM	SC08	0.0202095	-0.148867					ZNF134	SC08	0.00340283	0.143991
ZSCAN18	SC08	0.00902397	-0.139888					ZNF334	SC08	8.39265e-05	0.141401
DUSP22	SC08	0.00327303	-0.134191					PNPLA4	SC08	0.00819077	0.139891
PPIL2	SC08	0.00827032	-0.131737					OSBPL1A	SC08	0.0263174	0.131367
DUSP9	SC08	0.0026973	-0.127969					ZNF268	SC08	0.00807509	0.126917
PAPSS2	SC08	0.0461062	-0.124146					MYH10	SC08	0.0136794	0.124001
ELOVL2	SC08	0.00805478	-0.122972					GCNT2	SC08	0.00425278	0.123654
KCNK9	SC08	7.47075e-07	-0.121048					KCNQ1OT1	SC08	0.00269495	0.123389
DPYSL3	SC08	0.00185067	-0.119592					TBX3	SC08	0.0152482	0.122753
TRIM71	SC08	0.00220974	-0.118954					CADM1	SC08	0.0122232	0.122376
ZNF556	SC08	0.0175469	-0.115725					PEG3	SC08	0.00108916	0.122357
NT5C3B	SC08	0.00142485	-0.112965					LOC101928100	SC08	0.00520435	0.119919
SYT15	SC08	1.92127e-07	-0.112535					MAGEA10	SC08	0.0153794	0.118089
FSTL1	SC08	0.00286068	-0.103438					TIMP2	SC08	0.0025001	0.118082
LINC01770	SC13	0.045414	-0.149724					IGF2BP1	SC08	0.000601403	0.115065
CXCL5	SC17	1.51938e-09	-0.83909					RARRES2	SC08	0.00905264	0.114596
ADGRF4	SC17	0.0006964	-0.770238					PARP11	SC08	0.0371696	0.112191
FAM198B-AS1	SC17	7.89332e-08	-0.623325					RIMKLB	SC08	0.023257	0.11173
HEIH	SC17	7.30983e-08	-0.587141					TDRD12	SC08	0.00294285	0.109688
TOMM40L	SC17	8.4122e-06	-0.56191					KIRREL1	SC08	0.016001	0.109175
HIST1H2BH	SC17	0.000149505	-0.558283					PNMA5	SC08	0.0396086	0.107447
MBNL2	SC17	4.18203e-05	-0.536781					RNF212	SC08	0.0203856	0.106528
SSUH2	SC17	9.38499e-07	-0.503116					GPX3	SC08	0.0430422	0.106466
CSTF2T	SC17	0.00186292	-0.498485					SPACA6	SC08	0.00587959	0.106169
DDX43	SC17	0.000465694	-0.487174					LOC105371703	SC08	0.00876946	0.105776
HOXB-AS3	SC17	7.20817e-05	-0.471401					STMN3	SC08	0.00282307	0.102148
CDH17	SC17	2.18027e-07	-0.465757					MB21D2	SC08	0.0264231	0.101584
LINC00847	SC17	3.79694e-07	-0.459778					PHLDB2	SC08	0.0183102	0.101568
HIST1H4L	SC17	0.00085879	-0.459644					TKTL1	SC08	0.0464116	0.100015
CDX1	SC17	1.22533e-06	-0.439965					NSDHL	SC13	0.0178455	0.25373
GJD3	SC17	3.60594e-06	-0.405784					PLEKHF2	SC13	0.00629182	0.230086
HIST1H3G	SC17	0.000159019	-0.398182					SFXN4	SC13	0.0106131	0.215355
LAT	SC17	8.05913e-09	-0.393064					ULK1	SC13	0.0197067	0.193962
BST2	SC17	0.00260557	-0.391124					AFG3L2	SC13	0.0156815	0.188881
BISPR	SC17	0.000383838	-0.381499					LRRN1	SC13	0.0140648	0.176396
BTNL3	SC17	0.000250917	-0.380768					RPL10	SC13	0.0443318	0.175352
TRMT12	SC17	6.64724e-06	-0.376468					CXCR4	SC13	0.01909	0.17113
EGOT	SC17	0.00568919	-0.365842					FBLN1	SC13	0.00405837	0.170842
PHGR1	SC17	0.00929556	-0.363492					CDKN2A	SC13	0.0149675	0.164662
GUCY2C	SC17	0.00716385	-0.363223					MTDH	SC13	0.0379184	0.160987
IL1R2	SC17	0.00576159	-0.349101					EEF1A1	SC13	0.015028	0.155527
RIN2	SC17	0.00088863	-0.340816					CHST15	SC13	0.000949168	0.154823
TIMP4	SC17	4.54163e-05	-0.335722					APIP	SC13	0.0367866	0.154563
DCDC2	SC17	0.03258	-0.329762					UCHL1	SC13	0.0303928	0.153815
NAP1L5	SC17	0.000387201	-0.32116					ABL1	SC13	0.0314361	0.14618
LOC105371763	SC17	8.20657e-06	-0.310831					NFU1	SC13	0.0225808	0.14295
VCX	SC17	0.0324293	-0.308889					ST6GAL1	SC13	0.0166305	0.138099
KRBOX1	SC17	8.1177e-05	-0.306924					UCP2	SC13	0.0158645	0.134912
CHI3L2	SC17	0.0210298	-0.295536					HLTF	SC13	0.0223586	0.132912
FAM118A	SC17	0.00154591	-0.292059					POLR2L	SC13	0.0206817	0.131573
IFITM1	SC17	0.00351799	-0.289755					SECTM1	SC13	0.0152811	0.125948
IL32	SC17	0.000138303	-0.284757					ATP5F1E	SC13	0.0452039	0.124657
GUCA2A	SC17	0.000850981	-0.259599					FSTL1	SC13	0.00568928	0.121945
IL23A	SC17	0.0164652	-0.253571					CBFB	SC13	0.0447604	0.120782
ARL11	SC17	0.00420372	-0.246428					CRABP2	SC13	0.0261326	0.118209
GJB7	SC17	0.0011276	-0.244988					DUSP2	SC13	0.00923855	0.115489
SALL4	SC17	5.57871e-06	-0.244025					WRAP73	SC13	0.0407057	0.106378
MICALCL	SC17	0.0133995	-0.24142					ADGRF4	SC17	3.32264e-08	0.331308
PLEKHA4	SC17	0.00121145	-0.23673					LSM8	SC17	4.51661e-07	0.315144
LINC02029	SC17	0.0120804	-0.235532					ALCAM	SC17	2.36684e-07	0.295675
CLIC1	SC17	0.00239651	-0.225493					CXCL5	SC17	5.09196e-11	0.294197
ETV7	SC17	0.000122983	-0.22454					RFX2	SC17	0.000614189	0.289535
PAGE2	SC17	0.0203495	-0.219911					CADM1	SC17	2.7094e-07	0.284072
ACVRL1	SC17	7.7622e-05	-0.213663					CEP126	SC17	2.30804e-07	0.279899
PLA2G12B	SC17	0.00788118	-0.209971					BTBD11	SC17	1.47183e-06	0.274645
CTPS1	SC17	0.00436488	-0.204332					TSPAN12	SC17	0.000405012	0.27425
RNU5D-1	SC17	0.0229499	-0.194501					RNU5D-1	SC17	0.00306738	0.269261
LMO7	SC17	0.0207272	-0.188079					HIST1H4J	SC17	0.000125409	0.252442
SULT1A2	SC17	0.00744864	-0.186899					MYOF	SC17	0.000133904	0.25162
KRT80	SC17	0.00163627	-0.186537					PRDM1	SC17	0.000252428	0.248191
HRH1	SC17	0.00783862	-0.184354					DPH5	SC17	2.37437e-05	0.246174
GZMM	SC17	0.0165113	-0.184268					LOC102606465	SC17	1.15562e-05	0.243404
KIFC3	SC17	3.84174e-05	-0.180351					RNVU1-14	SC17	0.000228538	0.24332
ITGAE	SC17	5.2954e-05	-0.173199					RPL34	SC17	3.20944e-05	0.242718
SUMO1P1	SC17	0.0031562	-0.17118					ISL2	SC17	1.13101e-06	0.240876
GSTO1	SC17	0.00688585	-0.168798					LIN28B	SC17	1.3061e-05	0.240012
DDX47	SC17	0.0447578	-0.168707					SOHLH2	SC17	2.49991e-07	0.238708
S100A9	SC17	0.0182866	-0.168403					CXXC4	SC17	0.00343595	0.234781
CDX2	SC17	0.00195261	-0.168394					EGOT	SC17	1.76583e-05	0.232672
S100A3	SC17	0.00433906	-0.167545					FAM198B-AS1	SC17	1.73052e-09	0.231182
DAPK3	SC17	0.0143909	-0.165299					RNVU1-8	SC17	4.81458e-07	0.226465
HIST3H2A	SC17	0.0062758	-0.164318					SPRY2	SC17	1.19111e-06	0.225695
DLGAP1-AS1	SC17	0.00660811	-0.161313					TM4SF1-AS1	SC17	4.32455e-05	0.225123
MSRB3	SC17	0.000525329	-0.161217					TRIM5	SC17	1.13521e-05	0.224918
COL1A2	SC17	0.000650545	-0.160722					SLC7A2	SC17	1.12724e-07	0.224239
C6orf223	SC17	0.0454162	-0.159552					PLOD2	SC17	2.38949e-05	0.22389
S100A12	SC17	0.0102334	-0.158217					DSC2	SC17	4.26451e-06	0.223326
TLDC2	SC17	0.0164258	-0.153542					EGR3	SC17	3.77251e-05	0.22242
ACSS3	SC17	0.000140749	-0.153171					TENT5A	SC17	8.92583e-06	0.221641
SH3PXD2A-AS1	SC17	0.0110232	-0.143252					BIRC3	SC17	2.51236e-05	0.221209
PRAP1	SC17	0.00323046	-0.142783					GNG5	SC17	8.97143e-05	0.220974
FUOM	SC17	0.000505418	-0.142156					MIPEPP3	SC17	1.72056e-05	0.220532
TNNC2	SC17	0.00810404	-0.141864					PI3	SC17	1.17752e-05	0.220413
SLC51B	SC17	0.0132953	-0.140177					IL15	SC17	2.21232e-06	0.220215
QPRT	SC17	0.0211467	-0.138525					SPATA41	SC17	0.000106445	0.219276
OXT	SC17	0.00039082	-0.137206					ZNF451	SC17	0.00035663	0.218696
PRSS36	SC17	0.00270192	-0.136601					IL32	SC17	1.9272e-08	0.218232
OSGIN2	SC17	0.00350114	-0.136447					IGBP1	SC17	0.00011192	0.217147
APBB1IP	SC17	0.0150113	-0.134963					NDUFA9	SC17	0.000281885	0.21464
PLA2G4C	SC17	0.0200478	-0.132917					TMEM144	SC17	0.0203891	0.213501
LUZP1	SC17	0.00873638	-0.131861					PAGE2	SC17	7.59924e-06	0.213135
C19orf24	SC17	0.00056047	-0.129358					TLE4	SC17	0.000751723	0.211919
PRPH2	SC17	0.0302788	-0.129119					RNVU1-19	SC17	0.0179597	0.211526
DDX28	SC17	0.0427747	-0.1239					LOC100294145	SC17	0.000222491	0.210028
LINC02506	SC17	0.00770266	-0.122349					LRCH2	SC17	0.000108702	0.209544
STOM	SC17	0.00364412	-0.121431					TNFAIP8	SC17	0.00290732	0.20948
HSD3B7	SC17	0.0407626	-0.120866					C1GALT1C1L	SC17	0.00118686	0.207804
LRRC61	SC17	0.0326308	-0.119639					KCNMB2-AS1	SC17	0.000184649	0.207323
RPL13P5	SC17	0.0453959	-0.117134					LINC01091	SC17	0.010759	0.206989
CTXN1	SC17	0.0225168	-0.116186					RMDN2	SC17	1.8443e-06	0.206988
ARHGAP27P1	SC17	0.0140699	-0.111488					HAUS1	SC17	8.58317e-05	0.206749
CYBA	SC17	0.0015738	-0.110592					DUSP6	SC17	1.3801e-05	0.206524
LINC00383	SC17	0.00128268	-0.109553					MAGI2-AS3	SC17	6.28406e-08	0.206105
CENPH	SC17	0.0132683	-0.10794					ADAT2	SC17	0.00137743	0.206009
TMEM150B	SC17	0.0406348	-0.103911					SETD7	SC17	2.50141e-07	0.205674
PKIA	SC17	0.0113634	-0.101819					ZC3H12D	SC17	3.54236e-07	0.20559
								TEKT4P2	SC17	1.51604e-08	0.205174
								CCNT1	SC17	4.0291e-07	0.205055
								ANKS4B	SC17	0.0032719	0.205007
								SNCA	SC17	6.25428e-05	0.204752
								LUC7L	SC17	1.27494e-06	0.204096
								PLA2G4C	SC17	3.34271e-06	0.20389
								FAM24B	SC17	1.33295e-08	0.203248
								EBNA1BP2	SC17	0.000287588	0.203189
								DAB2	SC17	0.00103127	0.201045
								TLDC2	SC17	1.69574e-07	0.199612
								TM4SF1	SC17	0.00334177	0.199587
								USP45	SC17	0.000139171	0.199562
								LOC107984132	SC17	4.23921e-05	0.199051
								SMIM13	SC17	0.000340727	0.198646
								XKR9	SC17	6.59324e-06	0.198504
								SINHCAF	SC17	2.90227e-06	0.198435
								TBL2	SC17	0.000112614	0.198375
								ANTXR2	SC17	2.08464e-05	0.196334
								ZNF462	SC17	3.27074e-06	0.196284
								CDX2	SC17	7.64618e-07	0.196021
								SOX4	SC17	0.000261679	0.195363
								ZCCHC10	SC17	0.00562642	0.195279
								SGPP2	SC17	0.00101064	0.195225
								TIMM9	SC17	0.000167534	0.19437
								ARSE	SC17	3.1732e-06	0.194342
								EDN1	SC17	0.020781	0.194124
								HIST3H2A	SC17	1.07947e-05	0.194032
								TFAP2C	SC17	4.50676e-08	0.193114
								GPAT3	SC17	1.00655e-05	0.193033
								TOMM5	SC17	0.000371585	0.192203
								PKIA	SC17	1.12497e-06	0.191478
								BICRAL	SC17	2.58605e-05	0.190986
								RNU12	SC17	3.76798e-05	0.190858
								HIST1H4L	SC17	1.01011e-05	0.190835
								GLDC	SC17	1.08842e-06	0.19056
								RPSA	SC17	0.00110198	0.189868
								MET	SC17	0.00339289	0.189115
								RTN2	SC17	0.00031791	0.188885
								PHLDA1	SC17	2.36351e-06	0.188582
								AFG3L2	SC17	4.56935e-06	0.187927
								PLD1	SC17	5.52327e-05	0.187592
								CLP1	SC17	0.0026656	0.187403
								SBNO1	SC17	0.00151053	0.187309
								GNL2	SC17	0.000622366	0.187276
								DMC1	SC17	0.000369762	0.186873
								DDA1	SC17	0.0311515	0.186868
								STAM-AS1	SC17	0.000293718	0.1859
								KLHL5	SC17	6.59732e-05	0.185667
								NIPSNAP1	SC17	1.64e-05	0.185606
								FKBP14	SC17	0.00990151	0.185595
								RHEBL1	SC17	0.000456358	0.185425
								G3BP2	SC17	0.000773993	0.185383
								SORL1	SC17	2.53718e-07	0.184882
								TBC1D4	SC17	3.35126e-07	0.184349
								ARHGAP29	SC17	0.000234987	0.184046
								UPF3B	SC17	0.00265485	0.183847
								TEAD4	SC17	0.000118931	0.183122
								SAAL1	SC17	3.88301e-05	0.18306
								TMEM45A	SC17	0.00287485	0.182748
								NCOA7	SC17	0.000284344	0.182083
								CXCL2	SC17	1.60086e-05	0.181839
								GABRE	SC17	6.8097e-09	0.181127
								DENND5B-AS1	SC17	6.76153e-05	0.180975
								LINC01436	SC17	1.28886e-06	0.180734
								HMOX1	SC17	0.000110717	0.180571
								GABARAPL1	SC17	3.84634e-05	0.179913
								FTSJ1	SC17	0.0136148	0.179892
								MYLK	SC17	2.97296e-06	0.17971
								THG1L	SC17	0.00180067	0.179686
								MAGOHB	SC17	0.00272407	0.179496
								RNF186	SC17	0.00275333	0.179437
								VTRNA2-1	SC17	0.00250965	0.179403
								HNRNPD	SC17	0.000390506	0.179377
								DNAAF3	SC17	1.81318e-06	0.178806
								ODF3B	SC17	0.000365059	0.178493
								SHLD3	SC17	0.00487063	0.178119
								TBX3	SC17	0.00152002	0.177742
								MCOLN3	SC17	7.79691e-06	0.177523
								PYROXD1	SC17	0.00311567	0.177452
								BCAT1	SC17	1.86039e-07	0.177388
								HOXA1	SC17	9.04008e-07	0.177361
								CCAT1	SC17	0.00502885	0.176393
								CCNH	SC17	0.00840321	0.17593
								SRSF11	SC17	0.00325077	0.175829
								GABBR1	SC17	0.000152209	0.175613
								NDUFAF4	SC17	0.00236621	0.175514
								NACA	SC17	0.00739857	0.175447
								VTRNA1-3	SC17	0.000908418	0.175412
								TIMM50	SC17	0.000228995	0.175087
								ARHGAP45	SC17	3.24476e-08	0.174942
								GSC	SC17	3.73812e-06	0.174742
								FIGN	SC17	0.000288221	0.174493
								TNFRSF19	SC17	0.000202074	0.174345
								CIAO2A	SC17	0.000259556	0.174248
								SLC51B	SC17	0.000129695	0.174247
								HBS1L	SC17	8.3021e-05	0.17372
								COL18A1	SC17	2.71697e-07	0.173676
								LINC01607	SC17	5.08874e-06	0.173654
								FOXL2NB	SC17	1.21943e-06	0.173573
								PHB	SC17	0.000479761	0.173445
								LINC01023	SC17	0.0064742	0.173287
								RNU4-1	SC17	0.00707764	0.173249
								GLYATL1	SC17	2.25417e-06	0.172915
								GLA	SC17	0.0156018	0.172745
								CSNK2B	SC17	2.56138e-05	0.172669
								SNRPD2	SC17	0.00119513	0.172457
								ATG5	SC17	0.00405959	0.172433
								C12orf29	SC17	3.91491e-05	0.172393
								TBCEL	SC17	3.78074e-08	0.172368
								PCOLCE2	SC17	8.36417e-06	0.172266
								MRRF	SC17	0.00118275	0.172078
								ANKRD18A	SC17	3.08113e-07	0.172065
								CRISP2	SC17	5.07319e-05	0.17174
								HEY1	SC17	1.32674e-06	0.171109
								STOM	SC17	6.73948e-06	0.170957
								RPL22L1	SC17	2.69051e-05	0.170726
								SACS	SC17	1.04197e-05	0.170714
								HSPB8	SC17	0.000119079	0.170693
								HEIH	SC17	1.56427e-07	0.170656
								CR1L	SC17	1.34183e-06	0.170446
								KIAA1586	SC17	0.000927504	0.170401
								LINC00668	SC17	5.63069e-07	0.170119
								PLA2G12B	SC17	0.000209392	0.170036
								WDR54	SC17	5.26958e-06	0.169624
								ALG5	SC17	0.000446409	0.169562
								PSMA5	SC17	0.00111746	0.169337
								INKA2	SC17	3.87127e-05	0.169033
								TOB2P1	SC17	4.43302e-05	0.168643
								CIDECP1	SC17	6.89063e-06	0.168615
								SLC46A3	SC17	3.56971e-05	0.168434
								SUPT3H	SC17	0.000201368	0.167572
								ORC3	SC17	0.000371559	0.167394
								ETV4	SC17	6.31746e-06	0.167343
								HNF4G	SC17	8.21663e-07	0.167063
								CETN3	SC17	0.00219907	0.16705
								TRIM15	SC17	5.57185e-05	0.166726
								TINAG	SC17	0.0023803	0.166352
								ERH	SC17	0.000518589	0.166341
								ALDH4A1	SC17	0.000379031	0.166136
								MBNL2	SC17	0.00405145	0.165986
								LHX1	SC17	9.15026e-08	0.165985
								SYF2	SC17	6.04894e-05	0.165928
								PIFO	SC17	0.00026933	0.165874
								ACSS3	SC17	2.8636e-07	0.165817
								BEX1	SC17	0.000650027	0.165808
								TBL1X	SC17	0.000741731	0.165774
								HSPA4L	SC17	7.1336e-06	0.165773
								LINC00513	SC17	0.0389485	0.165754
								DNAJC16	SC17	0.00167025	0.165499
								HNRNPA2B1	SC17	0.000229888	0.165445
								TMEM242	SC17	9.03936e-05	0.165365
								LACTB2	SC17	2.04379e-05	0.164815
								NRCAM	SC17	4.61799e-07	0.164616
								VSNL1	SC17	2.97925e-06	0.164342
								DDX43	SC17	6.44584e-05	0.163262
								CRISPLD1	SC17	5.96261e-07	0.163026
								WWC3	SC17	0.000208816	0.163018
								TNC	SC17	0.0014825	0.162926
								ATP5MD	SC17	0.000329325	0.162712
								TFB2M	SC17	0.000450493	0.162563
								ADAMTS9	SC17	8.14292e-06	0.162536
								C18orf21	SC17	0.00493283	0.16202
								IRAK4	SC17	0.000365126	0.161993
								URB1-AS1	SC17	4.2176e-06	0.161784
								ESF1	SC17	1.94117e-06	0.161744
								SLCO3A1	SC17	4.13496e-08	0.161669
								ALDH1A3	SC17	1.51538e-06	0.161472
								RARS2	SC17	0.000982105	0.16062
								HIST1H2BH	SC17	2.83429e-05	0.16057
								PTGS2	SC17	0.000206116	0.160435
								ZRANB2	SC17	0.014405	0.160348
								SUPT4H1	SC17	0.000621505	0.160161
								TBCC	SC17	0.000315834	0.159585
								MTO1	SC17	0.000265706	0.159136
								LUZP1	SC17	0.00224828	0.158989
								PTGES	SC17	1.16531e-05	0.158883
								TCTN1	SC17	1.85122e-05	0.158854
								VMA21	SC17	0.0186826	0.158726
								ZBTB44	SC17	0.00500824	0.158682
								SAYSD1	SC17	0.000396262	0.15863
								NRM	SC17	0.0013427	0.158556
								SLC38A2	SC17	0.000154444	0.158544
								TUBB3	SC17	6.20597e-07	0.158473
								STX7	SC17	0.000417624	0.158435
								ABCC10	SC17	0.00383038	0.158409
								CHCHD2	SC17	0.000975581	0.158049
								LDLRAD1	SC17	7.09296e-07	0.157987
								RDH11	SC17	0.00161939	0.157882
								CDH17	SC17	1.29999e-06	0.157803
								SERPINB8	SC17	0.00106716	0.157727
								ME1	SC17	2.41467e-07	0.157394
								RPS6KA2	SC17	4.40219e-05	0.157375
								ARL11	SC17	4.54238e-07	0.157171
								NOL8	SC17	0.000733227	0.157084
								DGUOK-AS1	SC17	3.62274e-06	0.156802
								CBX3	SC17	0.000641527	0.156479
								IL11	SC17	4.46992e-06	0.156464
								IRS2	SC17	1.74876e-08	0.156429
								FEZ1	SC17	1.55094e-05	0.156363
								MRPL1	SC17	0.00791543	0.156292
								CT45A10	SC17	0.000317097	0.156271
								ZNF292	SC17	0.00226832	0.15615
								PIP4P2	SC17	0.00260539	0.156028
								AZI2	SC17	0.000638725	0.155887
								TBP	SC17	0.00079211	0.155819
								CPNE8	SC17	2.47434e-09	0.155283
								PTPRR	SC17	0.000137769	0.155258
								HOXB9	SC17	0.000123431	0.155034
								OSR2	SC17	0.000367353	0.154621
								GSTO2	SC17	0.000330505	0.154302
								BTF3	SC17	0.00155581	0.154148
								FAM216A	SC17	4.01766e-05	0.154063
								CD109	SC17	0.000684265	0.153927
								CHD1	SC17	0.0281645	0.153837
								RAB38	SC17	7.91927e-06	0.153822
								RCN1	SC17	7.90164e-05	0.153667
								HMGXB4	SC17	0.00173963	0.15354
								COMMD10	SC17	0.00809768	0.153308
								EMP1	SC17	0.000696331	0.153157
								MVP	SC17	0.000497153	0.153045
								TRMT10C	SC17	0.0382831	0.153043
								SDAD1	SC17	0.000599124	0.152986
								CDC7	SC17	0.000481484	0.152923
								LLPH	SC17	0.000901977	0.152917
								ZNF749	SC17	0.000438056	0.152915
								GFER	SC17	0.000136499	0.152723
								PLEK2	SC17	7.8216e-05	0.15269
								IL18	SC17	0.0062537	0.152678
								MARCH3	SC17	0.00071686	0.152651
								STOX2	SC17	4.21049e-06	0.152422
								GOLGA7	SC17	0.000937365	0.152373
								DUSP5	SC17	6.77044e-06	0.152302
								ACYP1	SC17	0.00682331	0.152294
								ANAPC10	SC17	0.0111427	0.152218
								ODC1	SC17	1.03883e-05	0.152128
								ATP1A1-AS1	SC17	3.37218e-06	0.151921
								SELENOH	SC17	0.000134989	0.151869
								PPARGC1A	SC17	0.0047048	0.151701
								MYC	SC17	3.79335e-05	0.151643
								ZEB1-AS1	SC17	9.35248e-06	0.151495
								LYPD3	SC17	0.000854952	0.151254
								STX2	SC17	3.86751e-06	0.150952
								LGR5	SC17	7.95313e-07	0.150836
								CASC9	SC17	0.00247172	0.150636
								UTP11	SC17	0.0143144	0.15046
								CCT8	SC17	0.00320429	0.150323
								ZNF516	SC17	2.11225e-05	0.150312
								PRRG1	SC17	0.00180405	0.150147
								CSTF2	SC17	0.000526459	0.149749
								SERPINE2	SC17	9.32486e-07	0.149717
								CCDC134	SC17	0.000310143	0.149649
								SALL4	SC17	1.21029e-06	0.149615
								NKILA	SC17	1.64847e-07	0.149553
								MAP1LC3B2	SC17	0.010196	0.149319
								ALG14	SC17	0.0130794	0.149303
								CHMP4C	SC17	6.10448e-05	0.14926
								EN2	SC17	1.57525e-06	0.149239
								MED20	SC17	4.07975e-06	0.148923
								GPC6	SC17	7.16444e-05	0.14873
								RNF125	SC17	2.92073e-05	0.148396
								TOMM22	SC17	0.000742963	0.147994
								ERI3	SC17	0.0041375	0.147944
								TIMM8A	SC17	0.000243058	0.147933
								LIN7A	SC17	0.00298383	0.14792
								PCGF6	SC17	0.000288268	0.147697
								LINC02506	SC17	1.37255e-06	0.147528
								STK32C	SC17	3.4094e-05	0.147502
								BAK1	SC17	0.00201643	0.147378
								LHX1-DT	SC17	8.8797e-08	0.147331
								CASP6	SC17	0.00204114	0.147323
								NAA20	SC17	0.000165689	0.147317
								CYB5RL	SC17	0.000205793	0.147306
								CCN1	SC17	0.00273713	0.147293
								MPHOSPH6	SC17	0.00283147	0.147001
								SAP18	SC17	0.00123637	0.146968
								VAPA	SC17	0.000380291	0.146885
								OXSM	SC17	0.0157075	0.146752
								SVIL	SC17	4.73181e-07	0.14661
								OSMR	SC17	0.000428204	0.146564
								SYT1	SC17	1.12165e-05	0.146327
								HOTAIRM1	SC17	2.46383e-05	0.146305
								RPS20	SC17	3.25327e-06	0.146143
								LINC00346	SC17	0.00538395	0.145947
								SIX2	SC17	3.43674e-06	0.145886
								DUOXA2	SC17	1.1193e-05	0.145866
								SEC11C	SC17	0.00603561	0.145752
								THBD	SC17	2.00297e-06	0.145727
								EPSTI1	SC17	0.00187307	0.145633
								TRAPPC2B	SC17	0.00772643	0.145545
								QKI	SC17	7.02643e-06	0.14551
								SDHAF2	SC17	6.15673e-06	0.145467
								NKX2-5	SC17	1.9317e-05	0.145376
								PFKFB3	SC17	6.60819e-05	0.145358
								PTPN2	SC17	0.00116395	0.145199
								TFAP2A-AS2	SC17	0.0180036	0.145115
								AFAP1L1	SC17	0.00080249	0.144933
								SLU7	SC17	0.00309381	0.144882
								HOXA10	SC17	0.000766033	0.144878
								PSMA8	SC17	0.000279329	0.14481
								UCHL1	SC17	9.51606e-05	0.144731
								MRPS30	SC17	0.00192498	0.144719
								ALOX5	SC17	4.87441e-06	0.144669
								UQCR10	SC17	0.000714405	0.144579
								CZIB	SC17	0.00381752	0.144493
								SARS	SC17	0.000638254	0.144489
								NDUFAF5	SC17	5.80714e-05	0.144467
								TOMM40L	SC17	0.000495373	0.144408
								TNFAIP3	SC17	8.69573e-05	0.1444
								CTHRC1	SC17	3.55699e-07	0.144395
								APBB1IP	SC17	5.2997e-05	0.14439
								B3GLCT	SC17	2.57375e-06	0.144352
								ITGA2	SC17	0.0127797	0.144345
								PQBP1	SC17	0.0154867	0.144303
								CDK4	SC17	0.00366791	0.144274
								IRAK2	SC17	8.50545e-05	0.1442
								ROBO3	SC17	9.15156e-06	0.144142
								TMEM68	SC17	0.000210463	0.143995
								LRRC27	SC17	6.70042e-05	0.1438
								EXOSC8	SC17	0.00043695	0.143749
								MOGAT3	SC17	2.07167e-05	0.143736
								CBX5	SC17	0.0273593	0.143665
								DST	SC17	6.85292e-07	0.14366
								PDLIM3	SC17	8.49772e-05	0.143576
								SVIL-AS1	SC17	3.26701e-06	0.143533
								CDA	SC17	5.51667e-05	0.143448
								OSGIN2	SC17	1.70951e-07	0.143398
								E2F6	SC17	5.42954e-06	0.143345
								VCX	SC17	0.0018628	0.143245
								MTTP	SC17	0.0159339	0.143205
								ADGRE5	SC17	0.00154853	0.143149
								HACD1	SC17	7.53175e-05	0.142542
								MYL12B	SC17	5.0029e-05	0.142171
								GPAT4	SC17	0.000256747	0.142006
								SAMD5	SC17	7.18017e-05	0.14146
								PRKAR2B	SC17	3.71887e-06	0.141359
								TRMU	SC17	0.00059809	0.141319
								CMC1	SC17	0.00112879	0.141213
								ARL4A	SC17	0.032707	0.141135
								PIH1D1	SC17	0.00344185	0.141067
								RGCC	SC17	3.95419e-06	0.140903
								VDAC3	SC17	0.00150488	0.140866
								ERGIC2	SC17	6.53353e-05	0.140774
								PFN1	SC17	0.000854501	0.140687
								CISD2	SC17	0.0036906	0.140632
								ABRACL	SC17	0.000870527	0.140621
								ADGRG6	SC17	3.23371e-05	0.140618
								VTA1	SC17	0.0344639	0.140469
								METTL26	SC17	4.34119e-05	0.14043
								ADM	SC17	1.30355e-06	0.140286
								MRPL51	SC17	0.00908607	0.140262
								ANKRD17	SC17	0.009634	0.140205
								ZCCHC9	SC17	0.000468432	0.140157
								TPM3P9	SC17	0.00059166	0.140083
								SLC35F2	SC17	0.000527981	0.140036
								TYMP	SC17	0.00102952	0.139973
								CNOT2	SC17	0.011608	0.139861
								TMEM256	SC17	0.0342179	0.139852
								HIKESHI	SC17	0.000216324	0.139774
								ABCA12	SC17	0.000347431	0.13974
								APOL6	SC17	0.000144345	0.139594
								PDCD6	SC17	0.000153463	0.139345
								HES4	SC17	9.90437e-07	0.139311
								MAOB	SC17	6.40831e-05	0.139148
								DUS3L	SC17	0.00301089	0.139106
								PNP	SC17	0.00557271	0.138813
								SPATS2	SC17	0.000384071	0.138676
								IGF2BP2	SC17	3.70508e-05	0.138616
								SPHK1	SC17	1.28839e-07	0.138534
								ABCB6	SC17	0.000163018	0.138423
								AHSA1	SC17	0.00176571	0.138389
								LINC01665	SC17	7.66369e-06	0.138365
								TRMT12	SC17	1.17013e-06	0.138364
								KLF12	SC17	5.67565e-07	0.13831
								IL23A	SC17	7.09662e-07	0.138292
								NTN4	SC17	4.60635e-06	0.138181
								SF3B5	SC17	0.000867983	0.138151
								HRH1	SC17	2.66235e-06	0.138089
								FAM50A	SC17	0.00064159	0.137912
								LRRCC1	SC17	3.48089e-05	0.137819
								PPP1R11	SC17	0.0420195	0.137812
								LOC284930	SC17	0.00111193	0.137713
								TRNAU1AP	SC17	0.0452081	0.137425
								FH	SC17	0.000319208	0.137317
								UTP15	SC17	0.00131239	0.13731
								APEX1	SC17	0.0131664	0.137209
								OSGEP	SC17	0.00755831	0.137129
								LOC100270746	SC17	0.00140307	0.137106
								PYGO1	SC17	0.000757937	0.136888
								DLGAP1-AS2	SC17	0.00679588	0.136762
								VTI1A	SC17	6.33482e-06	0.136674
								CAV2	SC17	5.49808e-05	0.136226
								DHODH	SC17	0.00193173	0.136176
								UTP4	SC17	0.00287582	0.136157
								FAM86DP	SC17	0.00526969	0.136024
								SMPDL3A	SC17	0.00230023	0.136016
								RFWD3	SC17	0.00044979	0.135945
								C8orf44	SC17	0.000514597	0.135793
								RC3H2	SC17	0.00266178	0.135767
								TIMP4	SC17	7.24985e-07	0.135684
								NIFK-AS1	SC17	0.000734566	0.135559
								BIN3	SC17	8.71109e-07	0.135549
								LRRC34	SC17	6.89036e-05	0.135535
								C1S	SC17	0.000559837	0.135276
								RNU5F-1	SC17	0.000562295	0.135255
								PON2	SC17	0.0119328	0.135145
								GPANK1	SC17	0.00316375	0.134934
								TGS1	SC17	0.000388398	0.134907
								ZDHHC2	SC17	1.42273e-06	0.134883
								PTGR2	SC17	0.00944095	0.134852
								C6orf226	SC17	1.70643e-06	0.134821
								FCHO1	SC17	0.00195406	0.134803
								MYEF2	SC17	0.000217131	0.134703
								CYP39A1	SC17	5.47983e-05	0.134565
								MMS22L	SC17	0.00272828	0.134432
								PRKAA2	SC17	0.000717598	0.134383
								UNC13D	SC17	0.00418105	0.134341
								OTULINL	SC17	5.6516e-06	0.13432
								MON1B	SC17	0.000768482	0.134164
								RFC3	SC17	0.00269949	0.134079
								PTTG1	SC17	0.0159253	0.1339
								TIMP1	SC17	0.000234768	0.133754
								TMED8	SC17	0.00167332	0.133734
								TUBB2B	SC17	7.09153e-05	0.13366
								FAM111B	SC17	0.000305972	0.13338
								ACOT13	SC17	0.00486781	0.133365
								GUCY2C	SC17	1.46752e-06	0.133351
								BYSL	SC17	1.77397e-05	0.133226
								ADORA2B	SC17	5.22419e-06	0.133157
								SULT1A2	SC17	7.28184e-06	0.133153
								RBP1	SC17	8.6443e-07	0.133041
								THEM4	SC17	0.00934476	0.133005
								SUGT1	SC17	0.024173	0.132994
								TEFM	SC17	4.59039e-05	0.132977
								NUDT15	SC17	0.0227488	0.132969
								NEDD4	SC17	4.90102e-05	0.132928
								TCTE3	SC17	0.00109693	0.132835
								PSMD13	SC17	0.000744737	0.132809
								MPLKIP	SC17	0.00554365	0.132803
								XPO6	SC17	0.0127621	0.132737
								PARP4	SC17	0.000534795	0.132624
								KCNMB4	SC17	2.29141e-06	0.132594
								RAC1	SC17	0.00131444	0.132417
								LOC644656	SC17	0.00895216	0.13241
								BRD3OS	SC17	0.00954868	0.132384
								TBPL1	SC17	0.00022443	0.132346
								ITGB3BP	SC17	0.00912361	0.132286
								CCT2	SC17	0.00955495	0.132154
								RAB36	SC17	0.00580559	0.132019
								POLR2B	SC17	0.000642012	0.132016
								ZNF644	SC17	0.00375199	0.132013
								TMEM141	SC17	0.0344637	0.131928
								ALX1	SC17	0.000194037	0.131897
								NUPL2	SC17	0.00510698	0.131893
								EIF3B	SC17	0.00026284	0.131879
								NPL	SC17	0.00611677	0.131843
								GAD1	SC17	0.000205877	0.131836
								CD70	SC17	0.00104873	0.1318
								MRPS17	SC17	3.37713e-05	0.131626
								CLCN4	SC17	0.0187711	0.131594
								SEH1L	SC17	0.000139645	0.131544
								EIF3M	SC17	0.000296624	0.13145
								NFYA	SC17	0.00589858	0.131243
								OAZ2	SC17	0.00392576	0.131225
								UPP1	SC17	1.45091e-06	0.131083
								S100A3	SC17	1.52873e-06	0.13087
								GCSH	SC17	0.0028672	0.130669
								EREG	SC17	0.000187961	0.130603
								HIST1H2AM	SC17	0.00701189	0.130423
								LDHB	SC17	2.56502e-06	0.130419
								IGF2BP1	SC17	6.65226e-06	0.130393
								CRIM1	SC17	9.8668e-05	0.130325
								MRPL38	SC17	0.00977508	0.130322
								UQCRC2	SC17	5.49201e-05	0.130194
								SNHG30	SC17	0.000263943	0.130148
								CDK8	SC17	0.000643406	0.130072
								S100A12	SC17	4.69452e-05	0.130067
								NIT1	SC17	0.000126213	0.129988
								FAM173A	SC17	8.57791e-05	0.129935
								STX11	SC17	4.80072e-05	0.129932
								MRPL37	SC17	0.0004498	0.129877
								ID2	SC17	0.000582411	0.12987
								TMEM234	SC17	6.09796e-07	0.129802
								TMEM14C	SC17	0.0103771	0.1298
								STARD3NL	SC17	0.0225757	0.129719
								ENY2	SC17	4.09321e-06	0.129692
								GUK1	SC17	0.00059543	0.129678
								ZFAND1	SC17	0.000326336	0.129658
								NUP54	SC17	0.00298157	0.129644
								EGR2	SC17	0.00741725	0.129497
								NETO2	SC17	4.28032e-05	0.129483
								SLC36A4	SC17	0.000602334	0.12947
								PPP1R14C	SC17	1.69346e-05	0.129324
								ATP2A1-AS1	SC17	1.78651e-05	0.12931
								SEC61G	SC17	3.68833e-06	0.129242
								LACC1	SC17	0.00498088	0.129132
								VARS	SC17	0.000392514	0.129084
								SRP14-AS1	SC17	0.0104057	0.129041
								LOC728975	SC17	2.63337e-05	0.129033
								GASAL1	SC17	0.00313927	0.12903
								C21orf91	SC17	0.000342328	0.128998
								TDRD5	SC17	4.47091e-06	0.128937
								EBI3	SC17	0.00303006	0.128913
								MRPL54	SC17	0.0143778	0.128717
								POLB	SC17	0.00108821	0.128634
								BAMBI	SC17	0.000300167	0.128612
								ZNF195	SC17	0.00143756	0.1285
								LINC00383	SC17	2.20968e-06	0.128434
								RHOXF1P1	SC17	0.000121887	0.128383
								MTF2	SC17	0.0223231	0.128362
								EIF2B2	SC17	0.00102655	0.128351
								ANKEF1	SC17	0.0216163	0.12823
								EPC1	SC17	0.00187454	0.128038
								MICOS10	SC17	4.81536e-05	0.127936
								VPS25	SC17	4.09e-05	0.127849
								SLC35G2	SC17	0.000585404	0.127844
								RNU2-1	SC17	0.00306408	0.127827
								STRAP	SC17	0.000185464	0.127724
								L1CAM	SC17	0.000160544	0.12771
								HOXC13	SC17	0.000275621	0.127662
								COA6	SC17	0.000656818	0.12761
								HOXB-AS3	SC17	4.61712e-06	0.127601
								TRIB1	SC17	6.70415e-05	0.127533
								OSTC	SC17	0.0285379	0.127499
								ANKRA2	SC17	0.00375554	0.127467
								VGLL3	SC17	0.000176015	0.127442
								PPHLN1	SC17	0.00113915	0.127433
								DEFB1	SC17	2.36381e-05	0.127283
								SLFN12	SC17	2.42714e-06	0.127119
								HELQ	SC17	0.0122028	0.127113
								PRAP1	SC17	1.72496e-05	0.12692
								CRYZ	SC17	0.00884484	0.126902
								COL12A1	SC17	5.65054e-06	0.126864
								FAM171B	SC17	0.0040458	0.126839
								SULT1A1	SC17	0.000385395	0.126825
								TM2D1	SC17	0.0211047	0.12672
								NRP1	SC17	1.2132e-05	0.126699
								GSDME	SC17	0.000169178	0.126586
								HMGA2	SC17	0.002059	0.126573
								NOXO1	SC17	3.79765e-05	0.126353
								RNVU1-6	SC17	0.0370066	0.126285
								GTF2H4	SC17	0.0045743	0.126244
								MOSPD1	SC17	0.00285963	0.12623
								IFNGR2	SC17	0.000241464	0.126097
								SLC39A10	SC17	0.0134196	0.126051
								LINC00938	SC17	0.0158698	0.125955
								HMGA1	SC17	0.000681594	0.125901
								MRPS18C	SC17	0.0165134	0.125863
								C3orf70	SC17	3.76261e-07	0.125807
								IL1R2	SC17	0.0227946	0.125751
								HMGN4	SC17	0.00313418	0.125696
								RWDD3	SC17	0.000196011	0.125694
								HCG11	SC17	0.00644904	0.125645
								AGT	SC17	1.50485e-05	0.125633
								RASEF	SC17	0.000645333	0.125626
								STK40	SC17	0.0200872	0.1256
								PDE7A	SC17	3.01305e-05	0.125416
								ZDBF2	SC17	0.0270104	0.125385
								LSM1	SC17	0.0012046	0.125378
								LRRFIP2	SC17	7.36633e-05	0.125205
								LOC101927151	SC17	0.000877197	0.125166
								LAMC1	SC17	6.72941e-07	0.125106
								ICAM1	SC17	0.00502393	0.125059
								ZNF622	SC17	3.29629e-05	0.124821
								EFCAB10	SC17	0.000675664	0.124768
								MTRF1L	SC17	0.000137492	0.124746
								FUT10	SC17	0.00699413	0.124672
								CCNB1IP1	SC17	0.0122898	0.12463
								LOC102724297	SC17	1.18556e-05	0.124577
								EGFR	SC17	4.47031e-06	0.12455
								BISPR	SC17	0.00998489	0.124542
								PGM3	SC17	0.000189006	0.124488
								GZMM	SC17	0.000320617	0.12442
								NSA2	SC17	0.00686815	0.124391
								ZNF548	SC17	0.000913764	0.124193
								BZW1	SC17	0.00132244	0.1241
								DLEU1	SC17	0.00030704	0.124044
								ZSCAN16	SC17	0.0392514	0.124013
								PRIM2	SC17	0.0043579	0.123903
								SGF29	SC17	0.0100142	0.123877
								SLC25A14	SC17	0.014435	0.12374
								PFKM	SC17	0.000542504	0.123699
								RRS1	SC17	0.000122054	0.123642
								SNRPA1	SC17	0.00609122	0.123482
								WDR27	SC17	4.90076e-05	0.123461
								LURAP1L	SC17	0.0166894	0.123443
								STRIP2	SC17	0.00120852	0.123431
								FGF9	SC17	0.0036879	0.123227
								ERICH4	SC17	7.17314e-06	0.123149
								CDH15	SC17	0.00104916	0.123149
								RELB	SC17	0.00391915	0.123144
								FRMD4B	SC17	0.00128816	0.123096
								TSG101	SC17	0.00040852	0.122935
								ARC	SC17	1.27857e-06	0.122873
								NDUFV2	SC17	0.0012318	0.122852
								LINC01356	SC17	2.658e-05	0.122845
								HTR7P1	SC17	0.00279448	0.122675
								CGAS	SC17	0.000316506	0.122596
								ESD	SC17	0.0015431	0.122458
								TRA2A	SC17	0.000176581	0.122435
								DCDC2	SC17	0.00346014	0.122387
								MCUB	SC17	0.000231303	0.122383
								OBSL1	SC17	0.00074304	0.122368
								PFDN6	SC17	5.62411e-05	0.122203
								C1orf21	SC17	1.40928e-05	0.122185
								SLC2A8	SC17	0.0150981	0.122149
								ZDHHC12	SC17	0.00575176	0.122136
								HSPA12A	SC17	0.000396801	0.122067
								USP10	SC17	2.30288e-06	0.12203
								RNU5E-1	SC17	0.0359005	0.122006
								SELENOM	SC17	0.000796108	0.121983
								PROSER3	SC17	2.8613e-05	0.121939
								ARNT2	SC17	1.06864e-05	0.121776
								BORCS5	SC17	0.0368821	0.121605
								RHOV	SC17	0.00446499	0.121478
								KHDC1	SC17	0.00333806	0.121456
								NUDT19	SC17	7.95158e-05	0.121321
								VAMP5	SC17	1.48842e-05	0.121276
								TMLHE	SC17	0.0487726	0.121272
								PLAUR	SC17	0.0146433	0.121225
								RALA	SC17	0.00042102	0.121218
								CNTD2	SC17	0.000105311	0.121065
								PRR3	SC17	0.000213763	0.121033
								STMN3	SC17	1.56816e-07	0.120638
								LINC01556	SC17	0.000323778	0.120614
								MLST8	SC17	0.000482237	0.120566
								DAPP1	SC17	0.00013114	0.120502
								IMP4	SC17	0.00137494	0.120499
								FKBP1A	SC17	0.000172036	0.120483
								RPS18	SC17	0.0113071	0.120463
								MRPL20-AS1	SC17	0.000708071	0.120434
								CDC5L	SC17	0.000641662	0.120341
								MRPS2	SC17	0.000301104	0.120337
								LINC00537	SC17	0.000469253	0.120331
								PITPNA-AS1	SC17	0.00116205	0.120315
								SCAF11	SC17	0.00367375	0.120301
								MTAP	SC17	0.00727198	0.120284
								STXBP3	SC17	0.0434603	0.120228
								SH2D3A	SC17	0.037231	0.120201
								HYDIN	SC17	4.72468e-05	0.120179
								OPTN	SC17	0.000175608	0.120159
								C19orf48	SC17	0.0335336	0.120121
								TMEM177	SC17	0.000757813	0.120083
								DRAM2	SC17	0.00640585	0.12006
								ANGPTL4	SC17	0.000269678	0.120027
								LOC100289361	SC17	0.0162513	0.119978
								TBC1D10B	SC17	0.00502148	0.11997
								GCLC	SC17	0.010515	0.119918
								TIMM17A	SC17	0.00712786	0.119889
								TTC1	SC17	0.0169083	0.119796
								GNL3	SC17	0.0122583	0.119683
								NUP62CL	SC17	0.0234934	0.119671
								CARD8	SC17	0.04322	0.119661
								C1QBP	SC17	0.00143395	0.119652
								MRPL20	SC17	6.07302e-05	0.119597
								CLCF1	SC17	0.00164275	0.119584
								SPOUT1	SC17	0.00222204	0.119552
								SENP1	SC17	0.000588136	0.11951
								CFAP298	SC17	0.00618509	0.119489
								RALB	SC17	0.00188665	0.119483
								CLGN	SC17	0.00475114	0.119454
								VAMP3	SC17	5.03919e-05	0.119424
								FAM210A	SC17	0.000114029	0.119382
								IRX3	SC17	5.27295e-06	0.119359
								WNK4	SC17	1.5589e-05	0.119285
								DLL3	SC17	0.000176047	0.119038
								SUGCT	SC17	0.0113959	0.119035
								THOC6	SC17	0.00713599	0.118923
								ACAA1	SC17	2.38831e-05	0.118867
								AMIGO2	SC17	5.14134e-05	0.118842
								CCNL2	SC17	0.000272265	0.118776
								GLRX	SC17	0.0151148	0.118628
								DUSP10	SC17	0.000809354	0.118617
								STON2	SC17	0.00130781	0.118475
								MYLPF	SC17	0.00233553	0.118306
								TMPRSS13	SC17	0.00237478	0.118215
								LINC02588	SC17	0.00445002	0.118015
								GCHFR	SC17	0.00111451	0.117945
								SOCS6	SC17	0.00220997	0.117787
								RHEB	SC17	0.000879524	0.11766
								IRAK3	SC17	0.000314304	0.117596
								WBP4	SC17	0.0132547	0.11753
								GRIN2D	SC17	5.71552e-05	0.117529
								TMEM107	SC17	5.63483e-06	0.117517
								RABEPK	SC17	0.00241583	0.117517
								TCF25	SC17	0.000146007	0.117479
								SYNCRIP	SC17	0.0391165	0.117355
								SLC27A2	SC17	0.00029979	0.117341
								NAIF1	SC17	0.0249912	0.117296
								RAE1	SC17	4.81394e-06	0.117201
								WBP11	SC17	0.00946425	0.117111
								C9orf116	SC17	0.00305791	0.117081
								RBM33	SC17	7.84624e-06	0.116988
								TUBB4B	SC17	0.000165428	0.116978
								YBX1	SC17	0.0126722	0.116855
								RPL23AP82	SC17	8.40769e-05	0.116769
								EARS2	SC17	0.00157097	0.116726
								FMNL3	SC17	0.000120449	0.11672
								KCNS3	SC17	9.74866e-06	0.116599
								UTP14A	SC17	0.0120687	0.116593
								TUBA1A	SC17	0.0102485	0.116576
								KHDRBS3	SC17	0.000294423	0.116543
								FHL2	SC17	4.52226e-05	0.116421
								MCM3AP	SC17	0.00225617	0.116369
								BST2	SC17	0.0226805	0.116296
								DNAJB4	SC17	0.00274184	0.116266
								ZC3H13	SC17	0.0342848	0.116214
								BATF3	SC17	1.77266e-05	0.11611
								LOC105371763	SC17	5.46945e-05	0.116029
								HUS1	SC17	3.63513e-06	0.115956
								PSEN1	SC17	0.000444688	0.115751
								MRPL16	SC17	0.00284077	0.115751
								VPS36	SC17	0.000894883	0.115714
								NNT-AS1	SC17	0.000120841	0.115593
								TIMM13	SC17	1.80611e-05	0.115586
								TMEM208	SC17	0.000515594	0.115517
								DCP2	SC17	0.01975	0.115475
								MRPS7	SC17	0.00223781	0.115312
								BATF2	SC17	0.000872209	0.115278
								TRIM21	SC17	0.00851946	0.115185
								ELOVL4	SC17	4.61042e-05	0.115172
								LSP1P5	SC17	1.95015e-07	0.115149
								DDX18	SC17	0.0446881	0.115012
								PYGL	SC17	0.000230851	0.114965
								CR2	SC17	0.00111546	0.114918
								KIF5B	SC17	0.000450129	0.114891
								SPRY4	SC17	0.000251687	0.114837
								MRPS31	SC17	0.000727907	0.114718
								SLC35E4	SC17	0.00124939	0.114651
								PPIL4	SC17	0.000496716	0.114636
								UBE2I	SC17	0.0302608	0.114617
								BMP1	SC17	0.00146373	0.114571
								OXT	SC17	7.17621e-07	0.114542
								CCDC122	SC17	0.00368739	0.114512
								CDC123	SC17	0.001073	0.114439
								GNAL	SC17	0.000110704	0.114435
								LINC01807	SC17	0.0349023	0.114359
								LIF	SC17	7.96093e-05	0.114225
								SLCO5A1	SC17	2.69998e-06	0.114135
								SRGAP1	SC17	0.000130609	0.114035
								MSRB1	SC17	0.0214596	0.113989
								WTAP	SC17	0.0162427	0.113985
								CAPRIN2	SC17	0.00449212	0.113978
								DXO	SC17	6.86496e-05	0.11385
								SYNJ2BP	SC17	0.0432505	0.113721
								RNMT	SC17	0.00010484	0.113691
								SAA2	SC17	1.28985e-05	0.113663
								LINC00526	SC17	9.99272e-05	0.113612
								SLC35E2B	SC17	0.0029021	0.113602
								UBLCP1	SC17	7.07319e-05	0.113523
								JOSD1	SC17	0.00116692	0.113465
								COA7	SC17	0.00992038	0.113431
								MRS2	SC17	0.00403756	0.113399
								PLEKHA8	SC17	0.000395696	0.113296
								LINC02029	SC17	0.00440682	0.113269
								C19orf25	SC17	0.000603774	0.113266
								HBA1	SC17	1.36285e-05	0.113255
								PSMD12	SC17	0.0162555	0.113255
								TRIM13	SC17	0.00813099	0.113219
								ZNF587	SC17	0.000104365	0.113211
								CTNNAL1	SC17	0.00206947	0.113164
								EBPL	SC17	0.00427798	0.113125
								INPP5K	SC17	0.00469469	0.113103
								LOC100506302	SC17	9.86073e-06	0.113088
								CSTF2T	SC17	5.43615e-06	0.112929
								RNF34	SC17	0.00587783	0.112862
								VWA2	SC17	0.000384453	0.11285
								ZNF544	SC17	4.66594e-06	0.112707
								SCG3	SC17	0.00515756	0.112609
								TXN	SC17	0.00133132	0.112568
								HCG4	SC17	1.15047e-05	0.112539
								WASF1	SC17	0.00328093	0.112316
								TPPP3	SC17	0.000100106	0.112285
								BRD2	SC17	0.00468886	0.112237
								ZNF774	SC17	0.00593302	0.112098
								PUS7L	SC17	0.00214595	0.112096
								TM4SF4	SC17	0.0199674	0.112055
								TUBB	SC17	0.00434367	0.111831
								NSMCE1	SC17	7.04919e-05	0.111661
								DDX11	SC17	0.000647084	0.111623
								ELFN1-AS1	SC17	3.71969e-06	0.111594
								SUV39H2	SC17	0.000288473	0.111567
								C11orf49	SC17	0.00083765	0.111555
								FKBP10	SC17	7.58614e-05	0.111553
								TMEM14B	SC17	0.024675	0.111499
								DCUN1D3	SC17	0.0021402	0.111484
								ZC2HC1A	SC17	0.000258995	0.111483
								SQOR	SC17	0.00027126	0.111413
								CDX1	SC17	7.07783e-06	0.111213
								MPZL3	SC17	0.0234733	0.111159
								NOP56	SC17	0.00123198	0.111122
								OTUD6B-AS1	SC17	0.00330698	0.111072
								TRUB2	SC17	0.000381597	0.110999
								DLGAP1-AS1	SC17	0.00677862	0.110979
								NBN	SC17	0.00806958	0.110973
								LINC00476	SC17	0.00951474	0.11084
								FNTA	SC17	0.00140367	0.110729
								COL7A1	SC17	5.67659e-05	0.11071
								HMGN1	SC17	0.0171985	0.110565
								TMEM126A	SC17	0.0328807	0.11056
								BIRC7	SC17	3.55709e-07	0.110555
								MTRR	SC17	1.7223e-05	0.110502
								HIBADH	SC17	0.0491029	0.110491
								ETV5	SC17	0.035497	0.110484
								DPCD	SC17	0.00144253	0.110467
								ITGAX	SC17	6.12078e-07	0.110416
								FBXO42	SC17	0.0183824	0.110304
								ZUP1	SC17	4.45443e-05	0.110237
								SERTAD3	SC17	0.0234142	0.110192
								LINC01063	SC17	0.000687964	0.110123
								SPATA17	SC17	0.0112981	0.110046
								C11orf96	SC17	2.00756e-05	0.110027
								MMD	SC17	0.00616162	0.110018
								PHLDA2	SC17	0.000441449	0.109839
								SLC31A2	SC17	0.00267702	0.109825
								CDC40	SC17	0.00295299	0.10974
								TUBA1B	SC17	0.0347323	0.109586
								DDX11-AS1	SC17	0.00031552	0.109581
								ARHGDIB	SC17	0.000347955	0.109572
								MPST	SC17	0.00102629	0.109508
								FANCE	SC17	0.00260507	0.109488
								GSTO1	SC17	6.87853e-05	0.109457
								WDFY2	SC17	0.0033595	0.109429
								RTCB	SC17	0.0231669	0.109382
								HDAC9	SC17	0.000126162	0.109379
								TTYH2	SC17	0.00995292	0.109368
								WDR46	SC17	0.000141432	0.109312
								LINC02476	SC17	0.000189247	0.109302
								ZIC2	SC17	0.000133584	0.10928
								PPAN	SC17	0.00275431	0.109261
								APRT	SC17	0.000382421	0.109225
								TIPIN	SC17	0.00437448	0.109222
								SLFN5	SC17	0.00332083	0.109158
								CTTNBP2	SC17	0.000142828	0.109146
								TRIM27	SC17	0.000124047	0.109084
								ARL9	SC17	0.0117604	0.108933
								PIN4	SC17	0.0475072	0.10881
								SPNS1	SC17	0.000542106	0.10866
								GPRC5A	SC17	0.00577896	0.108496
								COX6B2	SC17	1.0711e-05	0.108478
								WNT10A	SC17	2.31491e-05	0.10846
								CD9	SC17	0.000564863	0.108353
								RPUSD1	SC17	0.000130589	0.108328
								CREM	SC17	0.00599187	0.108319
								CLCA4-AS1	SC17	0.0169571	0.108309
								HIST1H3D	SC17	0.0110323	0.108304
								THBS1	SC17	0.00189663	0.108301
								PMAIP1	SC17	0.0248312	0.108219
								WLS	SC17	0.00229998	0.108184
								COG8	SC17	0.00202908	0.108174
								B4GALNT1	SC17	0.00102124	0.10812
								GNB4	SC17	0.00118699	0.107913
								TSPAN5	SC17	0.000274691	0.107877
								TBRG4	SC17	0.000156222	0.10787
								ERVMER34-1	SC17	0.000633316	0.107849
								C21orf59-TCP10L	SC17	0.0492236	0.107835
								SLCO1A2	SC17	3.79315e-06	0.107794
								ANKRD40CL	SC17	0.0149449	0.107563
								TAF11	SC17	0.00887165	0.107494
								MTHFSD	SC17	7.45701e-06	0.10744
								RIN2	SC17	0.000335093	0.107226
								NUTF2	SC17	0.00393843	0.107122
								MALSU1	SC17	0.00493809	0.107088
								COCH	SC17	1.72907e-05	0.107003
								GTF3C4	SC17	0.00115901	0.10687
								EIF3E	SC17	0.00222032	0.10685
								TEX30	SC17	0.00285895	0.106784
								PLPP2	SC17	0.0012047	0.106696
								KCNH8	SC17	1.32881e-05	0.10662
								KARS	SC17	0.00016323	0.106437
								CHST11	SC17	0.00263496	0.106319
								MAGEH1	SC17	0.00345932	0.106284
								CIPC	SC17	0.00655435	0.106278
								RPS13	SC17	0.00235195	0.106247
								UBFD1	SC17	0.00629926	0.106185
								FAM81A	SC17	0.000422468	0.10609
								RNF145	SC17	0.00262695	0.105856
								NOP2	SC17	0.000646365	0.105841
								CHMP2B	SC17	0.00556247	0.105743
								TOMM7	SC17	0.0096393	0.105658
								TEX15	SC17	0.00413251	0.105601
								LOC100507002	SC17	0.000945083	0.105488
								QRSL1	SC17	0.00807232	0.105456
								FOXC1	SC17	0.00167514	0.105349
								NPM1	SC17	0.0025409	0.105305
								CLNS1A	SC17	0.000670465	0.105296
								ANKRD62	SC17	0.000455878	0.105283
								PAGR1	SC17	0.000799652	0.105143
								CALD1	SC17	0.031818	0.105109
								ENC1	SC17	0.0422142	0.104993
								LOC100272217	SC17	0.000749101	0.104848
								SYNJ2	SC17	0.000121921	0.104557
								TDG	SC17	0.0284629	0.104556
								SNHG6	SC17	0.000364769	0.104516
								LINC01128	SC17	0.00914358	0.104475
								LYPLAL1	SC17	0.0232503	0.104462
								PAPLN	SC17	3.33836e-05	0.10428
								ATP6V0B	SC17	0.0183712	0.104226
								CALCA	SC17	0.000309198	0.104178
								SRFBP1	SC17	0.0210629	0.104008
								BICD1	SC17	0.000885371	0.103992
								PSMB1	SC17	0.0141059	0.103954
								ZBTB1	SC17	0.0031056	0.103942
								HACL1	SC17	0.0142191	0.103901
								APIP	SC17	0.00313946	0.103893
								PDE3A	SC17	6.72696e-07	0.103833
								ZBED4	SC17	0.00330449	0.103817
								ACAP3	SC17	0.00360646	0.10378
								RBX1	SC17	0.00524064	0.10375
								SNRPD1	SC17	0.000314178	0.103638
								GSTCD	SC17	0.0379957	0.103457
								ENO3	SC17	0.000151133	0.103428
								TSHZ2	SC17	0.000868109	0.103309
								NKAP	SC17	0.006798	0.10329
								DCUN1D5	SC17	0.0128183	0.103274
								FAAP24	SC17	1.97912e-05	0.103253
								PHF5A	SC17	0.00593087	0.103212
								GMNN	SC17	0.0256226	0.103177
								LOC100506100	SC17	0.00348939	0.103102
								MRPS28	SC17	0.00095434	0.1031
								MAPK13	SC17	0.0012373	0.103042
								ABTB2	SC17	0.00382556	0.103038
								BTN2A1	SC17	0.00295881	0.102721
								ZNF343	SC17	1.07181e-05	0.102711
								TROAP	SC17	0.000564722	0.102701
								PICK1	SC17	0.00415988	0.102673
								GNAI3	SC17	0.005435	0.102659
								NSMAF	SC17	0.00396311	0.102641
								PSMC3	SC17	0.0030702	0.102608
								KATNAL1	SC17	0.000179101	0.102523
								HSPB6	SC17	4.6547e-05	0.102519
								TMEM170A	SC17	0.0015468	0.10245
								UBE2V2	SC17	0.000126357	0.102396
								PGBD5	SC17	0.000740588	0.102396
								EPHX4	SC17	0.000135721	0.102372
								LYPLA1	SC17	0.00432313	0.102326
								TSFM	SC17	0.00517092	0.102185
								EPB41L2	SC17	0.0218597	0.102172
								ZFPM2-AS1	SC17	0.0248178	0.102075
								CRIP1	SC17	1.72129e-05	0.10205
								UFM1	SC17	0.0204558	0.102037
								DERA	SC17	0.0113306	0.101991
								VEGFA	SC17	0.000272477	0.101929
								MKKS	SC17	0.0226463	0.101816
								MDFI	SC17	0.000562058	0.10176
								FGF14-AS2	SC17	3.20626e-05	0.101561
								ZCRB1	SC17	0.00130512	0.101551
								ATP5PF	SC17	0.00571232	0.10149
								PPP6R1	SC17	0.00516576	0.101371
								LOC100131604	SC17	0.0164224	0.101355
								GOLT1B	SC17	0.000432646	0.101324
								ENKD1	SC17	0.000186529	0.10131
								HOMER1	SC17	0.00448943	0.101214
								IFT88	SC17	0.00758056	0.101192
								SLIRP	SC17	0.00595104	0.101158
								PTPMT1	SC17	0.00180665	0.101141
								NCLN	SC17	0.00224348	0.101133
								CAV1	SC17	0.00183327	0.101121
								TBC1D1	SC17	5.81822e-05	0.10111
								SFT2D1	SC17	2.61087e-05	0.101109
								ANKZF1	SC17	0.0207703	0.101059
								SWI5	SC17	6.9015e-05	0.101017
								RBIS	SC17	0.0113397	0.101008
								HSD3B7	SC17	1.45114e-05	0.100954
								TMEM38B	SC17	0.0218122	0.100707
								HMGN2	SC17	0.00426703	0.100654
								INSR	SC17	0.00977763	0.10053
								BUD31	SC17	0.0120699	0.100394
								COX16	SC17	0.00297375	0.100388
								MAN1B1-DT	SC17	0.000830848	0.100366
								CFDP1	SC17	0.00291897	0.100357
								NUDT3	SC17	0.00285567	0.100343
								ACVRL1	SC17	0.000183048	0.100298
								HOXC11	SC17	0.00368515	0.100285
								RASSF8-AS1	SC17	0.000102335	0.100269
								CBX8	SC17	0.00540434	0.100143
								APOM	SC17	0.00335784	0.100077
								ZNF789	SC17	0.00026332	0.100043
								NRAV	SC17	0.0129664	0.100023

## Sheet: Poorer_down_genes
The down-regulated genes with increased DNA methylation levels in promoter of cancer cells with poorer differentiation states within each mGC patient (P-value <0.05, difference value >0.1)								The down-regulated genes with decreased chromatin accessibility levels in promoter of cancer cells with poorer differentiation states within each mGC patient (P-value <0.05, difference value < -0.1)
Gene	Patient	P-value	Difference value (poorer substract better)					Gene	Patient	P-value	Difference value (poorer substract better)
PSORS1C3	SC02	9.12064e-20	0.78878					ARL14	SC02	1.6829e-06	-0.26544
CFB	SC02	1.35072e-10	0.762994					MCCC1	SC02	0.000399129	-0.261725
KALRN	SC02	6.97624e-20	0.714814					ANTXR2	SC02	2.73224e-09	-0.257833
ZNF814	SC02	1.33284e-32	0.698922					KLHL24	SC02	2.46526e-07	-0.252596
EIF2D	SC02	9.08329e-23	0.692678					EIF2D	SC02	1.33103e-10	-0.22206
ARL14	SC02	1.20659e-09	0.657962					GNE	SC02	4.74148e-05	-0.220975
MEST	SC02	4.56554e-26	0.645912					MEST	SC02	1.55937e-15	-0.215284
HNF1B	SC02	2.33165e-30	0.624626					LINC01133	SC02	4.40931e-07	-0.214821
AFAP1-AS1	SC02	3.53895e-11	0.607782					BCL2L15	SC02	0.000200078	-0.213218
RHOXF1-AS1	SC02	0.00160063	0.601852					STK31	SC02	0.000233908	-0.193043
SCNN1A	SC02	0.00124353	0.598535					AGR2	SC02	0.00487586	-0.190089
LOC105371049	SC02	2.30732e-21	0.571017					ATP13A4	SC02	0.0441455	-0.189782
FAM177B	SC02	0.000248007	0.563601					CFB	SC02	1.90903e-15	-0.189261
STK31	SC02	4.67541e-11	0.5628					SOCS4	SC02	0.000146019	-0.188912
PRSS8	SC02	8.5984e-26	0.554555					CTSO	SC02	3.22059e-06	-0.186996
FAM83E	SC02	1.75882e-35	0.549353					NNMT	SC02	2.05191e-05	-0.185274
LYPD2	SC02	1.11528e-17	0.544084					PSORS1C3	SC02	5.86855e-06	-0.176858
MVP	SC02	1.70075e-11	0.533348					PI3	SC02	1.13318e-06	-0.174078
FGD4	SC02	3.22513e-05	0.528175					ZNF814	SC02	4.87315e-19	-0.173536
ANTXR2	SC02	6.28385e-14	0.528082					UNC13D	SC02	3.27546e-10	-0.167467
CXCL17	SC02	5.62765e-16	0.501001					CYP2C18	SC02	0.00261622	-0.167396
FBP2	SC02	0.000459318	0.495011					TMEM220	SC02	0.00113085	-0.167062
GNE	SC02	0.00845778	0.490842					EVPL	SC02	4.27705e-08	-0.163936
ZMAT2	SC02	1.36049e-06	0.489433					SULT1C2	SC02	9.73619e-07	-0.161413
PTAFR	SC02	1.03694e-10	0.483396					MTRNR2L2	SC02	0.00986295	-0.161208
LINC01133	SC02	6.27334e-07	0.482776					C1S	SC02	0.000981182	-0.152445
IFITM1	SC02	2.75097e-20	0.482324					CAPN8	SC02	0.0012607	-0.151002
FAM3D	SC02	9.57941e-12	0.477727					BLNK	SC02	0.000354582	-0.148278
ST6GALNAC1	SC02	1.42709e-07	0.475487					LOC105371049	SC02	4.23022e-10	-0.148235
TSPAN1	SC02	1.49752e-14	0.469901					SYCP2	SC02	2.28931e-15	-0.14732
TOR4A	SC02	3.59879e-23	0.464238					CAPN2	SC02	0.000192432	-0.145573
OAS2	SC02	4.56276e-17	0.460981					SOD3	SC02	0.000687614	-0.14501
MYOM1	SC02	0.000817785	0.455797					HLA-DMA	SC02	6.14865e-05	-0.144549
TUBA1C	SC02	0.00481392	0.453283					POLD3	SC02	4.41405e-06	-0.142812
GGT6	SC02	3.20546e-17	0.448417					C6orf222	SC02	1.49293e-05	-0.142777
CLIC6	SC02	1.09308e-17	0.443867					ZNF331	SC02	5.02528e-10	-0.141838
HORMAD1	SC02	1.10507e-07	0.43812					TNFSF15	SC02	0.00326352	-0.140127
BCL2L15	SC02	0.0146043	0.434028					SH2D4A	SC02	7.28315e-06	-0.139992
MUC17	SC02	1.87116e-14	0.426829					NQO1	SC02	9.67514e-05	-0.139779
TFF1	SC02	1.30755e-14	0.425534					GAS5	SC02	0.00188167	-0.137382
SLC7A7	SC02	1.81769e-07	0.419724					SH3YL1	SC02	0.000396167	-0.136728
ZNF217	SC02	5.80591e-07	0.418452					SP140L	SC02	0.000371679	-0.133215
CAPN8	SC02	0.000845869	0.4125					TFF1	SC02	1.12174e-05	-0.132658
LGALS2	SC02	3.30127e-12	0.412115					UGP2	SC02	4.86722e-05	-0.132186
CTAG2	SC02	4.83853e-12	0.40565					HNF1B	SC02	3.76258e-09	-0.131832
DDR1	SC02	1.95616e-27	0.400916					PON2	SC02	0.00206497	-0.129979
NNMT	SC02	0.000166123	0.388106					VPS50	SC02	0.00225152	-0.12997
CYP2C18	SC02	1.17482e-05	0.38378					VILL	SC02	0.000412747	-0.129768
MIA	SC02	1.64271e-10	0.380587					TRIM5	SC02	0.00141011	-0.129326
RHBDL2	SC02	1.52177e-11	0.368535					MYOM1	SC02	0.00506141	-0.127849
TGFBR3	SC02	2.19593e-05	0.363303					GIGYF2	SC02	0.000123946	-0.126779
VILL	SC02	3.57556e-08	0.357684					RDH13	SC02	2.81725e-05	-0.125511
C6orf222	SC02	1.38935e-05	0.35256					UPP1	SC02	1.77104e-05	-0.125482
HKDC1	SC02	2.30946e-07	0.352272					XDH	SC02	0.00922476	-0.125179
ANXA2P3	SC02	0.0109413	0.347778					LGALS2	SC02	3.52133e-05	-0.124553
TNIP1	SC02	0.0101043	0.346111					SRC	SC02	0.000705792	-0.124226
CSRNP1	SC02	3.19115e-11	0.346109					BRMS1L	SC02	0.00661651	-0.124198
ZNF331	SC02	1.9238e-17	0.337908					TSEN34	SC02	2.47134e-07	-0.124147
HYAL4	SC02	1.73224e-06	0.337671					SGPP2	SC02	5.25058e-05	-0.124009
UBA7	SC02	0.000206233	0.331026					SLC41A2	SC02	0.000350073	-0.123637
AGR2	SC02	0.000699952	0.325346					DDR1	SC02	3.62854e-07	-0.12345
GSDMB	SC02	1.73648e-11	0.321327					RASSF9	SC02	0.00105722	-0.122106
TCIRG1	SC02	6.19875e-21	0.320277					HORMAD1	SC02	0.00564621	-0.121508
TRIM31	SC02	0.0179804	0.319048					ERN2	SC02	1.84078e-07	-0.121496
CES3	SC02	6.43861e-11	0.318074					HLA-DRA	SC02	0.00510252	-0.121158
LOC101927318	SC02	1.35222e-14	0.310854					PQLC2L	SC02	0.000473616	-0.121148
SULT1C2	SC02	0.000300873	0.310565					TNFAIP8	SC02	0.00321837	-0.119502
CCRL2	SC02	1.35805e-07	0.304943					FAM234A	SC02	0.000485053	-0.119153
PAGE2	SC02	0.000114587	0.295051					CCDC68	SC02	0.00784266	-0.118916
TRIM5	SC02	0.00451925	0.294222					KCNN4	SC02	1.91798e-07	-0.118612
PDZK1IP1	SC02	2.7245e-13	0.29231					CYP2B7P	SC02	1.89588e-10	-0.118419
CTSE	SC02	4.41118e-10	0.288851					SLFN13	SC02	2.18134e-05	-0.117473
KCNIP3	SC02	3.35078e-12	0.288678					ECI1	SC02	0.000124104	-0.116361
IL2RG	SC02	2.3568e-07	0.286062					IL32	SC02	2.96115e-07	-0.11553
PLEKHA6	SC02	2.07822e-06	0.284689					EPSTI1	SC02	0.00204279	-0.115316
CTAGE9	SC02	0.00326189	0.277784					HMGA2	SC02	0.000222753	-0.115311
ZNF587B	SC02	1.68802e-14	0.27774					CTSE	SC02	2.82204e-05	-0.11458
CCL28	SC02	0.00214949	0.267					SRPRB	SC02	2.44143e-05	-0.114477
ZNF587	SC02	1.70297e-14	0.264846					MBOAT7	SC02	1.61842e-06	-0.114345
TFF2	SC02	2.09072e-09	0.263791					OSMR	SC02	0.000140169	-0.114187
TNFSF15	SC02	0.00620414	0.261111					GPRC5A	SC02	0.000574107	-0.113754
LIPH	SC02	0.0263553	0.258291					RASGRP3	SC02	0.0332397	-0.11375
PIGR	SC02	6.08614e-07	0.252996					PLEK2	SC02	0.00207633	-0.113493
MSLN	SC02	8.64006e-12	0.252924					PTPRH	SC02	6.29334e-10	-0.113324
TOP1MT	SC02	7.81803e-14	0.251646					STK26	SC02	0.000446344	-0.113283
COL16A1	SC02	1.26047e-15	0.247145					CCL28	SC02	0.00277671	-0.112844
ITGB5	SC02	0.000366134	0.243454					AFAP1-AS1	SC02	0.0012482	-0.112101
KRTCAP3	SC02	1.98094e-07	0.24341					NIPA1	SC02	0.00720427	-0.111923
DEPP1	SC02	4.38417e-06	0.242423					IL1RN	SC02	6.17074e-05	-0.111033
PKP3	SC02	1.40127e-14	0.238019					BIRC3	SC02	0.0184126	-0.110393
UNC5CL	SC02	4.53928e-05	0.230264					ZNF8	SC02	4.05982e-07	-0.110064
FAAP20	SC02	1.80049e-13	0.229507					KHDC1	SC02	0.000633001	-0.110054
ACTG1P20	SC02	0.0042958	0.225453					TRIM38	SC02	0.00787078	-0.109572
AQP1	SC02	2.1057e-07	0.222318					LIPH	SC02	0.0460396	-0.108929
S100A11	SC02	0.000123273	0.221886					IRF8	SC02	0.000297746	-0.108475
GPD1	SC02	0.000183865	0.21644					GLB1L2	SC02	0.000468165	-0.107811
LRG1	SC02	0.00415715	0.216171					ASPHD1	SC02	0.000418038	-0.107423
EMP3	SC02	2.12409e-10	0.214173					TRAF7	SC02	0.000384794	-0.107389
ZNF614	SC02	0.00126554	0.213142					HOXB7	SC02	0.00065375	-0.107359
KCNN4	SC02	2.63865e-23	0.2103					MEIS2	SC02	0.00242437	-0.106896
SELENBP1	SC02	4.14744e-07	0.209081					DHX38	SC02	0.000346339	-0.106474
PTPRF	SC02	6.56358e-05	0.20857					NCOA7	SC02	0.0224737	-0.104782
FGF11	SC02	3.04999e-17	0.207163					CXCL17	SC02	9.25867e-07	-0.104161
EPB41L1	SC02	0.000128976	0.205798					THAP4	SC02	6.24445e-05	-0.104141
SOD3	SC02	0.0022356	0.20419					CCDC9	SC02	3.05856e-07	-0.104087
ACADVL	SC02	3.05536e-05	0.203293					ATP2A2	SC02	0.00111174	-0.104067
AADAC	SC02	1.69176e-07	0.201029					TRIP12	SC02	0.000109184	-0.104006
SPDEF	SC02	3.89159e-11	0.200206					CUL5	SC02	0.00107989	-0.103885
ATF5	SC02	1.58287e-09	0.199064					MCEE	SC02	0.00503642	-0.103649
NEB	SC02	0.044271	0.195277					TNIP1	SC02	0.00867058	-0.103596
BPIFB1	SC02	6.87164e-06	0.193154					FLJ32255	SC02	0.00367347	-0.103537
MTRNR2L2	SC02	0.0187147	0.191451					RNF145	SC02	0.0174474	-0.103425
GIPC2	SC02	6.8916e-05	0.189042					ITGB5	SC02	0.00325789	-0.10328
ALDH3B1	SC02	7.2233e-09	0.188092					GGT6	SC02	0.000212783	-0.103255
HABP2	SC02	0.0467502	0.185998					UBE2K	SC02	0.00545421	-0.103007
IL1RN	SC02	0.0146119	0.18389					PON3	SC02	0.00121112	-0.102881
ADGRG1	SC02	1.40696e-05	0.183413					PPP6R3	SC02	0.000402763	-0.10281
GGT1	SC02	4.68512e-05	0.182077					PATL1	SC02	0.00116703	-0.102268
TMPRSS4	SC02	0.00321304	0.178288					PPP4C	SC02	0.000228649	-0.102062
HLA-DMA	SC02	0.00817456	0.178264					NFKB2	SC02	0.000348615	-0.101723
SRPRB	SC02	0.00263697	0.177478					FAM3D	SC02	0.000510544	-0.101507
NQO1	SC02	6.55077e-08	0.177131					LTBP4	SC02	0.000232638	-0.101423
EVPL	SC02	4.77137e-05	0.176128					CLIC6	SC02	1.08514e-05	-0.100707
GSPT1	SC02	0.000122841	0.175553					TAPBP	SC02	9.36755e-06	-0.100086
INPP5D	SC02	1.13378e-05	0.173758					LGALS4	SC06	5.75149e-06	-0.230686
LINC00342	SC02	0.0317831	0.171717					RASSF6	SC06	0.0220734	-0.226061
UNC13D	SC02	4.3281e-18	0.170352					SLC52A3	SC06	0.000949446	-0.202918
TMC5	SC02	0.000371137	0.160784					HS3ST1	SC06	0.000729212	-0.197326
S100A14	SC02	0.00412703	0.158227					TMEM164	SC06	0.0167369	-0.195936
LOC101927391	SC02	1.3953e-19	0.157879					CCN2	SC06	0.0051659	-0.190501
TSPAN15	SC02	1.09979e-09	0.155754					GPX2	SC06	0.0219492	-0.165525
UQCRHL	SC02	0.00362924	0.154886					HMGCS1	SC06	0.0299251	-0.157127
ZNF552	SC02	1.99123e-19	0.154246					IFIH1	SC06	0.0213234	-0.154716
TAGLN2	SC02	2.63231e-10	0.153374					EID3	SC06	0.0138468	-0.144131
TNS4	SC02	0.000266278	0.15239					CD82	SC06	0.0263345	-0.143499
TMEM125	SC02	8.03488e-05	0.152136					KCNK1	SC06	0.00669424	-0.143193
TMBIM1	SC02	3.17329e-07	0.151581					BICDL1	SC06	0.0151335	-0.132769
TMC4	SC02	1.8283e-11	0.148631					ARPC3	SC06	0.0235743	-0.130847
IL32	SC02	0.000313817	0.145051					C15orf62	SC06	0.00495631	-0.127888
HK1	SC02	0.0199553	0.143875					ITPKC	SC06	0.0280618	-0.127833
LY6E	SC02	1.05228e-20	0.143651					CLTB	SC06	0.0317858	-0.116716
CAPN2	SC02	0.0380379	0.143452					VASP	SC06	0.00101922	-0.114014
SRC	SC02	4.07973e-09	0.142342					PCDH1	SC06	0.0483996	-0.11389
SYCP2	SC02	3.95579e-29	0.141112					HLA-E	SC06	0.00552609	-0.112701
PPP1R1B	SC02	6.35093e-15	0.1386					TMEM265	SC06	0.0294631	-0.110668
TSKU	SC02	0.00379394	0.138021					BBC3	SC06	0.0399838	-0.108694
SELENOM	SC02	3.88945e-13	0.135684					ERO1A	SC06	0.0213318	-0.10813
NUCB1	SC02	1.4809e-10	0.134667					CD63	SC06	0.0278161	-0.106266
CYP2W1	SC02	2.84879e-05	0.133725					PTK6	SC06	0.00707159	-0.104686
FKBP1AP1	SC02	5.0498e-15	0.132056					CLDN4	SC06	0.0103163	-0.103
DNM1L	SC02	0.00045605	0.131861					SERF2	SC06	0.0218994	-0.1002
LCN2	SC02	0.0324451	0.131731					GRHL2	SC07	1.24867e-09	-0.404091
SH3TC1	SC02	0.000115912	0.129872					CCDC91	SC07	5.08682e-08	-0.33885
GSTA1	SC02	0.0448021	0.12963					NT5E	SC07	1.55797e-05	-0.316232
VSIG2	SC02	1.19861e-07	0.128238					MISP	SC07	2.00842e-07	-0.253072
CYMP	SC02	0.00630724	0.127906					LDLR	SC07	0.000350473	-0.251133
SLFN12	SC02	7.77575e-07	0.127728					GPR35	SC07	1.3012e-07	-0.24194
CCK	SC02	0.0096759	0.126931					POF1B	SC07	0.00171651	-0.230954
ERN2	SC02	5.63933e-06	0.12568					HNF4A	SC07	2.37683e-06	-0.215383
PGC	SC02	0.000298376	0.124023					IL1RN	SC07	0.000266274	-0.213532
KIFC3	SC02	3.42627e-05	0.123673					RAB25	SC07	2.54708e-06	-0.209826
EPN3	SC02	1.49521e-09	0.122412					CBLC	SC07	1.14405e-05	-0.200783
PMVK	SC02	0.00214018	0.121549					TNNC1	SC07	3.50747e-06	-0.199786
SYPL1	SC02	2.75356e-05	0.121076					ELMO3	SC07	1.1824e-05	-0.197612
AQP5	SC02	5.0617e-17	0.120734					ADGRG1	SC07	2.47234e-05	-0.181832
DAB2IP	SC02	0.00341256	0.120694					SLC44A4	SC07	7.81537e-05	-0.177149
CBLC	SC02	9.12516e-19	0.119352					ELF3	SC07	0.00243225	-0.169619
LPIN1	SC02	0.00318706	0.118789					PI3	SC07	0.00576868	-0.164825
POU5F1	SC02	1.95407e-05	0.117313					MSLN	SC07	0.000101767	-0.162478
EHD1	SC02	0.0344594	0.116672					CXCL17	SC07	0.00121859	-0.156596
TP53I11	SC02	0.00253562	0.11598					S100A14	SC07	6.34699e-06	-0.151417
PHACTR4	SC02	0.00372528	0.115495					CLDN4	SC07	0.00526804	-0.15015
SLC45A4	SC02	0.000225994	0.115475					MYL12B	SC07	0.00950737	-0.1488
BAIAP2L2	SC02	3.19881e-09	0.115297					MARVELD3	SC07	0.00538131	-0.142165
RND1	SC02	0.00425163	0.115081					KRT7	SC07	0.000746142	-0.140614
TACC1	SC02	0.0471184	0.113834					NOLC1	SC07	0.0383525	-0.1399
LOC100129034	SC02	0.00801584	0.113752					AFAP1-AS1	SC07	0.000699529	-0.138399
UPP1	SC02	0.000170837	0.111934					FUT3	SC07	0.0174869	-0.134582
FLNA	SC02	2.20573e-14	0.110632					HSPA1A	SC07	0.0436381	-0.122475
MYOF	SC02	0.0289872	0.110477					NECTIN4	SC07	0.0016918	-0.119056
AMOTL2	SC02	0.0145469	0.110114					MUC5AC	SC07	0.00100067	-0.118549
VWA1	SC02	0.000398257	0.109625					CALML4	SC07	0.00175163	-0.110531
TMEM139	SC02	0.00167973	0.108675					C1orf210	SC07	0.0321918	-0.109701
ARHGDIB	SC02	0.0256383	0.108269					FXYD3	SC07	0.0100459	-0.10962
CCDC88B	SC02	0.00159919	0.107307					HMGB1	SC07	0.0484444	-0.105249
LTBR	SC02	5.53738e-05	0.106404					LGALS4	SC07	0.0169122	-0.103306
PARP10	SC02	0.0267975	0.106251					LCN2	SC07	0.00269492	-0.101685
EGFL7	SC02	4.92628e-09	0.105171					TOB1	SC08	0.000174234	-0.29054
SLC52A3	SC02	1.93013e-06	0.105137					ECH1	SC08	0.000155484	-0.230587
MUC6	SC02	1.60018e-06	0.104552					LINC01133	SC08	0.000703651	-0.224932
NECTIN4	SC02	0.00945754	0.103333					S100P	SC08	0.000680308	-0.207012
C2CD4B	SC02	9.95093e-10	0.100326					REC8	SC08	0.000541222	-0.197607
EID3	SC06	2.17479e-10	0.784695					LGALS4	SC08	0.00104109	-0.197353
C15orf62	SC06	1.22681e-08	0.640942					PTK6	SC08	1.64811e-08	-0.196074
MUC20	SC06	4.94539e-06	0.630688					AGR2	SC08	0.00931626	-0.19176
SLC52A3	SC06	6.60355e-05	0.609524					SH2D4A	SC08	0.0022747	-0.191708
FBLIM1	SC06	2.39192e-05	0.58752					SH3BGRL2	SC08	0.00624584	-0.183834
LXN	SC06	0.0015689	0.585895					LIPH	SC08	0.00304464	-0.178284
TMEM238L	SC06	3.99617e-05	0.581598					MBNL2	SC08	0.0462892	-0.17148
TPM4	SC06	6.57863e-05	0.57767					CYP4F12	SC08	0.00436673	-0.167136
LGALS4	SC06	1.23484e-07	0.573142					S100A6	SC08	3.21737e-05	-0.166681
MISP	SC06	2.63919e-05	0.508016					TINAGL1	SC08	0.000586332	-0.166181
ARL14	SC06	0.0252637	0.50625					LIMA1	SC08	0.00496221	-0.157743
TOR4A	SC06	1.62566e-06	0.50572					NR4A2	SC08	0.00611947	-0.151548
PRAG1	SC06	0.000151742	0.463305					PRR34-AS1	SC08	0.00633188	-0.148907
LAMB3	SC06	0.0116329	0.453463					CTSE	SC08	0.000320873	-0.147451
TLDC2	SC06	3.55458e-05	0.444089					TMC5	SC08	0.00403935	-0.145952
SLC44A4	SC06	0.000423108	0.443212					PPP1R15A	SC08	0.00122359	-0.145915
MVP	SC06	0.00270195	0.440151					LSM8	SC08	0.0225399	-0.145173
SEL1L3	SC06	0.000127743	0.428819					SFN	SC08	0.00067181	-0.144428
IL2RG	SC06	0.0083594	0.426768					TMCO1	SC08	0.00377174	-0.144116
IFITM1	SC06	0.00262095	0.414087					GPRC5A	SC08	0.00767599	-0.143065
EVPL	SC06	0.00164214	0.401393					BHLHE40	SC08	0.0111202	-0.140438
FUT3	SC06	0.0149581	0.398148					PDZK1IP1	SC08	0.00037195	-0.137335
VNN1	SC06	0.0117997	0.394444					CYP2B7P	SC08	0.000754355	-0.133299
PTK6	SC06	1.18352e-10	0.383553					ITGA6	SC08	0.0188714	-0.132355
SLC22A18AS	SC06	7.64906e-06	0.380716					CD82	SC08	0.000260647	-0.131946
TMPRSS4	SC06	0.0235007	0.37963					MUC1	SC08	0.00245447	-0.130866
STK31	SC06	0.00162333	0.37519					MBOAT1	SC08	0.013038	-0.130588
MST1R	SC06	4.60599e-05	0.36232					CANT1	SC08	0.00580936	-0.130476
AQP1	SC06	2.65946e-05	0.359448					ASPHD1	SC08	0.00891139	-0.13031
CAPG	SC06	0.012633	0.353608					FAR1	SC08	0.0117692	-0.130182
HOXA10-AS	SC06	0.000193486	0.346408					HS3ST1	SC08	0.00609282	-0.129801
CDHR5	SC06	1.7625e-08	0.344192					CYB5A	SC08	0.0173057	-0.12958
LINC01133	SC06	0.00716783	0.343662					S100A11	SC08	0.00452563	-0.1291
LGALS3BP	SC06	0.000947919	0.342275					SLC35C1	SC08	1.64265e-05	-0.128703
IRF7	SC06	0.00125955	0.336521					RASAL1	SC08	0.00424251	-0.128197
PDZK1IP1	SC06	0.000806656	0.321032					ELF3	SC08	0.0020648	-0.127482
FAM129B	SC06	0.0120199	0.320238					RAB11FIP1	SC08	0.00835645	-0.126692
ANKRD40CL	SC06	0.0109391	0.310639					EMP2	SC08	0.00840502	-0.126022
AGR2	SC06	0.0128514	0.310606					ATP8B1	SC08	0.0165483	-0.124973
FCGRT	SC06	0.00928184	0.303241					RARG	SC08	0.000900987	-0.124544
ZG16B	SC06	0.000140691	0.299425					RPS27L	SC08	0.0372847	-0.122199
RND1	SC06	0.00145352	0.281722					IL1RN	SC08	0.00506019	-0.122042
TSPAN15	SC06	8.7753e-06	0.281062					ATP2A3	SC08	0.00180407	-0.120278
MYO7B	SC06	0.000209461	0.277335					PRXL2B	SC08	0.00696417	-0.118489
BCAR1	SC06	0.049283	0.275833					PHLDA2	SC08	0.00399504	-0.118283
LOC101927318	SC06	0.0136401	0.274552					EFNB2	SC08	0.00124211	-0.118062
NECTIN4	SC06	0.012252	0.264546					DBR1	SC08	0.00676222	-0.117873
BBC3	SC06	0.0163993	0.26268					RAPGEFL1	SC08	0.0141574	-0.11728
SLCO4A1-AS1	SC06	0.00191597	0.254451					FERMT1	SC08	0.0440951	-0.117123
RAB25	SC06	0.0351837	0.254137					SGPP2	SC08	0.0232922	-0.114725
CEACAM1	SC06	0.00291887	0.231548					HNRNPF	SC08	0.0170696	-0.113457
TP53I11	SC06	0.00502514	0.226825					SDR16C5	SC08	0.00991372	-0.112782
DDR1	SC06	0.0130857	0.220937					CBLC	SC08	0.0055654	-0.110708
ADGRG1	SC06	0.00264584	0.217863					LGALS9	SC08	0.00318123	-0.108308
FXYD3	SC06	1.96501e-05	0.209974					OCIAD2	SC08	0.013933	-0.106995
FBP1	SC06	0.0144473	0.206219					ITGB4	SC08	0.0430747	-0.104763
TM4SF1	SC06	0.0214043	0.202143					FXYD3	SC08	0.0029371	-0.104546
CALML4	SC06	0.0166171	0.199424					SLC9A2	SC08	0.0367807	-0.103945
RARRES1	SC06	0.0018111	0.198033					CAMK2G	SC08	0.0201435	-0.103361
MYEOV	SC06	0.00559628	0.195737					MISP	SC08	0.0307161	-0.10213
FAM83E	SC06	0.0164804	0.190307					EPS8	SC08	0.00727153	-0.101375
PTPRH	SC06	0.0011176	0.190028					PLEK2	SC08	0.0185998	-0.100714
BST2	SC06	0.0197241	0.18832					FER1L4	SC08	0.0093371	-0.10062
FUT2	SC06	0.0296985	0.184922					LINC00668	SC13	0.0159592	-0.265913
CREB3L1	SC06	0.010628	0.180323					ATP13A2	SC13	0.00500868	-0.235442
LIMA1	SC06	0.00144662	0.169845					BARX2	SC13	0.0247868	-0.169597
TMEM184A	SC06	0.0200356	0.165516					CADPS	SC13	0.0237875	-0.129008
CD63	SC06	0.00386557	0.160881
MUC1	SC06	1.51442e-05	0.154944
MYADM	SC06	0.0207776	0.151399
EPS8L3	SC06	0.0472334	0.135792
CLDN4	SC06	0.000153958	0.1331
PI3	SC06	0.0113181	0.132876
PARP9	SC06	4.79786e-05	0.132217
CBLC	SC06	9.89223e-06	0.129281
PPP1R1B	SC06	9.57453e-06	0.126515
KRT8	SC06	0.00843372	0.118794
ASS1	SC06	0.0360052	0.101917
CDIPT	SC06	0.000960352	0.100378
SLC44A4	SC07	1.52113e-08	0.809147
CCDC91	SC07	2.44652e-13	0.707408
HNF4A	SC07	5.48475e-11	0.676178
CLDN4	SC07	2.30995e-12	0.657626
GRHL2	SC07	3.15052e-11	0.642588
GPR35	SC07	2.66014e-11	0.639115
AFAP1-AS1	SC07	7.66541e-09	0.597636
NT5E	SC07	8.21662e-05	0.592312
ELMO3	SC07	1.329e-09	0.575265
S100A14	SC07	2.00893e-06	0.526553
RAB25	SC07	1.0244e-09	0.523916
KRT7	SC07	3.92859e-07	0.476474
NECTIN4	SC07	6.37516e-09	0.475172
CBLC	SC07	4.51522e-14	0.469411
PRR15L	SC07	0.000383674	0.469372
TNNC1	SC07	3.58086e-09	0.466996
LDLR	SC07	7.11057e-08	0.459
LGALS4	SC07	6.89996e-08	0.440984
TMPRSS4	SC07	0.000240343	0.440497
IL20RA	SC07	1.26497e-05	0.436259
CXCL17	SC07	0.00369955	0.426659
ADGRG1	SC07	6.26619e-05	0.423769
TFF2	SC07	6.89282e-05	0.40162
TFF1	SC07	3.3522e-05	0.375006
MISP	SC07	9.31819e-06	0.371388
MROH6	SC07	3.94563e-13	0.35943
CALML4	SC07	4.1084e-06	0.355201
MSLN	SC07	2.77873e-07	0.347393
TSPAN1	SC07	0.00878446	0.320476
PDZK1IP1	SC07	0.000115873	0.318292
ATP5MC2	SC07	0.000179268	0.317496
HSPA1A	SC07	0.0027023	0.306167
IFITM2	SC07	2.93584e-06	0.299978
PI3	SC07	0.000713162	0.286607
PIGR	SC07	0.000717943	0.274461
TMEM125	SC07	0.000949945	0.262824
CD74	SC07	0.0332507	0.245915
FXYD3	SC07	5.83298e-08	0.240188
FUT3	SC07	0.00496405	0.23837
S100P	SC07	5.09521e-06	0.228752
ELF3	SC07	8.78104e-05	0.220304
HLA-DPB1	SC07	0.0227234	0.216964
MUC5AC	SC07	0.00257366	0.197164
LINC01133	SC07	0.0112656	0.193819
RPS15A	SC07	0.028747	0.187306
GPATCH4	SC07	0.0149215	0.17966
TRABD	SC07	0.0152082	0.17453
BOLA3	SC07	0.012729	0.173763
GAL	SC07	0.0116633	0.171345
GDF15	SC07	0.00380613	0.151309
IRF6	SC07	5.48725e-05	0.147159
AP1M2	SC07	0.0120935	0.146486
PPP1R1B	SC07	0.000426665	0.144589
TSPAN15	SC07	0.0198889	0.142459
CLDN7	SC07	0.00106671	0.142196
GTF2A2	SC07	0.0466776	0.129321
TMEM45B	SC07	0.0395847	0.112967
EFNA3	SC07	0.00827205	0.111056
LAD1	SC07	0.000130777	0.108351
EFNA2	SC07	0.00561606	0.108341
MARVELD3	SC07	0.0349106	0.106297
KRT19	SC07	2.28361e-07	0.106188
CREB3L1	SC07	0.00314337	0.100962
ECH1	SC08	7.12498e-09	0.837083
FAM3D	SC08	1.8695e-05	0.712542
REC8	SC08	1.27923e-08	0.67086
TMCO1	SC08	2.12403e-07	0.659319
LGALS4	SC08	1.90081e-11	0.652745
IL2RG	SC08	0.000974159	0.585417
CLDN18	SC08	1.60831e-11	0.578249
SLC28A2	SC08	0.000458275	0.561833
ADIRF	SC08	1.83267e-07	0.549453
LYZ	SC08	0.000987672	0.539512
PTK6	SC08	7.30399e-17	0.522463
SERPINB5	SC08	5.1355e-05	0.510351
LIPH	SC08	0.00863101	0.504063
BST2	SC08	9.65542e-05	0.501789
EVPL	SC08	9.45632e-07	0.490976
CYP2B7P	SC08	4.23068e-07	0.48472
VSIG2	SC08	2.62369e-06	0.454973
LPIN2	SC08	5.06831e-14	0.432611
OLFM4	SC08	0.00446385	0.417086
IL1RN	SC08	0.0101551	0.412401
LGALS3BP	SC08	3.00641e-08	0.393253
LINC01133	SC08	0.000533141	0.375694
S100P	SC08	9.96329e-05	0.373366
PIK3IP1	SC08	0.0457717	0.370644
ALDH3A1	SC08	0.000461402	0.362597
MBNL2	SC08	0.00988252	0.350887
LFNG	SC08	3.06636e-07	0.330342
FER1L4	SC08	1.87032e-05	0.328573
S100A11	SC08	3.15731e-06	0.325419
SEL1L3	SC08	1.71539e-05	0.322517
S100A14	SC08	0.00125574	0.321744
ATF3	SC08	0.00120033	0.320397
ZG16B	SC08	5.31039e-05	0.285379
PDZK1IP1	SC08	0.000345261	0.284284
GSDMB	SC08	0.00307355	0.280428
CTSE	SC08	0.000407879	0.280287
SLC44A4	SC08	0.000572353	0.279787
MST1R	SC08	4.69804e-06	0.275194
SELENBP1	SC08	0.000157374	0.27108
S100A4	SC08	0.000439464	0.268955
SFN	SC08	4.87319e-08	0.261511
S100A16	SC08	0.00195416	0.25506
TM4SF5	SC08	4.54436e-05	0.25431
TFAP2A	SC08	8.72746e-07	0.252961
MVP	SC08	0.0116597	0.251689
CD74	SC08	0.0309913	0.24382
LCN2	SC08	0.0098304	0.240575
TMEM238	SC08	4.86736e-12	0.240426
TMPRSS4	SC08	0.027659	0.234488
BPIFB1	SC08	0.00355779	0.23002
FUT2	SC08	9.04025e-07	0.229073
MYEOV	SC08	5.52093e-08	0.225642
CD177	SC08	0.0102599	0.215609
LIMA1	SC08	0.00957175	0.210828
NQO1	SC08	3.47456e-09	0.206791
PLBD1	SC08	3.09045e-10	0.205215
IFI27	SC08	0.0286795	0.202205
PRR15L	SC08	0.0199346	0.199291
LGALS9	SC08	0.011591	0.191691
FCGRT	SC08	0.0494655	0.176361
C6orf141	SC08	0.00935869	0.175796
RCN3	SC08	0.0287714	0.174827
IFT172	SC08	0.00293703	0.152616
MUC1	SC08	4.32318e-11	0.151458
CREB3L1	SC08	3.5817e-13	0.150789
ERN2	SC08	0.00626752	0.140937
DBR1	SC08	0.00334809	0.136005
HR	SC08	3.0037e-08	0.135868
TP53I11	SC08	0.000157838	0.134925
MT1X	SC08	7.46836e-05	0.131926
BAIAP2L2	SC08	1.03336e-06	0.120559
SLC35C1	SC08	0.000264686	0.111279
FXYD3	SC08	0.000229374	0.110978
TPM1	SC08	0.00353276	0.110481
KCNE3	SC08	1.96778e-05	0.104719
MAMDC4	SC13	0.00178895	0.470141
SH3PXD2A-AS1	SC13	0.00503293	0.422477
WFDC12	SC13	0.00136654	0.420255
SLC1A7	SC13	0.00172279	0.40376
LOC101059915	SC13	0.004278	0.311167
ID4	SC13	0.0381615	0.298541
MUC2	SC13	0.0332201	0.263295
CALCR	SC13	0.0188232	0.259557
DQX1	SC13	0.0212169	0.254716
MUCL3	SC13	0.0280419	0.253742
NWD2	SC13	0.0311172	0.246273
IFITM10	SC13	0.0459142	0.237336
ARHGAP35	SC13	0.022186	0.17963
ENTPD6	SC13	0.00624554	0.153522
KRT19	SC13	0.0382874	0.140028
CHST5	SC13	0.0293169	0.107764
FBP2	SC17	9.65343e-07	0.605599
MTERF1	SC17	1.13431e-07	0.572808
AQP1	SC17	4.63783e-09	0.550505
LOC644090	SC17	3.20211e-06	0.519298
CTAG2	SC17	8.45817e-10	0.476348
FETUB	SC17	0.0034893	0.471814
VSTM2B	SC17	8.45646e-12	0.471585
FAM50B	SC17	6.62667e-09	0.451586
GP2	SC17	0.000298042	0.45068
KRT7	SC17	6.49044e-06	0.443513
MOGAT2	SC17	0.000172965	0.439663
IQSEC1	SC17	1.61064e-10	0.429756
AKR1B10	SC17	0.000152795	0.427167
C11orf21	SC17	1.50207e-07	0.421799
TPM4	SC17	2.57383e-06	0.397175
SPDEF	SC17	9.6042e-09	0.3872
ALDH3B1	SC17	2.05729e-07	0.37462
FBLIM1	SC17	2.72005e-05	0.372913
RORC	SC17	1.59224e-06	0.37134
SFTA3	SC17	7.47388e-05	0.350971
OAS2	SC17	0.000233715	0.336985
TMCO1	SC17	1.88578e-05	0.334863
BLNK	SC17	0.000385908	0.332973
GRIN2A	SC17	2.84897e-07	0.330717
SLC6A19	SC17	7.11268e-10	0.325993
PDIA2	SC17	4.87089e-06	0.32545
KCNE2	SC17	0.00394258	0.32147
SYCN	SC17	6.37087e-05	0.300206
CYP2B7P	SC17	0.00811618	0.299905
SLC9C2	SC17	0.00106662	0.279762
LFNG	SC17	0.000171276	0.274385
GGT6	SC17	8.50498e-05	0.271837
PDIA6	SC17	0.00119048	0.265696
DHRS4-AS1	SC17	0.0322704	0.262335
LRIF1	SC17	5.48142e-05	0.248335
CCDC152	SC17	0.00151309	0.247876
TFF1	SC17	0.00073015	0.246725
TFF2	SC17	0.00448118	0.246476
COL16A1	SC17	0.00171172	0.240536
CXCL17	SC17	0.00686091	0.232
GDF15	SC17	2.25922e-06	0.227685
OLFM4	SC17	0.00432426	0.224219
PAQR7	SC17	0.0134465	0.224206
RHOU	SC17	5.60412e-05	0.221439
CYP2W1	SC17	6.83142e-06	0.221219
MGAT3	SC17	0.00043238	0.21722
UBE2G2	SC17	5.95517e-06	0.215287
ST6GALNAC1	SC17	0.0359437	0.214236
SLC44A2	SC17	0.00914984	0.21281
PROM2	SC17	0.00181227	0.207993
ASPG	SC17	1.33145e-05	0.202121
VSIG2	SC17	1.10397e-05	0.201976
ADIRF	SC17	0.00548191	0.199111
SELENBP1	SC17	0.00022786	0.197204
SLC13A2	SC17	0.0220206	0.187719
UBA7	SC17	0.0154084	0.187525
TCEA2	SC17	0.000268821	0.187034
PGA3	SC17	0.0469851	0.171361
EPB41L1	SC17	0.0461652	0.171121
LGALS2	SC17	0.00181576	0.17037
PNLIPRP2	SC17	6.44666e-06	0.16485
MDGA2	SC17	0.00654901	0.163681
SMURF2P1-LRRC37BP1	SC17	0.00165491	0.16173
MUCL3	SC17	0.00904515	0.152179
APOH	SC17	0.0256978	0.151486
ATP2C1	SC17	0.0196317	0.150931
PACSIN1	SC17	1.4527e-05	0.147837
HOXC10	SC17	5.26738e-06	0.143841
CLDN18	SC17	2.22252e-05	0.140829
FABP3	SC17	0.034864	0.13979
DMRT3	SC17	0.000367891	0.138667
CTSE	SC17	0.0484419	0.138641
SDC4	SC17	0.00505158	0.137323
RALGAPA1	SC17	0.00941843	0.136367
GNAS	SC17	0.000167152	0.130711
MUC6	SC17	0.00613784	0.124526
LINC01979	SC17	8.1697e-05	0.12062
DNAJA4	SC17	0.0120202	0.118371
ADD3	SC17	0.0095824	0.116667
MAMDC4	SC17	0.00398696	0.112464
PTK6	SC17	4.37483e-05	0.105136
KIDINS220	SC17	0.0252628	0.104775
ENTPD6	SC17	0.00665783	0.103897
HR	SC17	0.000573688	0.10353
SLC9A3R2	SC17	0.0378379	0.103291
